# Supplementary material for: Hyperspectral imaging reveals early drought stress and associated molecular responses in lettuce for space agriculture
Source: Plant Phenomics. 2026 May 21;8(3):100223. doi: 10.1016/j.plaphe.2026.100223 (PMC13308413; doi:10.1016/j.plaphe.2026.100223)
Supplement: Multimedia component 1 [file mmc1.csv]

	D7_T0_DAP14_Control_P1	D7_T0_DAP14_Control_P2	D7_T0_DAP14_Control_P3	D7_T0_DAP14_Control_P4	D7_T0_DAP14_Control_P5	D7_T0_DAP14_Control_P6	D7_T0_DAP14_Control_P7	D7_T0_DAP14_Control_P8	D7_T0_DAP14_Control_P9	D7_T1_DAP19_Control_P1	D7_T1_DAP19_Control_P2	D7_T1_DAP19_Control_P3	D7_T1_DAP19_Control_P4	D7_T1_DAP19_Control_P5	D7_T1_DAP19_Control_P6	D7_T1_DAP19_Control_P7	D7_T1_DAP19_Control_P8	D7_T1_DAP19_Control_P9	D7_T1_DAP19_Drought_P1	D7_T1_DAP19_Drought_P2	D7_T1_DAP19_Drought_P3	D7_T1_DAP19_Drought_P4	D7_T1_DAP19_Drought_P5	D7_T1_DAP19_Drought_P6	D7_T1_DAP19_Drought_P7	D7_T1_DAP19_Drought_P8	D7_T1_DAP19_Drought_P9	D7_T2_DAP28_Control_P1	D7_T2_DAP28_Control_P2	D7_T2_DAP28_Control_P3	D7_T2_DAP28_Control_P4	D7_T2_DAP28_Control_P5	D7_T2_DAP28_Control_P6	D7_T2_DAP28_Control_P7	D7_T2_DAP28_Control_P8	D7_T2_DAP28_Control_P9	D7_T2_DAP28_Drought_P1	D7_T2_DAP28_Drought_P2	D7_T2_DAP28_Drought_P3	D7_T2_DAP28_Drought_P4	D7_T2_DAP28_Drought_P5	D7_T2_DAP28_Drought_P6	D7_T2_DAP28_Drought_P7	D7_T2_DAP28_Drought_P8	D7_T2_DAP28_Drought_P9	D8_T0_DAP14_Control_P1	D8_T0_DAP14_Control_P2	D8_T0_DAP14_Control_P3	D8_T0_DAP14_Control_P4
LOC128132167	4.27277381119657	5.02117656801026	-6.4663762057344	-5.03792594987695	-4.34355432309371	3.91554866110065	-4.14413334731448	-5.2791463118491	5.10625115995945	-3.63813624387835	5.49911290439821	-3.99398845900632	5.93892410174217	-3.97292787976316	-3.82632896185437	6.06534714262921	-3.76823655904427	-4.58957767150449	-3.04365860672494	-3.33896055408757	-1.18769779690226	5.92940474784309	5.68849034590309	-3.01408169924707	5.95194709972599	-4.22576954354283	-3.47809721824433	-4.11956880968753	-4.51314128782841	-3.11397642679768	5.79095597238009	5.33315904370778	4.98478855498677	5.22167307105444	4.56677946913961	4.27459225704968	-4.09680596059805	5.44147906935373	5.74891590372451	5.05390872021207	-3.97147306796715	-4.18262597248364	5.61224720487692	-3.29879897082963	4.98533003480241	3.60176978004352	-4.06815261132648	-6.62710800570771	-3.77044481150108
LOC128132167	4.27277381119657	5.02117656801026	-6.4663762057344	-5.03792594987695	-4.34355432309371	3.91554866110065	-4.14413334731448	-5.2791463118491	5.10625115995945	-3.63813624387835	5.49911290439821	-3.99398845900632	5.93892410174217	-3.97292787976316	-3.82632896185437	6.06534714262921	-3.76823655904427	-4.58957767150449	-3.04365860672494	-3.33896055408757	-1.18769779690226	5.92940474784309	5.68849034590309	-3.01408169924707	5.95194709972599	-4.22576954354283	-3.47809721824433	-4.11956880968753	-4.51314128782841	-3.11397642679768	5.79095597238009	5.33315904370778	4.98478855498677	5.22167307105444	4.56677946913961	4.27459225704968	-4.09680596059805	5.44147906935373	5.74891590372451	5.05390872021207	-3.97147306796715	-4.18262597248364	5.61224720487692	-3.29879897082963	4.98533003480241	3.60176978004352	-4.06815261132648	-6.62710800570771	-3.77044481150108
LOC128132662	4.34199809648792	-3.18839238236001	-4.30370461069684	-3.88765486187567	-3.63712727835806	4.24047513983566	4.19836763332674	-3.30781670462547	-4.70417534917149	3.90584161114673	-4.47202393220358	-4.51498058282561	-4.65644087373696	-5.8539540562965	-3.32262344393783	4.01205987780912	-3.26305819304484	3.91489700506311	-4.96759583741156	3.51237721334942	3.64870194505035	3.81963826450126	3.80853042448059	-4.20241820453147	3.66402619711404	-3.75803433822761	3.54702655612456	-3.1187066979954	3.86024021708004	3.78207389812826	3.7458305680994	-3.03903088315951	-4.29866043631877	3.94802014868383	-7.4571036641912	3.85747236224894	-5.2220474323611	3.7908098215559	3.69223279288641	-4.18564940663297	3.79891038242797	-4.46775406754839	3.86566038250084	3.71670910065207	3.51026929882501	4.10867086885532	-3.13871046408526	-3.15959524870468	-3.09525455177806
LOC128132662	4.34199809648792	-3.18839238236001	-4.30370461069684	-3.88765486187567	-3.63712727835806	4.24047513983566	4.19836763332674	-3.30781670462547	-4.70417534917149	3.90584161114673	-4.47202393220358	-4.51498058282561	-4.65644087373696	-5.8539540562965	-3.32262344393783	4.01205987780912	-3.26305819304484	3.91489700506311	-4.96759583741156	3.51237721334942	3.64870194505035	3.81963826450126	3.80853042448059	-4.20241820453147	3.66402619711404	-3.75803433822761	3.54702655612456	-3.1187066979954	3.86024021708004	3.78207389812826	3.7458305680994	-3.03903088315951	-4.29866043631877	3.94802014868383	-7.4571036641912	3.85747236224894	-5.2220474323611	3.7908098215559	3.69223279288641	-4.18564940663297	3.79891038242797	-4.46775406754839	3.86566038250084	3.71670910065207	3.51026929882501	4.10867086885532	-3.13871046408526	-3.15959524870468	-3.09525455177806
LOC111907682	5.27512023823554	4.84588232426324	5.31260442097288	4.79369049936428	5.02453296537703	4.57967692787143	4.81429232913526	4.78634612306087	4.93655141687745	-0.812135852950783	-1.14602755072878	-0.268755671940419	-0.489863809550619	-1.87589273259213	0.658708187063866	-1.58484521918022	-1.85467798518802	-1.140114951776	0.370571231746289	3.00791091743313	-0.857828013473395	-1.43368183000741	-1.60595615009145	-2.04763241267783	1.24123443460519	-1.04917990300008	-0.377487019944502	-1.82541496196708	-2.05495509361101	-1.42764692760021	-1.85330517311298	-3.03903088315951	-5.14550504475313	-7.4571036641912	-5.93988366778386	-3.9363905403138	-4.23328365663997	-7.4571036641912	-5.92741111313095	-4.47070127795099	-1.89117669930828	-5.29664179782845	-4.70780898175811	-5.93462379700041	-3.90442837253374	4.85962551330887	4.64879892611881	4.74269402681956	4.67436462220756
LOC111907682	5.27512023823554	4.84588232426324	5.31260442097288	4.79369049936428	5.02453296537703	4.57967692787143	4.81429232913526	4.78634612306087	4.93655141687745	-0.812135852950783	-1.14602755072878	-0.268755671940419	-0.489863809550619	-1.87589273259213	0.658708187063866	-1.58484521918022	-1.85467798518802	-1.140114951776	0.370571231746289	3.00791091743313	-0.857828013473395	-1.43368183000741	-1.60595615009145	-2.04763241267783	1.24123443460519	-1.04917990300008	-0.377487019944502	-1.82541496196708	-2.05495509361101	-1.42764692760021	-1.85330517311298	-3.03903088315951	-5.14550504475313	-7.4571036641912	-5.93988366778386	-3.9363905403138	-4.23328365663997	-7.4571036641912	-5.92741111313095	-4.47070127795099	-1.89117669930828	-5.29664179782845	-4.70780898175811	-5.93462379700041	-3.90442837253374	4.85962551330887	4.64879892611881	4.74269402681956	4.67436462220756
LOC122194984	-7.4571036641912	-5.44062522534221	-7.4571036641912	-5.03792594987695	-5.03101635874825	1.13860982177326	-7.4571036641912	-5.99109679966794	-4.89133110142056	3.20833504687876	-4.96864164442615	-3.7284654870532	2.56272291947096	-4.62640715367289	2.45383620008165	2.58370203819227	2.753818937586	2.46296922649299	-4.55750096133443	-7.4571036641912	-5.08636722709917	2.41815014693852	-5.78727574609285	-4.90064204731247	-4.98687686127982	2.44619836480089	-3.74741462156367	2.56863870087754	-5.33688130787274	2.51346634135587	2.91604102063675	2.70618280341496	2.7098931750504	3.04851556517382	2.74163182066984	-3.00065050386449	2.41085653173515	-3.25967728121562	2.88445514642581	2.48844927701888	3.09514271910519	2.58618141551318	2.2315648666658	-4.95067663423822	-4.97155626870027	-5.20442847974408	-6.0120003211227	0.494324229183273	-4.73706597982042
LOC122194984	-7.4571036641912	-5.44062522534221	-7.4571036641912	-5.03792594987695	-5.03101635874825	1.13860982177326	-7.4571036641912	-5.99109679966794	-4.89133110142056	3.20833504687876	-4.96864164442615	-3.7284654870532	2.56272291947096	-4.62640715367289	2.45383620008165	2.58370203819227	2.753818937586	2.46296922649299	-4.55750096133443	-7.4571036641912	-5.08636722709917	2.41815014693852	-5.78727574609285	-4.90064204731247	-4.98687686127982	2.44619836480089	-3.74741462156367	2.56863870087754	-5.33688130787274	2.51346634135587	2.91604102063675	2.70618280341496	2.7098931750504	3.04851556517382	2.74163182066984	-3.00065050386449	2.41085653173515	-3.25967728121562	2.88445514642581	2.48844927701888	3.09514271910519	2.58618141551318	2.2315648666658	-4.95067663423822	-4.97155626870027	-5.20442847974408	-6.0120003211227	0.494324229183273	-4.73706597982042
LOC122194899	-7.4571036641912	-4.26766920865773	1.40084805778785	-4.54579726120731	-7.4571036641912	-3.82097185097606	-4.43021838703456	1.42971052311009	-4.89133110142056	-3.4963918892275	1.71650910489958	1.6958408562206	-4.05818316590722	1.61716471925405	1.91465348804189	1.4393560276799	1.73516990273337	1.65712115348549	1.68750786093277	-5.2011108288949	1.82272174303984	-3.31919780629343	1.35460174241386	0.529740525466105	1.83160090069489	-3.75803433822761	1.91557304082088	-5.12129458012974	-5.00728367030918	1.78258468402675	1.43317950048547	-3.28863119129781	1.81539591652728	1.58587169031636	1.58744407843423	1.74190502007701	-4.74303058510825	1.7156959214664	-5.20175821706176	1.61583142512595	1.77865531623502	1.62382779175196	-4.70780898175811	1.7056752806941	1.33040123526264	-5.20442847974408	-3.41223664530991	1.57522029156873	1.75071011273985
LOC122194899	-7.4571036641912	-4.26766920865773	1.40084805778785	-4.54579726120731	-7.4571036641912	-3.82097185097606	-4.43021838703456	1.42971052311009	-4.89133110142056	-3.4963918892275	1.71650910489958	1.6958408562206	-4.05818316590722	1.61716471925405	1.91465348804189	1.4393560276799	1.73516990273337	1.65712115348549	1.68750786093277	-5.2011108288949	1.82272174303984	-3.31919780629343	1.35460174241386	0.529740525466105	1.83160090069489	-3.75803433822761	1.91557304082088	-5.12129458012974	-5.00728367030918	1.78258468402675	1.43317950048547	-3.28863119129781	1.81539591652728	1.58587169031636	1.58744407843423	1.74190502007701	-4.74303058510825	1.7156959214664	-5.20175821706176	1.61583142512595	1.77865531623502	1.62382779175196	-4.70780898175811	1.7056752806941	1.33040123526264	-5.20442847974408	-3.41223664530991	1.57522029156873	1.75071011273985
LOC111920048	3.95547495367603	3.65294172045414	3.95161091369897	3.55594948579298	3.93400591626851	3.77290654118353	3.89915650689662	3.7890010651613	3.92045882734558	-1.71691618696761	-2.12797116877215	0.0989548173076442	-1.09674948721417	-1.93865397411202	-0.0237874248211454	-2.15754542820438	-2.82528492838308	-0.944985291510248	1.84348629456548	3.41786587313958	0.3312928398682	-3.13683282409036	-1.60595615009145	-1.89074521194742	1.31801598578315	-0.377493415285648	-0.827579112052604	-2.91696042544563	-2.78190105606484	-2.40572776973008	-2.46524486345499	-3.03903088315951	-5.88074391556764	-7.4571036641912	-4.73744521451419	-7.4571036641912	-2.91813954330748	-4.88273109379898	-5.92741111313095	-2.95627113604043	-2.20551097779281	-5.29664179782845	-5.91709569605943	-5.93462379700041	-2.61901877663646	3.69543367288821	3.76550679126367	3.57315231036949	3.52402648907784
LOC111920048	3.95547495367603	3.65294172045414	3.95161091369897	3.55594948579298	3.93400591626851	3.77290654118353	3.89915650689662	3.7890010651613	3.92045882734558	-1.71691618696761	-2.12797116877215	0.0989548173076442	-1.09674948721417	-1.93865397411202	-0.0237874248211454	-2.15754542820438	-2.82528492838308	-0.944985291510248	1.84348629456548	3.41786587313958	0.3312928398682	-3.13683282409036	-1.60595615009145	-1.89074521194742	1.31801598578315	-0.377493415285648	-0.827579112052604	-2.91696042544563	-2.78190105606484	-2.40572776973008	-2.46524486345499	-3.03903088315951	-5.88074391556764	-7.4571036641912	-4.73744521451419	-7.4571036641912	-2.91813954330748	-4.88273109379898	-5.92741111313095	-2.95627113604043	-2.20551097779281	-5.29664179782845	-5.91709569605943	-5.93462379700041	-2.61901877663646	3.69543367288821	3.76550679126367	3.57315231036949	3.52402648907784
LOC111914646	3.84163622429942	3.76141887891857	3.97086438849154	3.72815628017811	3.79602733764289	3.6666536669247	3.72029616461606	3.74218616946284	3.90570867525953	-1.88347135345276	-1.70126457485441	-1.03618479942585	-1.85004450959486	-1.81574833488305	-1.38558499718664	-2.08147215191164	-2.06150108368274	-1.32207405766262	0.866706562541618	2.77105397359383	-1.13033328048194	-1.93133334540957	-1.84242736334914	-2.53605834773473	0.551795256743623	-1.09050045485026	-1.15565923162126	-2.91696042544563	-4.14575188788044	-2.23028309289723	-3.30241746398432	-4.49497028386463	-5.46678537617166	-7.4571036641912	-5.21685681961844	-7.4571036641912	-5.2220474323611	-4.38085611776858	-4.36135269341091	-4.18564940663297	-2.433308838969	-4.46775406754839	-5.91709569605943	-3.84391781121596	-3.1789797048846	3.64318858610478	3.6586780280368	3.74109188514518	3.7403207560293
LOC111914646	3.84163622429942	3.76141887891857	3.97086438849154	3.72815628017811	3.79602733764289	3.6666536669247	3.72029616461606	3.74218616946284	3.90570867525953	-1.88347135345276	-1.70126457485441	-1.03618479942585	-1.85004450959486	-1.81574833488305	-1.38558499718664	-2.08147215191164	-2.06150108368274	-1.32207405766262	0.866706562541618	2.77105397359383	-1.13033328048194	-1.93133334540957	-1.84242736334914	-2.53605834773473	0.551795256743623	-1.09050045485026	-1.15565923162126	-2.91696042544563	-4.14575188788044	-2.23028309289723	-3.30241746398432	-4.49497028386463	-5.46678537617166	-7.4571036641912	-5.21685681961844	-7.4571036641912	-5.2220474323611	-4.38085611776858	-4.36135269341091	-4.18564940663297	-2.433308838969	-4.46775406754839	-5.91709569605943	-3.84391781121596	-3.1789797048846	3.64318858610478	3.6586780280368	3.74109188514518	3.7403207560293
LOC128127155	-7.4571036641912	-7.4571036641912	3.30402127690417	-7.45710366419121	-7.4571036641912	-7.4571036641912	-0.584332476799751	-7.45710366419121	-7.4571036641912	-7.4571036641912	-7.45710366419121	-7.4571036641912	-7.4571036641912	-7.4571036641912	-7.4571036641912	-7.45710366419121	-7.4571036641912	-7.45710366419121	-7.45710366419121	-5.64244960649745	-7.45710366419121	-7.4571036641912	-7.45710366419121	-7.45710366419121	-7.4571036641912	-4.05245582818441	-7.4571036641912	-1.82541496196708	-7.4571036641912	-7.45710366419121	-7.4571036641912	-7.4571036641912	-7.45710366419121	-4.45073722866951	-7.4571036641912	-7.4571036641912	-7.4571036641912	-7.4571036641912	3.51382139841034	-7.4571036641912	-7.45710366419121	-7.4571036641912	-7.45710366419121	-1.76873306363984	-7.45710366419121	-7.4571036641912	-7.4571036641912	-7.45710366419121	-7.4571036641912
LOC128127155	-7.4571036641912	-7.4571036641912	3.30402127690417	-7.45710366419121	-7.4571036641912	-7.4571036641912	-0.584332476799751	-7.45710366419121	-7.4571036641912	-7.4571036641912	-7.45710366419121	-7.4571036641912	-7.4571036641912	-7.4571036641912	-7.4571036641912	-7.45710366419121	-7.4571036641912	-7.45710366419121	-7.45710366419121	-5.64244960649745	-7.45710366419121	-7.4571036641912	-7.45710366419121	-7.45710366419121	-7.4571036641912	-4.05245582818441	-7.4571036641912	-1.82541496196708	-7.4571036641912	-7.45710366419121	-7.4571036641912	-7.4571036641912	-7.45710366419121	-4.45073722866951	-7.4571036641912	-7.4571036641912	-7.4571036641912	-7.4571036641912	3.51382139841034	-7.4571036641912	-7.45710366419121	-7.4571036641912	-7.45710366419121	-1.76873306363984	-7.45710366419121	-7.4571036641912	-7.4571036641912	-7.45710366419121	-7.4571036641912
LOC111884457	5.13976022548544	4.88421164323496	5.12861584120784	4.7465877298142	4.96913969273967	4.83176258852582	4.88652966533019	4.87507109466014	4.95664006258223	-0.691314654090224	0.454667489601205	2.34802282585419	0.359124436965034	0.458721306263514	2.65210052740015	0.706554670349419	-1.41515935896864	1.79513318708464	2.86228372540897	4.19966035406387	1.24374886797174	-1.33211874148175	-0.0750049719291368	-1.53081399332435	3.35889142420721	2.22826414114563	1.12147700464727	-2.23078549454337	-1.71709678197327	-1.63070387484282	-1.69596665187842	-2.03457955661649	-5.88074391556764	-7.4571036641912	-4.09085875093454	-5.60138162596762	-1.04173898852215	-2.29954116367875	-3.62819782297688	-0.544747925448639	-1.02544189059204	-2.61087933913009	-4.34743480854235	-4.95067663423822	-0.598977156831106	4.76728019213793	4.61167407817632	5.08633762650382	4.71052299881445
LOC111884457	5.13976022548544	4.88421164323496	5.12861584120784	4.7465877298142	4.96913969273967	4.83176258852582	4.88652966533019	4.87507109466014	4.95664006258223	-0.691314654090224	0.454667489601205	2.34802282585419	0.359124436965034	0.458721306263514	2.65210052740015	0.706554670349419	-1.41515935896864	1.79513318708464	2.86228372540897	4.19966035406387	1.24374886797174	-1.33211874148175	-0.0750049719291368	-1.53081399332435	3.35889142420721	2.22826414114563	1.12147700464727	-2.23078549454337	-1.71709678197327	-1.63070387484282	-1.69596665187842	-2.03457955661649	-5.88074391556764	-7.4571036641912	-4.09085875093454	-5.60138162596762	-1.04173898852215	-2.29954116367875	-3.62819782297688	-0.544747925448639	-1.02544189059204	-2.61087933913009	-4.34743480854235	-4.95067663423822	-0.598977156831106	4.76728019213793	4.61167407817632	5.08633762650382	4.71052299881445
LOC111912718	0.107304920375697	0.477625052411276	0.224821012189293	0.194223597287397	0.24874363512476	-0.177735401667411	-0.251702654836434	0.12301694388824	-0.119539638465258	-7.4571036641912	-5.73206191453433	-7.4571036641912	-4.92751161489388	-7.4571036641912	-5.09511385413257	-7.45710366419121	-5.79584018638837	-7.45710366419121	-7.45710366419121	-3.69276139254008	-7.45710366419121	-7.4571036641912	-7.45710366419121	-7.45710366419121	-4.49141847204206	-5.69261674765875	-7.4571036641912	-7.4571036641912	-7.4571036641912	-5.80449977977299	-4.22360888420734	-7.4571036641912	-7.45710366419121	-7.4571036641912	-7.4571036641912	-7.4571036641912	-7.4571036641912	-7.4571036641912	-7.45710366419121	-7.4571036641912	-7.45710366419121	-7.4571036641912	-7.45710366419121	-7.4571036641912	-7.45710366419121	-0.117415342291287	-0.124193804545388	-0.317732380658134	-0.409007493653103
LOC111912718	0.107304920375697	0.477625052411276	0.224821012189293	0.194223597287397	0.24874363512476	-0.177735401667411	-0.251702654836434	0.12301694388824	-0.119539638465258	-7.4571036641912	-5.73206191453433	-7.4571036641912	-4.92751161489388	-7.4571036641912	-5.09511385413257	-7.45710366419121	-5.79584018638837	-7.45710366419121	-7.45710366419121	-3.69276139254008	-7.45710366419121	-7.4571036641912	-7.45710366419121	-7.45710366419121	-4.49141847204206	-5.69261674765875	-7.4571036641912	-7.4571036641912	-7.4571036641912	-5.80449977977299	-4.22360888420734	-7.4571036641912	-7.45710366419121	-7.4571036641912	-7.4571036641912	-7.4571036641912	-7.4571036641912	-7.4571036641912	-7.45710366419121	-7.4571036641912	-7.45710366419121	-7.4571036641912	-7.45710366419121	-7.4571036641912	-7.45710366419121	-0.117415342291287	-0.124193804545388	-0.317732380658134	-0.409007493653103
LOC111919415	-0.949813068376449	-0.159189988077802	-2.52090849589001	-2.05409922339631	-2.5777310202593	-4.34905296592019	-1.88791247891972	-3.92411698033553	-2.24432898414249	-2.07179532027875	-4.96864164442615	-3.06092748035951	-4.05818316590722	-7.4571036641912	-2.36429104378114	-3.91331362367684	0.23274573621287	-1.71605793762418	-4.1021259401609	-4.86362908749709	-4.23304771241865	-2.57614597509326	-1.84242736334914	-4.90064204731247	-5.74752431078133	-5.69261674765875	-7.4571036641912	2.9000635144903	2.48061398823265	1.3189252438171	-1.85330517311298	1.38329287140687	3.72411967353027	1.05265030791617	2.44015525679869	2.59878521620741	1.54219422704864	-0.724868007987666	1.27954620629504	-1.9331592955965	0.107164431599509	2.21788978696288	-1.52398490164761	-2.96283457902591	1.48907180522893	-3.63133835995772	-4.47684194431601	-1.9797475237661	-2.40676843047897
LOC111919415	-0.949813068376449	-0.159189988077802	-2.52090849589001	-2.05409922339631	-2.5777310202593	-4.34905296592019	-1.88791247891972	-3.92411698033553	-2.24432898414249	-2.07179532027875	-4.96864164442615	-3.06092748035951	-4.05818316590722	-7.4571036641912	-2.36429104378114	-3.91331362367684	0.23274573621287	-1.71605793762418	-4.1021259401609	-4.86362908749709	-4.23304771241865	-2.57614597509326	-1.84242736334914	-4.90064204731247	-5.74752431078133	-5.69261674765875	-7.4571036641912	2.9000635144903	2.48061398823265	1.3189252438171	-1.85330517311298	1.38329287140687	3.72411967353027	1.05265030791617	2.44015525679869	2.59878521620741	1.54219422704864	-0.724868007987666	1.27954620629504	-1.9331592955965	0.107164431599509	2.21788978696288	-1.52398490164761	-2.96283457902591	1.48907180522893	-3.63133835995772	-4.47684194431601	-1.9797475237661	-2.40676843047897
LOC122196119	-7.4571036641912	-5.85748439511377	0.189719428499161	-1.40769262775271	-0.853693089421668	-0.231826045077911	0.233427557956679	-7.45710366419121	-6.05643463530416	-5.48844818444232	-0.0146389036425702	-4.51498058282561	-0.261268329834231	-1.81574833488305	-1.27861586232849	-0.235931776857189	-5.79584018638837	-2.93081947694404	0.708725521546826	-5.64244960649745	-5.83135373487622	-3.91180438850509	0.462267329727305	-7.45710366419121	-0.833029941299917	-4.92227933104051	0.417057066983814	-5.12129458012974	-7.4571036641912	0.286576755297159	0.255320070782974	0.357708851251653	0.507304330593541	-7.4571036641912	-7.4571036641912	-3.9363905403138	-0.478237620950554	-5.65882105771765	0.609227152767885	-6.00754849103002	-7.45710366419121	-6.00540998726985	-5.91709569605943	-4.73059212638707	-3.06923374474017	-0.295683927965558	0.317269258105425	-7.45710366419121	-5.53321283368063
LOC122196119	-7.4571036641912	-5.85748439511377	0.189719428499161	-1.40769262775271	-0.853693089421668	-0.231826045077911	0.233427557956679	-7.45710366419121	-6.05643463530416	-5.48844818444232	-0.0146389036425702	-4.51498058282561	-0.261268329834231	-1.81574833488305	-1.27861586232849	-0.235931776857189	-5.79584018638837	-2.93081947694404	0.708725521546826	-5.64244960649745	-5.83135373487622	-3.91180438850509	0.462267329727305	-7.45710366419121	-0.833029941299917	-4.92227933104051	0.417057066983814	-5.12129458012974	-7.4571036641912	0.286576755297159	0.255320070782974	0.357708851251653	0.507304330593541	-7.4571036641912	-7.4571036641912	-3.9363905403138	-0.478237620950554	-5.65882105771765	0.609227152767885	-6.00754849103002	-7.45710366419121	-6.00540998726985	-5.91709569605943	-4.73059212638707	-3.06923374474017	-0.295683927965558	0.317269258105425	-7.45710366419121	-5.53321283368063
LOC111890976	0.0930965317247099	-0.177928386290175	-0.936348582773572	0.489506353720748	-0.386528245139277	-0.151432051194223	0.364607601778202	0.0125886492354432	0.00646705798443424	-7.4571036641912	-4.10327400002756	-5.76625236480137	-5.261578776258	-7.4571036641912	-4.24273354701212	-7.45710366419121	-7.4571036641912	-5.8251262407191	-7.45710366419121	-7.4571036641912	-7.45710366419121	-5.70344357533289	-7.45710366419121	-7.45710366419121	-5.74752431078133	-4.4227832680301	-7.4571036641912	-7.4571036641912	-4.14575188788044	-7.45710366419121	-5.53041650743043	-5.75035143696648	-7.45710366419121	-7.4571036641912	-7.4571036641912	-7.4571036641912	-4.38403395041886	-7.4571036641912	-4.36135269341091	-7.4571036641912	-7.45710366419121	-5.29664179782845	-5.91709569605943	-7.4571036641912	-7.45710366419121	0.489563650900734	0.0769430677347461	0.0887529399197763	-0.157994514440057
LOC111890976	0.0930965317247099	-0.177928386290175	-0.936348582773572	0.489506353720748	-0.386528245139277	-0.151432051194223	0.364607601778202	0.0125886492354432	0.00646705798443424	-7.4571036641912	-4.10327400002756	-5.76625236480137	-5.261578776258	-7.4571036641912	-4.24273354701212	-7.45710366419121	-7.4571036641912	-5.8251262407191	-7.45710366419121	-7.4571036641912	-7.45710366419121	-5.70344357533289	-7.45710366419121	-7.45710366419121	-5.74752431078133	-4.4227832680301	-7.4571036641912	-7.4571036641912	-4.14575188788044	-7.45710366419121	-5.53041650743043	-5.75035143696648	-7.45710366419121	-7.4571036641912	-7.4571036641912	-7.4571036641912	-4.38403395041886	-7.4571036641912	-4.36135269341091	-7.4571036641912	-7.45710366419121	-5.29664179782845	-5.91709569605943	-7.4571036641912	-7.45710366419121	0.489563650900734	0.0769430677347461	0.0887529399197763	-0.157994514440057
LOC111901153	0.805354972298761	-1.09559268628631	-2.72012785545567	-2.64054849837982	-3.08662373042884	-1.22221651683255	-1.38796106370974	-1.72930352436723	-0.601403011284543	-2.85349189000965	-3.17561493417137	-2.66312154428178	-7.4571036641912	-5.11337839247058	-5.83867962251848	-5.80980042468075	1.66410359780051	-3.14281484839953	-1.89765366011075	-2.27725277739575	-0.502029232487086	-2.6972326112363	-2.47777658685296	-5.67414343663674	-4.12330529605248	-2.24909480308874	-7.4571036641912	0.436670443149365	-1.87615826454009	0.118394092440306	-1.62329673858942	2.39238020858946	1.39727943121445	-1.74031042237576	-3.03175954769546	1.62126509690436	-2.51870101542209	0.0498849207421373	-2.67987321016306	1.55182284862615	-0.288961609601284	-0.384383516283411	-2.31373883030382	0.653030539310668	-1.23585512875937	-2.25649952038813	-3.95414433073638	-3.70833329350064	-3.14512556630128
LOC111901153	0.805354972298761	-1.09559268628631	-2.72012785545567	-2.64054849837982	-3.08662373042884	-1.22221651683255	-1.38796106370974	-1.72930352436723	-0.601403011284543	-2.85349189000965	-3.17561493417137	-2.66312154428178	-7.4571036641912	-5.11337839247058	-5.83867962251848	-5.80980042468075	1.66410359780051	-3.14281484839953	-1.89765366011075	-2.27725277739575	-0.502029232487086	-2.6972326112363	-2.47777658685296	-5.67414343663674	-4.12330529605248	-2.24909480308874	-7.4571036641912	0.436670443149365	-1.87615826454009	0.118394092440306	-1.62329673858942	2.39238020858946	1.39727943121445	-1.74031042237576	-3.03175954769546	1.62126509690436	-2.51870101542209	0.0498849207421373	-2.67987321016306	1.55182284862615	-0.288961609601284	-0.384383516283411	-2.31373883030382	0.653030539310668	-1.23585512875937	-2.25649952038813	-3.95414433073638	-3.70833329350064	-3.14512556630128
LOC111906857	-2.60784393622872	-4.63093153031789	-5.1500403777435	-7.45710366419121	-7.4571036641912	-7.4571036641912	-3.70079100373507	-4.44807040658955	-4.01861924716494	-1.64033491105386	-3.01395638431427	-2.4481775522509	-4.92751161489388	-2.90751811804279	-3.16185446510886	-2.50968729313734	-3.26305819304484	-3.93393365895522	2.69210895873172	4.46972810780323	2.9927022050758	1.05980971960379	-1.97698954346992	2.39816760707008	0.361764739729121	0.78077645110848	1.25679340115282	0.308339526695119	-2.17393846574627	2.67928647514036	2.17063258021304	0.196717780556966	-1.4474595913075	-0.0292103254085391	-0.525712330999986	0.43005333640467	-2.1376298898743	0.651758441198745	0.103463664430197	0.564265679414059	4.33281666962894	1.17460477170753	3.11972915143959	5.29539382700226	1.58031522419784	-2.58711241161393	-5.30471041745073	-3.40803054533907	-3.85092198725107
LOC111906857	-2.60784393622872	-4.63093153031789	-5.1500403777435	-7.45710366419121	-7.4571036641912	-7.4571036641912	-3.70079100373507	-4.44807040658955	-4.01861924716494	-1.64033491105386	-3.01395638431427	-2.4481775522509	-4.92751161489388	-2.90751811804279	-3.16185446510886	-2.50968729313734	-3.26305819304484	-3.93393365895522	2.69210895873172	4.46972810780323	2.9927022050758	1.05980971960379	-1.97698954346992	2.39816760707008	0.361764739729121	0.78077645110848	1.25679340115282	0.308339526695119	-2.17393846574627	2.67928647514036	2.17063258021304	0.196717780556966	-1.4474595913075	-0.0292103254085391	-0.525712330999986	0.43005333640467	-2.1376298898743	0.651758441198745	0.103463664430197	0.564265679414059	4.33281666962894	1.17460477170753	3.11972915143959	5.29539382700226	1.58031522419784	-2.58711241161393	-5.30471041745073	-3.40803054533907	-3.85092198725107
LOC122196499	-4.38327336592913	1.10392633040232	1.2892059075123	1.02943917292801	1.69686391559372	1.32812060518372	1.0466947378856	-2.5462619565837	1.37631326518139	-5.03190012752166	-0.811033650210351	0.124355410222776	-0.91947968182577	-1.20144882770285	-0.257796321741143	-0.545188869365637	-4.55236868528057	-0.833281451142161	-2.86738111818883	-5.64244960649745	-5.83135373487622	-7.4571036641912	-2.20576219226112	-4.39983589343228	0.0825075807089976	-3.75803433822761	-3.05524425650492	-1.46276673961488	-5.76479268491864	-4.19767700961866	-4.02329736677016	-2.42590605189964	-3.14745008204699	-7.4571036641912	-3.16256415530354	-4.81586819288974	-7.4571036641912	-4.88273109379898	-7.45710366419121	-4.18564940663297	-7.45710366419121	-2.37089287703441	-2.16582347027429	-7.4571036641912	-2.47206841393985	1.18393020087508	1.15473069698351	-7.45710366419121	-1.77621386961305
LOC122196499	-4.38327336592913	1.10392633040232	1.2892059075123	1.02943917292801	1.69686391559372	1.32812060518372	1.0466947378856	-2.5462619565837	1.37631326518139	-5.03190012752166	-0.811033650210351	0.124355410222776	-0.91947968182577	-1.20144882770285	-0.257796321741143	-0.545188869365637	-4.55236868528057	-0.833281451142161	-2.86738111818883	-5.64244960649745	-5.83135373487622	-7.4571036641912	-2.20576219226112	-4.39983589343228	0.0825075807089976	-3.75803433822761	-3.05524425650492	-1.46276673961488	-5.76479268491864	-4.19767700961866	-4.02329736677016	-2.42590605189964	-3.14745008204699	-7.4571036641912	-3.16256415530354	-4.81586819288974	-7.4571036641912	-4.88273109379898	-7.45710366419121	-4.18564940663297	-7.45710366419121	-2.37089287703441	-2.16582347027429	-7.4571036641912	-2.47206841393985	1.18393020087508	1.15473069698351	-7.45710366419121	-1.77621386961305
LOC111900606	0.0123460126008048	-0.316389484824514	0.0712858632173152	-0.371673857657191	-0.410196115622986	-0.59557882536852	-0.0635630176909308	-0.561175129255951	-0.298435893005444	-5.48844818444232	-4.47202393220358	-7.4571036641912	-5.69707782710217	-5.8539540562965	-5.83867962251848	-7.45710366419121	-7.4571036641912	-7.45710366419121	-5.94799295657748	-7.4571036641912	-5.83135373487622	-5.70344357533289	-5.78727574609285	-7.45710366419121	-7.4571036641912	-7.4571036641912	-7.4571036641912	-5.8605644175264	-7.4571036641912	-7.45710366419121	-7.4571036641912	-7.4571036641912	-7.45710366419121	-7.4571036641912	-7.4571036641912	-7.4571036641912	-5.94416624106484	-7.4571036641912	-7.45710366419121	-7.4571036641912	-7.45710366419121	-7.4571036641912	-7.45710366419121	-7.4571036641912	-7.45710366419121	-0.0598847252588616	-0.322177522448062	-0.325712532381981	-0.306140609857336
LOC111900606	0.0123460126008048	-0.316389484824514	0.0712858632173152	-0.371673857657191	-0.410196115622986	-0.59557882536852	-0.0635630176909308	-0.561175129255951	-0.298435893005444	-5.48844818444232	-4.47202393220358	-7.4571036641912	-5.69707782710217	-5.8539540562965	-5.83867962251848	-7.45710366419121	-7.4571036641912	-7.45710366419121	-5.94799295657748	-7.4571036641912	-5.83135373487622	-5.70344357533289	-5.78727574609285	-7.45710366419121	-7.4571036641912	-7.4571036641912	-7.4571036641912	-5.8605644175264	-7.4571036641912	-7.45710366419121	-7.4571036641912	-7.4571036641912	-7.45710366419121	-7.4571036641912	-7.4571036641912	-7.4571036641912	-5.94416624106484	-7.4571036641912	-7.45710366419121	-7.4571036641912	-7.45710366419121	-7.4571036641912	-7.45710366419121	-7.4571036641912	-7.45710366419121	-0.0598847252588616	-0.322177522448062	-0.325712532381981	-0.306140609857336
LOC111920769	0.609642743372837	0.524740549840868	0.518718138694711	0.891900588606287	0.699394231886224	0.697338604623855	0.463718090689628	0.49054732635486	0.0396005061693592	-5.48844818444232	-5.73206191453433	-5.76625236480137	-3.51954726769398	-3.73154239614752	-7.4571036641912	-5.06068354354461	-5.79584018638837	-5.07893876122887	-5.94799295657748	-7.4571036641912	-4.23304771241865	-7.4571036641912	-5.03392009138438	-5.67414343663674	-5.31764015942252	-7.4571036641912	-7.4571036641912	-5.12129458012974	-4.14575188788044	-4.56334977799056	-7.4571036641912	-7.4571036641912	-7.45710366419121	-7.4571036641912	-6.50761000788607	-7.4571036641912	-5.2220474323611	-7.4571036641912	-7.45710366419121	-6.55744917723249	-5.94369726197089	-7.4571036641912	-7.45710366419121	-7.4571036641912	-6.115977905564	0.764420237520436	0.604543995949078	0.661079974053075	1.17376295933584
LOC111920769	0.609642743372837	0.524740549840868	0.518718138694711	0.891900588606287	0.699394231886224	0.697338604623855	0.463718090689628	0.49054732635486	0.0396005061693592	-5.48844818444232	-5.73206191453433	-5.76625236480137	-3.51954726769398	-3.73154239614752	-7.4571036641912	-5.06068354354461	-5.79584018638837	-5.07893876122887	-5.94799295657748	-7.4571036641912	-4.23304771241865	-7.4571036641912	-5.03392009138438	-5.67414343663674	-5.31764015942252	-7.4571036641912	-7.4571036641912	-5.12129458012974	-4.14575188788044	-4.56334977799056	-7.4571036641912	-7.4571036641912	-7.45710366419121	-7.4571036641912	-6.50761000788607	-7.4571036641912	-5.2220474323611	-7.4571036641912	-7.45710366419121	-6.55744917723249	-5.94369726197089	-7.4571036641912	-7.45710366419121	-7.4571036641912	-6.115977905564	0.764420237520436	0.604543995949078	0.661079974053075	1.17376295933584
LOC111884729	1.13156615316131	0.969903287011487	0.400887897730937	1.76916608276365	1.06391127540407	1.4760521845674	1.5511592547933	1.23442881727109	1.32617059889414	-5.48844818444232	-4.96864164442615	-3.61203227066554	-3.51954726769398	-5.11337839247058	-4.24273354701212	-5.80980042468075	-5.04408696116508	-4.58957767150449	-3.97749807529966	-7.4571036641912	-4.23304771241865	-4.06636453612106	-5.78727574609285	-4.02879205709815	-5.74752431078133	-4.92227933104051	-3.60648061665397	-3.98190850003374	-4.51314128782841	-5.05437831620872	-7.4571036641912	-7.4571036641912	-5.88074391556764	-5.71504267604746	-5.21685681961844	-4.81586819288974	-7.4571036641912	-7.4571036641912	-5.51943364804092	-3.94773343965775	-4.09615435449925	-4.82347034862726	-3.61354910902369	-2.5945200430988	-4.10647402890512	1.54077173498324	1.33093844600803	1.32553163818093	1.16099411309527
LOC111884729	1.13156615316131	0.969903287011487	0.400887897730937	1.76916608276365	1.06391127540407	1.4760521845674	1.5511592547933	1.23442881727109	1.32617059889414	-5.48844818444232	-4.96864164442615	-3.61203227066554	-3.51954726769398	-5.11337839247058	-4.24273354701212	-5.80980042468075	-5.04408696116508	-4.58957767150449	-3.97749807529966	-7.4571036641912	-4.23304771241865	-4.06636453612106	-5.78727574609285	-4.02879205709815	-5.74752431078133	-4.92227933104051	-3.60648061665397	-3.98190850003374	-4.51314128782841	-5.05437831620872	-7.4571036641912	-7.4571036641912	-5.88074391556764	-5.71504267604746	-5.21685681961844	-4.81586819288974	-7.4571036641912	-7.4571036641912	-5.51943364804092	-3.94773343965775	-4.09615435449925	-4.82347034862726	-3.61354910902369	-2.5945200430988	-4.10647402890512	1.54077173498324	1.33093844600803	1.32553163818093	1.16099411309527
LOC111877105	1.13156615316131	1.01597495351569	-0.356632947207127	1.00296046893262	0.572311486057898	1.02403524938072	1.42565541872721	1.35530483723081	1.37111641228739	-4.68562716503354	-3.80984848744605	-4.14765298453145	-4.05818316590722	-4.62640715367289	-3.01721825931039	-7.45710366419121	-4.03309486585847	-4.22482651773397	-7.45710366419121	-6.28149836884364	-5.08636722709917	-4.93498269126067	-4.02174859634999	-5.67414343663674	-4.49141847204206	-5.69261674765875	-4.27827085047202	-5.8605644175264	-5.76479268491864	-4.19767700961866	-4.73384572735147	-4.99021476913266	-5.88074391556764	-3.78743791736508	-7.4571036641912	-2.4377601799711	-7.4571036641912	-7.4571036641912	-7.45710366419121	-6.00754849103002	-5.22147885565232	-5.29664179782845	-4.70780898175811	-5.21048615125233	-5.43314623618629	1.05221974399216	1.39956477464084	1.51617355401229	0.924610429697119
LOC111877105	1.13156615316131	1.01597495351569	-0.356632947207127	1.00296046893262	0.572311486057898	1.02403524938072	1.42565541872721	1.35530483723081	1.37111641228739	-4.68562716503354	-3.80984848744605	-4.14765298453145	-4.05818316590722	-4.62640715367289	-3.01721825931039	-7.45710366419121	-4.03309486585847	-4.22482651773397	-7.45710366419121	-6.28149836884364	-5.08636722709917	-4.93498269126067	-4.02174859634999	-5.67414343663674	-4.49141847204206	-5.69261674765875	-4.27827085047202	-5.8605644175264	-5.76479268491864	-4.19767700961866	-4.73384572735147	-4.99021476913266	-5.88074391556764	-3.78743791736508	-7.4571036641912	-2.4377601799711	-7.4571036641912	-7.4571036641912	-7.45710366419121	-6.00754849103002	-5.22147885565232	-5.29664179782845	-4.70780898175811	-5.21048615125233	-5.43314623618629	1.05221974399216	1.39956477464084	1.51617355401229	0.924610429697119
LOC111881059	-0.75731170822814	-0.721135746600386	-2.18982644855867	-0.442687066668705	-1.13990632868217	-0.168914225711882	-0.0712525371409603	-0.352782121639563	-0.034324451261636	-4.68562716503354	-5.73206191453433	-7.4571036641912	-5.69707782710217	-7.4571036641912	-5.09511385413257	-5.80980042468075	-7.4571036641912	-5.8251262407191	-7.45710366419121	-5.64244960649745	-5.08636722709917	-7.4571036641912	-5.78727574609285	-5.67414343663674	-7.4571036641912	-7.4571036641912	-7.4571036641912	-5.8605644175264	-7.4571036641912	-7.45710366419121	-7.4571036641912	-7.4571036641912	-7.45710366419121	-7.4571036641912	-7.4571036641912	-7.4571036641912	-7.4571036641912	-7.4571036641912	-7.45710366419121	-7.4571036641912	-7.45710366419121	-7.4571036641912	-7.45710366419121	-7.4571036641912	-7.45710366419121	-0.109054885515052	-0.693208073987742	-0.772339874785244	-0.313249898508602
LOC111881059	-0.75731170822814	-0.721135746600386	-2.18982644855867	-0.442687066668705	-1.13990632868217	-0.168914225711882	-0.0712525371409603	-0.352782121639563	-0.034324451261636	-4.68562716503354	-5.73206191453433	-7.4571036641912	-5.69707782710217	-7.4571036641912	-5.09511385413257	-5.80980042468075	-7.4571036641912	-5.8251262407191	-7.45710366419121	-5.64244960649745	-5.08636722709917	-7.4571036641912	-5.78727574609285	-5.67414343663674	-7.4571036641912	-7.4571036641912	-7.4571036641912	-5.8605644175264	-7.4571036641912	-7.45710366419121	-7.4571036641912	-7.4571036641912	-7.45710366419121	-7.4571036641912	-7.4571036641912	-7.4571036641912	-7.4571036641912	-7.4571036641912	-7.45710366419121	-7.4571036641912	-7.45710366419121	-7.4571036641912	-7.45710366419121	-7.4571036641912	-7.45710366419121	-0.109054885515052	-0.693208073987742	-0.772339874785244	-0.313249898508602
LOC111877600	1.04194635449862	0.886686106702355	1.23858137179703	0.896702856168463	0.952335077856787	0.93682472097998	0.799290312656224	1.06147720142847	0.961465385958365	-2.85349189000965	-3.17561493417137	-3.85512700343814	-2.82074475186363	-4.84944287894423	-2.65412835876681	-4.57008018980905	-2.95698102503239	-3.93393365895522	-2.7103160978812	-0.900109523602605	-3.15155416335703	-4.93498269126067	-2.81328034681652	-2.65726659229339	-1.85173545077113	-4.4227832680301	-3.90362163318531	-5.8605644175264	-7.4571036641912	-7.45710366419121	-7.4571036641912	-3.83402605106944	-7.45710366419121	-7.4571036641912	-5.93988366778386	-7.4571036641912	-4.38403395041886	-5.65882105771765	-4.72120697674762	-3.94773343965775	-7.45710366419121	-6.00540998726985	-7.45710366419121	-5.21048615125233	-5.43314623618629	1.20084111624511	0.946647036242239	1.18376365351556	0.830983483771055
LOC111877600	1.04194635449862	0.886686106702355	1.23858137179703	0.896702856168463	0.952335077856787	0.93682472097998	0.799290312656224	1.06147720142847	0.961465385958365	-2.85349189000965	-3.17561493417137	-3.85512700343814	-2.82074475186363	-4.84944287894423	-2.65412835876681	-4.57008018980905	-2.95698102503239	-3.93393365895522	-2.7103160978812	-0.900109523602605	-3.15155416335703	-4.93498269126067	-2.81328034681652	-2.65726659229339	-1.85173545077113	-4.4227832680301	-3.90362163318531	-5.8605644175264	-7.4571036641912	-7.45710366419121	-7.4571036641912	-3.83402605106944	-7.45710366419121	-7.4571036641912	-5.93988366778386	-7.4571036641912	-4.38403395041886	-5.65882105771765	-4.72120697674762	-3.94773343965775	-7.45710366419121	-6.00540998726985	-7.45710366419121	-5.21048615125233	-5.43314623618629	1.20084111624511	0.946647036242239	1.18376365351556	0.830983483771055
LOC111889607	3.54486125209352	2.78034072077	2.07121076400628	2.31437533292981	2.05548080052348	1.57389036753227	2.25610058495981	1.12256934562467	2.1367223081017	3.92644412121193	-1.32417918164624	2.67034708273827	0.982191491112074	-2.07301349923435	2.04600269698636	2.5556858832248	4.37567039969876	3.52196391291034	-0.516246371264894	-0.771037639684572	1.38159464901745	2.21081412786944	1.0123190110757	0.857461610810066	-0.0952728383914982	0.13387641919922	-0.593343189462644	6.10531049788948	5.38513341458616	4.6410665877178	5.10764539667823	4.31992875038944	6.00532749168972	4.83624491826215	5.16671080806503	5.83423541557115	4.52028964607563	5.2052007829092	3.65088955383872	4.7612681557093	4.11414000090457	5.22341707792041	2.75110861900845	3.17269913899307	4.07458698074875	1.90919671796593	1.57122799815775	1.56662366016984	2.3546195808469
LOC111889607	3.54486125209352	2.78034072077	2.07121076400628	2.31437533292981	2.05548080052348	1.57389036753227	2.25610058495981	1.12256934562467	2.1367223081017	3.92644412121193	-1.32417918164624	2.67034708273827	0.982191491112074	-2.07301349923435	2.04600269698636	2.5556858832248	4.37567039969876	3.52196391291034	-0.516246371264894	-0.771037639684572	1.38159464901745	2.21081412786944	1.0123190110757	0.857461610810066	-0.0952728383914982	0.13387641919922	-0.593343189462644	6.10531049788948	5.38513341458616	4.6410665877178	5.10764539667823	4.31992875038944	6.00532749168972	4.83624491826215	5.16671080806503	5.83423541557115	4.52028964607563	5.2052007829092	3.65088955383872	4.7612681557093	4.11414000090457	5.22341707792041	2.75110861900845	3.17269913899307	4.07458698074875	1.90919671796593	1.57122799815775	1.56662366016984	2.3546195808469
LOC111903160	-3.85658553899729	-3.97772224652882	-4.66568120638187	-5.79065136520795	-5.78482793485758	-5.91829633643588	-4.43021838703456	-1.12950086972729	-2.37794753384867	3.84053856134755	1.49932431002143	0.791166099515568	-0.665238452121534	-5.11337839247058	-2.12305404405041	1.2681949477724	-1.9892151083618	-0.187935914976101	-4.74802569839317	-2.89273926657375	-0.889206250750527	-4.4362655572021	2.0986713239013	5.18860720780679	-0.833029941299917	-1.70902643715677	-0.435936364868023	-4.27176355349042	-5.00728367030918	-3.11397642679768	-0.0793994263430094	1.61335975882346	3.79148549110391	-0.0489935222792372	-1.29177855320542	3.26833603150311	-3.65208609556927	-5.65882105771765	-2.40907976687246	-0.332992065759305	-2.51800266860466	3.07629403378323	-1.37434491559154	1.41410756953596	1.96916785184901	-7.4571036641912	-7.4571036641912	-7.45710366419121	-7.4571036641912
LOC111903160	-3.85658553899729	-3.97772224652882	-4.66568120638187	-5.79065136520795	-5.78482793485758	-5.91829633643588	-4.43021838703456	-1.12950086972729	-2.37794753384867	3.84053856134755	1.49932431002143	0.791166099515568	-0.665238452121534	-5.11337839247058	-2.12305404405041	1.2681949477724	-1.9892151083618	-0.187935914976101	-4.74802569839317	-2.89273926657375	-0.889206250750527	-4.4362655572021	2.0986713239013	5.18860720780679	-0.833029941299917	-1.70902643715677	-0.435936364868023	-4.27176355349042	-5.00728367030918	-3.11397642679768	-0.0793994263430094	1.61335975882346	3.79148549110391	-0.0489935222792372	-1.29177855320542	3.26833603150311	-3.65208609556927	-5.65882105771765	-2.40907976687246	-0.332992065759305	-2.51800266860466	3.07629403378323	-1.37434491559154	1.41410756953596	1.96916785184901	-7.4571036641912	-7.4571036641912	-7.45710366419121	-7.4571036641912
LOC111889594	0.918457656235565	0.384908684416434	-0.580733617539676	-0.260573957499702	-0.587725968617622	-0.86798285476201	0.786583694502286	-2.4247331462225	-0.561107087730043	0.720261797102764	-2.86860072567965	0.988497069154964	-2.68852438737292	-4.62640715367289	-1.62673038454888	-1.66585933552445	2.51840663702229	1.50753066665565	-2.61436714522523	-2.27725277739575	1.42688894830356	-0.190294874220804	-0.591263776255024	-2.32048491877655	-1.00944397322231	0.36542229164903	-1.15565923162126	3.55669186054755	2.30820331279836	1.3118520307143	1.69001476023425	2.53872751155042	3.4473516858469	2.74245658635618	2.59369677857183	3.59276987315151	1.39658764781772	3.63821917397604	2.46207558149172	2.64093921163746	2.37241012888899	3.20237713613203	0.810533892250518	2.66131413341687	2.00724827716027	-0.856830060256234	-0.155361319220317	-0.0431860171421699	-0.34933152894915
LOC111889594	0.918457656235565	0.384908684416434	-0.580733617539676	-0.260573957499702	-0.587725968617622	-0.86798285476201	0.786583694502286	-2.4247331462225	-0.561107087730043	0.720261797102764	-2.86860072567965	0.988497069154964	-2.68852438737292	-4.62640715367289	-1.62673038454888	-1.66585933552445	2.51840663702229	1.50753066665565	-2.61436714522523	-2.27725277739575	1.42688894830356	-0.190294874220804	-0.591263776255024	-2.32048491877655	-1.00944397322231	0.36542229164903	-1.15565923162126	3.55669186054755	2.30820331279836	1.3118520307143	1.69001476023425	2.53872751155042	3.4473516858469	2.74245658635618	2.59369677857183	3.59276987315151	1.39658764781772	3.63821917397604	2.46207558149172	2.64093921163746	2.37241012888899	3.20237713613203	0.810533892250518	2.66131413341687	2.00724827716027	-0.856830060256234	-0.155361319220317	-0.0431860171421699	-0.34933152894915
LOC111910638	0.209628793092047	0.299433464341819	-0.0161707199418983	0.761077384090795	-0.0250395167988345	0.201355519105498	0.288541301424451	0.231765404004223	0.324072606013992	-4.68562716503354	-7.45710366419121	-7.4571036641912	-4.92751161489388	-6.44344188467318	-7.4571036641912	-7.45710366419121	-7.4571036641912	-5.07893876122887	-5.94799295657748	-5.64244960649745	-4.23304771241865	-4.06636453612106	-4.17509901827365	-7.45710366419121	-5.74752431078133	-3.75803433822761	-7.4571036641912	-4.63488134565319	-7.4571036641912	-7.45710366419121	-7.4571036641912	-7.4571036641912	-5.88074391556764	-7.4571036641912	-7.4571036641912	-7.4571036641912	-7.4571036641912	-7.4571036641912	-7.45710366419121	-4.82629871583686	-7.45710366419121	-6.00540998726985	-5.91709569605943	-7.4571036641912	-7.45710366419121	0.439146411176925	0.110085414051995	0.258487215290167	-0.320394393756439
LOC111910638	0.209628793092047	0.299433464341819	-0.0161707199418983	0.761077384090795	-0.0250395167988345	0.201355519105498	0.288541301424451	0.231765404004223	0.324072606013992	-4.68562716503354	-7.45710366419121	-7.4571036641912	-4.92751161489388	-6.44344188467318	-7.4571036641912	-7.45710366419121	-7.4571036641912	-5.07893876122887	-5.94799295657748	-5.64244960649745	-4.23304771241865	-4.06636453612106	-4.17509901827365	-7.45710366419121	-5.74752431078133	-3.75803433822761	-7.4571036641912	-4.63488134565319	-7.4571036641912	-7.45710366419121	-7.4571036641912	-7.4571036641912	-5.88074391556764	-7.4571036641912	-7.4571036641912	-7.4571036641912	-7.4571036641912	-7.4571036641912	-7.45710366419121	-4.82629871583686	-7.45710366419121	-6.00540998726985	-5.91709569605943	-7.4571036641912	-7.45710366419121	0.439146411176925	0.110085414051995	0.258487215290167	-0.320394393756439
LOC111896784	-7.4571036641912	-7.4571036641912	-7.4571036641912	-7.45710366419121	-7.4571036641912	-7.4571036641912	-5.97806956940989	-7.45710366419121	-7.4571036641912	-4.68562716503354	-5.73206191453433	-4.14765298453145	-4.92751161489388	-7.4571036641912	-7.4571036641912	-2.78335116735761	-5.79584018638837	-3.48481294840733	-5.94799295657748	-7.4571036641912	-7.45710366419121	-7.4571036641912	-7.45710366419121	-7.45710366419121	-7.4571036641912	-7.4571036641912	-7.4571036641912	-5.8605644175264	-5.76479268491864	-7.45710366419121	-5.53041650743043	-3.59063982121346	-3.07709164891544	-7.4571036641912	-3.64596905042742	-4.81586819288974	-5.94416624106484	-7.4571036641912	-5.92741111313095	-7.4571036641912	-7.45710366419121	-6.00540998726985	-7.45710366419121	-7.4571036641912	-7.45710366419121	-0.697931440473507	-6.0120003211227	-7.45710366419121	-6.69274686652313
LOC111896784	-7.4571036641912	-7.4571036641912	-7.4571036641912	-7.45710366419121	-7.4571036641912	-7.4571036641912	-5.97806956940989	-7.45710366419121	-7.4571036641912	-4.68562716503354	-5.73206191453433	-4.14765298453145	-4.92751161489388	-7.4571036641912	-7.4571036641912	-2.78335116735761	-5.79584018638837	-3.48481294840733	-5.94799295657748	-7.4571036641912	-7.45710366419121	-7.4571036641912	-7.45710366419121	-7.45710366419121	-7.4571036641912	-7.4571036641912	-7.4571036641912	-5.8605644175264	-5.76479268491864	-7.45710366419121	-5.53041650743043	-3.59063982121346	-3.07709164891544	-7.4571036641912	-3.64596905042742	-4.81586819288974	-5.94416624106484	-7.4571036641912	-5.92741111313095	-7.4571036641912	-7.45710366419121	-6.00540998726985	-7.45710366419121	-7.4571036641912	-7.45710366419121	-0.697931440473507	-6.0120003211227	-7.45710366419121	-6.69274686652313
LOC111903273	-7.4571036641912	-7.4571036641912	-7.4571036641912	-7.45710366419121	-7.4571036641912	-7.4571036641912	-7.4571036641912	-7.45710366419121	-7.4571036641912	0.858632219304003	-2.50399396275201	-2.55165024048302	-3.76387214508224	-7.4571036641912	-5.83867962251848	-0.826379691487843	-5.79584018638837	-2.10349351367178	-7.45710366419121	-5.64244960649745	-5.83135373487622	-7.4571036641912	-4.17509901827365	-0.906049217998035	-7.4571036641912	-5.69261674765875	-7.4571036641912	-7.4571036641912	-5.00728367030918	-5.05437831620872	-7.4571036641912	-2.76184659480786	-1.32009715994778	-7.4571036641912	-7.4571036641912	-0.805557073488766	-7.4571036641912	-7.4571036641912	-4.36135269341091	-7.4571036641912	-5.94369726197089	-4.82347034862726	-7.45710366419121	-5.93462379700041	-3.42721852925316	-3.83687250059956	-7.4571036641912	-7.45710366419121	-6.19573830301054
LOC111903273	-7.4571036641912	-7.4571036641912	-7.4571036641912	-7.45710366419121	-7.4571036641912	-7.4571036641912	-7.4571036641912	-7.45710366419121	-7.4571036641912	0.858632219304003	-2.50399396275201	-2.55165024048302	-3.76387214508224	-7.4571036641912	-5.83867962251848	-0.826379691487843	-5.79584018638837	-2.10349351367178	-7.45710366419121	-5.64244960649745	-5.83135373487622	-7.4571036641912	-4.17509901827365	-0.906049217998035	-7.4571036641912	-5.69261674765875	-7.4571036641912	-7.4571036641912	-5.00728367030918	-5.05437831620872	-7.4571036641912	-2.76184659480786	-1.32009715994778	-7.4571036641912	-7.4571036641912	-0.805557073488766	-7.4571036641912	-7.4571036641912	-4.36135269341091	-7.4571036641912	-5.94369726197089	-4.82347034862726	-7.45710366419121	-5.93462379700041	-3.42721852925316	-3.83687250059956	-7.4571036641912	-7.45710366419121	-6.19573830301054
LOC111876398	1.15569330946405	0.986827338771185	1.12425237328345	0.994025126175291	1.42989939958431	1.02403524938072	1.13287839899776	1.22207517435324	1.26023489264683	-4.1728715503868	-3.01395638431427	-1.81248669983952	-3.21657452642896	-4.26297978167951	-1.47726498479987	-3.6710454674977	-7.4571036641912	-2.86655389267644	-0.725897554920191	0.524607842551654	-1.90581657421501	-3.77221209531126	-3.09001937830968	-3.73391884823838	-1.00944397322231	-2.56129804365921	-4.78569830273246	-4.63488134565319	-3.22031127125175	-5.80449977977299	-5.53041650743043	-3.59063982121346	-4.29866043631877	-7.4571036641912	-7.4571036641912	-7.4571036641912	-4.09680596059805	-7.4571036641912	-5.92741111313095	-3.74355434554747	-4.38339782653994	-5.29664179782845	-5.91709569605943	-7.4571036641912	-3.42721852925316	0.786993688504138	1.00066517121249	1.28155828658795	0.915516473351586
LOC111876398	1.15569330946405	0.986827338771185	1.12425237328345	0.994025126175291	1.42989939958431	1.02403524938072	1.13287839899776	1.22207517435324	1.26023489264683	-4.1728715503868	-3.01395638431427	-1.81248669983952	-3.21657452642896	-4.26297978167951	-1.47726498479987	-3.6710454674977	-7.4571036641912	-2.86655389267644	-0.725897554920191	0.524607842551654	-1.90581657421501	-3.77221209531126	-3.09001937830968	-3.73391884823838	-1.00944397322231	-2.56129804365921	-4.78569830273246	-4.63488134565319	-3.22031127125175	-5.80449977977299	-5.53041650743043	-3.59063982121346	-4.29866043631877	-7.4571036641912	-7.4571036641912	-7.4571036641912	-4.09680596059805	-7.4571036641912	-5.92741111313095	-3.74355434554747	-4.38339782653994	-5.29664179782845	-5.91709569605943	-7.4571036641912	-3.42721852925316	0.786993688504138	1.00066517121249	1.28155828658795	0.915516473351586
LOC111901230	-4.38327336592913	-5.85748439511377	-5.1500403777435	-7.45710366419121	-5.78482793485758	-5.91829633643588	-7.4571036641912	-7.45710366419121	-6.05643463530416	-3.79533956158434	-7.45710366419121	-6.37696740326818	-6.32385517645599	-4.62640715367289	-5.83867962251848	-5.38715638584443	-4.18631517557008	-6.42169961619849	0.656787593333868	0.901801766917344	0.45514451376604	-0.201448943960218	-1.94215418628071	-0.557398614346342	-1.210475207938	-0.772073365885472	-1.39557461418246	-1.55742215576901	-3.22031127125175	0.0689064186009591	-0.549287563857562	-1.55332929566509	-1.94618297092994	-2.14623296977671	-2.00309369306991	-0.302855288992558	-0.771096439043792	-0.267610372534416	0.187503541036208	0.0972835955014609	0.97752020881996	0.171927867922915	0.67483713227655	2.28428491477545	0.608054715679214	-7.4571036641912	-7.4571036641912	-7.45710366419121	-7.4571036641912
LOC111901230	-4.38327336592913	-5.85748439511377	-5.1500403777435	-7.45710366419121	-5.78482793485758	-5.91829633643588	-7.4571036641912	-7.45710366419121	-6.05643463530416	-3.79533956158434	-7.45710366419121	-6.37696740326818	-6.32385517645599	-4.62640715367289	-5.83867962251848	-5.38715638584443	-4.18631517557008	-6.42169961619849	0.656787593333868	0.901801766917344	0.45514451376604	-0.201448943960218	-1.94215418628071	-0.557398614346342	-1.210475207938	-0.772073365885472	-1.39557461418246	-1.55742215576901	-3.22031127125175	0.0689064186009591	-0.549287563857562	-1.55332929566509	-1.94618297092994	-2.14623296977671	-2.00309369306991	-0.302855288992558	-0.771096439043792	-0.267610372534416	0.187503541036208	0.0972835955014609	0.97752020881996	0.171927867922915	0.67483713227655	2.28428491477545	0.608054715679214	-7.4571036641912	-7.4571036641912	-7.45710366419121	-7.4571036641912
LOC111877733	0.527497062507388	0.410221447843662	0.189719428499161	1.0851950128957	0.385618832566978	0.410027576773086	0.795067195993383	0.757751742517203	0.835060128570486	-4.68562716503354	-4.47202393220358	-4.14765298453145	-4.05818316590722	-5.8539540562965	-5.83867962251848	-5.80980042468075	-4.55236868528057	-3.48481294840733	-4.1021259401609	-4.86362908749709	-7.45710366419121	-7.4571036641912	-4.5415255554249	-4.90064204731247	-7.4571036641912	-4.92227933104051	-3.60648061665397	-7.4571036641912	-3.85318679126	-3.90619942254507	-7.4571036641912	-5.75035143696648	-5.14550504475313	-7.4571036641912	-5.21685681961844	-7.4571036641912	-7.4571036641912	-7.4571036641912	-4.36135269341091	-4.47070127795099	-4.09615435449925	-4.82347034862726	-2.76760912443269	-4.37110501938439	-4.97155626870027	0.919576702262391	0.828157976262041	0.560761270854412	0.534964253625602
LOC111877733	0.527497062507388	0.410221447843662	0.189719428499161	1.0851950128957	0.385618832566978	0.410027576773086	0.795067195993383	0.757751742517203	0.835060128570486	-4.68562716503354	-4.47202393220358	-4.14765298453145	-4.05818316590722	-5.8539540562965	-5.83867962251848	-5.80980042468075	-4.55236868528057	-3.48481294840733	-4.1021259401609	-4.86362908749709	-7.45710366419121	-7.4571036641912	-4.5415255554249	-4.90064204731247	-7.4571036641912	-4.92227933104051	-3.60648061665397	-7.4571036641912	-3.85318679126	-3.90619942254507	-7.4571036641912	-5.75035143696648	-5.14550504475313	-7.4571036641912	-5.21685681961844	-7.4571036641912	-7.4571036641912	-7.4571036641912	-4.36135269341091	-4.47070127795099	-4.09615435449925	-4.82347034862726	-2.76760912443269	-4.37110501938439	-4.97155626870027	0.919576702262391	0.828157976262041	0.560761270854412	0.534964253625602
LOC111879914	5.68907186991288	4.68311336334362	3.95631789422871	4.44274358348536	4.0839565479314	3.42514703573914	4.71608105388445	3.5609385747389	4.13302056008257	3.79386417839856	-0.746085665305197	2.25717538962612	0.952117324389203	-1.22081900796355	2.11433573978681	3.00386418777011	6.00086491689625	3.97148157367496	-0.240768834752101	2.30296242951162	1.57220108562114	1.85743607424786	0.429390216181152	1.21347843307091	-1.12667242937407	0.0975423960674831	-1.36686035184603	7.6516203724695	6.05171371899738	5.5687471369465	4.12050260243236	5.80953980501878	6.58203219300592	6.36313223292263	5.62230177762179	6.87979997171998	5.65687412702335	4.92618406995584	4.57748817640219	4.50561314548568	4.48576114596575	5.46898973393069	3.55777451344336	3.78745850040909	3.40128311081209	4.08062189910825	3.83802028818291	4.25905818598641	4.28533093336994
LOC111879914	5.68907186991288	4.68311336334362	3.95631789422871	4.44274358348536	4.0839565479314	3.42514703573914	4.71608105388445	3.5609385747389	4.13302056008257	3.79386417839856	-0.746085665305197	2.25717538962612	0.952117324389203	-1.22081900796355	2.11433573978681	3.00386418777011	6.00086491689625	3.97148157367496	-0.240768834752101	2.30296242951162	1.57220108562114	1.85743607424786	0.429390216181152	1.21347843307091	-1.12667242937407	0.0975423960674831	-1.36686035184603	7.6516203724695	6.05171371899738	5.5687471369465	4.12050260243236	5.80953980501878	6.58203219300592	6.36313223292263	5.62230177762179	6.87979997171998	5.65687412702335	4.92618406995584	4.57748817640219	4.50561314548568	4.48576114596575	5.46898973393069	3.55777451344336	3.78745850040909	3.40128311081209	4.08062189910825	3.83802028818291	4.25905818598641	4.28533093336994
LOC111902910	-0.147161282345481	0.683688808813886	0.00821165565627655	1.30342252395782	0.452759762066495	0.587098089382266	0.463718090689628	0.200622596192768	0.570680863596928	-7.4571036641912	-7.45710366419121	-5.76625236480137	-7.4571036641912	-5.11337839247058	-5.83867962251848	-3.78710007428505	-5.79584018638837	-7.45710366419121	-2.98247479869867	-3.44753110131351	-3.0773966836957	-5.70344357533289	-7.45710366419121	-7.45710366419121	-7.4571036641912	-3.51363341642741	-2.65737016888252	-5.12129458012974	-7.4571036641912	-5.80449977977299	-5.53041650743043	-7.4571036641912	-5.88074391556764	-7.4571036641912	-5.93988366778386	-2.69192515151588	-7.4571036641912	-7.4571036641912	-5.92741111313095	-4.06179260695077	-7.45710366419121	-7.4571036641912	-2.31373883030382	-4.53968040968393	-4.78644170733986	0.357040426352214	-0.0273126868968263	-0.24783042826585	-0.15160895961633
LOC111902910	-0.147161282345481	0.683688808813886	0.00821165565627655	1.30342252395782	0.452759762066495	0.587098089382266	0.463718090689628	0.200622596192768	0.570680863596928	-7.4571036641912	-7.45710366419121	-5.76625236480137	-7.4571036641912	-5.11337839247058	-5.83867962251848	-3.78710007428505	-5.79584018638837	-7.45710366419121	-2.98247479869867	-3.44753110131351	-3.0773966836957	-5.70344357533289	-7.45710366419121	-7.45710366419121	-7.4571036641912	-3.51363341642741	-2.65737016888252	-5.12129458012974	-7.4571036641912	-5.80449977977299	-5.53041650743043	-7.4571036641912	-5.88074391556764	-7.4571036641912	-5.93988366778386	-2.69192515151588	-7.4571036641912	-7.4571036641912	-5.92741111313095	-4.06179260695077	-7.45710366419121	-7.4571036641912	-2.31373883030382	-4.53968040968393	-4.78644170733986	0.357040426352214	-0.0273126868968263	-0.24783042826585	-0.15160895961633
LOC111893875	-0.0181757327200496	0.285822064244806	-0.144675548636659	0.2478274425952	-0.0159323926097877	-0.117090680135529	-0.126258278979944	-0.478199849415131	0.329441392417631	-4.1728715503868	-5.73206191453433	-3.22231327087598	-3.51954726769398	-5.11337839247058	-3.32262344393783	-4.2046422678664	-5.79584018638837	-4.22482651773397	-2.9237805361134	-1.77466931474029	-5.83135373487622	-7.4571036641912	-4.5415255554249	-5.67414343663674	-2.42195651257107	-4.4227832680301	-4.78569830273246	-4.63488134565319	-7.4571036641912	-5.80449977977299	-7.4571036641912	-7.4571036641912	-7.45710366419121	-5.71504267604746	-7.4571036641912	-7.4571036641912	-7.4571036641912	-7.4571036641912	-7.45710366419121	-5.2992590861863	-7.45710366419121	-4.46775406754839	-7.45710366419121	-7.4571036641912	-6.115977905564	0.0561735713676987	-0.219792116000347	0.284931682576648	-0.292026276275567
LOC111893875	-0.0181757327200496	0.285822064244806	-0.144675548636659	0.2478274425952	-0.0159323926097877	-0.117090680135529	-0.126258278979944	-0.478199849415131	0.329441392417631	-4.1728715503868	-5.73206191453433	-3.22231327087598	-3.51954726769398	-5.11337839247058	-3.32262344393783	-4.2046422678664	-5.79584018638837	-4.22482651773397	-2.9237805361134	-1.77466931474029	-5.83135373487622	-7.4571036641912	-4.5415255554249	-5.67414343663674	-2.42195651257107	-4.4227832680301	-4.78569830273246	-4.63488134565319	-7.4571036641912	-5.80449977977299	-7.4571036641912	-7.4571036641912	-7.45710366419121	-5.71504267604746	-7.4571036641912	-7.4571036641912	-7.4571036641912	-7.4571036641912	-7.45710366419121	-5.2992590861863	-7.45710366419121	-4.46775406754839	-7.45710366419121	-7.4571036641912	-6.115977905564	0.0561735713676987	-0.219792116000347	0.284931682576648	-0.292026276275567
LOC111878104	-7.4571036641912	-5.85748439511377	-5.88451784338757	-5.03792594987695	-7.4571036641912	-7.4571036641912	-7.4571036641912	-7.45710366419121	-7.4571036641912	-4.68562716503354	-4.96864164442615	-5.76625236480137	-5.69707782710217	-5.8539540562965	-7.4571036641912	-7.45710366419121	-7.4571036641912	-5.8251262407191	-0.560273577628958	0.856853373378701	-0.628708555470297	-3.77221209531126	-5.03392009138438	-1.21946103463799	-2.27937940169633	-0.969928233373536	-1.20563218254675	-1.73966480041785	-5.76479268491864	1.33296847731341	0.348601820789084	-2.64096385598577	-7.45710366419121	-2.71313653341408	-5.93988366778386	-3.00065050386449	-4.38403395041886	-1.37160239548045	-1.56217596893645	-0.768600759388771	2.76406977682218	-0.0460948247602348	1.96487284102939	3.71026212354656	0.211218260687461	-5.20442847974408	-7.4571036641912	-4.76920088284755	-7.4571036641912
LOC111878104	-7.4571036641912	-5.85748439511377	-5.88451784338757	-5.03792594987695	-7.4571036641912	-7.4571036641912	-7.4571036641912	-7.45710366419121	-7.4571036641912	-4.68562716503354	-4.96864164442615	-5.76625236480137	-5.69707782710217	-5.8539540562965	-7.4571036641912	-7.45710366419121	-7.4571036641912	-5.8251262407191	-0.560273577628958	0.856853373378701	-0.628708555470297	-3.77221209531126	-5.03392009138438	-1.21946103463799	-2.27937940169633	-0.969928233373536	-1.20563218254675	-1.73966480041785	-5.76479268491864	1.33296847731341	0.348601820789084	-2.64096385598577	-7.45710366419121	-2.71313653341408	-5.93988366778386	-3.00065050386449	-4.38403395041886	-1.37160239548045	-1.56217596893645	-0.768600759388771	2.76406977682218	-0.0460948247602348	1.96487284102939	3.71026212354656	0.211218260687461	-5.20442847974408	-7.4571036641912	-4.76920088284755	-7.4571036641912
LOC111909894	0.747564443839504	0.072501079075255	-0.498280198507097	-0.845965185282089	-0.11941972580993	-1.08313696053965	-0.640423682143304	-1.35153791210474	0.0847449697515611	0.311711665810176	-4.47202393220358	0.17385309042055	-2.03846729972846	-4.62640715367289	-1.01546461303686	-0.0983700307992528	0.519605655583187	0.0387240388487676	-3.75652582399049	-3.98838862907678	-1.90581657421501	-0.643449400835966	-2.16502459190063	-2.08967289877682	-3.83028231039228	-3.21058262346155	-4.78569830273246	2.31676321096484	1.97228567356555	1.37768728725478	1.01061721614996	0.959777676088442	2.38641242646335	1.49998201166479	1.90372651569301	1.92860509048281	1.1919495791003	1.88775053553833	0.266916233019313	1.45663618093611	0.769925591986683	1.71778170374316	-0.954483911280164	-0.100101881068292	0.423238219280925	-1.03542107677909	-1.13067650893536	-0.7832871933297	-0.190353246021248
LOC111909894	0.747564443839504	0.072501079075255	-0.498280198507097	-0.845965185282089	-0.11941972580993	-1.08313696053965	-0.640423682143304	-1.35153791210474	0.0847449697515611	0.311711665810176	-4.47202393220358	0.17385309042055	-2.03846729972846	-4.62640715367289	-1.01546461303686	-0.0983700307992528	0.519605655583187	0.0387240388487676	-3.75652582399049	-3.98838862907678	-1.90581657421501	-0.643449400835966	-2.16502459190063	-2.08967289877682	-3.83028231039228	-3.21058262346155	-4.78569830273246	2.31676321096484	1.97228567356555	1.37768728725478	1.01061721614996	0.959777676088442	2.38641242646335	1.49998201166479	1.90372651569301	1.92860509048281	1.1919495791003	1.88775053553833	0.266916233019313	1.45663618093611	0.769925591986683	1.71778170374316	-0.954483911280164	-0.100101881068292	0.423238219280925	-1.03542107677909	-1.13067650893536	-0.7832871933297	-0.190353246021248
LOC111916769	1.55347080650558	1.76691289831135	0.161009985890326	1.25188167931758	0.584338302724366	0.550178212606327	0.816060233521738	0.880736090510319	0.597629496584204	0.80486589004463	-4.47202393220358	0.432965894435581	-3.51954726769398	-5.11337839247058	-1.03274964296336	0.286031252229994	3.16855209172641	0.888760474031729	0.0647965735638036	-0.184866609321519	0.467583828167858	-0.380017333428944	-2.47777658685296	-2.22368589235905	-2.88989016800108	-2.68243011523449	-3.14991336998294	3.17860134764259	2.41856356610851	1.66538660504698	0.619572695391588	2.46320084234779	3.39957367562366	2.79749818204331	1.56694631659205	3.11046381478867	1.33154760491917	1.5060523964473	0.573229867584507	1.02524078732745	1.0156810684394	2.01782138989384	1.34544150867512	-0.562416856255647	0.311006152278702	1.5878150032665	0.707746269126171	1.00442229956524	1.10609553126949
LOC111916769	1.55347080650558	1.76691289831135	0.161009985890326	1.25188167931758	0.584338302724366	0.550178212606327	0.816060233521738	0.880736090510319	0.597629496584204	0.80486589004463	-4.47202393220358	0.432965894435581	-3.51954726769398	-5.11337839247058	-1.03274964296336	0.286031252229994	3.16855209172641	0.888760474031729	0.0647965735638036	-0.184866609321519	0.467583828167858	-0.380017333428944	-2.47777658685296	-2.22368589235905	-2.88989016800108	-2.68243011523449	-3.14991336998294	3.17860134764259	2.41856356610851	1.66538660504698	0.619572695391588	2.46320084234779	3.39957367562366	2.79749818204331	1.56694631659205	3.11046381478867	1.33154760491917	1.5060523964473	0.573229867584507	1.02524078732745	1.0156810684394	2.01782138989384	1.34544150867512	-0.562416856255647	0.311006152278702	1.5878150032665	0.707746269126171	1.00442229956524	1.10609553126949
LasaCp014	0.538024726953524	1.05661866537691	0.529988679591583	0.696448961551643	0.841457596970188	-7.4571036641912	2.16085105055768	1.38884863889099	2.29602293135062	2.45154936916967	1.7422024916443	1.47669102151944	2.08776535052726	2.01920183871586	1.44131857173105	1.84228818590683	1.83809330441106	1.70812854988625	0.14923684310661	0.465951943136003	0.384742305779319	-5.70344357533289	1.54158079006875	0.674910888593544	0.570746706676285	1.0130910841557	0.497341294866197	1.70740134621779	1.64033914842683	1.18210345310311	1.42463558456728	1.67287509585214	2.18462502864731	1.65169479191672	-7.4571036641912	5.30462202152145	0.880872773421165	1.7094881965019	2.45219947913737	0.679685497811522	1.63650122017574	1.29561771268678	1.55454150905969	1.06676211601394	0.711631157089676	1.1284433908873	0.712070108643669	-0.124377091772364	-7.4571036641912
LasaCp014	0.538024726953524	1.05661866537691	0.529988679591583	0.696448961551643	0.841457596970188	-7.4571036641912	2.16085105055768	1.38884863889099	2.29602293135062	2.45154936916967	1.7422024916443	1.47669102151944	2.08776535052726	2.01920183871586	1.44131857173105	1.84228818590683	1.83809330441106	1.70812854988625	0.14923684310661	0.465951943136003	0.384742305779319	-5.70344357533289	1.54158079006875	0.674910888593544	0.570746706676285	1.0130910841557	0.497341294866197	1.70740134621779	1.64033914842683	1.18210345310311	1.42463558456728	1.67287509585214	2.18462502864731	1.65169479191672	-7.4571036641912	5.30462202152145	0.880872773421165	1.7094881965019	2.45219947913737	0.679685497811522	1.63650122017574	1.29561771268678	1.55454150905969	1.06676211601394	0.711631157089676	1.1284433908873	0.712070108643669	-0.124377091772364	-7.4571036641912
LOC111893435	0.359603401872937	-0.316389484824514	0.161009985890326	0.225097799372462	0.171124965641325	0.208143101414891	0.143277594138633	0.49054732635486	0.212274863952845	-3.79533956158434	-2.04750414945358	-1.15338677728853	-2.16459169052219	-2.30139518659791	-1.08588315090556	-1.02583137302926	-2.82528492838308	-2.17953713626547	-1.68775467691711	-0.173165320153887	-1.75368115411848	-1.93133334540957	-1.9081401714644	-2.13297531998793	-1.210475207938	-1.77486296136494	-2.96640660027709	-7.4571036641912	-5.00728367030918	-7.45710366419121	-5.53041650743043	-5.75035143696648	-7.45710366419121	-5.71504267604746	-7.4571036641912	-7.4571036641912	-7.4571036641912	-5.65882105771765	-4.36135269341091	-3.74355434554747	-7.45710366419121	-7.4571036641912	-3.2734861570879	-5.21048615125233	-4.97155626870027	-0.230754479867322	-0.0712201707515304	-0.0564045098873082	0.055749428378278
LOC111893435	0.359603401872937	-0.316389484824514	0.161009985890326	0.225097799372462	0.171124965641325	0.208143101414891	0.143277594138633	0.49054732635486	0.212274863952845	-3.79533956158434	-2.04750414945358	-1.15338677728853	-2.16459169052219	-2.30139518659791	-1.08588315090556	-1.02583137302926	-2.82528492838308	-2.17953713626547	-1.68775467691711	-0.173165320153887	-1.75368115411848	-1.93133334540957	-1.9081401714644	-2.13297531998793	-1.210475207938	-1.77486296136494	-2.96640660027709	-7.4571036641912	-5.00728367030918	-7.45710366419121	-5.53041650743043	-5.75035143696648	-7.45710366419121	-5.71504267604746	-7.4571036641912	-7.4571036641912	-7.4571036641912	-5.65882105771765	-4.36135269341091	-3.74355434554747	-7.45710366419121	-7.4571036641912	-3.2734861570879	-5.21048615125233	-4.97155626870027	-0.230754479867322	-0.0712201707515304	-0.0564045098873082	0.055749428378278
LOC122195136	-2.13678837929179	-3.04389329844128	-1.92072151721191	-1.98180446849259	-2.94161230678704	-4.34905296592019	-2.00085970614833	-3.71964032301842	-1.6094004131061	-7.4571036641912	-5.73206191453433	-5.00901068054951	-7.4571036641912	-5.11337839247058	-7.4571036641912	-4.57008018980905	-5.79584018638837	-5.8251262407191	-4.74802569839317	-7.4571036641912	-7.45710366419121	-7.4571036641912	-5.03392009138438	-5.67414343663674	-7.4571036641912	-5.69261674765875	-7.4571036641912	-0.854990152245035	-1.6294499677473	-0.589499797661028	0.375449456584107	0.188584552063324	-1.85505235754373	0.810673864374522	-0.958937451723458	-0.413076574853902	-3.16881508203921	-2.45819766238086	-0.156603096519093	-3.94773343965775	-1.26060499353212	-2.89891153390818	-5.91709569605943	-5.93462379700041	-5.43314623618629	-2.05035513069895	-1.69136946623537	-2.31886584144795	-2.03363468014392
LOC122195136	-2.13678837929179	-3.04389329844128	-1.92072151721191	-1.98180446849259	-2.94161230678704	-4.34905296592019	-2.00085970614833	-3.71964032301842	-1.6094004131061	-7.4571036641912	-5.73206191453433	-5.00901068054951	-7.4571036641912	-5.11337839247058	-7.4571036641912	-4.57008018980905	-5.79584018638837	-5.8251262407191	-4.74802569839317	-7.4571036641912	-7.45710366419121	-7.4571036641912	-5.03392009138438	-5.67414343663674	-7.4571036641912	-5.69261674765875	-7.4571036641912	-0.854990152245035	-1.6294499677473	-0.589499797661028	0.375449456584107	0.188584552063324	-1.85505235754373	0.810673864374522	-0.958937451723458	-0.413076574853902	-3.16881508203921	-2.45819766238086	-0.156603096519093	-3.94773343965775	-1.26060499353212	-2.89891153390818	-5.91709569605943	-5.93462379700041	-5.43314623618629	-2.05035513069895	-1.69136946623537	-2.31886584144795	-2.03363468014392
LOC111911597	-0.445920995375365	-0.528464755810802	-0.398754431667521	-0.061154530713391	0.114195120331081	-0.307253824689506	-0.530340697276662	-0.187108378873323	-0.0834196902342717	-4.68562716503354	-3.80984848744605	-4.51498058282561	-5.69707782710217	-5.8539540562965	-3.9522325570867	-5.80980042468075	-5.79584018638837	-5.8251262407191	-5.94799295657748	-1.29729134467999	-3.94233414529509	-4.4362655572021	-3.88314364806861	-2.93530909726445	-2.88989016800108	-5.69261674765875	-3.36021073059605	-7.4571036641912	-7.4571036641912	-5.05437831620872	-7.4571036641912	-7.4571036641912	-7.45710366419121	-3.78743791736508	-7.4571036641912	-3.9363905403138	-7.4571036641912	-4.38085611776858	-4.07357697566342	-7.4571036641912	-3.85671513008199	-4.82347034862726	-3.81928865776706	-3.29879897082963	-6.115977905564	-0.14279139811036	-0.413424858362025	-0.399592715989063	-0.320394393756439
LOC111911597	-0.445920995375365	-0.528464755810802	-0.398754431667521	-0.061154530713391	0.114195120331081	-0.307253824689506	-0.530340697276662	-0.187108378873323	-0.0834196902342717	-4.68562716503354	-3.80984848744605	-4.51498058282561	-5.69707782710217	-5.8539540562965	-3.9522325570867	-5.80980042468075	-5.79584018638837	-5.8251262407191	-5.94799295657748	-1.29729134467999	-3.94233414529509	-4.4362655572021	-3.88314364806861	-2.93530909726445	-2.88989016800108	-5.69261674765875	-3.36021073059605	-7.4571036641912	-7.4571036641912	-5.05437831620872	-7.4571036641912	-7.4571036641912	-7.45710366419121	-3.78743791736508	-7.4571036641912	-3.9363905403138	-7.4571036641912	-4.38085611776858	-4.07357697566342	-7.4571036641912	-3.85671513008199	-4.82347034862726	-3.81928865776706	-3.29879897082963	-6.115977905564	-0.14279139811036	-0.413424858362025	-0.399592715989063	-0.320394393756439
LOC111914073	-0.645878226952155	-0.975989693672185	-0.580733617539676	-1.18841544366055	-0.80581928692991	-1.22221651683255	-1.17415101349609	-0.779774186382333	-1.65108805563372	-7.4571036641912	-2.35127870879702	-1.28095867460333	-2.35198771083398	-3.03887430190064	-1.68020331988604	-1.81189378890602	-3.65205845476921	-2.17953713626547	-0.789980471904815	-1.06331272154769	-1.61606937213521	-4.4362655572021	-3.09001937830968	-7.45710366419121	-1.3460799887079	-1.80894326580657	-3.60648061665397	-5.12129458012974	-5.76479268491864	-5.80449977977299	-7.4571036641912	-5.75035143696648	-7.45710366419121	-7.4571036641912	-7.4571036641912	-7.4571036641912	-7.4571036641912	-7.4571036641912	-5.92741111313095	-7.4571036641912	-5.94369726197089	-7.4571036641912	-7.45710366419121	-7.4571036641912	-4.62240107129062	-1.98770416006282	-0.615302395753763	-0.873991380184488	-0.903812800444389
LOC111914073	-0.645878226952155	-0.975989693672185	-0.580733617539676	-1.18841544366055	-0.80581928692991	-1.22221651683255	-1.17415101349609	-0.779774186382333	-1.65108805563372	-7.4571036641912	-2.35127870879702	-1.28095867460333	-2.35198771083398	-3.03887430190064	-1.68020331988604	-1.81189378890602	-3.65205845476921	-2.17953713626547	-0.789980471904815	-1.06331272154769	-1.61606937213521	-4.4362655572021	-3.09001937830968	-7.45710366419121	-1.3460799887079	-1.80894326580657	-3.60648061665397	-5.12129458012974	-5.76479268491864	-5.80449977977299	-7.4571036641912	-5.75035143696648	-7.45710366419121	-7.4571036641912	-7.4571036641912	-7.4571036641912	-7.4571036641912	-7.4571036641912	-5.92741111313095	-7.4571036641912	-5.94369726197089	-7.4571036641912	-7.45710366419121	-7.4571036641912	-4.62240107129062	-1.98770416006282	-0.615302395753763	-0.873991380184488	-0.903812800444389
LOC111895744	5.15094883751383	5.29018906957124	4.87246972910858	5.31382816086159	5.10395884553868	5.00180815723678	5.08939962134763	5.12754120000547	4.94203802463493	-1.03913434823826	-0.567134415335939	-1.42091523421679	-0.489863809550619	-1.59749097119081	0.653314242695826	-1.53325767838554	-0.745321971559329	-1.77382814184232	-1.34201261372104	3.09152944001708	-1.56450108807527	-2.46443999634825	-1.50082720514829	-1.24298916776912	-1.2994477354348	-2.11514390609896	-1.48531443321334	0.436670443149365	-0.824885701780102	1.76973626752147	0.478106394704586	1.05679955244297	-1.06048345430708	-2.4276854722003	-0.175606368296654	3.49887380410521	1.9766480365647	-0.922789872421584	-0.74563124063603	2.22672006273707	2.32760596409232	-0.741246166307843	0.557333915716513	1.40252117489795	1.29235355682546	5.16726328661077	4.94310778121479	5.29409633991343	4.94645208071661
LOC111895744	5.15094883751383	5.29018906957124	4.87246972910858	5.31382816086159	5.10395884553868	5.00180815723678	5.08939962134763	5.12754120000547	4.94203802463493	-1.03913434823826	-0.567134415335939	-1.42091523421679	-0.489863809550619	-1.59749097119081	0.653314242695826	-1.53325767838554	-0.745321971559329	-1.77382814184232	-1.34201261372104	3.09152944001708	-1.56450108807527	-2.46443999634825	-1.50082720514829	-1.24298916776912	-1.2994477354348	-2.11514390609896	-1.48531443321334	0.436670443149365	-0.824885701780102	1.76973626752147	0.478106394704586	1.05679955244297	-1.06048345430708	-2.4276854722003	-0.175606368296654	3.49887380410521	1.9766480365647	-0.922789872421584	-0.74563124063603	2.22672006273707	2.32760596409232	-0.741246166307843	0.557333915716513	1.40252117489795	1.29235355682546	5.16726328661077	4.94310778121479	5.29409633991343	4.94645208071661
LOC111894055	0.50620842418165	0.863964950594435	-0.0918923126682356	1.06400469319986	0.699394231886224	0.996854047121526	1.24549062373868	0.651210009773059	0.792931223259889	-3.4963918892275	-4.96864164442615	-3.7284654870532	-4.42833549721393	-7.4571036641912	-5.09511385413257	-3.46367124742041	-2.39342769288113	-3.14281484839953	-5.22668830054275	-4.36062959720065	-5.83135373487622	-3.13683282409036	-3.88314364806861	-7.45710366419121	-4.12330529605248	-3.51363341642741	-4.78569830273246	-0.900799631162442	1.84035078491357	-1.50048552893024	-1.9389150622581	2.80791188604492	-0.551056587474487	-1.87507340870278	3.33795248411212	-1.05079642084755	-2.91813954330748	-3.46902281825343	-2.0470561382682	-2.79961595961773	-3.03735148240904	-0.480501010648879	-4.70780898175811	-7.4571036641912	-2.69851698767071	1.01827793480665	1.07640358386786	1.3731425551072	0.830983483771055
LOC111894055	0.50620842418165	0.863964950594435	-0.0918923126682356	1.06400469319986	0.699394231886224	0.996854047121526	1.24549062373868	0.651210009773059	0.792931223259889	-3.4963918892275	-4.96864164442615	-3.7284654870532	-4.42833549721393	-7.4571036641912	-5.09511385413257	-3.46367124742041	-2.39342769288113	-3.14281484839953	-5.22668830054275	-4.36062959720065	-5.83135373487622	-3.13683282409036	-3.88314364806861	-7.45710366419121	-4.12330529605248	-3.51363341642741	-4.78569830273246	-0.900799631162442	1.84035078491357	-1.50048552893024	-1.9389150622581	2.80791188604492	-0.551056587474487	-1.87507340870278	3.33795248411212	-1.05079642084755	-2.91813954330748	-3.46902281825343	-2.0470561382682	-2.79961595961773	-3.03735148240904	-0.480501010648879	-4.70780898175811	-7.4571036641912	-2.69851698767071	1.01827793480665	1.07640358386786	1.3731425551072	0.830983483771055
LOC111906363	0.738464480407145	1.41340175502891	0.805122249821935	1.52430564860697	1.53897568727317	1.47041719546016	1.18545113027704	0.187974768342386	1.5882113309242	-3.79533956158434	-3.80984848744605	-3.85512700343814	-2.25524915785381	-3.52481483305815	-3.71053644696058	-2.61301022140466	-2.59325723117929	-5.07893876122887	-0.640710129109314	-0.82494664097608	-1.81262446424403	-2.82942104856113	-3.88314364806861	-3.73391884823838	-3.03514723566101	-2.81467270936597	-2.80362940752298	-5.44408633500192	-5.76479268491864	-7.45710366419121	-4.22360888420734	-4.49497028386463	-5.88074391556764	-7.4571036641912	-5.93988366778386	-4.81586819288974	-3.85737748324613	-4.88273109379898	-4.36135269341091	-4.18564940663297	-4.38339782653994	-5.29664179782845	-1.1491942312577	-3.29879897082963	-2.47206841393985	1.42464399979942	1.00771715475092	0.636646662615667	-0.138922019435656
LOC111906363	0.738464480407145	1.41340175502891	0.805122249821935	1.52430564860697	1.53897568727317	1.47041719546016	1.18545113027704	0.187974768342386	1.5882113309242	-3.79533956158434	-3.80984848744605	-3.85512700343814	-2.25524915785381	-3.52481483305815	-3.71053644696058	-2.61301022140466	-2.59325723117929	-5.07893876122887	-0.640710129109314	-0.82494664097608	-1.81262446424403	-2.82942104856113	-3.88314364806861	-3.73391884823838	-3.03514723566101	-2.81467270936597	-2.80362940752298	-5.44408633500192	-5.76479268491864	-7.45710366419121	-4.22360888420734	-4.49497028386463	-5.88074391556764	-7.4571036641912	-5.93988366778386	-4.81586819288974	-3.85737748324613	-4.88273109379898	-4.36135269341091	-4.18564940663297	-4.38339782653994	-5.29664179782845	-1.1491942312577	-3.29879897082963	-2.47206841393985	1.42464399979942	1.00771715475092	0.636646662615667	-0.138922019435656
LOC122196442	-4.09602686553757	-4.11542390886672	-2.72012785545567	-2.81800845903542	-5.03101635874825	-4.06098388989989	-5.26325601615878	-3.92411698033553	-3.20594214144981	-0.42727076942907	-2.50399396275201	-2.35163205133204	-4.23142050029933	-3.73154239614752	-1.21804550879878	-2.66758597558118	-2.70461149063015	-3.48481294840733	3.81077796034904	4.22475332938409	3.97213700949503	3.78544202203408	2.52624444657438	3.58111079358797	3.04554207828256	3.42359696542026	2.61495056662109	2.31509436755371	-0.518937737386239	3.68960128344604	3.25893306959203	1.98375116387168	1.24081030959448	2.24596949402936	0.784675028812729	2.00560176592871	2.40224407675205	3.39301696531755	3.13077047072389	3.45698200014787	4.32105523018939	3.51745493252979	3.9597752669719	4.68236640474212	2.98729870408312	-2.37178521600539	-1.94003572941268	-2.38403065019807	-3.85092198725107
LOC122196442	-4.09602686553757	-4.11542390886672	-2.72012785545567	-2.81800845903542	-5.03101635874825	-4.06098388989989	-5.26325601615878	-3.92411698033553	-3.20594214144981	-0.42727076942907	-2.50399396275201	-2.35163205133204	-4.23142050029933	-3.73154239614752	-1.21804550879878	-2.66758597558118	-2.70461149063015	-3.48481294840733	3.81077796034904	4.22475332938409	3.97213700949503	3.78544202203408	2.52624444657438	3.58111079358797	3.04554207828256	3.42359696542026	2.61495056662109	2.31509436755371	-0.518937737386239	3.68960128344604	3.25893306959203	1.98375116387168	1.24081030959448	2.24596949402936	0.784675028812729	2.00560176592871	2.40224407675205	3.39301696531755	3.13077047072389	3.45698200014787	4.32105523018939	3.51745493252979	3.9597752669719	4.68236640474212	2.98729870408312	-2.37178521600539	-1.94003572941268	-2.38403065019807	-3.85092198725107
LOC111886591	-1.37430467955861	-1.55289985130488	-1.95173975403379	-1.84725213142762	-0.744362776330919	-1.54848759976273	-1.29499427423238	-1.44694521595724	-0.674748125868415	-7.4571036641912	-7.45710366419121	-5.76625236480137	-5.69707782710217	-7.4571036641912	-4.24273354701212	-4.57008018980905	-5.79584018638837	-5.8251262407191	-4.74802569839317	-2.4359833869718	-5.83135373487622	-7.4571036641912	-7.45710366419121	-5.67414343663674	-3.19668382354285	-7.4571036641912	-4.78569830273246	-7.4571036641912	-7.4571036641912	-7.45710366419121	-7.4571036641912	-7.4571036641912	-7.45710366419121	-7.4571036641912	-5.93988366778386	-7.4571036641912	-5.94416624106484	-7.4571036641912	-7.45710366419121	-7.4571036641912	-7.45710366419121	-7.4571036641912	-7.45710366419121	-7.4571036641912	-4.62240107129062	-1.66003802380004	-1.44041879882236	-1.70536571815082	-0.914584745264136
LOC111886591	-1.37430467955861	-1.55289985130488	-1.95173975403379	-1.84725213142762	-0.744362776330919	-1.54848759976273	-1.29499427423238	-1.44694521595724	-0.674748125868415	-7.4571036641912	-7.45710366419121	-5.76625236480137	-5.69707782710217	-7.4571036641912	-4.24273354701212	-4.57008018980905	-5.79584018638837	-5.8251262407191	-4.74802569839317	-2.4359833869718	-5.83135373487622	-7.4571036641912	-7.45710366419121	-5.67414343663674	-3.19668382354285	-7.4571036641912	-4.78569830273246	-7.4571036641912	-7.4571036641912	-7.45710366419121	-7.4571036641912	-7.4571036641912	-7.45710366419121	-7.4571036641912	-5.93988366778386	-7.4571036641912	-5.94416624106484	-7.4571036641912	-7.45710366419121	-7.4571036641912	-7.45710366419121	-7.4571036641912	-7.45710366419121	-7.4571036641912	-4.62240107129062	-1.66003802380004	-1.44041879882236	-1.70536571815082	-0.914584745264136
LOC111913637	-7.4571036641912	-5.11760523123261	-0.761284884615035	-7.45710366419121	-7.4571036641912	-7.4571036641912	-7.4571036641912	-7.45710366419121	-6.05643463530416	-5.48844818444232	-7.45710366419121	-5.76625236480137	-5.69707782710217	-3.73154239614752	-4.60686759815873	-7.45710366419121	-5.79584018638837	0.263568274318571	-7.45710366419121	-7.4571036641912	-7.45710366419121	-7.4571036641912	-1.40284141369867	-2.78959998927332	-7.4571036641912	-5.69261674765875	-5.57534225063188	-5.12129458012974	-7.4571036641912	-7.45710366419121	-7.4571036641912	-5.75035143696648	-7.45710366419121	-4.94861060765925	-7.4571036641912	-2.55925274013144	-5.94416624106484	-7.4571036641912	-1.56217596893645	-3.56472176298248	-7.45710366419121	-7.4571036641912	-7.45710366419121	-7.4571036641912	-7.45710366419121	-7.4571036641912	-7.4571036641912	-7.45710366419121	-7.4571036641912
LOC111913637	-7.4571036641912	-5.11760523123261	-0.761284884615035	-7.45710366419121	-7.4571036641912	-7.4571036641912	-7.4571036641912	-7.45710366419121	-6.05643463530416	-5.48844818444232	-7.45710366419121	-5.76625236480137	-5.69707782710217	-3.73154239614752	-4.60686759815873	-7.45710366419121	-5.79584018638837	0.263568274318571	-7.45710366419121	-7.4571036641912	-7.45710366419121	-7.4571036641912	-1.40284141369867	-2.78959998927332	-7.4571036641912	-5.69261674765875	-5.57534225063188	-5.12129458012974	-7.4571036641912	-7.45710366419121	-7.4571036641912	-5.75035143696648	-7.45710366419121	-4.94861060765925	-7.4571036641912	-2.55925274013144	-5.94416624106484	-7.4571036641912	-1.56217596893645	-3.56472176298248	-7.45710366419121	-7.4571036641912	-7.45710366419121	-7.4571036641912	-7.45710366419121	-7.4571036641912	-7.4571036641912	-7.45710366419121	-7.4571036641912
LOC111888849	-0.0414984093445025	0.0159127670385586	-0.498280198507097	0.356395572736154	-0.0527109917295324	-0.307253824689506	-0.351164184320704	0.0688591036986482	-0.290178655825855	1.2238587247059	1.55192717135207	0.681359686733704	0.440806332121612	1.21026914974103	1.36747710303726	1.33217707010691	1.31739574828299	1.47379641513032	7.7981568326357	8.21803794439292	7.86545264297181	6.80865641865854	4.84827616186899	7.26517162687572	7.19538438116312	7.11056719323275	7.18551104875643	3.90285046926476	0.151419890997324	6.61483248081103	6.01344591475412	3.97393557281753	1.55790375925799	3.94489790782125	1.74400056796083	3.21837793768537	3.61466504316378	5.83364002414379	5.70666795419435	5.66619917268499	7.5473612922633	5.99719390570278	7.38730514487772	8.70498230518172	5.76337607615004	0.0928737255261634	0.542771467073206	-0.382844839995351	0.538917588168912
LOC111888849	-0.0414984093445025	0.0159127670385586	-0.498280198507097	0.356395572736154	-0.0527109917295324	-0.307253824689506	-0.351164184320704	0.0688591036986482	-0.290178655825855	1.2238587247059	1.55192717135207	0.681359686733704	0.440806332121612	1.21026914974103	1.36747710303726	1.33217707010691	1.31739574828299	1.47379641513032	7.7981568326357	8.21803794439292	7.86545264297181	6.80865641865854	4.84827616186899	7.26517162687572	7.19538438116312	7.11056719323275	7.18551104875643	3.90285046926476	0.151419890997324	6.61483248081103	6.01344591475412	3.97393557281753	1.55790375925799	3.94489790782125	1.74400056796083	3.21837793768537	3.61466504316378	5.83364002414379	5.70666795419435	5.66619917268499	7.5473612922633	5.99719390570278	7.38730514487772	8.70498230518172	5.76337607615004	0.0928737255261634	0.542771467073206	-0.382844839995351	0.538917588168912
LOC111901694	-2.13678837929179	-0.943562719123773	-1.28562767937353	-4.54579726120731	-3.87987458424735	-4.34905296592019	-5.26325601615878	-1.12950086972729	-0.9987755510602	3.89944272735606	2.12080073475209	1.87362061668033	0.751372995490149	-0.43011875381983	0.816639649581808	1.19360848562935	-0.936002182723844	-0.310833971203437	-4.1021259401609	-3.23799178441531	-1.90581657421501	-0.947076412313505	2.93273785466314	4.00536805384669	0.208859283057117	-0.278668980280057	1.38049914096498	-5.8605644175264	-3.05891360419288	-2.60550074573113	0.0146865555979931	1.61639456377098	3.43310834977884	0.458031882602536	1.1750109917286	3.50835425347094	-3.47240114779341	-3.7139875640717	-2.32904231959983	-1.28756406112261	-2.75443244850057	2.34671520218055	0.351741154065322	1.90769814312706	2.44431213707825	-4.72407785710586	-4.8321910165608	-4.60481709568457	-5.53321283368063
LOC111901694	-2.13678837929179	-0.943562719123773	-1.28562767937353	-4.54579726120731	-3.87987458424735	-4.34905296592019	-5.26325601615878	-1.12950086972729	-0.9987755510602	3.89944272735606	2.12080073475209	1.87362061668033	0.751372995490149	-0.43011875381983	0.816639649581808	1.19360848562935	-0.936002182723844	-0.310833971203437	-4.1021259401609	-3.23799178441531	-1.90581657421501	-0.947076412313505	2.93273785466314	4.00536805384669	0.208859283057117	-0.278668980280057	1.38049914096498	-5.8605644175264	-3.05891360419288	-2.60550074573113	0.0146865555979931	1.61639456377098	3.43310834977884	0.458031882602536	1.1750109917286	3.50835425347094	-3.47240114779341	-3.7139875640717	-2.32904231959983	-1.28756406112261	-2.75443244850057	2.34671520218055	0.351741154065322	1.90769814312706	2.44431213707825	-4.72407785710586	-4.8321910165608	-4.60481709568457	-5.53321283368063
LOC128132818	1.75417551589401	1.73220632062432	0.777018096565792	1.27788225400309	1.226221803218	0.571390832522709	1.1428828241609	0.344331920530962	1.39691547536527	2.09905787683716	-2.40040928699021	1.07788498017967	-0.28495107462953	-3.3440310400922	0.22918014456914	1.47127974950924	1.75108434548772	1.4861548743322	-2.61436714522523	-1.15240402540702	-0.0303853573866515	0.588963954775678	-1.40284141369867	-0.390457927475579	-1.60494593551116	-1.41855006113701	-3.36021073059605	3.58327977552461	3.18074042529205	2.05457384094326	2.38397707298816	2.42563224007393	3.41338675265784	2.98670278512439	3.24504841633642	2.80671133857284	2.32840100557125	3.0453948176906	1.55209155755677	2.58518291105128	1.78308702976262	3.02645661216715	0.998679149854497	1.24924690042089	1.56762846976248	0.128663392482701	0.103517574122898	0.112571543547475	0.604517965011697
LOC128132818	1.75417551589401	1.73220632062432	0.777018096565792	1.27788225400309	1.226221803218	0.571390832522709	1.1428828241609	0.344331920530962	1.39691547536527	2.09905787683716	-2.40040928699021	1.07788498017967	-0.28495107462953	-3.3440310400922	0.22918014456914	1.47127974950924	1.75108434548772	1.4861548743322	-2.61436714522523	-1.15240402540702	-0.0303853573866515	0.588963954775678	-1.40284141369867	-0.390457927475579	-1.60494593551116	-1.41855006113701	-3.36021073059605	3.58327977552461	3.18074042529205	2.05457384094326	2.38397707298816	2.42563224007393	3.41338675265784	2.98670278512439	3.24504841633642	2.80671133857284	2.32840100557125	3.0453948176906	1.55209155755677	2.58518291105128	1.78308702976262	3.02645661216715	0.998679149854497	1.24924690042089	1.56762846976248	0.128663392482701	0.103517574122898	0.112571543547475	0.604517965011697
LOC111877684	-4.09602686553757	-4.26766920865773	-3.22679599765145	-5.03792594987695	-5.78482793485758	-5.91829633643588	-5.26325601615878	-2.87736194169919	-3.63723939323562	1.79218909276759	-0.176378402824584	-0.560965161334642	-1.47837971707602	-2.03823242903516	-1.52538654736739	-1.3887178651219	-1.46331411676078	-2.34482040759235	-5.94799295657748	-4.86362908749709	-0.827117742279406	-2.82942104856113	1.76357025022763	3.59195617339144	-1.16796541577436	-1.26874340761633	-0.240953449596155	-5.8605644175264	-2.01737903060407	-2.96909915695594	-1.30643640571744	1.23322185399498	3.35334729834288	-0.0489935222792372	-0.228370005011202	3.20444731110584	-5.2220474323611	-5.65882105771765	-2.67987321016306	-1.51240122783789	-2.80675093884194	2.84205022735691	-0.810163737391352	1.31870139756567	1.30004378951106	-7.4571036641912	-7.4571036641912	-7.45710366419121	-7.4571036641912
LOC111877684	-4.09602686553757	-4.26766920865773	-3.22679599765145	-5.03792594987695	-5.78482793485758	-5.91829633643588	-5.26325601615878	-2.87736194169919	-3.63723939323562	1.79218909276759	-0.176378402824584	-0.560965161334642	-1.47837971707602	-2.03823242903516	-1.52538654736739	-1.3887178651219	-1.46331411676078	-2.34482040759235	-5.94799295657748	-4.86362908749709	-0.827117742279406	-2.82942104856113	1.76357025022763	3.59195617339144	-1.16796541577436	-1.26874340761633	-0.240953449596155	-5.8605644175264	-2.01737903060407	-2.96909915695594	-1.30643640571744	1.23322185399498	3.35334729834288	-0.0489935222792372	-0.228370005011202	3.20444731110584	-5.2220474323611	-5.65882105771765	-2.67987321016306	-1.51240122783789	-2.80675093884194	2.84205022735691	-0.810163737391352	1.31870139756567	1.30004378951106	-7.4571036641912	-7.4571036641912	-7.45710366419121	-7.4571036641912
LOC111897428	-7.4571036641912	-0.504615040280789	-5.1500403777435	-0.517377514960277	-0.614969432901564	-4.34905296592019	-5.97806956940989	-5.99109679966794	-6.05643463530416	-5.48844818444232	-7.45710366419121	-5.00901068054951	-1.03520735906712	-5.8539540562965	-5.83867962251848	-5.06068354354461	-0.367696844079342	-0.632888580552024	-5.22668830054275	-3.44753110131351	-4.82133454130459	-0.235438099958226	-3.6404426895426	-0.26472916147123	0.192638193287562	-0.0373563489351128	-4.27827085047202	-5.12129458012974	-4.14575188788044	-5.80449977977299	-4.45628701156396	-3.59063982121346	-4.66081887499943	-7.4571036641912	-5.93988366778386	-1.86770232913978	-0.436441316044927	-3.25967728121562	-3.8337684088385	-4.18564940663297	-7.45710366419121	-3.74043882363651	-5.91709569605943	-4.37110501938439	-0.362088527646133	-0.424615150233862	-0.0564353672720023	-5.41771253964351	-4.73706597982042
LOC111897428	-7.4571036641912	-0.504615040280789	-5.1500403777435	-0.517377514960277	-0.614969432901564	-4.34905296592019	-5.97806956940989	-5.99109679966794	-6.05643463530416	-5.48844818444232	-7.45710366419121	-5.00901068054951	-1.03520735906712	-5.8539540562965	-5.83867962251848	-5.06068354354461	-0.367696844079342	-0.632888580552024	-5.22668830054275	-3.44753110131351	-4.82133454130459	-0.235438099958226	-3.6404426895426	-0.26472916147123	0.192638193287562	-0.0373563489351128	-4.27827085047202	-5.12129458012974	-4.14575188788044	-5.80449977977299	-4.45628701156396	-3.59063982121346	-4.66081887499943	-7.4571036641912	-5.93988366778386	-1.86770232913978	-0.436441316044927	-3.25967728121562	-3.8337684088385	-4.18564940663297	-7.45710366419121	-3.74043882363651	-5.91709569605943	-4.37110501938439	-0.362088527646133	-0.424615150233862	-0.0564353672720023	-5.41771253964351	-4.73706597982042
LOC111895248	-3.16799612455535	-2.91255858369455	-4.01457579210216	-3.88765486187567	-3.24785652543369	-3.6152518552517	-4.14413334731448	-3.38130935497027	-2.60490110171046	-5.48844818444232	-4.96864164442615	-7.4571036641912	-5.69707782710217	-4.26297978167951	-4.24273354701212	-4.57008018980905	-3.65205845476921	-3.93393365895522	-0.295532455835479	-0.359507141250993	-1.72508865141955	-1.72410579484729	-0.618506658029184	-2.22368589235905	-3.70343499661982	-2.81467270936597	-3.36021073059605	-0.521052335987803	-0.656577584204233	0.370668453870937	-0.583349585678634	0.68704120777633	0.251133605214939	-0.00969474335515305	0.86242667811422	0.843566526306875	0.9216205089906	0.793489832650912	1.73776481048715	0.1366045128239	1.20923053399574	0.873941381878467	-2.16582347027429	-0.506736622999042	2.08646146654019	-3.45146754162312	-4.47684194431601	-3.04977264670794	-4.73706597982042
LOC111895248	-3.16799612455535	-2.91255858369455	-4.01457579210216	-3.88765486187567	-3.24785652543369	-3.6152518552517	-4.14413334731448	-3.38130935497027	-2.60490110171046	-5.48844818444232	-4.96864164442615	-7.4571036641912	-5.69707782710217	-4.26297978167951	-4.24273354701212	-4.57008018980905	-3.65205845476921	-3.93393365895522	-0.295532455835479	-0.359507141250993	-1.72508865141955	-1.72410579484729	-0.618506658029184	-2.22368589235905	-3.70343499661982	-2.81467270936597	-3.36021073059605	-0.521052335987803	-0.656577584204233	0.370668453870937	-0.583349585678634	0.68704120777633	0.251133605214939	-0.00969474335515305	0.86242667811422	0.843566526306875	0.9216205089906	0.793489832650912	1.73776481048715	0.1366045128239	1.20923053399574	0.873941381878467	-2.16582347027429	-0.506736622999042	2.08646146654019	-3.45146754162312	-4.47684194431601	-3.04977264670794	-4.73706597982042
LOC111891829	-1.12143406148332	-1.55289985130488	-1.49813160599974	-1.55727740097754	-1.30757148601858	-1.66768875045193	-1.63906528170985	-1.1942539697584	-0.958963315011465	-7.4571036641912	-5.73206191453433	-7.4571036641912	-7.4571036641912	-7.4571036641912	-7.4571036641912	-5.80980042468075	-7.4571036641912	-7.45710366419121	-7.45710366419121	-2.38110967983081	-7.45710366419121	-7.4571036641912	-7.45710366419121	-7.45710366419121	-4.49141847204206	-7.4571036641912	-7.4571036641912	-7.4571036641912	-7.4571036641912	-7.45710366419121	-7.4571036641912	-5.75035143696648	-7.45710366419121	-7.4571036641912	-7.4571036641912	-7.4571036641912	-7.4571036641912	-7.4571036641912	-7.45710366419121	-6.00754849103002	-7.45710366419121	-7.4571036641912	-7.45710366419121	-7.4571036641912	-7.45710366419121	-1.39319089681837	-1.83537259864968	-1.29181713931597	-1.49182954489982
LOC111891829	-1.12143406148332	-1.55289985130488	-1.49813160599974	-1.55727740097754	-1.30757148601858	-1.66768875045193	-1.63906528170985	-1.1942539697584	-0.958963315011465	-7.4571036641912	-5.73206191453433	-7.4571036641912	-7.4571036641912	-7.4571036641912	-7.4571036641912	-5.80980042468075	-7.4571036641912	-7.45710366419121	-7.45710366419121	-2.38110967983081	-7.45710366419121	-7.4571036641912	-7.45710366419121	-7.45710366419121	-4.49141847204206	-7.4571036641912	-7.4571036641912	-7.4571036641912	-7.4571036641912	-7.45710366419121	-7.4571036641912	-5.75035143696648	-7.45710366419121	-7.4571036641912	-7.4571036641912	-7.4571036641912	-7.4571036641912	-7.4571036641912	-7.45710366419121	-6.00754849103002	-7.45710366419121	-7.4571036641912	-7.45710366419121	-7.4571036641912	-7.45710366419121	-1.39319089681837	-1.83537259864968	-1.29181713931597	-1.49182954489982
LOC111876447	-1.12143406148332	-0.748884762421708	-1.54466444870047	-0.517377514960277	-1.49731624181399	-0.706090532927019	-1.14140529106108	-1.06752969539556	-0.972112365206775	-7.4571036641912	-7.45710366419121	-7.4571036641912	-7.4571036641912	-7.4571036641912	-7.4571036641912	-7.45710366419121	-7.4571036641912	-4.58957767150449	-5.94799295657748	-4.86362908749709	-5.83135373487622	-7.4571036641912	-5.03392009138438	-7.45710366419121	-7.4571036641912	-4.92227933104051	-5.57534225063188	-7.4571036641912	-7.4571036641912	-4.56334977799056	-7.4571036641912	-4.99021476913266	-7.45710366419121	-7.4571036641912	-7.4571036641912	-3.9363905403138	-7.4571036641912	-7.4571036641912	-7.45710366419121	-6.00754849103002	-7.45710366419121	-7.4571036641912	-7.45710366419121	-7.4571036641912	-7.45710366419121	-0.973401622179313	-0.775562015895386	-0.827926567280137	-0.41664358984018
LOC111876447	-1.12143406148332	-0.748884762421708	-1.54466444870047	-0.517377514960277	-1.49731624181399	-0.706090532927019	-1.14140529106108	-1.06752969539556	-0.972112365206775	-7.4571036641912	-7.45710366419121	-7.4571036641912	-7.4571036641912	-7.4571036641912	-7.4571036641912	-7.45710366419121	-7.4571036641912	-4.58957767150449	-5.94799295657748	-4.86362908749709	-5.83135373487622	-7.4571036641912	-5.03392009138438	-7.45710366419121	-7.4571036641912	-4.92227933104051	-5.57534225063188	-7.4571036641912	-7.4571036641912	-4.56334977799056	-7.4571036641912	-4.99021476913266	-7.45710366419121	-7.4571036641912	-7.4571036641912	-3.9363905403138	-7.4571036641912	-7.4571036641912	-7.45710366419121	-6.00754849103002	-7.45710366419121	-7.4571036641912	-7.45710366419121	-7.4571036641912	-7.45710366419121	-0.973401622179313	-0.775562015895386	-0.827926567280137	-0.41664358984018
LOC111909968	0.938463279487892	0.0804069306662464	-0.144675548636659	-0.157421339765779	0.0635436937985691	-0.718908925127207	-0.00347921467608193	-1.02273799788111	0.229606870695683	0.377648507947216	-4.47202393220358	-0.419660118089407	-1.81514271487653	-5.11337839247058	-1.62673038454888	-0.857765056995611	0.580251215297319	-0.111459869534136	-4.38922727108067	-2.38110967983081	-1.97146646725805	-1.19203898519746	-2.75166128582249	-3.0974050349702	-2.88989016800108	-2.81467270936597	-5.57534225063188	2.12625811529825	1.53678758488384	0.308063645273305	0.916256592439062	1.06126081008016	1.67974286820598	1.21903713082436	1.3350928540634	1.35316322331615	0.834679582682268	1.53793198862735	0.619349248045007	0.968259860365537	0.155819923143829	1.32719077241357	-0.954483911280164	-1.01166094166631	0.305922730480791	-1.66003802380004	-1.01182119554531	-1.32342668985995	-0.63085242307127
LOC111909968	0.938463279487892	0.0804069306662464	-0.144675548636659	-0.157421339765779	0.0635436937985691	-0.718908925127207	-0.00347921467608193	-1.02273799788111	0.229606870695683	0.377648507947216	-4.47202393220358	-0.419660118089407	-1.81514271487653	-5.11337839247058	-1.62673038454888	-0.857765056995611	0.580251215297319	-0.111459869534136	-4.38922727108067	-2.38110967983081	-1.97146646725805	-1.19203898519746	-2.75166128582249	-3.0974050349702	-2.88989016800108	-2.81467270936597	-5.57534225063188	2.12625811529825	1.53678758488384	0.308063645273305	0.916256592439062	1.06126081008016	1.67974286820598	1.21903713082436	1.3350928540634	1.35316322331615	0.834679582682268	1.53793198862735	0.619349248045007	0.968259860365537	0.155819923143829	1.32719077241357	-0.954483911280164	-1.01166094166631	0.305922730480791	-1.66003802380004	-1.01182119554531	-1.32342668985995	-0.63085242307127
LOC111883465	-4.74229897138279	-5.85748439511377	-7.4571036641912	-7.45710366419121	-7.4571036641912	-5.91829633643588	-5.97806956940989	-7.45710366419121	-6.05643463530416	-5.48844818444232	-7.45710366419121	-5.76625236480137	-7.4571036641912	-5.11337839247058	-7.4571036641912	-7.45710366419121	-7.4571036641912	-4.58957767150449	-0.391694380284685	0.608349009560157	-0.236891723124018	-1.19203898519746	-2.69256659097283	-0.832818115009866	-1.3460799887079	-0.969928233373536	-1.83258013221164	-4.63488134565319	-5.76479268491864	-0.438732668140282	-1.14511503277233	-3.70720652845794	-3.07709164891544	-2.53518716890148	-5.21685681961844	-1.71869873296062	-2.65586088613511	-0.724868007987666	-0.853486299267044	-1.12373431977074	0.751952233318516	-1.46909091330024	0.660042570325734	2.20646371397634	-1.09472258723597	-7.4571036641912	-4.47684194431601	-7.45710366419121	-7.4571036641912
LOC111883465	-4.74229897138279	-5.85748439511377	-7.4571036641912	-7.45710366419121	-7.4571036641912	-5.91829633643588	-5.97806956940989	-7.45710366419121	-6.05643463530416	-5.48844818444232	-7.45710366419121	-5.76625236480137	-7.4571036641912	-5.11337839247058	-7.4571036641912	-7.45710366419121	-7.4571036641912	-4.58957767150449	-0.391694380284685	0.608349009560157	-0.236891723124018	-1.19203898519746	-2.69256659097283	-0.832818115009866	-1.3460799887079	-0.969928233373536	-1.83258013221164	-4.63488134565319	-5.76479268491864	-0.438732668140282	-1.14511503277233	-3.70720652845794	-3.07709164891544	-2.53518716890148	-5.21685681961844	-1.71869873296062	-2.65586088613511	-0.724868007987666	-0.853486299267044	-1.12373431977074	0.751952233318516	-1.46909091330024	0.660042570325734	2.20646371397634	-1.09472258723597	-7.4571036641912	-4.47684194431601	-7.45710366419121	-7.4571036641912
LOC111912927	-0.147161282345481	0.230054727549382	-0.8461629751803	-0.282120011238223	-0.821601363396589	-1.52578524617715	-0.134290281870629	-0.951043454980814	-0.134244688199016	-1.56761464027295	-3.35770084452815	-1.15338677728853	-3.51954726769398	-7.4571036641912	-1.91643532949545	-2.50968729313734	0.726944314286409	-1.32207405766262	-3.86278539109754	-2.49302705358605	-2.35375684134966	-2.57614597509326	-3.43275164337733	-3.28004620165107	-4.98687686127982	-2.81467270936597	-7.4571036641912	0.642312276399916	-0.212574027877947	-1.24967543833516	-1.85330517311298	1.25285689637958	1.26809555506717	-0.46120246992196	1.24442063872512	1.40280731175353	-0.965451748212486	-1.04340766469475	-0.62124801395682	-1.49226706309869	-1.12157354766377	0.227744471754168	-2.56863235263949	-2.41979370154837	-0.524644895931	0.224394120080199	-1.04062970650485	0.0336782577302543	-0.770639142630096
LOC111912927	-0.147161282345481	0.230054727549382	-0.8461629751803	-0.282120011238223	-0.821601363396589	-1.52578524617715	-0.134290281870629	-0.951043454980814	-0.134244688199016	-1.56761464027295	-3.35770084452815	-1.15338677728853	-3.51954726769398	-7.4571036641912	-1.91643532949545	-2.50968729313734	0.726944314286409	-1.32207405766262	-3.86278539109754	-2.49302705358605	-2.35375684134966	-2.57614597509326	-3.43275164337733	-3.28004620165107	-4.98687686127982	-2.81467270936597	-7.4571036641912	0.642312276399916	-0.212574027877947	-1.24967543833516	-1.85330517311298	1.25285689637958	1.26809555506717	-0.46120246992196	1.24442063872512	1.40280731175353	-0.965451748212486	-1.04340766469475	-0.62124801395682	-1.49226706309869	-1.12157354766377	0.227744471754168	-2.56863235263949	-2.41979370154837	-0.524644895931	0.224394120080199	-1.04062970650485	0.0336782577302543	-0.770639142630096
LOC111903006	-1.73080616878257	-2.68109276650755	-1.74743500626925	-2.6973105426654	-3.87987458424735	-0.86798285476201	-1.46690409249258	-2.08071162125469	-2.06458023356993	-1.43232524192723	-2.21319276963279	-0.534222434768683	-1.37309951154422	-2.22118320907497	-2.12305404405041	-1.3887178651219	-0.246875390879377	-1.89680889839529	5.68128082401365	5.05643192142135	1.8007683850585	2.36432191027449	1.63104809288892	4.21578085580887	3.11819398844882	2.52012361677419	2.24115197611514	2.64102842491685	3.070549180985	1.56484627948316	0.264924382374388	3.12588343631233	3.93936860287168	2.08737860862742	2.68925220154716	2.9076024961336	3.00434300765953	0.878946395455857	1.87926256285909	0.670784209611015	2.34419615950479	1.90441727670347	1.92829799986483	3.10103320721802	4.33754016887477	-0.624596946417381	-0.520948192014002	-0.827926567280137	-0.196913007246166
LOC111903006	-1.73080616878257	-2.68109276650755	-1.74743500626925	-2.6973105426654	-3.87987458424735	-0.86798285476201	-1.46690409249258	-2.08071162125469	-2.06458023356993	-1.43232524192723	-2.21319276963279	-0.534222434768683	-1.37309951154422	-2.22118320907497	-2.12305404405041	-1.3887178651219	-0.246875390879377	-1.89680889839529	5.68128082401365	5.05643192142135	1.8007683850585	2.36432191027449	1.63104809288892	4.21578085580887	3.11819398844882	2.52012361677419	2.24115197611514	2.64102842491685	3.070549180985	1.56484627948316	0.264924382374388	3.12588343631233	3.93936860287168	2.08737860862742	2.68925220154716	2.9076024961336	3.00434300765953	0.878946395455857	1.87926256285909	0.670784209611015	2.34419615950479	1.90441727670347	1.92829799986483	3.10103320721802	4.33754016887477	-0.624596946417381	-0.520948192014002	-0.827926567280137	-0.196913007246166
LOC111906856	-2.27738247400672	-2.07815289343108	-2.11770007677513	-4.17951733399566	-4.53842960912743	-4.70936694209837	-4.43021838703456	-2.50460446325416	-2.5252164891354	-2.17605779753027	-1.58310784050884	-2.35163205133204	-3.51954726769398	-2.14519699764991	-2.3211785587438	-2.61301022140466	-1.85467798518802	-2.17953713626547	3.55690536530033	4.57104166552967	3.76853406403174	2.26043573076591	0.519621606485283	3.06155937304089	3.31928433573127	2.67301278243225	3.23443894450949	0.745042947040438	-1.94504138132128	3.49802121219399	2.9610485481679	1.41849232033493	-0.458699222186432	0.936729346824508	-0.536761263531977	1.29299988126171	0.188877573179971	2.14398482676215	1.8601834964569	1.90295175112273	4.43103986380831	2.01253454385492	4.11880602799882	6.16398944685109	2.21405317453742	-1.98770416006282	-2.80636634306913	-3.40803054533907	-2.60188627362484
LOC111906856	-2.27738247400672	-2.07815289343108	-2.11770007677513	-4.17951733399566	-4.53842960912743	-4.70936694209837	-4.43021838703456	-2.50460446325416	-2.5252164891354	-2.17605779753027	-1.58310784050884	-2.35163205133204	-3.51954726769398	-2.14519699764991	-2.3211785587438	-2.61301022140466	-1.85467798518802	-2.17953713626547	3.55690536530033	4.57104166552967	3.76853406403174	2.26043573076591	0.519621606485283	3.06155937304089	3.31928433573127	2.67301278243225	3.23443894450949	0.745042947040438	-1.94504138132128	3.49802121219399	2.9610485481679	1.41849232033493	-0.458699222186432	0.936729346824508	-0.536761263531977	1.29299988126171	0.188877573179971	2.14398482676215	1.8601834964569	1.90295175112273	4.43103986380831	2.01253454385492	4.11880602799882	6.16398944685109	2.21405317453742	-1.98770416006282	-2.80636634306913	-3.40803054533907	-2.60188627362484
LOC111883217	-1.49790187623135	-1.41314102896444	-1.49813160599974	-1.18841544366055	-1.35271975433975	-1.22221651683255	-1.44675968398548	-1.61407493441807	-0.752022690461746	-5.48844818444232	-7.45710366419121	-7.4571036641912	-7.4571036641912	-5.8539540562965	-7.4571036641912	-7.45710366419121	-7.4571036641912	-7.45710366419121	-5.94799295657748	-7.4571036641912	-7.45710366419121	-7.4571036641912	-5.03392009138438	-7.45710366419121	-7.4571036641912	-7.4571036641912	-7.4571036641912	-7.4571036641912	-7.4571036641912	-7.45710366419121	-4.22360888420734	-7.4571036641912	-7.45710366419121	-5.71504267604746	-7.4571036641912	-7.4571036641912	-7.4571036641912	-7.4571036641912	-7.45710366419121	-7.4571036641912	-7.45710366419121	-7.4571036641912	-7.45710366419121	-5.93462379700041	-5.43314623618629	-0.885101854579274	-1.2102621471273	-1.26088533336232	-1.31017859240073
LOC111883217	-1.49790187623135	-1.41314102896444	-1.49813160599974	-1.18841544366055	-1.35271975433975	-1.22221651683255	-1.44675968398548	-1.61407493441807	-0.752022690461746	-5.48844818444232	-7.45710366419121	-7.4571036641912	-7.4571036641912	-5.8539540562965	-7.4571036641912	-7.45710366419121	-7.4571036641912	-7.45710366419121	-5.94799295657748	-7.4571036641912	-7.45710366419121	-7.4571036641912	-5.03392009138438	-7.45710366419121	-7.4571036641912	-7.4571036641912	-7.4571036641912	-7.4571036641912	-7.4571036641912	-7.45710366419121	-4.22360888420734	-7.4571036641912	-7.45710366419121	-5.71504267604746	-7.4571036641912	-7.4571036641912	-7.4571036641912	-7.4571036641912	-7.45710366419121	-7.4571036641912	-7.45710366419121	-7.4571036641912	-7.45710366419121	-5.93462379700041	-5.43314623618629	-0.885101854579274	-1.2102621471273	-1.26088533336232	-1.31017859240073
LOC111914366	-0.706720327805268	-1.20664549800947	-1.86061678225115	-0.228846460355143	-0.534735476385355	-1.03425474493698	-0.734968420908244	-0.99363126119466	-1.24783208913507	-7.4571036641912	-4.96864164442615	-4.51498058282561	-4.92751161489388	-7.4571036641912	-5.83867962251848	-5.80980042468075	-5.79584018638837	-7.45710366419121	-5.94799295657748	-5.64244960649745	-5.83135373487622	-4.4362655572021	-7.45710366419121	-7.45710366419121	-4.98687686127982	-7.4571036641912	-4.78569830273246	-7.4571036641912	-7.4571036641912	-7.45710366419121	-5.53041650743043	-7.4571036641912	-7.45710366419121	-7.4571036641912	-7.4571036641912	-7.4571036641912	-7.4571036641912	-5.65882105771765	-5.92741111313095	-7.4571036641912	-5.94369726197089	-7.4571036641912	-7.45710366419121	-7.4571036641912	-7.45710366419121	-0.67307011007957	-0.47107850228527	-0.442333275559966	-1.0624713525768
LOC111914366	-0.706720327805268	-1.20664549800947	-1.86061678225115	-0.228846460355143	-0.534735476385355	-1.03425474493698	-0.734968420908244	-0.99363126119466	-1.24783208913507	-7.4571036641912	-4.96864164442615	-4.51498058282561	-4.92751161489388	-7.4571036641912	-5.83867962251848	-5.80980042468075	-5.79584018638837	-7.45710366419121	-5.94799295657748	-5.64244960649745	-5.83135373487622	-4.4362655572021	-7.45710366419121	-7.45710366419121	-4.98687686127982	-7.4571036641912	-4.78569830273246	-7.4571036641912	-7.4571036641912	-7.45710366419121	-5.53041650743043	-7.4571036641912	-7.45710366419121	-7.4571036641912	-7.4571036641912	-7.4571036641912	-7.4571036641912	-5.65882105771765	-5.92741111313095	-7.4571036641912	-5.94369726197089	-7.4571036641912	-7.45710366419121	-7.4571036641912	-7.45710366419121	-0.67307011007957	-0.47107850228527	-0.442333275559966	-1.0624713525768
LOC111882214	2.06200337397595	2.11938593556449	2.16093941509033	2.00091062890649	2.0662405759458	1.76553345769144	2.10052884239149	2.1568285825479	1.99695384071317	-3.24888367958587	-1.6409769159271	-2.0194444985955	-1.85004450959486	-2.38633076037171	-1.43069685666971	-2.32289880800633	-2.59325723117929	-1.96246790094822	-0.776934144807265	0.700273859696897	-1.66954948230584	-2.08811860007481	-2.04928997865003	-2.13297531998793	-0.617487620019118	-2.07312174150897	-2.29086166388399	-3.98190850003374	-4.51314128782841	-7.45710366419121	-3.30241746398432	-4.49497028386463	-4.66081887499943	-5.71504267604746	-5.93988366778386	-7.4571036641912	-3.16881508203921	-3.7139875640717	-3.8337684088385	-3.13203241605693	-2.0714542344775	-4.82347034862726	-2.39380184069452	-3.45865942227169	-3.42721852925316	1.75743648570675	2.01794999538418	1.86364113953617	1.98608744769484
LOC111882214	2.06200337397595	2.11938593556449	2.16093941509033	2.00091062890649	2.0662405759458	1.76553345769144	2.10052884239149	2.1568285825479	1.99695384071317	-3.24888367958587	-1.6409769159271	-2.0194444985955	-1.85004450959486	-2.38633076037171	-1.43069685666971	-2.32289880800633	-2.59325723117929	-1.96246790094822	-0.776934144807265	0.700273859696897	-1.66954948230584	-2.08811860007481	-2.04928997865003	-2.13297531998793	-0.617487620019118	-2.07312174150897	-2.29086166388399	-3.98190850003374	-4.51314128782841	-7.45710366419121	-3.30241746398432	-4.49497028386463	-4.66081887499943	-5.71504267604746	-5.93988366778386	-7.4571036641912	-3.16881508203921	-3.7139875640717	-3.8337684088385	-3.13203241605693	-2.0714542344775	-4.82347034862726	-2.39380184069452	-3.45865942227169	-3.42721852925316	1.75743648570675	2.01794999538418	1.86364113953617	1.98608744769484
LOC111896362	-0.0974305899681092	-0.424115441053803	-1.17169096884854	-0.679466705707467	-1.30757148601858	-1.74424283596196	-0.698784210777748	-1.96319855918463	-0.894957805966757	-0.260362963722502	-5.73206191453433	-0.794880810432362	-1.92248807326766	-4.62640715367289	-1.98207441050893	-0.736123438418561	0.341858882912121	-1.01292720613414	-4.74802569839317	-4.36062959720065	-2.26876479663925	-1.66115528882518	-1.66154033863233	-1.81826774627158	-3.83028231039228	-3.51363341642741	-4.27827085047202	1.5853333009844	0.880457494297668	0.142515574941563	-0.499656533215132	1.16853127152974	2.5044003879537	0.714213559542325	0.86242667811422	2.22846710117585	0.221880726513582	1.05573453142345	0.153079862130794	0.495354851158245	-0.345888175561515	1.73714262368056	-1.1491942312577	-0.756574566793847	0.316071725210652	-1.35314807200566	-2.30912684823016	-1.47492230976731	-1.36822422098972
LOC111896362	-0.0974305899681092	-0.424115441053803	-1.17169096884854	-0.679466705707467	-1.30757148601858	-1.74424283596196	-0.698784210777748	-1.96319855918463	-0.894957805966757	-0.260362963722502	-5.73206191453433	-0.794880810432362	-1.92248807326766	-4.62640715367289	-1.98207441050893	-0.736123438418561	0.341858882912121	-1.01292720613414	-4.74802569839317	-4.36062959720065	-2.26876479663925	-1.66115528882518	-1.66154033863233	-1.81826774627158	-3.83028231039228	-3.51363341642741	-4.27827085047202	1.5853333009844	0.880457494297668	0.142515574941563	-0.499656533215132	1.16853127152974	2.5044003879537	0.714213559542325	0.86242667811422	2.22846710117585	0.221880726513582	1.05573453142345	0.153079862130794	0.495354851158245	-0.345888175561515	1.73714262368056	-1.1491942312577	-0.756574566793847	0.316071725210652	-1.35314807200566	-2.30912684823016	-1.47492230976731	-1.36822422098972
LOC111897180	5.88271149129487	5.4632356166232	4.81229590424317	4.79208049935594	4.58818209591823	4.30085709361955	4.46245969912041	3.70660463359332	4.55435554142327	5.56536139006436	0.42677057782668	4.5122901463238	1.82834002637467	-0.311161022541067	3.11535022414184	3.81093632439794	5.76896473434154	4.99654789211445	1.32566588741644	2.72333404082873	4.25019320270675	4.3262215642199	2.38249539922275	2.50089139580123	1.48383053459075	2.79573293661622	1.5330335770303	7.55391655715229	6.4214051247545	6.32311764727573	6.57732139049761	6.30452929128028	7.25037797135413	6.78307763555516	6.84745661907364	7.01114165421027	5.49231448125681	6.89349312970559	5.03260120367694	6.17165388401063	5.9325460742981	6.34887658853797	5.16318894378274	5.77709227724004	4.61614698098952	4.09018355658691	3.97520182618775	4.31145074096034	4.36654348698181
LOC111897180	5.88271149129487	5.4632356166232	4.81229590424317	4.79208049935594	4.58818209591823	4.30085709361955	4.46245969912041	3.70660463359332	4.55435554142327	5.56536139006436	0.42677057782668	4.5122901463238	1.82834002637467	-0.311161022541067	3.11535022414184	3.81093632439794	5.76896473434154	4.99654789211445	1.32566588741644	2.72333404082873	4.25019320270675	4.3262215642199	2.38249539922275	2.50089139580123	1.48383053459075	2.79573293661622	1.5330335770303	7.55391655715229	6.4214051247545	6.32311764727573	6.57732139049761	6.30452929128028	7.25037797135413	6.78307763555516	6.84745661907364	7.01114165421027	5.49231448125681	6.89349312970559	5.03260120367694	6.17165388401063	5.9325460742981	6.34887658853797	5.16318894378274	5.77709227724004	4.61614698098952	4.09018355658691	3.97520182618775	4.31145074096034	4.36654348698181
LOC111916659	1.32634801513565	1.36567712668314	1.69675123175102	0.495850116299626	0.998006165122876	0.725997658483864	1.53098556311696	0.804072235312122	1.25742108126299	-2.41033542994372	-5.73206191453433	-1.74961076366126	-5.69707782710217	-4.26297978167951	-2.65412835876681	-4.79462724042454	-2.48988539358606	-4.81360806525287	-0.816432486146594	-1.45837070130944	-2.49144089031352	-1.00452899528414	-3.09001937830968	-0.116124589443613	-3.03514723566101	-1.34170315329743	-4.27827085047202	2.47907224483679	2.5573289875124	1.40120455963157	1.94128895800459	1.48309379307541	2.75398542238491	1.52361375182787	1.7911535776421	1.72248597863592	1.79118912700379	1.89597405557092	0.317529040386814	1.63883570717014	1.23210094587016	1.71994579255023	0.168751214870502	1.12432389817418	0.544732209055481	-0.22171286802261	-0.531132379625217	-1.27626833954986	-1.12364721852138
LOC111916659	1.32634801513565	1.36567712668314	1.69675123175102	0.495850116299626	0.998006165122876	0.725997658483864	1.53098556311696	0.804072235312122	1.25742108126299	-2.41033542994372	-5.73206191453433	-1.74961076366126	-5.69707782710217	-4.26297978167951	-2.65412835876681	-4.79462724042454	-2.48988539358606	-4.81360806525287	-0.816432486146594	-1.45837070130944	-2.49144089031352	-1.00452899528414	-3.09001937830968	-0.116124589443613	-3.03514723566101	-1.34170315329743	-4.27827085047202	2.47907224483679	2.5573289875124	1.40120455963157	1.94128895800459	1.48309379307541	2.75398542238491	1.52361375182787	1.7911535776421	1.72248597863592	1.79118912700379	1.89597405557092	0.317529040386814	1.63883570717014	1.23210094587016	1.71994579255023	0.168751214870502	1.12432389817418	0.544732209055481	-0.22171286802261	-0.531132379625217	-1.27626833954986	-1.12364721852138
LOC111879567	-0.270334275568169	-0.602474884038868	-0.521361414845359	0.0290885288621498	-0.306620853202166	-1.05036548708058	-0.0108542631886519	-0.672091391802541	-0.210105927655063	0.891246270376396	-3.01395638431427	0.00179515850927847	-0.778337614278951	-4.26297978167951	0.139434163295524	0.435923463287039	1.03059806683867	0.439103993801598	-3.6575586101209	-2.18037288609294	-1.20733762337592	-0.246948126558034	-1.84242736334914	-0.457685212047642	-2.23482183761811	-0.931877358258279	-3.36021073059605	2.65428872851311	2.18265496829093	1.46954018528506	1.97386258140865	1.73562532873219	2.40035148277086	1.85963489210941	2.24913416954278	2.0735964963438	1.53957865258111	2.5277239022048	0.82138230172667	1.92183162722579	1.36515440369834	2.15530051927377	0.55200142238161	1.0258126175678	0.89545398370476	-0.543500741160909	-1.27725097793659	-0.921575678577117	-0.230166811383857
LOC111879567	-0.270334275568169	-0.602474884038868	-0.521361414845359	0.0290885288621498	-0.306620853202166	-1.05036548708058	-0.0108542631886519	-0.672091391802541	-0.210105927655063	0.891246270376396	-3.01395638431427	0.00179515850927847	-0.778337614278951	-4.26297978167951	0.139434163295524	0.435923463287039	1.03059806683867	0.439103993801598	-3.6575586101209	-2.18037288609294	-1.20733762337592	-0.246948126558034	-1.84242736334914	-0.457685212047642	-2.23482183761811	-0.931877358258279	-3.36021073059605	2.65428872851311	2.18265496829093	1.46954018528506	1.97386258140865	1.73562532873219	2.40035148277086	1.85963489210941	2.24913416954278	2.0735964963438	1.53957865258111	2.5277239022048	0.82138230172667	1.92183162722579	1.36515440369834	2.15530051927377	0.55200142238161	1.0258126175678	0.89545398370476	-0.543500741160909	-1.27725097793659	-0.921575678577117	-0.230166811383857
LOC111895150	-1.37430467955861	-0.959685102031237	-1.69400859193732	-1.7241851915552	-2.52509978323219	-1.18616960007968	-1.38796106370974	-1.52809127418339	-2.37794753384867	-2.07179532027875	-3.17561493417137	-2.66312154428178	-2.45568219233313	-5.11337839247058	-1.91643532949545	-2.72430772446491	-0.919113483966157	-2.17953713626547	-5.94799295657748	-4.86362908749709	-7.45710366419121	-7.4571036641912	-3.43275164337733	-5.67414343663674	-7.4571036641912	-7.4571036641912	-7.4571036641912	-0.607034302015636	0.683466403400192	-2.50215914451422	-3.54934198887989	0.871084706401667	-0.81168709915766	-1.74031042237576	1.74400056796083	-1.46017529847796	-4.09680596059805	-5.65882105771765	-3.01351866921993	-6.00754849103002	-7.45710366419121	-4.82347034862726	-7.45710366419121	-7.4571036641912	-5.43314623618629	-1.13375518730376	-1.44041879882236	-1.24566462237892	-1.55784457459544
LOC111895150	-1.37430467955861	-0.959685102031237	-1.69400859193732	-1.7241851915552	-2.52509978323219	-1.18616960007968	-1.38796106370974	-1.52809127418339	-2.37794753384867	-2.07179532027875	-3.17561493417137	-2.66312154428178	-2.45568219233313	-5.11337839247058	-1.91643532949545	-2.72430772446491	-0.919113483966157	-2.17953713626547	-5.94799295657748	-4.86362908749709	-7.45710366419121	-7.4571036641912	-3.43275164337733	-5.67414343663674	-7.4571036641912	-7.4571036641912	-7.4571036641912	-0.607034302015636	0.683466403400192	-2.50215914451422	-3.54934198887989	0.871084706401667	-0.81168709915766	-1.74031042237576	1.74400056796083	-1.46017529847796	-4.09680596059805	-5.65882105771765	-3.01351866921993	-6.00754849103002	-7.45710366419121	-4.82347034862726	-7.45710366419121	-7.4571036641912	-5.43314623618629	-1.13375518730376	-1.44041879882236	-1.24566462237892	-1.55784457459544
LOC111905679	-2.07131637766529	-1.60266583299241	-2.95133284910202	-1.27217074924502	-1.37583501863586	-1.15100143336537	-1.31311454107718	-1.70550976500259	-1.21619947841177	-7.4571036641912	-7.45710366419121	-5.00901068054951	-5.69707782710217	-5.8539540562965	-7.4571036641912	-7.45710366419121	-7.4571036641912	-7.45710366419121	-5.94799295657748	-7.4571036641912	-7.45710366419121	-7.4571036641912	-5.78727574609285	-7.45710366419121	-7.4571036641912	-7.4571036641912	-7.4571036641912	-7.4571036641912	-7.4571036641912	-7.45710366419121	-7.4571036641912	-4.49497028386463	-7.45710366419121	-7.4571036641912	-3.8513323678514	-7.4571036641912	-7.4571036641912	-7.4571036641912	-7.45710366419121	-7.4571036641912	-7.45710366419121	-7.4571036641912	-5.91709569605943	-7.4571036641912	-4.97155626870027	-0.648629956372917	-1.69136946623537	-1.07453874977301	-1.52445950213183
LOC111905679	-2.07131637766529	-1.60266583299241	-2.95133284910202	-1.27217074924502	-1.37583501863586	-1.15100143336537	-1.31311454107718	-1.70550976500259	-1.21619947841177	-7.4571036641912	-7.45710366419121	-5.00901068054951	-5.69707782710217	-5.8539540562965	-7.4571036641912	-7.45710366419121	-7.4571036641912	-7.45710366419121	-5.94799295657748	-7.4571036641912	-7.45710366419121	-7.4571036641912	-5.78727574609285	-7.45710366419121	-7.4571036641912	-7.4571036641912	-7.4571036641912	-7.4571036641912	-7.4571036641912	-7.45710366419121	-7.4571036641912	-4.49497028386463	-7.45710366419121	-7.4571036641912	-3.8513323678514	-7.4571036641912	-7.4571036641912	-7.4571036641912	-7.45710366419121	-7.4571036641912	-7.45710366419121	-7.4571036641912	-5.91709569605943	-7.4571036641912	-4.97155626870027	-0.648629956372917	-1.69136946623537	-1.07453874977301	-1.52445950213183
LOC111916886	0.423455495625909	0.779071865430483	0.189719428499161	-0.282120011238223	-0.642737273484599	-0.195541229268005	0.136617518630505	-0.582686664195191	-0.298435893005444	0.242616318237199	-2.61559525676963	0.0467712989812277	-1.47837971707602	-3.73154239614752	-1.79348953322441	-0.016396270983267	0.884342400893979	0.333631877707379	-2.35973659588533	-2.81794962964707	-0.526490825511754	0.222398720767146	-0.906740542218097	-0.868969065647771	-3.37861497337551	-0.98933675552572	-3.60648061665397	3.16105782569952	2.76297106540301	1.759374506416	1.8925563386524	2.73019571027463	2.71237841917862	2.52887324150915	2.15270520977272	1.84726627131494	1.28857773789662	1.96012731951646	0.634400465835841	1.52983962446799	0.826839138234711	1.98400608780207	0.679735129390876	0.262343859153403	0.980864104374167	-0.801896167225723	-0.394707850156132	-0.0968025800372064	-0.378860977029668
LOC111916886	0.423455495625909	0.779071865430483	0.189719428499161	-0.282120011238223	-0.642737273484599	-0.195541229268005	0.136617518630505	-0.582686664195191	-0.298435893005444	0.242616318237199	-2.61559525676963	0.0467712989812277	-1.47837971707602	-3.73154239614752	-1.79348953322441	-0.016396270983267	0.884342400893979	0.333631877707379	-2.35973659588533	-2.81794962964707	-0.526490825511754	0.222398720767146	-0.906740542218097	-0.868969065647771	-3.37861497337551	-0.98933675552572	-3.60648061665397	3.16105782569952	2.76297106540301	1.759374506416	1.8925563386524	2.73019571027463	2.71237841917862	2.52887324150915	2.15270520977272	1.84726627131494	1.28857773789662	1.96012731951646	0.634400465835841	1.52983962446799	0.826839138234711	1.98400608780207	0.679735129390876	0.262343859153403	0.980864104374167	-0.801896167225723	-0.394707850156132	-0.0968025800372064	-0.378860977029668
LOC128125907	-0.477381342549447	-0.734943539440636	-0.936348582773572	-0.492048611612175	-0.0714579720957269	-0.95629403191003	-1.38796106370974	-0.508759073860854	-0.894957805966757	-7.4571036641912	-7.45710366419121	-5.76625236480137	-7.4571036641912	-7.4571036641912	-5.09511385413257	-7.45710366419121	-7.4571036641912	-5.07893876122887	-5.22668830054275	-2.00418555564481	-5.08636722709917	-5.70344357533289	-7.45710366419121	-4.90064204731247	-4.12330529605248	-4.92227933104051	-4.27827085047202	-7.4571036641912	-7.4571036641912	-7.45710366419121	-7.4571036641912	-7.4571036641912	-7.45710366419121	-7.4571036641912	-5.93988366778386	-7.4571036641912	-7.4571036641912	-4.88273109379898	-7.45710366419121	-4.47070127795099	-5.22147885565232	-7.4571036641912	-5.91709569605943	-7.4571036641912	-5.43314623618629	-0.6607982799144	-0.955874570769751	-1.02172840734876	-1.22726720895436
LOC128125907	-0.477381342549447	-0.734943539440636	-0.936348582773572	-0.492048611612175	-0.0714579720957269	-0.95629403191003	-1.38796106370974	-0.508759073860854	-0.894957805966757	-7.4571036641912	-7.45710366419121	-5.76625236480137	-7.4571036641912	-7.4571036641912	-5.09511385413257	-7.45710366419121	-7.4571036641912	-5.07893876122887	-5.22668830054275	-2.00418555564481	-5.08636722709917	-5.70344357533289	-7.45710366419121	-4.90064204731247	-4.12330529605248	-4.92227933104051	-4.27827085047202	-7.4571036641912	-7.4571036641912	-7.45710366419121	-7.4571036641912	-7.4571036641912	-7.45710366419121	-7.4571036641912	-5.93988366778386	-7.4571036641912	-7.4571036641912	-4.88273109379898	-7.45710366419121	-4.47070127795099	-5.22147885565232	-7.4571036641912	-5.91709569605943	-7.4571036641912	-5.43314623618629	-0.6607982799144	-0.955874570769751	-1.02172840734876	-1.22726720895436
LOC111912405	-2.91731354209391	-4.63093153031789	-5.1500403777435	-3.09470576447722	-4.53842960912743	-4.34905296592019	-4.78742804353553	-4.44807040658955	-4.01861924716494	-1.60351663327275	-3.17561493417137	-1.98282356126024	-2.68852438737292	-3.3440310400922	-1.79348953322441	-1.19589479649243	-1.85467798518802	-1.63352131932844	-0.188008199485828	0.950749286555376	-0.889206250750527	0.467454975193736	-0.7782973905345	-0.00133203892938748	-0.833029941299917	0.597784026586743	-0.593343189462644	1.08374194730743	0.910012244738595	1.30830237711715	1.28529442191443	1.26451091724324	1.61214588639071	1.73503284968522	1.76214580653762	1.83526283761091	1.22488332706097	2.43294434799888	2.02153299242978	2.48083043230552	2.34868784303468	1.68713858470294	2.01611811812336	2.94104998925491	1.43654659195982	-2.68312840512493	-4.32737476637787	-3.55038233268264	-4.33862136510505
LOC111912405	-2.91731354209391	-4.63093153031789	-5.1500403777435	-3.09470576447722	-4.53842960912743	-4.34905296592019	-4.78742804353553	-4.44807040658955	-4.01861924716494	-1.60351663327275	-3.17561493417137	-1.98282356126024	-2.68852438737292	-3.3440310400922	-1.79348953322441	-1.19589479649243	-1.85467798518802	-1.63352131932844	-0.188008199485828	0.950749286555376	-0.889206250750527	0.467454975193736	-0.7782973905345	-0.00133203892938748	-0.833029941299917	0.597784026586743	-0.593343189462644	1.08374194730743	0.910012244738595	1.30830237711715	1.28529442191443	1.26451091724324	1.61214588639071	1.73503284968522	1.76214580653762	1.83526283761091	1.22488332706097	2.43294434799888	2.02153299242978	2.48083043230552	2.34868784303468	1.68713858470294	2.01611811812336	2.94104998925491	1.43654659195982	-2.68312840512493	-4.32737476637787	-3.55038233268264	-4.33862136510505
LOC111886999	4.77892194677131	3.94527892705767	3.11956085600503	3.58450494976646	3.43261012767332	2.85144635593227	3.28415489191115	2.35228312113042	3.22418749073829	4.69909756947545	-0.287523245061245	3.34811493347533	2.00229484103209	-0.830273187923906	3.04294722383284	3.6133764558249	4.77253040129342	4.29187573818424	1.39647516901393	1.79626201401024	2.69635570726276	3.26566668911927	1.90420782855282	1.98238160611986	1.12637509705821	1.54872221888907	0.135317327658893	6.28079044435895	5.8212861243465	4.83239123703059	5.79220187441389	5.43443247963163	6.36898068033868	5.55532576392249	5.78588242741794	6.45574881264076	4.53349494674162	5.75237153441847	4.2725808929344	5.21316451606244	4.59880301967002	5.54022010601792	3.82312965265652	4.42721953101203	4.11329409478502	2.83090504984514	2.55427697483541	2.86426746651136	3.05435544391376
LOC111886999	4.77892194677131	3.94527892705767	3.11956085600503	3.58450494976646	3.43261012767332	2.85144635593227	3.28415489191115	2.35228312113042	3.22418749073829	4.69909756947545	-0.287523245061245	3.34811493347533	2.00229484103209	-0.830273187923906	3.04294722383284	3.6133764558249	4.77253040129342	4.29187573818424	1.39647516901393	1.79626201401024	2.69635570726276	3.26566668911927	1.90420782855282	1.98238160611986	1.12637509705821	1.54872221888907	0.135317327658893	6.28079044435895	5.8212861243465	4.83239123703059	5.79220187441389	5.43443247963163	6.36898068033868	5.55532576392249	5.78588242741794	6.45574881264076	4.53349494674162	5.75237153441847	4.2725808929344	5.21316451606244	4.59880301967002	5.54022010601792	3.82312965265652	4.42721953101203	4.11329409478502	2.83090504984514	2.55427697483541	2.86426746651136	3.05435544391376
LOC111921656	-5.22136760784761	-5.85748439511377	-3.56757030408313	-7.45710366419121	-5.78482793485758	-7.4571036641912	-2.85784154252901	-7.45710366419121	-4.89133110142056	-7.4571036641912	-7.45710366419121	-7.4571036641912	-7.4571036641912	-7.4571036641912	-7.4571036641912	-7.45710366419121	-7.4571036641912	-7.45710366419121	-5.22668830054275	-1.12961012923469	-7.45710366419121	-7.4571036641912	-1.14342988773128	-5.67414343663674	-7.4571036641912	-7.4571036641912	-7.4571036641912	-7.4571036641912	-2.44612895326805	-7.45710366419121	-7.4571036641912	-7.4571036641912	-7.45710366419121	-7.4571036641912	-5.93988366778386	-7.4571036641912	-7.4571036641912	-7.4571036641912	-5.20175821706176	-1.28756406112261	-5.94369726197089	-7.4571036641912	-7.45710366419121	-7.4571036641912	-4.10647402890512	-7.4571036641912	-4.64360330696099	0.543341722685991	-7.4571036641912
LOC111921656	-5.22136760784761	-5.85748439511377	-3.56757030408313	-7.45710366419121	-5.78482793485758	-7.4571036641912	-2.85784154252901	-7.45710366419121	-4.89133110142056	-7.4571036641912	-7.45710366419121	-7.4571036641912	-7.4571036641912	-7.4571036641912	-7.4571036641912	-7.45710366419121	-7.4571036641912	-7.45710366419121	-5.22668830054275	-1.12961012923469	-7.45710366419121	-7.4571036641912	-1.14342988773128	-5.67414343663674	-7.4571036641912	-7.4571036641912	-7.4571036641912	-7.4571036641912	-2.44612895326805	-7.45710366419121	-7.4571036641912	-7.4571036641912	-7.45710366419121	-7.4571036641912	-5.93988366778386	-7.4571036641912	-7.4571036641912	-7.4571036641912	-5.20175821706176	-1.28756406112261	-5.94369726197089	-7.4571036641912	-7.45710366419121	-7.4571036641912	-4.10647402890512	-7.4571036641912	-4.64360330696099	0.543341722685991	-7.4571036641912
LOC111916319	2.25463063451128	1.87994142114687	2.21780084289885	1.93240671227494	1.89816740808855	1.74933751781668	1.84878433459094	1.98286880901466	1.81372940436843	-3.4963918892275	-2.93944870388136	-2.55165024048302	-2.35198771083398	-3.52481483305815	-1.55006294436332	-2.2378544323675	-4.55236868528057	-2.8050293828721	-1.54821750309634	-0.685437709034783	-1.84302450817014	-3.31919780629343	-3.53286297696143	-2.78959998927332	-0.86662907387475	-2.96027172216129	-1.99885436220217	-3.53403151060071	-5.00728367030918	-2.83745214566064	-4.22360888420734	-2.96458455051227	-3.76858915638515	-7.4571036641912	-4.37822779412847	-7.4571036641912	-2.91813954330748	-3.7139875640717	-4.07357697566342	-3.56472176298248	-3.31195628459509	-5.29664179782845	-5.91709569605943	-2.41979370154837	-2.82663500789278	2.02956301952929	1.8298283472996	1.9652472807789	1.77939852401911
LOC111916319	2.25463063451128	1.87994142114687	2.21780084289885	1.93240671227494	1.89816740808855	1.74933751781668	1.84878433459094	1.98286880901466	1.81372940436843	-3.4963918892275	-2.93944870388136	-2.55165024048302	-2.35198771083398	-3.52481483305815	-1.55006294436332	-2.2378544323675	-4.55236868528057	-2.8050293828721	-1.54821750309634	-0.685437709034783	-1.84302450817014	-3.31919780629343	-3.53286297696143	-2.78959998927332	-0.86662907387475	-2.96027172216129	-1.99885436220217	-3.53403151060071	-5.00728367030918	-2.83745214566064	-4.22360888420734	-2.96458455051227	-3.76858915638515	-7.4571036641912	-4.37822779412847	-7.4571036641912	-2.91813954330748	-3.7139875640717	-4.07357697566342	-3.56472176298248	-3.31195628459509	-5.29664179782845	-5.91709569605943	-2.41979370154837	-2.82663500789278	2.02956301952929	1.8298283472996	1.9652472807789	1.77939852401911
LOC111910792	-0.0336822160264693	0.126953292407872	0.363576826915154	0.896702856168463	0.3079654245201	0.427582417864494	0.458386987855402	0.416583258477482	0.529289898530758	-3.79533956158434	-4.96864164442615	-5.00901068054951	-4.92751161489388	-4.26297978167951	-3.01721825931039	-3.6710454674977	-3.44448686609904	-7.45710366419121	-2.52440345308564	-2.49302705358605	-4.59751646982596	-5.70344357533289	-2.81328034681652	-4.39983589343228	-5.74752431078133	-4.92227933104051	-3.60648061665397	-4.63488134565319	-5.76479268491864	-4.0445895495359	-4.73384572735147	-7.4571036641912	-4.66081887499943	-7.4571036641912	-5.21685681961844	-7.4571036641912	-5.94416624106484	-4.00922856257996	-4.36135269341091	-4.18564940663297	-4.74241869227769	-3.56157630218057	-2.39380184069452	-3.29879897082963	-2.9672492339312	0.585401642181475	0.161578722409744	0.305743706343738	0.335761834439573
LOC111910792	-0.0336822160264693	0.126953292407872	0.363576826915154	0.896702856168463	0.3079654245201	0.427582417864494	0.458386987855402	0.416583258477482	0.529289898530758	-3.79533956158434	-4.96864164442615	-5.00901068054951	-4.92751161489388	-4.26297978167951	-3.01721825931039	-3.6710454674977	-3.44448686609904	-7.45710366419121	-2.52440345308564	-2.49302705358605	-4.59751646982596	-5.70344357533289	-2.81328034681652	-4.39983589343228	-5.74752431078133	-4.92227933104051	-3.60648061665397	-4.63488134565319	-5.76479268491864	-4.0445895495359	-4.73384572735147	-7.4571036641912	-4.66081887499943	-7.4571036641912	-5.21685681961844	-7.4571036641912	-5.94416624106484	-4.00922856257996	-4.36135269341091	-4.18564940663297	-4.74241869227769	-3.56157630218057	-2.39380184069452	-3.29879897082963	-2.9672492339312	0.585401642181475	0.161578722409744	0.305743706343738	0.335761834439573
LOC111901693	-3.85658553899729	-3.18839238236001	-5.88451784338757	-4.17951733399566	-4.17189709574625	-3.43523876912169	-4.43021838703456	-1.50737287387052	-1.69401622534852	3.76599669630572	2.04712856930002	1.85097572812206	-0.0235848425597811	-4.26297978167951	-0.679740338612168	2.31127298591994	-0.289648909490361	1.16342104360356	-1.19594600726431	-1.10717077151299	-0.987656126559141	-2.46443999634825	2.12149213998821	4.24144066537187	-0.534136532800051	-0.950777351154018	-0.908034766790813	-5.12129458012974	-2.54960652052154	-2.14996281008709	-0.375093346489275	0.855757575081217	2.91368690326377	-1.04052445020006	-1.13244508773894	3.1277897753133	-4.09680596059805	-2.76889001804755	-1.60867373905975	-0.921740752253093	-1.83576500627244	2.19162038573089	-1.33429431323802	1.41410756953596	2.10120849083373	-3.08069516560097	-3.95414433073638	-4.0880336581832	-7.4571036641912
LOC111901693	-3.85658553899729	-3.18839238236001	-5.88451784338757	-4.17951733399566	-4.17189709574625	-3.43523876912169	-4.43021838703456	-1.50737287387052	-1.69401622534852	3.76599669630572	2.04712856930002	1.85097572812206	-0.0235848425597811	-4.26297978167951	-0.679740338612168	2.31127298591994	-0.289648909490361	1.16342104360356	-1.19594600726431	-1.10717077151299	-0.987656126559141	-2.46443999634825	2.12149213998821	4.24144066537187	-0.534136532800051	-0.950777351154018	-0.908034766790813	-5.12129458012974	-2.54960652052154	-2.14996281008709	-0.375093346489275	0.855757575081217	2.91368690326377	-1.04052445020006	-1.13244508773894	3.1277897753133	-4.09680596059805	-2.76889001804755	-1.60867373905975	-0.921740752253093	-1.83576500627244	2.19162038573089	-1.33429431323802	1.41410756953596	2.10120849083373	-3.08069516560097	-3.95414433073638	-4.0880336581832	-7.4571036641912
LOC111900228	-0.509543057425958	0.22292976232828	-0.533041992278184	0.313943619436195	-0.129206424663999	-0.460279446292309	0.20187388621156	-0.707100148154596	-0.581114365870935	-5.48844818444232	-4.96864164442615	-5.76625236480137	-4.42833549721393	-5.8539540562965	-5.83867962251848	-7.45710366419121	-5.79584018638837	-5.8251262407191	-3.86278539109754	-3.44753110131351	-3.15155416335703	-7.4571036641912	-7.45710366419121	-3.28004620165107	-5.74752431078133	-4.4227832680301	-3.90362163318531	-4.63488134565319	-7.4571036641912	-5.05437831620872	-7.4571036641912	-4.99021476913266	-4.29866043631877	-7.4571036641912	-7.4571036641912	-3.39394843220859	-7.4571036641912	-7.4571036641912	-4.07357697566342	-5.2992590861863	-3.85671513008199	-4.82347034862726	-3.61354910902369	-5.93462379700041	-4.97155626870027	0.410356299655919	-0.287235458209702	0.00850912550228301	-1.22726720895436
LOC111900228	-0.509543057425958	0.22292976232828	-0.533041992278184	0.313943619436195	-0.129206424663999	-0.460279446292309	0.20187388621156	-0.707100148154596	-0.581114365870935	-5.48844818444232	-4.96864164442615	-5.76625236480137	-4.42833549721393	-5.8539540562965	-5.83867962251848	-7.45710366419121	-5.79584018638837	-5.8251262407191	-3.86278539109754	-3.44753110131351	-3.15155416335703	-7.4571036641912	-7.45710366419121	-3.28004620165107	-5.74752431078133	-4.4227832680301	-3.90362163318531	-4.63488134565319	-7.4571036641912	-5.05437831620872	-7.4571036641912	-4.99021476913266	-4.29866043631877	-7.4571036641912	-7.4571036641912	-3.39394843220859	-7.4571036641912	-7.4571036641912	-4.07357697566342	-5.2992590861863	-3.85671513008199	-4.82347034862726	-3.61354910902369	-5.93462379700041	-4.97155626870027	0.410356299655919	-0.287235458209702	0.00850912550228301	-1.22726720895436
LOC111885488	-1.63308839344117	-2.00941544489646	-2.72012785545567	-0.7083447233342	-1.90464793375499	-1.31648277363782	-1.31311454107718	-1.61407493441807	-1.45374347340946	-5.48844818444232	-5.73206191453433	-5.76625236480137	-7.4571036641912	-7.4571036641912	-7.4571036641912	-7.45710366419121	-7.4571036641912	-7.45710366419121	-7.45710366419121	-7.4571036641912	-7.45710366419121	-7.4571036641912	-7.45710366419121	-7.45710366419121	-7.4571036641912	-5.69261674765875	-7.4571036641912	-7.4571036641912	-5.76479268491864	-7.45710366419121	-7.4571036641912	-7.4571036641912	-7.45710366419121	-7.4571036641912	-7.4571036641912	-7.4571036641912	-7.4571036641912	-7.4571036641912	-7.45710366419121	-7.4571036641912	-5.94369726197089	-7.4571036641912	-7.45710366419121	-7.4571036641912	-6.115977905564	-1.27624992701685	-1.40253116259856	-1.83604344758817	-1.31017859240073
LOC111885488	-1.63308839344117	-2.00941544489646	-2.72012785545567	-0.7083447233342	-1.90464793375499	-1.31648277363782	-1.31311454107718	-1.61407493441807	-1.45374347340946	-5.48844818444232	-5.73206191453433	-5.76625236480137	-7.4571036641912	-7.4571036641912	-7.4571036641912	-7.45710366419121	-7.4571036641912	-7.45710366419121	-7.45710366419121	-7.4571036641912	-7.45710366419121	-7.4571036641912	-7.45710366419121	-7.45710366419121	-7.4571036641912	-5.69261674765875	-7.4571036641912	-7.4571036641912	-5.76479268491864	-7.45710366419121	-7.4571036641912	-7.4571036641912	-7.45710366419121	-7.4571036641912	-7.4571036641912	-7.4571036641912	-7.4571036641912	-7.4571036641912	-7.45710366419121	-7.4571036641912	-5.94369726197089	-7.4571036641912	-7.45710366419121	-7.4571036641912	-6.115977905564	-1.27624992701685	-1.40253116259856	-1.83604344758817	-1.31017859240073
LOC122196811	-5.94360549766365	-7.4571036641912	-7.4571036641912	-7.45710366419121	-3.52952938801812	-5.1907416530976	-5.97806956940989	-7.45710366419121	-5.35933113929994	-7.4571036641912	-4.96864164442615	-7.4571036641912	-7.4571036641912	-4.26297978167951	-4.60686759815873	-7.45710366419121	-7.4571036641912	-5.8251262407191	-1.52621914784644	-0.604633491245537	-1.33114602016091	-2.76181337127951	-2.69256659097283	-1.74925786246992	-1.78596888504146	-1.58573420681425	-2.52458323185565	-2.79660624257306	-4.14575188788044	-0.589499797661028	-1.55411240703883	-3.20054492530556	-3.07709164891544	-3.33477144713705	-3.03175954769546	-2.4377601799711	-3.03803963048036	-1.72811521721707	-1.98440178691858	-2.61413427504256	-0.446061135409953	-1.30169370186025	-1.33429431323802	1.36420955784852	-0.419868685502762	-7.4571036641912	-7.4571036641912	-6.10357709695446	-5.08090354033968
LOC122196811	-5.94360549766365	-7.4571036641912	-7.4571036641912	-7.45710366419121	-3.52952938801812	-5.1907416530976	-5.97806956940989	-7.45710366419121	-5.35933113929994	-7.4571036641912	-4.96864164442615	-7.4571036641912	-7.4571036641912	-4.26297978167951	-4.60686759815873	-7.45710366419121	-7.4571036641912	-5.8251262407191	-1.52621914784644	-0.604633491245537	-1.33114602016091	-2.76181337127951	-2.69256659097283	-1.74925786246992	-1.78596888504146	-1.58573420681425	-2.52458323185565	-2.79660624257306	-4.14575188788044	-0.589499797661028	-1.55411240703883	-3.20054492530556	-3.07709164891544	-3.33477144713705	-3.03175954769546	-2.4377601799711	-3.03803963048036	-1.72811521721707	-1.98440178691858	-2.61413427504256	-0.446061135409953	-1.30169370186025	-1.33429431323802	1.36420955784852	-0.419868685502762	-7.4571036641912	-7.4571036641912	-6.10357709695446	-5.08090354033968
LOC111876143	-0.00283414657388605	-0.516490615068635	-0.605183971687367	-0.197801720624494	-0.209986063328807	-0.269047046408584	-0.0108542631886519	-0.0018287102935627	-0.0481820129643953	-3.97179131390812	-5.73206191453433	-7.4571036641912	-7.4571036641912	-7.4571036641912	-4.60686759815873	-5.80980042468075	-2.06150108368274	-7.45710366419121	-2.14337704269036	-2.38110967983081	-4.59751646982596	-2.6972326112363	-3.6404426895426	-4.02879205709815	-4.98687686127982	-4.4227832680301	-5.57534225063188	-1.55742215576901	0.895310549753336	-0.4150683711893	-2.74471108825792	1.48309379307541	-1.09483127940761	-3.54342320127155	0.640086042365899	-0.0593261870362667	-1.78311085257786	-2.20270265915529	-0.74563124063603	-2.16847778838487	-2.80675093884194	-2.16519166040462	-4.70780898175811	-7.4571036641912	-0.506645197619737	-0.109054885515052	-0.203412650874106	0.181755063998351	-0.760886646198447
LOC111876143	-0.00283414657388605	-0.516490615068635	-0.605183971687367	-0.197801720624494	-0.209986063328807	-0.269047046408584	-0.0108542631886519	-0.0018287102935627	-0.0481820129643953	-3.97179131390812	-5.73206191453433	-7.4571036641912	-7.4571036641912	-7.4571036641912	-4.60686759815873	-5.80980042468075	-2.06150108368274	-7.45710366419121	-2.14337704269036	-2.38110967983081	-4.59751646982596	-2.6972326112363	-3.6404426895426	-4.02879205709815	-4.98687686127982	-4.4227832680301	-5.57534225063188	-1.55742215576901	0.895310549753336	-0.4150683711893	-2.74471108825792	1.48309379307541	-1.09483127940761	-3.54342320127155	0.640086042365899	-0.0593261870362667	-1.78311085257786	-2.20270265915529	-0.74563124063603	-2.16847778838487	-2.80675093884194	-2.16519166040462	-4.70780898175811	-7.4571036641912	-0.506645197619737	-0.109054885515052	-0.203412650874106	0.181755063998351	-0.760886646198447
LOC111916472	1.1245979138774	0.931082287128075	1.02019816746086	0.569876072752918	1.15945743305281	0.677911317241392	1.0643482700023	0.766285023463983	0.853810360512898	-5.48844818444232	-4.10327400002756	-2.66312154428178	-3.31066892361832	-5.8539540562965	-2.27931712187075	-5.06068354354461	-3.44448686609904	-4.58957767150449	-2.4814414735351	-1.51632461667426	-4.23304771241865	-4.93498269126067	-3.43275164337733	-5.67414343663674	-2.1088551934534	-3.75803433822761	-3.90362163318531	-4.63488134565319	-3.05891360419288	-5.05437831620872	-4.22360888420734	-7.4571036641912	-5.88074391556764	-5.71504267604746	-7.4571036641912	-3.9363905403138	-4.38403395041886	-4.00922856257996	-5.20175821706176	-3.842034817638	-7.45710366419121	-5.29664179782845	-7.45710366419121	-7.4571036641912	-3.1789797048846	0.831107845034708	0.552448795804544	0.792224125866037	0.727395835585268
LOC111916472	1.1245979138774	0.931082287128075	1.02019816746086	0.569876072752918	1.15945743305281	0.677911317241392	1.0643482700023	0.766285023463983	0.853810360512898	-5.48844818444232	-4.10327400002756	-2.66312154428178	-3.31066892361832	-5.8539540562965	-2.27931712187075	-5.06068354354461	-3.44448686609904	-4.58957767150449	-2.4814414735351	-1.51632461667426	-4.23304771241865	-4.93498269126067	-3.43275164337733	-5.67414343663674	-2.1088551934534	-3.75803433822761	-3.90362163318531	-4.63488134565319	-3.05891360419288	-5.05437831620872	-4.22360888420734	-7.4571036641912	-5.88074391556764	-5.71504267604746	-7.4571036641912	-3.9363905403138	-4.38403395041886	-4.00922856257996	-5.20175821706176	-3.842034817638	-7.45710366419121	-5.29664179782845	-7.45710366419121	-7.4571036641912	-3.1789797048846	0.831107845034708	0.552448795804544	0.792224125866037	0.727395835585268
LOC111909557	0.79222268517821	1.10779949640575	-1.24664038694102	0.162674200222554	0.03753511689688	-0.428348236176825	-0.217170002088725	-1.46680786555142	0.134666019662148	-0.0230770191616839	-2.04750414945358	0.149316517997753	-2.68852438737292	-5.11337839247058	-2.36429104378114	-2.72430772446491	1.78239606118045	0.715895835311883	-0.664540480357513	-0.386275451587759	1.83237257861333	-0.392745978505813	-0.487162510268729	-1.56006717628757	-2.06919730375573	-0.278668980280057	-1.91332313145303	1.01550494423493	-0.908402022262209	-0.728417358575343	0.145224201682441	1.18497788713463	0.524377237928337	-0.358888713319529	0.725795003204954	1.08571401976528	0.127499904419661	2.18034917016663	0.459513222209898	1.25700327543274	0.00463546496973056	0.964338820303146	1.4321701544698	1.57758531504626	0.455732283758574	-0.600957737132641	-0.413424858362025	0.0211485782317421	-0.378860977029668
LOC111909557	0.79222268517821	1.10779949640575	-1.24664038694102	0.162674200222554	0.03753511689688	-0.428348236176825	-0.217170002088725	-1.46680786555142	0.134666019662148	-0.0230770191616839	-2.04750414945358	0.149316517997753	-2.68852438737292	-5.11337839247058	-2.36429104378114	-2.72430772446491	1.78239606118045	0.715895835311883	-0.664540480357513	-0.386275451587759	1.83237257861333	-0.392745978505813	-0.487162510268729	-1.56006717628757	-2.06919730375573	-0.278668980280057	-1.91332313145303	1.01550494423493	-0.908402022262209	-0.728417358575343	0.145224201682441	1.18497788713463	0.524377237928337	-0.358888713319529	0.725795003204954	1.08571401976528	0.127499904419661	2.18034917016663	0.459513222209898	1.25700327543274	0.00463546496973056	0.964338820303146	1.4321701544698	1.57758531504626	0.455732283758574	-0.600957737132641	-0.413424858362025	0.0211485782317421	-0.378860977029668
LOC111896867	-0.466818149275696	-0.295776983994544	-1.24664038694102	-0.556224701168903	-0.148981270632043	0.479000560260861	0.73901118625139	0.200622596192768	-0.290178655825855	-3.79533956158434	-3.17561493417137	-2.78393246093597	-2.35198771083398	-2.90751811804279	-1.8536531545703	-0.225658899152984	0.0389393940844997	-3.14281484839953	-7.45710366419121	-5.64244960649745	-5.08636722709917	-7.4571036641912	-4.17509901827365	-4.90064204731247	-4.98687686127982	-4.92227933104051	-2.52458323185565	1.78178506932292	0.934186965835913	-1.52560585484433	-3.0916432432279	-0.498241180278823	-0.900034856660273	-1.74031042237576	-1.42914377525086	-0.662534502479935	-5.94416624106484	-5.65882105771765	-2.21674204202547	-3.74355434554747	-3.85671513008199	-3.74043882363651	-1.6412497705703	-5.21048615125233	-5.43314623618629	1.12135504993491	1.24403090280681	1.46620791712544	1.24325227486817
LOC111896867	-0.466818149275696	-0.295776983994544	-1.24664038694102	-0.556224701168903	-0.148981270632043	0.479000560260861	0.73901118625139	0.200622596192768	-0.290178655825855	-3.79533956158434	-3.17561493417137	-2.78393246093597	-2.35198771083398	-2.90751811804279	-1.8536531545703	-0.225658899152984	0.0389393940844997	-3.14281484839953	-7.45710366419121	-5.64244960649745	-5.08636722709917	-7.4571036641912	-4.17509901827365	-4.90064204731247	-4.98687686127982	-4.92227933104051	-2.52458323185565	1.78178506932292	0.934186965835913	-1.52560585484433	-3.0916432432279	-0.498241180278823	-0.900034856660273	-1.74031042237576	-1.42914377525086	-0.662534502479935	-5.94416624106484	-5.65882105771765	-2.21674204202547	-3.74355434554747	-3.85671513008199	-3.74043882363651	-1.6412497705703	-5.21048615125233	-5.43314623618629	1.12135504993491	1.24403090280681	1.46620791712544	1.24325227486817
LOC111894465	-1.26046568426876	-1.13166874454602	-1.22753484861264	-1.4805471837668	-1.80716312109902	-1.71827082572639	-1.42689268364305	-1.5491115498528	-1.5490440748936	-7.4571036641912	-7.45710366419121	-7.4571036641912	-7.4571036641912	-5.8539540562965	-7.4571036641912	-7.45710366419121	-7.4571036641912	-7.45710366419121	-4.1021259401609	-2.38110967983081	-7.45710366419121	-7.4571036641912	-6.39299119211337	-5.67414343663674	-4.98687686127982	-7.4571036641912	-7.4571036641912	-7.4571036641912	-7.4571036641912	-7.45710366419121	-7.4571036641912	-7.4571036641912	-7.45710366419121	-7.4571036641912	-7.4571036641912	-7.4571036641912	-7.4571036641912	-7.4571036641912	-7.45710366419121	-6.00754849103002	-7.45710366419121	-7.4571036641912	-7.45710366419121	-7.4571036641912	-7.45710366419121	-2.41235607030827	-1.36561311175159	-2.1393654401766	-1.35349240412837
LOC111894465	-1.26046568426876	-1.13166874454602	-1.22753484861264	-1.4805471837668	-1.80716312109902	-1.71827082572639	-1.42689268364305	-1.5491115498528	-1.5490440748936	-7.4571036641912	-7.45710366419121	-7.4571036641912	-7.4571036641912	-5.8539540562965	-7.4571036641912	-7.45710366419121	-7.4571036641912	-7.45710366419121	-4.1021259401609	-2.38110967983081	-7.45710366419121	-7.4571036641912	-6.39299119211337	-5.67414343663674	-4.98687686127982	-7.4571036641912	-7.4571036641912	-7.4571036641912	-7.4571036641912	-7.45710366419121	-7.4571036641912	-7.4571036641912	-7.45710366419121	-7.4571036641912	-7.4571036641912	-7.4571036641912	-7.4571036641912	-7.4571036641912	-7.45710366419121	-6.00754849103002	-7.45710366419121	-7.4571036641912	-7.45710366419121	-7.4571036641912	-7.45710366419121	-2.41235607030827	-1.36561311175159	-2.1393654401766	-1.35349240412837
LOC111886865	-0.317003897630436	-0.424115441053803	-1.40934008062624	-0.177470256234843	-0.148981270632043	-0.177735401667411	-0.134290281870629	-0.0838073760776993	-0.323495009685618	-5.48844818444232	-5.73206191453433	-5.76625236480137	-4.42833549721393	-4.62640715367289	-5.83867962251848	-7.45710366419121	-5.04408696116508	-4.58957767150449	-3.1744078642074	-2.18037288609294	-5.41129794119744	-4.4362655572021	-5.78727574609285	-7.45710366419121	-7.4571036641912	-4.4227832680301	-7.4571036641912	-5.44408633500192	-7.4571036641912	-5.05437831620872	-5.53041650743043	-4.49497028386463	-5.14550504475313	-7.4571036641912	-5.93988366778386	-7.4571036641912	-7.4571036641912	-4.88273109379898	-7.45710366419121	-7.4571036641912	-5.22147885565232	-5.29664179782845	-5.91709569605943	-5.93462379700041	-6.115977905564	-0.404014028300732	-0.670516744333978	-0.708345097253395	-0.604449880961855
LOC111886865	-0.317003897630436	-0.424115441053803	-1.40934008062624	-0.177470256234843	-0.148981270632043	-0.177735401667411	-0.134290281870629	-0.0838073760776993	-0.323495009685618	-5.48844818444232	-5.73206191453433	-5.76625236480137	-4.42833549721393	-4.62640715367289	-5.83867962251848	-7.45710366419121	-5.04408696116508	-4.58957767150449	-3.1744078642074	-2.18037288609294	-5.41129794119744	-4.4362655572021	-5.78727574609285	-7.45710366419121	-7.4571036641912	-4.4227832680301	-7.4571036641912	-5.44408633500192	-7.4571036641912	-5.05437831620872	-5.53041650743043	-4.49497028386463	-5.14550504475313	-7.4571036641912	-5.93988366778386	-7.4571036641912	-7.4571036641912	-4.88273109379898	-7.45710366419121	-7.4571036641912	-5.22147885565232	-5.29664179782845	-5.91709569605943	-5.93462379700041	-6.115977905564	-0.404014028300732	-0.670516744333978	-0.708345097253395	-0.604449880961855
LOC111905046	4.94114975614846	4.30502205239245	3.16364371894007	3.7673583929264	3.31754270463584	2.57776147736556	3.49149754313928	2.61457702345782	3.36154563112308	4.47591330600887	0.095777899919508	3.51585248822833	0.936841831019503	-0.771963545719857	2.19636533381723	2.68382776276194	5.33182644264865	4.0552570332211	1.84770419093912	2.74662149035306	4.08996456548736	3.44625762185612	1.78971069028308	1.36123161237062	1.28396902309069	2.44619836480089	1.12147700464727	6.90098016055934	5.11440109042798	5.52085985077992	5.64527999084533	5.3407480979549	5.93298611614644	5.43875373247683	5.3316590498468	5.75879344347284	4.8082530455116	6.45106769430602	4.42317791983002	5.92542277262395	5.09976107784719	5.88184821165059	4.34183925071754	5.74906159319246	4.36895587165763	2.96266315552594	2.79645888479786	2.97398054776751	3.10256447257594
LOC111905046	4.94114975614846	4.30502205239245	3.16364371894007	3.7673583929264	3.31754270463584	2.57776147736556	3.49149754313928	2.61457702345782	3.36154563112308	4.47591330600887	0.095777899919508	3.51585248822833	0.936841831019503	-0.771963545719857	2.19636533381723	2.68382776276194	5.33182644264865	4.0552570332211	1.84770419093912	2.74662149035306	4.08996456548736	3.44625762185612	1.78971069028308	1.36123161237062	1.28396902309069	2.44619836480089	1.12147700464727	6.90098016055934	5.11440109042798	5.52085985077992	5.64527999084533	5.3407480979549	5.93298611614644	5.43875373247683	5.3316590498468	5.75879344347284	4.8082530455116	6.45106769430602	4.42317791983002	5.92542277262395	5.09976107784719	5.88184821165059	4.34183925071754	5.74906159319246	4.36895587165763	2.96266315552594	2.79645888479786	2.97398054776751	3.10256447257594
LOC111909625	-0.783288624610339	0.215769434686025	-0.580733617539676	-1.98180446849259	-1.44748967541414	-1.57155291848272	-2.12340630868486	-0.271930023101204	0.0847449697515611	6.19242459319838	5.40796775558223	5.25567183400524	4.64902505506808	4.2166420425248	4.82461302018567	5.10352459075527	4.27377799560698	4.14031025079002	-1.68775467691711	-1.34901161072828	-1.00473797664111	0.327020819833812	3.8218922439385	3.81626851046872	3.16363260505887	3.42359696542026	4.60627169264717	-0.671746923899012	-0.381310294751543	-0.787959611472079	-0.00826597941352701	1.83276173417813	3.03579337615221	1.83286067173547	2.43450910186796	3.13024801383063	-1.73165297939695	-0.922789872421584	-1.45209356230114	-0.990679943340502	-1.18941512367253	1.1001311612041	1.59399432773272	1.58272799593403	3.08697704327894	-0.445514714936052	-1.07002522285641	-0.578721605435959	-1.20065617506364
LOC111909625	-0.783288624610339	0.215769434686025	-0.580733617539676	-1.98180446849259	-1.44748967541414	-1.57155291848272	-2.12340630868486	-0.271930023101204	0.0847449697515611	6.19242459319838	5.40796775558223	5.25567183400524	4.64902505506808	4.2166420425248	4.82461302018567	5.10352459075527	4.27377799560698	4.14031025079002	-1.68775467691711	-1.34901161072828	-1.00473797664111	0.327020819833812	3.8218922439385	3.81626851046872	3.16363260505887	3.42359696542026	4.60627169264717	-0.671746923899012	-0.381310294751543	-0.787959611472079	-0.00826597941352701	1.83276173417813	3.03579337615221	1.83286067173547	2.43450910186796	3.13024801383063	-1.73165297939695	-0.922789872421584	-1.45209356230114	-0.990679943340502	-1.18941512367253	1.1001311612041	1.59399432773272	1.58272799593403	3.08697704327894	-0.445514714936052	-1.07002522285641	-0.578721605435959	-1.20065617506364
LOC111879965	0.0198766117425411	-0.140691855599538	-0.8461629751803	-2.38607230790505	-1.68665378977904	-2.43733754956638	-0.849307336045028	-2.14326413278918	-0.9987755510602	0.749017971461867	-3.35770084452815	-0.521034698289944	-1.45133068696948	-3.52481483305815	-1.19840761743211	-0.117236718746327	-0.0686908988256812	-0.632888580552024	-3.31819845655775	-2.49302705358605	-3.00686541497566	-2.26404368096661	-2.94502447031054	-2.93530909726445	-4.98687686127982	-4.4227832680301	-5.57534225063188	1.82698537879711	0.875472298685406	0.462955285142724	1.6648433407233	1.03881527280373	0.787403159397345	1.20657685520624	1.37395979297131	0.537673240757579	-0.289678473099602	0.781703383935462	-1.16474587304335	0.0772138078545829	-0.252221376492829	0.919848008877877	-0.654112486074478	0.367395332577044	-1.37587512596048	-1.70973772273159	-1.07002522285641	-1.49278079612171	-0.569981708547934
LOC111879965	0.0198766117425411	-0.140691855599538	-0.8461629751803	-2.38607230790505	-1.68665378977904	-2.43733754956638	-0.849307336045028	-2.14326413278918	-0.9987755510602	0.749017971461867	-3.35770084452815	-0.521034698289944	-1.45133068696948	-3.52481483305815	-1.19840761743211	-0.117236718746327	-0.0686908988256812	-0.632888580552024	-3.31819845655775	-2.49302705358605	-3.00686541497566	-2.26404368096661	-2.94502447031054	-2.93530909726445	-4.98687686127982	-4.4227832680301	-5.57534225063188	1.82698537879711	0.875472298685406	0.462955285142724	1.6648433407233	1.03881527280373	0.787403159397345	1.20657685520624	1.37395979297131	0.537673240757579	-0.289678473099602	0.781703383935462	-1.16474587304335	0.0772138078545829	-0.252221376492829	0.919848008877877	-0.654112486074478	0.367395332577044	-1.37587512596048	-1.70973772273159	-1.07002522285641	-1.49278079612171	-0.569981708547934
LOC111896898	-3.16799612455535	-3.18839238236001	-4.01457579210216	-3.25588987638196	-3.42940231409813	-2.4803426271712	-3.70079100373507	-4.162437307838	-5.35933113929994	-5.48844818444232	-5.73206191453433	-7.4571036641912	-7.4571036641912	-5.11337839247058	-7.4571036641912	-7.45710366419121	-7.4571036641912	-5.07893876122887	-0.205381567691846	0.265583318511362	-0.477975491889979	-1.06436475129406	-1.71935219013582	-1.74925786246992	-1.6627993889922	-1.31697099640086	-1.06062449992942	-1.21118421440583	-4.14575188788044	0.698123252018688	-0.0433943345239825	-0.870660696134419	-2.71465888757959	-0.409138789460899	-0.844688445609905	-0.596011149030757	-1.68196746459762	-0.0947045626901462	-0.910596413838669	-0.990679943340502	0.0272276603250976	-0.145025130361202	-0.395291873308399	-0.411626731404335	-1.99971616804775	-3.01674177171731	-3.13871046408526	-4.0880336581832	-3.6942206561923
LOC111896898	-3.16799612455535	-3.18839238236001	-4.01457579210216	-3.25588987638196	-3.42940231409813	-2.4803426271712	-3.70079100373507	-4.162437307838	-5.35933113929994	-5.48844818444232	-5.73206191453433	-7.4571036641912	-7.4571036641912	-5.11337839247058	-7.4571036641912	-7.45710366419121	-7.4571036641912	-5.07893876122887	-0.205381567691846	0.265583318511362	-0.477975491889979	-1.06436475129406	-1.71935219013582	-1.74925786246992	-1.6627993889922	-1.31697099640086	-1.06062449992942	-1.21118421440583	-4.14575188788044	0.698123252018688	-0.0433943345239825	-0.870660696134419	-2.71465888757959	-0.409138789460899	-0.844688445609905	-0.596011149030757	-1.68196746459762	-0.0947045626901462	-0.910596413838669	-0.990679943340502	0.0272276603250976	-0.145025130361202	-0.395291873308399	-0.411626731404335	-1.99971616804775	-3.01674177171731	-3.13871046408526	-4.0880336581832	-3.6942206561923
LOC111920552	0.752092991031475	0.299433464341819	-0.162708008594938	0.370273096691355	0.179077468331012	-0.655926403095832	0.0612526711098516	-1.09818256054467	0.20645094630456	1.40190630577289	-3.01395638431427	-0.22532959612027	-1.20553945047929	-3.18339937876239	0.139434163295524	0.662988089672657	1.36643305192039	0.277855848454473	-4.74802569839317	-2.74684676608885	-0.655436100118893	0.197138321697599	-1.45100258734999	-0.542724908376372	-2.88989016800108	-1.26874340761633	-3.60648061665397	3.0247603625838	2.72190081987604	1.86462995105095	2.56979877022103	2.4411196432137	3.35732274281655	2.86115565375613	2.70926422135701	3.35706111102668	1.87657065918354	2.52948692644127	1.32663985910476	2.09817069746898	1.76303622650316	2.90902205193961	0.629990370514873	1.30942493408249	1.08839336526958	-0.186102639192234	-0.339971126959794	-0.504380562034082	0.172316590289341
LOC111920552	0.752092991031475	0.299433464341819	-0.162708008594938	0.370273096691355	0.179077468331012	-0.655926403095832	0.0612526711098516	-1.09818256054467	0.20645094630456	1.40190630577289	-3.01395638431427	-0.22532959612027	-1.20553945047929	-3.18339937876239	0.139434163295524	0.662988089672657	1.36643305192039	0.277855848454473	-4.74802569839317	-2.74684676608885	-0.655436100118893	0.197138321697599	-1.45100258734999	-0.542724908376372	-2.88989016800108	-1.26874340761633	-3.60648061665397	3.0247603625838	2.72190081987604	1.86462995105095	2.56979877022103	2.4411196432137	3.35732274281655	2.86115565375613	2.70926422135701	3.35706111102668	1.87657065918354	2.52948692644127	1.32663985910476	2.09817069746898	1.76303622650316	2.90902205193961	0.629990370514873	1.30942493408249	1.08839336526958	-0.186102639192234	-0.339971126959794	-0.504380562034082	0.172316590289341
LOC111904975	5.99753253211728	5.83861942721088	4.72550025401828	5.91582543152125	5.84734160382034	5.89648285717417	6.33377975442891	6.15347601540874	6.05620819449671	0.74188248435385	1.66071658547481	0.812158951351313	0.597970767909349	0.2423850093686	0.954596710152097	1.08225192237142	2.17930030479947	-0.168433501601144	0.622735315867748	-0.979404580564217	-0.454316226073468	0.214027634914118	-0.0562582673902783	-0.252738531703662	-0.972393139834506	-0.290658119256286	0.879312155244461	5.08133351686967	3.40314783430933	2.79032462400498	2.53846499137404	3.5805979932734	3.12523876695837	1.6850111692602	3.21901030548193	4.38472764159448	0.677012973818388	-0.161401322988365	2.03671820244662	0.224388573820776	0.50606775515171	0.388751716710583	2.5180213387013	-2.6905179402563	0.640723597072366	6.48517689310018	6.52904155385751	6.69678589670012	6.40270053807066
LOC111904975	5.99753253211728	5.83861942721088	4.72550025401828	5.91582543152125	5.84734160382034	5.89648285717417	6.33377975442891	6.15347601540874	6.05620819449671	0.74188248435385	1.66071658547481	0.812158951351313	0.597970767909349	0.2423850093686	0.954596710152097	1.08225192237142	2.17930030479947	-0.168433501601144	0.622735315867748	-0.979404580564217	-0.454316226073468	0.214027634914118	-0.0562582673902783	-0.252738531703662	-0.972393139834506	-0.290658119256286	0.879312155244461	5.08133351686967	3.40314783430933	2.79032462400498	2.53846499137404	3.5805979932734	3.12523876695837	1.6850111692602	3.21901030548193	4.38472764159448	0.677012973818388	-0.161401322988365	2.03671820244662	0.224388573820776	0.50606775515171	0.388751716710583	2.5180213387013	-2.6905179402563	0.640723597072366	6.48517689310018	6.52904155385751	6.69678589670012	6.40270053807066
LOC111878707	-1.4555153356358	-1.09559268628631	-2.18982644855867	-2.29564779082366	-1.90464793375499	-1.08313696053965	-2.12340630868486	-2.27714519236868	-1.33008794869557	-2.85349189000965	-7.45710366419121	-4.14765298453145	-7.4571036641912	-5.8539540562965	-5.09511385413257	-7.45710366419121	-2.59325723117929	-2.10349351367178	-3.31819845655775	-4.86362908749709	-0.589523332362036	-7.4571036641912	-5.78727574609285	-4.90064204731247	-4.98687686127982	-4.92227933104051	-5.57534225063188	-2.79660624257306	-2.78190105606484	-4.56334977799056	-3.30241746398432	-1.72706740126264	-2.1842920664749	-4.0812985171355	-3.64596905042742	-3.00065050386449	-4.74303058510825	-2.76889001804755	-5.20175821706176	-4.47070127795099	-4.74241869227769	-3.94465696082895	-1.79583894417879	-4.08356372947158	-3.06923374474017	-2.33232414036574	-1.99535963070333	-1.62439182331339	-2.60188627362484
LOC111878707	-1.4555153356358	-1.09559268628631	-2.18982644855867	-2.29564779082366	-1.90464793375499	-1.08313696053965	-2.12340630868486	-2.27714519236868	-1.33008794869557	-2.85349189000965	-7.45710366419121	-4.14765298453145	-7.4571036641912	-5.8539540562965	-5.09511385413257	-7.45710366419121	-2.59325723117929	-2.10349351367178	-3.31819845655775	-4.86362908749709	-0.589523332362036	-7.4571036641912	-5.78727574609285	-4.90064204731247	-4.98687686127982	-4.92227933104051	-5.57534225063188	-2.79660624257306	-2.78190105606484	-4.56334977799056	-3.30241746398432	-1.72706740126264	-2.1842920664749	-4.0812985171355	-3.64596905042742	-3.00065050386449	-4.74303058510825	-2.76889001804755	-5.20175821706176	-4.47070127795099	-4.74241869227769	-3.94465696082895	-1.79583894417879	-4.08356372947158	-3.06923374474017	-2.33232414036574	-1.99535963070333	-1.62439182331339	-2.60188627362484
LOC111887989	6.28109820547978	5.78927770487095	6.09864980587734	5.71330242655758	5.83905240040809	5.76916071933992	5.70794456818371	5.77050947345578	5.92238552449814	0.340340094200669	1.12702789027378	1.88604920245755	1.40485061760597	0.764756639378278	2.3240633607313	1.52093240257522	0.550247076338777	1.05560362307265	5.08177584885368	5.23993204704764	3.25017464490902	1.37720597904657	1.67938727985618	1.90153270781506	4.03881987869802	2.27578434901908	2.45125276112973	-0.406481702740485	-0.0425265469870501	0.150467270712307	-0.635999678679254	-0.740722202513224	-1.53907697255638	-2.59209923740099	-0.359551510555543	-1.58365399035004	1.33154760491917	-0.847639446979115	0.117814691517312	1.97522619348436	0.311183049214285	0.0186261727890955	-0.730029200111399	-0.907037237548913	1.01864104182323	5.69719464882063	5.78057644586305	6.01434787779187	5.9144352525859
LOC111887989	6.28109820547978	5.78927770487095	6.09864980587734	5.71330242655758	5.83905240040809	5.76916071933992	5.70794456818371	5.77050947345578	5.92238552449814	0.340340094200669	1.12702789027378	1.88604920245755	1.40485061760597	0.764756639378278	2.3240633607313	1.52093240257522	0.550247076338777	1.05560362307265	5.08177584885368	5.23993204704764	3.25017464490902	1.37720597904657	1.67938727985618	1.90153270781506	4.03881987869802	2.27578434901908	2.45125276112973	-0.406481702740485	-0.0425265469870501	0.150467270712307	-0.635999678679254	-0.740722202513224	-1.53907697255638	-2.59209923740099	-0.359551510555543	-1.58365399035004	1.33154760491917	-0.847639446979115	0.117814691517312	1.97522619348436	0.311183049214285	0.0186261727890955	-0.730029200111399	-0.907037237548913	1.01864104182323	5.69719464882063	5.78057644586305	6.01434787779187	5.9144352525859
LOC111917191	-2.43317194519167	-2.30651291618775	-3.77382930344307	-5.03792594987695	-4.53842960912743	-4.34905296592019	-3.21860693499258	-3.92411698033553	-3.20594214144981	-2.41033542994372	-4.96864164442615	-2.78393246093597	-4.42833549721393	-7.4571036641912	-3.9522325570867	-5.06068354354461	-0.524897096685079	-0.912177707517818	-2.7103160978812	-4.36062959720065	-1.490448281062	-0.770580959736061	-2.47777658685296	-2.32048491877655	-1.3460799887079	-1.31697099640086	-4.27827085047202	-0.810590594470386	-0.558868684631213	-1.68627077910927	0.0595243554054344	1.26837476419638	-0.0187418159537557	-3.54342320127155	-0.419641660637369	-3.39394843220859	-2.27822177279273	-0.116595992015813	-1.70642200086202	-4.47070127795099	-1.58674323720157	-1.31936263145832	-1.41553918607033	-1.48432220020778	0.109857493207896	-4.36433562818759	-3.7500468676026	-1.9797475237661	-2.03363468014392
LOC111917191	-2.43317194519167	-2.30651291618775	-3.77382930344307	-5.03792594987695	-4.53842960912743	-4.34905296592019	-3.21860693499258	-3.92411698033553	-3.20594214144981	-2.41033542994372	-4.96864164442615	-2.78393246093597	-4.42833549721393	-7.4571036641912	-3.9522325570867	-5.06068354354461	-0.524897096685079	-0.912177707517818	-2.7103160978812	-4.36062959720065	-1.490448281062	-0.770580959736061	-2.47777658685296	-2.32048491877655	-1.3460799887079	-1.31697099640086	-4.27827085047202	-0.810590594470386	-0.558868684631213	-1.68627077910927	0.0595243554054344	1.26837476419638	-0.0187418159537557	-3.54342320127155	-0.419641660637369	-3.39394843220859	-2.27822177279273	-0.116595992015813	-1.70642200086202	-4.47070127795099	-1.58674323720157	-1.31936263145832	-1.41553918607033	-1.48432220020778	0.109857493207896	-4.36433562818759	-3.7500468676026	-1.9797475237661	-2.03363468014392
LOC111900711	-1.83562664030154	-1.34803122553853	-3.56757030408313	-2.29564779082366	-1.65803613961246	-2.2396674673172	-1.57207452396086	-2.27714519236868	-3.40553325764845	-5.48844818444232	-7.45710366419121	-7.4571036641912	-7.4571036641912	-7.4571036641912	-4.60686759815873	-7.45710366419121	-3.65205845476921	-4.58957767150449	-5.22668830054275	-7.4571036641912	-7.45710366419121	-4.06636453612106	-3.6404426895426	-5.67414343663674	-5.74752431078133	-4.92227933104051	-7.4571036641912	-2.23078549454337	-0.417561986456478	-2.83745214566064	-3.30241746398432	0.421560579339038	-1.71489922561966	-4.45073722866951	1.66423108277748	-2.83804543782	-0.950666696425004	-7.4571036641912	0.0520801386769478	-6.00754849103002	-2.35331249206389	-0.671510539310327	-5.18929158096053	-5.93462379700041	-0.542872006685627	-2.45410093550164	-2.14372996715375	-2.76301687057403	-2.82758232197969
LOC111900711	-1.83562664030154	-1.34803122553853	-3.56757030408313	-2.29564779082366	-1.65803613961246	-2.2396674673172	-1.57207452396086	-2.27714519236868	-3.40553325764845	-5.48844818444232	-7.45710366419121	-7.4571036641912	-7.4571036641912	-7.4571036641912	-4.60686759815873	-7.45710366419121	-3.65205845476921	-4.58957767150449	-5.22668830054275	-7.4571036641912	-7.45710366419121	-4.06636453612106	-3.6404426895426	-5.67414343663674	-5.74752431078133	-4.92227933104051	-7.4571036641912	-2.23078549454337	-0.417561986456478	-2.83745214566064	-3.30241746398432	0.421560579339038	-1.71489922561966	-4.45073722866951	1.66423108277748	-2.83804543782	-0.950666696425004	-7.4571036641912	0.0520801386769478	-6.00754849103002	-2.35331249206389	-0.671510539310327	-5.18929158096053	-5.93462379700041	-0.542872006685627	-2.45410093550164	-2.14372996715375	-2.76301687057403	-2.82758232197969
LOC111906716	0.973788838936039	0.208573391851534	-1.10044370708909	-1.55727740097754	-2.68912935054043	-1.2780340409491	-1.10938635236377	0.531170039430693	-0.210105927655063	-3.79533956158434	-7.45710366419121	-5.76625236480137	-7.4571036641912	-7.4571036641912	-7.4571036641912	-3.6710454674977	-0.300543419538118	-5.07893876122887	-2.9237805361134	-3.69276139254008	-3.4934281599868	-0.770580959736061	-3.88314364806861	-2.93530909726445	-3.19668382354285	-4.05245582818441	-4.78569830273246	-3.35332405156001	-5.00728367030918	-5.80449977977299	-7.4571036641912	-4.99021476913266	-5.14550504475313	-7.4571036641912	-3.16256415530354	-2.22173662018665	-2.00953041579103	-2.91468863854907	-0.463369494865152	-1.57454664848383	-0.719342736688655	-2.2990173122529	-2.87843461260534	-3.45865942227169	-0.330081417569299	-5.52192950010425	-3.26900087843434	-5.41771253964351	-2.40676843047897
LOC111906716	0.973788838936039	0.208573391851534	-1.10044370708909	-1.55727740097754	-2.68912935054043	-1.2780340409491	-1.10938635236377	0.531170039430693	-0.210105927655063	-3.79533956158434	-7.45710366419121	-5.76625236480137	-7.4571036641912	-7.4571036641912	-7.4571036641912	-3.6710454674977	-0.300543419538118	-5.07893876122887	-2.9237805361134	-3.69276139254008	-3.4934281599868	-0.770580959736061	-3.88314364806861	-2.93530909726445	-3.19668382354285	-4.05245582818441	-4.78569830273246	-3.35332405156001	-5.00728367030918	-5.80449977977299	-7.4571036641912	-4.99021476913266	-5.14550504475313	-7.4571036641912	-3.16256415530354	-2.22173662018665	-2.00953041579103	-2.91468863854907	-0.463369494865152	-1.57454664848383	-0.719342736688655	-2.2990173122529	-2.87843461260534	-3.45865942227169	-0.330081417569299	-5.52192950010425	-3.26900087843434	-5.41771253964351	-2.40676843047897
LOC111887825	-0.520424954536982	-0.927618517441764	-0.6553640640995	-0.303992731166001	-0.642737273484599	-0.607448083127867	-0.437972607743109	-0.122668164987306	-0.0834196902342717	-5.48844818444232	-5.73206191453433	-5.00901068054951	-5.69707782710217	-5.43665920508662	-5.09511385413257	-4.57008018980905	-5.79584018638837	-3.69196663342648	-4.38922727108067	-3.98838862907678	-4.23304771241865	-7.4571036641912	-7.45710366419121	-7.45710366419121	-4.71798223727568	-4.92227933104051	-7.4571036641912	-5.8605644175264	-5.76479268491864	-5.80449977977299	-5.53041650743043	-5.75035143696648	-7.45710366419121	-7.4571036641912	-5.93988366778386	-7.4571036641912	-5.2220474323611	-7.4571036641912	-4.36135269341091	-6.00754849103002	-5.22147885565232	-7.4571036641912	-7.45710366419121	-5.21048615125233	-6.115977905564	-0.856830060256234	-0.704688994661969	-0.607617719886888	-0.54466046266057
LOC111887825	-0.520424954536982	-0.927618517441764	-0.6553640640995	-0.303992731166001	-0.642737273484599	-0.607448083127867	-0.437972607743109	-0.122668164987306	-0.0834196902342717	-5.48844818444232	-5.73206191453433	-5.00901068054951	-5.69707782710217	-5.43665920508662	-5.09511385413257	-4.57008018980905	-5.79584018638837	-3.69196663342648	-4.38922727108067	-3.98838862907678	-4.23304771241865	-7.4571036641912	-7.45710366419121	-7.45710366419121	-4.71798223727568	-4.92227933104051	-7.4571036641912	-5.8605644175264	-5.76479268491864	-5.80449977977299	-5.53041650743043	-5.75035143696648	-7.45710366419121	-7.4571036641912	-5.93988366778386	-7.4571036641912	-5.2220474323611	-7.4571036641912	-4.36135269341091	-6.00754849103002	-5.22147885565232	-7.4571036641912	-7.45710366419121	-5.21048615125233	-6.115977905564	-0.856830060256234	-0.704688994661969	-0.607617719886888	-0.54466046266057
LOC111901312	-0.634011760216636	-0.0689836684849078	-0.8461629751803	-0.623389008175681	-0.821601363396589	-0.583806421396665	-0.0945701062928862	-0.626696580323958	-0.50269802349572	-2.28844631941276	-5.73206191453433	-2.55165024048302	-4.05818316590722	-7.4571036641912	-3.71053644696058	-2.72430772446491	-1.32341911441432	-2.86655389267644	-3.31819845655775	-2.49302705358605	-3.94233414529509	-1.148213422536	-3.25123175223889	-1.74925786246992	-5.74752431078133	-3.75803433822761	-5.57534225063188	-1.04766086871134	-0.212574027877947	-1.80426919565742	-3.30241746398432	-0.485171223272405	0.202461869494597	-0.251843731633937	-0.108128716717984	-0.104853934279963	-0.6829299737843	-0.793738989069042	-0.463369494865152	-0.8431397604581	-0.719342736688655	-1.55021662263556	-3.61354910902369	-4.73059212638707	-0.89420721764344	-0.305202791996809	-0.572603641639033	-0.559774138782676	-1.05054142239387
LOC111901312	-0.634011760216636	-0.0689836684849078	-0.8461629751803	-0.623389008175681	-0.821601363396589	-0.583806421396665	-0.0945701062928862	-0.626696580323958	-0.50269802349572	-2.28844631941276	-5.73206191453433	-2.55165024048302	-4.05818316590722	-7.4571036641912	-3.71053644696058	-2.72430772446491	-1.32341911441432	-2.86655389267644	-3.31819845655775	-2.49302705358605	-3.94233414529509	-1.148213422536	-3.25123175223889	-1.74925786246992	-5.74752431078133	-3.75803433822761	-5.57534225063188	-1.04766086871134	-0.212574027877947	-1.80426919565742	-3.30241746398432	-0.485171223272405	0.202461869494597	-0.251843731633937	-0.108128716717984	-0.104853934279963	-0.6829299737843	-0.793738989069042	-0.463369494865152	-0.8431397604581	-0.719342736688655	-1.55021662263556	-3.61354910902369	-4.73059212638707	-0.89420721764344	-0.305202791996809	-0.572603641639033	-0.559774138782676	-1.05054142239387
LOC111879795	-1.39418280671441	-1.3694096543656	-2.04900856294809	-1.91296024735924	-0.937191750498124	-3.06422360436313	-1.97178315235929	-3.17119093783646	-3.33588935861636	-0.750460823256432	-5.73206191453433	-3.1393648916167	-1.78106536149622	-5.8539540562965	-2.40873166293626	-0.446452127866932	-1.39167161521294	-1.71605793762418	-7.45710366419121	-5.64244960649745	-4.23304771241865	-2.26404368096661	-3.75669555411322	-3.73391884823838	-2.63703431778747	-2.96027172216129	-4.27827085047202	1.24668551792003	0.86041251363038	0.951238468400272	0.283943294408587	-1.4997742659788	1.52999824839782	0.799654682019437	-0.108128716717984	0.678698693045826	-0.865003699051381	1.31484286936677	-1.53947725046243	0.0152728342230479	-0.892282400072154	0.0738154020688803	0.732543348612985	0.514582028904027	-0.561332349858091	-0.788483416195322	-2.85670817360643	-2.41775114064432	-1.94262781512303
LOC111879795	-1.39418280671441	-1.3694096543656	-2.04900856294809	-1.91296024735924	-0.937191750498124	-3.06422360436313	-1.97178315235929	-3.17119093783646	-3.33588935861636	-0.750460823256432	-5.73206191453433	-3.1393648916167	-1.78106536149622	-5.8539540562965	-2.40873166293626	-0.446452127866932	-1.39167161521294	-1.71605793762418	-7.45710366419121	-5.64244960649745	-4.23304771241865	-2.26404368096661	-3.75669555411322	-3.73391884823838	-2.63703431778747	-2.96027172216129	-4.27827085047202	1.24668551792003	0.86041251363038	0.951238468400272	0.283943294408587	-1.4997742659788	1.52999824839782	0.799654682019437	-0.108128716717984	0.678698693045826	-0.865003699051381	1.31484286936677	-1.53947725046243	0.0152728342230479	-0.892282400072154	0.0738154020688803	0.732543348612985	0.514582028904027	-0.561332349858091	-0.788483416195322	-2.85670817360643	-2.41775114064432	-1.94262781512303
LOC111915763	-4.74229897138279	-3.97772224652882	-2.72012785545567	-2.9497337142232	-4.53842960912743	-3.82097185097606	-4.78742804353553	-3.38130935497027	-4.25528170773675	-3.79533956158434	-4.96864164442615	-5.00901068054951	-4.92751161489388	-3.73154239614752	-5.83867962251848	-5.06068354354461	-3.44448686609904	-2.63478763001213	0.0934959868674755	1.97252351177093	0.907245510205864	-0.179226379993385	-1.77957774381152	0.0479723296654959	0.37620041392991	1.07045576274758	0.145319079648526	-0.30034402465989	-4.14575188788044	2.23553666455666	1.70420367229452	-0.498241180278823	-1.85505235754373	-0.0292103254085391	-1.25481936091617	-1.46017529847796	-0.965451748212486	1.09436229652391	0.749470765182667	1.19936730516403	2.76966345379531	1.13622892419806	2.54511377235386	3.95099295300842	1.36747122495982	-4.72407785710586	-2.80636634306913	-4.0880336581832	-3.19678243730905
LOC111915763	-4.74229897138279	-3.97772224652882	-2.72012785545567	-2.9497337142232	-4.53842960912743	-3.82097185097606	-4.78742804353553	-3.38130935497027	-4.25528170773675	-3.79533956158434	-4.96864164442615	-5.00901068054951	-4.92751161489388	-3.73154239614752	-5.83867962251848	-5.06068354354461	-3.44448686609904	-2.63478763001213	0.0934959868674755	1.97252351177093	0.907245510205864	-0.179226379993385	-1.77957774381152	0.0479723296654959	0.37620041392991	1.07045576274758	0.145319079648526	-0.30034402465989	-4.14575188788044	2.23553666455666	1.70420367229452	-0.498241180278823	-1.85505235754373	-0.0292103254085391	-1.25481936091617	-1.46017529847796	-0.965451748212486	1.09436229652391	0.749470765182667	1.19936730516403	2.76966345379531	1.13622892419806	2.54511377235386	3.95099295300842	1.36747122495982	-4.72407785710586	-2.80636634306913	-4.0880336581832	-3.19678243730905
LOC111892116	-4.74229897138279	-3.73640937155448	-3.38714480597994	-3.25588987638196	-3.63712727835806	-5.1907416530976	-5.26325601615878	-5.99109679966794	-4.53853431021	-5.48844818444232	-2.73655888682222	-7.4571036641912	-4.05818316590722	-3.03887430190064	-4.24273354701212	-4.57008018980905	-5.79584018638837	-5.8251262407191	-3.1744078642074	-3.98838862907678	-3.94233414529509	-7.4571036641912	-0.8900457212698	-1.81826774627158	-5.74752431078133	-4.4227832680301	-5.57534225063188	-0.31061323287239	-1.1111639774207	0.44367045277142	-0.233140291573168	-0.459381252189634	-0.193818951424286	-1.94748973940502	-0.379304768127368	0.397770352463693	0.667461159571287	-0.88472538893514	-0.0891198642182289	-1.20332491415564	-1.63322713519195	-0.193078686898292	-3.81928865776706	-2.79336184542905	-2.21664644017571	-4.72407785710586	-3.0192181781944	-3.40803054533907	-4.22700052908801
LOC111892116	-4.74229897138279	-3.73640937155448	-3.38714480597994	-3.25588987638196	-3.63712727835806	-5.1907416530976	-5.26325601615878	-5.99109679966794	-4.53853431021	-5.48844818444232	-2.73655888682222	-7.4571036641912	-4.05818316590722	-3.03887430190064	-4.24273354701212	-4.57008018980905	-5.79584018638837	-5.8251262407191	-3.1744078642074	-3.98838862907678	-3.94233414529509	-7.4571036641912	-0.8900457212698	-1.81826774627158	-5.74752431078133	-4.4227832680301	-5.57534225063188	-0.31061323287239	-1.1111639774207	0.44367045277142	-0.233140291573168	-0.459381252189634	-0.193818951424286	-1.94748973940502	-0.379304768127368	0.397770352463693	0.667461159571287	-0.88472538893514	-0.0891198642182289	-1.20332491415564	-1.63322713519195	-0.193078686898292	-3.81928865776706	-2.79336184542905	-2.21664644017571	-4.72407785710586	-3.0192181781944	-3.40803054533907	-4.22700052908801
LOC111877734	-1.07256762555133	-2.11379007875371	-1.98343957018236	-1.33834096503465	-2.94161230678704	-1.91073364138029	-1.5504181445923	-1.99169169923106	-1.63009366555309	-7.4571036641912	-7.45710366419121	-7.4571036641912	-7.4571036641912	-7.4571036641912	-5.83867962251848	-5.80980042468075	-7.4571036641912	-6.42169961619849	-4.74802569839317	-7.4571036641912	-4.82133454130459	-5.2686410931756	-7.45710366419121	-4.90064204731247	-7.4571036641912	-7.4571036641912	-7.4571036641912	-7.4571036641912	-7.4571036641912	-7.45710366419121	-7.4571036641912	-7.4571036641912	-7.45710366419121	-7.4571036641912	-7.4571036641912	-7.4571036641912	-7.4571036641912	-7.4571036641912	-7.45710366419121	-7.4571036641912	-5.94369726197089	-7.4571036641912	-7.45710366419121	-6.50371011622242	-7.45710366419121	-1.81458854074812	-1.40253116259856	-1.54772221977413	-0.936372967213495
LOC111877734	-1.07256762555133	-2.11379007875371	-1.98343957018236	-1.33834096503465	-2.94161230678704	-1.91073364138029	-1.5504181445923	-1.99169169923106	-1.63009366555309	-7.4571036641912	-7.45710366419121	-7.4571036641912	-7.4571036641912	-7.4571036641912	-5.83867962251848	-5.80980042468075	-7.4571036641912	-6.42169961619849	-4.74802569839317	-7.4571036641912	-4.82133454130459	-5.2686410931756	-7.45710366419121	-4.90064204731247	-7.4571036641912	-7.4571036641912	-7.4571036641912	-7.4571036641912	-7.4571036641912	-7.45710366419121	-7.4571036641912	-7.4571036641912	-7.45710366419121	-7.4571036641912	-7.4571036641912	-7.4571036641912	-7.4571036641912	-7.4571036641912	-7.45710366419121	-7.4571036641912	-5.94369726197089	-7.4571036641912	-7.45710366419121	-6.50371011622242	-7.45710366419121	-1.81458854074812	-1.40253116259856	-1.54772221977413	-0.936372967213495
LOC111895087	-0.994630998772661	-0.44666066690141	-1.36691291379733	-0.609703670708472	-1.35271975433975	-0.839707552488907	-0.810178813567958	-2.27714519236868	-1.1106474516705	-7.4571036641912	-5.73206191453433	-7.4571036641912	-3.51954726769398	-5.8539540562965	-5.83867962251848	-5.06068354354461	-4.55236868528057	-7.45710366419121	-4.74802569839317	-3.05506224402103	-5.83135373487622	-7.4571036641912	-7.45710366419121	-7.45710366419121	-4.49141847204206	-5.69261674765875	-7.4571036641912	-7.4571036641912	-7.4571036641912	-7.45710366419121	-6.19352477191195	-7.4571036641912	-7.45710366419121	-5.28151822316555	-7.4571036641912	-7.4571036641912	-5.94416624106484	-5.21920677410396	-7.45710366419121	-3.94773343965775	-5.22147885565232	-4.82347034862726	-4.34743480854235	-6.50371011622242	-6.63601010750974	0.114453889391511	-0.902016763102194	-1.1863385045457	-1.66290155680835
LOC111895087	-0.994630998772661	-0.44666066690141	-1.36691291379733	-0.609703670708472	-1.35271975433975	-0.839707552488907	-0.810178813567958	-2.27714519236868	-1.1106474516705	-7.4571036641912	-5.73206191453433	-7.4571036641912	-3.51954726769398	-5.8539540562965	-5.83867962251848	-5.06068354354461	-4.55236868528057	-7.45710366419121	-4.74802569839317	-3.05506224402103	-5.83135373487622	-7.4571036641912	-7.45710366419121	-7.45710366419121	-4.49141847204206	-5.69261674765875	-7.4571036641912	-7.4571036641912	-7.4571036641912	-7.45710366419121	-6.19352477191195	-7.4571036641912	-7.45710366419121	-5.28151822316555	-7.4571036641912	-7.4571036641912	-5.94416624106484	-5.21920677410396	-7.45710366419121	-3.94773343965775	-5.22147885565232	-4.82347034862726	-4.34743480854235	-6.50371011622242	-6.63601010750974	0.114453889391511	-0.902016763102194	-1.1863385045457	-1.66290155680835
LOC111886295	-0.34574796208013	0.157170292227813	0.131717609189329	0.761077384090795	0.03753511689688	0.248211344293171	0.276474467560822	-0.571890803199596	-0.164112228676696	-5.48844818444232	-4.47202393220358	-2.91579233431534	-3.51954726769398	-3.52481483305815	-3.16185446510886	-3.19963722018048	-5.04408696116508	-3.93393365895522	-2.52440345308564	-1.81047504842197	-2.4440711156155	-4.06636453612106	-3.09001937830968	-7.45710366419121	-2.42195651257107	-4.05245582818441	-2.65737016888252	-6.44841240735758	-6.37585279279833	-5.80449977977299	-7.4571036641912	-6.36481112715362	-4.66081887499943	-7.4571036641912	-7.4571036641912	-4.81586819288974	-5.94416624106484	-5.65882105771765	-5.92741111313095	-4.82629871583686	-4.74241869227769	-7.4571036641912	-4.34743480854235	-6.50371011622242	-4.21920479821979	0.23756576588875	-0.331046892507085	0.070627319896403	-0.271110355584858
LOC111886295	-0.34574796208013	0.157170292227813	0.131717609189329	0.761077384090795	0.03753511689688	0.248211344293171	0.276474467560822	-0.571890803199596	-0.164112228676696	-5.48844818444232	-4.47202393220358	-2.91579233431534	-3.51954726769398	-3.52481483305815	-3.16185446510886	-3.19963722018048	-5.04408696116508	-3.93393365895522	-2.52440345308564	-1.81047504842197	-2.4440711156155	-4.06636453612106	-3.09001937830968	-7.45710366419121	-2.42195651257107	-4.05245582818441	-2.65737016888252	-6.44841240735758	-6.37585279279833	-5.80449977977299	-7.4571036641912	-6.36481112715362	-4.66081887499943	-7.4571036641912	-7.4571036641912	-4.81586819288974	-5.94416624106484	-5.65882105771765	-5.92741111313095	-4.82629871583686	-4.74241869227769	-7.4571036641912	-4.34743480854235	-6.50371011622242	-4.21920479821979	0.23756576588875	-0.331046892507085	0.070627319896403	-0.271110355584858
LOC111882484	-7.4571036641912	-5.85748439511377	-5.88451784338757	-5.79065136520795	-3.24785652543369	-5.1907416530976	-5.97806956940989	-7.45710366419121	-3.81536351152944	0.811697287262029	-1.7641818333912	-1.19466991263015	-4.05818316590722	-5.8539540562965	-3.50358123681873	-0.165511951273321	-2.95698102503239	-0.848719307480676	-7.45710366419121	-7.4571036641912	-5.08636722709917	-7.4571036641912	-3.88314364806861	-4.90064204731247	-5.74752431078133	-7.4571036641912	-5.57534225063188	-7.4571036641912	-7.4571036641912	-5.05437831620872	-7.4571036641912	-5.75035143696648	-4.00941583346525	-7.4571036641912	-7.4571036641912	-4.81586819288974	-5.94416624106484	-4.88273109379898	-5.92741111313095	-5.2992590861863	-4.74241869227769	-6.00540998726985	-7.45710366419121	-5.21048615125233	-3.56944153288541	-5.92961859753246	-7.4571036641912	-6.10357709695446	-7.4571036641912
LOC111882484	-7.4571036641912	-5.85748439511377	-5.88451784338757	-5.79065136520795	-3.24785652543369	-5.1907416530976	-5.97806956940989	-7.45710366419121	-3.81536351152944	0.811697287262029	-1.7641818333912	-1.19466991263015	-4.05818316590722	-5.8539540562965	-3.50358123681873	-0.165511951273321	-2.95698102503239	-0.848719307480676	-7.45710366419121	-7.4571036641912	-5.08636722709917	-7.4571036641912	-3.88314364806861	-4.90064204731247	-5.74752431078133	-7.4571036641912	-5.57534225063188	-7.4571036641912	-7.4571036641912	-5.05437831620872	-7.4571036641912	-5.75035143696648	-4.00941583346525	-7.4571036641912	-7.4571036641912	-4.81586819288974	-5.94416624106484	-4.88273109379898	-5.92741111313095	-5.2992590861863	-4.74241869227769	-6.00540998726985	-7.45710366419121	-5.21048615125233	-3.56944153288541	-5.92961859753246	-7.4571036641912	-6.10357709695446	-7.4571036641912
LOC111912114	-1.4555153356358	-1.06039678218366	-1.54466444870047	-0.177470256234843	-1.10086704521259	-0.986974648741162	-0.722805901011917	-1.26205054754325	-1.23192908821496	-7.4571036641912	-4.96864164442615	-7.4571036641912	-4.92751161489388	-4.26297978167951	-7.4571036641912	-7.45710366419121	-7.4571036641912	-7.45710366419121	-4.38922727108067	-3.23799178441531	-7.45710366419121	-3.77221209531126	-7.45710366419121	-7.45710366419121	-3.37861497337551	-7.4571036641912	-3.36021073059605	-5.8605644175264	-7.4571036641912	-3.90619942254507	-4.73384572735147	-7.4571036641912	-5.14550504475313	-5.71504267604746	-5.93988366778386	-7.4571036641912	-7.4571036641912	-7.4571036641912	-7.45710366419121	-5.2992590861863	-7.45710366419121	-7.4571036641912	-4.70780898175811	-6.50371011622242	-4.34149660438171	-1.23928521471847	-1.32961625658525	-1.129355926162	-1.94262781512303
LOC111912114	-1.4555153356358	-1.06039678218366	-1.54466444870047	-0.177470256234843	-1.10086704521259	-0.986974648741162	-0.722805901011917	-1.26205054754325	-1.23192908821496	-7.4571036641912	-4.96864164442615	-7.4571036641912	-4.92751161489388	-4.26297978167951	-7.4571036641912	-7.45710366419121	-7.4571036641912	-7.45710366419121	-4.38922727108067	-3.23799178441531	-7.45710366419121	-3.77221209531126	-7.45710366419121	-7.45710366419121	-3.37861497337551	-7.4571036641912	-3.36021073059605	-5.8605644175264	-7.4571036641912	-3.90619942254507	-4.73384572735147	-7.4571036641912	-5.14550504475313	-5.71504267604746	-5.93988366778386	-7.4571036641912	-7.4571036641912	-7.4571036641912	-7.45710366419121	-5.2992590861863	-7.45710366419121	-7.4571036641912	-4.70780898175811	-6.50371011622242	-4.34149660438171	-1.23928521471847	-1.32961625658525	-1.129355926162	-1.94262781512303
LOC111910369	0.400562194242281	0.0804069306662464	0.407013662905765	-0.637205408358966	0.0110490419113331	0.349919002885858	0.0752514554982624	-0.289509642619573	0.140786422181657	-2.41033542994372	-2.61559525676963	-1.81248669983952	-2.68852438737292	-2.57285655748387	-1.68020331988604	-2.97653120737077	-2.95698102503239	-1.89680889839529	-2.81310382774952	-0.558237780249987	-1.84302450817014	-4.93498269126067	-2.69256659097283	-3.73391884823838	-1.25427570162899	-2.96027172216129	-2.65737016888252	-7.4571036641912	-5.76479268491864	-4.56334977799056	-4.22360888420734	-7.4571036641912	-5.88074391556764	-7.4571036641912	-4.37822779412847	-4.81586819288974	-5.94416624106484	-7.4571036641912	-7.45710366419121	-4.47070127795099	-4.74241869227769	-3.74043882363651	-5.18929158096053	-5.93462379700041	-4.62240107129062	0.142734306138162	0.129611417420119	0.448269885095883	-0.210122692879235
LOC111910369	0.400562194242281	0.0804069306662464	0.407013662905765	-0.637205408358966	0.0110490419113331	0.349919002885858	0.0752514554982624	-0.289509642619573	0.140786422181657	-2.41033542994372	-2.61559525676963	-1.81248669983952	-2.68852438737292	-2.57285655748387	-1.68020331988604	-2.97653120737077	-2.95698102503239	-1.89680889839529	-2.81310382774952	-0.558237780249987	-1.84302450817014	-4.93498269126067	-2.69256659097283	-3.73391884823838	-1.25427570162899	-2.96027172216129	-2.65737016888252	-7.4571036641912	-5.76479268491864	-4.56334977799056	-4.22360888420734	-7.4571036641912	-5.88074391556764	-7.4571036641912	-4.37822779412847	-4.81586819288974	-5.94416624106484	-7.4571036641912	-7.45710366419121	-4.47070127795099	-4.74241869227769	-3.74043882363651	-5.18929158096053	-5.93462379700041	-4.62240107129062	0.142734306138162	0.129611417420119	0.448269885095883	-0.210122692879235
LOC111883689	-1.02530229168151	0.0241339805230966	-0.00799738955461833	0.646003824638792	0.566260270143762	0.848352591682456	0.86523118393014	1.352473994923	0.0396005061693592	0.517923068384125	0.617770969431547	0.580967030739309	0.381863868793128	0.0777383424883058	0.517412667313731	0.455207862254696	1.41385822070924	0.7315517799067	-3.6575586101209	-5.64244960649745	-4.23304771241865	-2.82942104856113	-0.8900457212698	-4.02879205709815	-4.49141847204206	-2.96027172216129	-3.90362163318531	1.35784961738692	1.78559754599575	-1.0181416506948	-0.451676258595754	0.0428059564564068	-1.1123167989836	-0.890211198551365	1.13030721814445	1.27533924516002	-1.22528327590073	-2.5152126410305	-1.68135706560797	-7.4571036641912	-3.65141584629743	-2.61087933913009	-4.34743480854235	-4.73059212638707	-5.43314623618629	0.484047958556757	-0.376230562968784	0.565083491247991	0.141448077653055
LOC111883689	-1.02530229168151	0.0241339805230966	-0.00799738955461833	0.646003824638792	0.566260270143762	0.848352591682456	0.86523118393014	1.352473994923	0.0396005061693592	0.517923068384125	0.617770969431547	0.580967030739309	0.381863868793128	0.0777383424883058	0.517412667313731	0.455207862254696	1.41385822070924	0.7315517799067	-3.6575586101209	-5.64244960649745	-4.23304771241865	-2.82942104856113	-0.8900457212698	-4.02879205709815	-4.49141847204206	-2.96027172216129	-3.90362163318531	1.35784961738692	1.78559754599575	-1.0181416506948	-0.451676258595754	0.0428059564564068	-1.1123167989836	-0.890211198551365	1.13030721814445	1.27533924516002	-1.22528327590073	-2.5152126410305	-1.68135706560797	-7.4571036641912	-3.65141584629743	-2.61087933913009	-4.34743480854235	-4.73059212638707	-5.43314623618629	0.484047958556757	-0.376230562968784	0.565083491247991	0.141448077653055
LOC111903275	-7.4571036641912	-4.26766920865773	-7.4571036641912	-5.79065136520795	-5.03101635874825	-5.91829633643588	-7.4571036641912	-3.92411698033553	-6.05643463530416	-0.136847056754866	-3.17561493417137	-2.84835645066498	-4.42833549721393	-5.8539540562965	-7.4571036641912	-1.90718121591866	-3.89459620119213	-4.07206082658848	-5.94799295657748	-5.64244960649745	-7.45710366419121	-5.70344357533289	-2.47777658685296	-1.41939496755272	-4.98687686127982	-7.4571036641912	-7.4571036641912	-5.8605644175264	-7.4571036641912	-7.45710366419121	-7.4571036641912	-3.59063982121346	-1.51562143167285	-7.4571036641912	-7.4571036641912	-0.662534502479935	-7.4571036641912	-7.4571036641912	-7.45710366419121	-7.4571036641912	-7.45710366419121	-3.74043882363651	-5.91709569605943	-3.84391781121596	-3.1789797048846	-7.4571036641912	-7.4571036641912	-7.45710366419121	-7.4571036641912
LOC111903275	-7.4571036641912	-4.26766920865773	-7.4571036641912	-5.79065136520795	-5.03101635874825	-5.91829633643588	-7.4571036641912	-3.92411698033553	-6.05643463530416	-0.136847056754866	-3.17561493417137	-2.84835645066498	-4.42833549721393	-5.8539540562965	-7.4571036641912	-1.90718121591866	-3.89459620119213	-4.07206082658848	-5.94799295657748	-5.64244960649745	-7.45710366419121	-5.70344357533289	-2.47777658685296	-1.41939496755272	-4.98687686127982	-7.4571036641912	-7.4571036641912	-5.8605644175264	-7.4571036641912	-7.45710366419121	-7.4571036641912	-3.59063982121346	-1.51562143167285	-7.4571036641912	-7.4571036641912	-0.662534502479935	-7.4571036641912	-7.4571036641912	-7.45710366419121	-7.4571036641912	-7.45710366419121	-3.74043882363651	-5.91709569605943	-3.84391781121596	-3.1789797048846	-7.4571036641912	-7.4571036641912	-7.45710366419121	-7.4571036641912
LOC111887522	0.0273681065895428	-0.337300760596982	-1.17169096884854	-0.894919144110847	-1.9735010269416	-1.74424283596196	-0.722805901011917	-2.08071162125469	-0.315093514723297	0.0247437101291428	-2.73655888682222	0.00179515850927847	-0.901063111784789	-4.62640715367289	-1.73573475101884	-1.48345128576753	0.977474452122244	-0.517362702410963	-3.31819845655775	-1.96330674107916	-0.0838382264809405	-0.4448142199131	-1.66154033863233	-1.62041550846534	-2.75792967946571	-1.36686670025304	-2.29086166388399	2.23263103449701	1.16007104027682	0.866882706203135	1.34989375705632	1.24895120831766	2.49432675635871	1.32658645958966	1.49824286754035	1.39465102281299	0.247750216081644	1.94170880411845	0.384343734548334	0.44925111019413	0.347543480815798	1.74778747107452	0.182620172910877	0.948243840650389	0.469437349946769	-1.52045358495768	-2.24067640334379	-1.40562016535493	-1.33890949921738
LOC111887522	0.0273681065895428	-0.337300760596982	-1.17169096884854	-0.894919144110847	-1.9735010269416	-1.74424283596196	-0.722805901011917	-2.08071162125469	-0.315093514723297	0.0247437101291428	-2.73655888682222	0.00179515850927847	-0.901063111784789	-4.62640715367289	-1.73573475101884	-1.48345128576753	0.977474452122244	-0.517362702410963	-3.31819845655775	-1.96330674107916	-0.0838382264809405	-0.4448142199131	-1.66154033863233	-1.62041550846534	-2.75792967946571	-1.36686670025304	-2.29086166388399	2.23263103449701	1.16007104027682	0.866882706203135	1.34989375705632	1.24895120831766	2.49432675635871	1.32658645958966	1.49824286754035	1.39465102281299	0.247750216081644	1.94170880411845	0.384343734548334	0.44925111019413	0.347543480815798	1.74778747107452	0.182620172910877	0.948243840650389	0.469437349946769	-1.52045358495768	-2.24067640334379	-1.40562016535493	-1.33890949921738
LOC111914072	-3.47159253350348	-4.63093153031789	-4.30370461069684	-5.03792594987695	-3.63712727835806	-5.1907416530976	-4.14413334731448	-2.50460446325416	-3.63723939323562	-7.4571036641912	-7.45710366419121	-6.37696740326818	-7.4571036641912	-5.8539540562965	-7.4571036641912	-7.45710366419121	-3.44448686609904	-7.45710366419121	-2.52440345308564	-2.74684676608885	-3.00686541497566	-4.06636453612106	-5.78727574609285	-7.45710366419121	-7.4571036641912	-5.69261674765875	-7.4571036641912	-3.74065922471326	-5.00728367030918	-7.45710366419121	-2.9077736313297	-2.0731738301479	-3.76858915638515	-4.45073722866951	-7.4571036641912	-1.71869873296062	-4.09680596059805	-3.7139875640717	-4.36135269341091	-3.56472176298248	-2.24106617199302	-2.89891153390818	-2.31373883030382	-1.57303874169197	-1.90237115779153	-7.4571036641912	-2.38098748095968	-2.85241550778441	-4.45960795581995
LOC111914072	-3.47159253350348	-4.63093153031789	-4.30370461069684	-5.03792594987695	-3.63712727835806	-5.1907416530976	-4.14413334731448	-2.50460446325416	-3.63723939323562	-7.4571036641912	-7.45710366419121	-6.37696740326818	-7.4571036641912	-5.8539540562965	-7.4571036641912	-7.45710366419121	-3.44448686609904	-7.45710366419121	-2.52440345308564	-2.74684676608885	-3.00686541497566	-4.06636453612106	-5.78727574609285	-7.45710366419121	-7.4571036641912	-5.69261674765875	-7.4571036641912	-3.74065922471326	-5.00728367030918	-7.45710366419121	-2.9077736313297	-2.0731738301479	-3.76858915638515	-4.45073722866951	-7.4571036641912	-1.71869873296062	-4.09680596059805	-3.7139875640717	-4.36135269341091	-3.56472176298248	-2.24106617199302	-2.89891153390818	-2.31373883030382	-1.57303874169197	-1.90237115779153	-7.4571036641912	-2.38098748095968	-2.85241550778441	-4.45960795581995
LOC111904657	0.451570529014947	-0.0954583227044892	-0.999764914768713	-0.137647225556142	-0.587725968617622	-1.18616960007968	-0.28708220129487	-2.27714519236868	-0.410315861707495	-0.411273780156554	-4.10327400002756	-0.383408825462646	-3.51954726769398	-4.26297978167951	-2.94999772115823	-0.597212629218899	1.13939819157829	0.0387240388487676	-4.1021259401609	-2.00418555564481	-1.26791411413763	-1.2838983530035	-2.2908597282752	-2.04763241267783	-2.82240167848299	-2.34584525133146	-2.96640660027709	2.40255838166782	0.880457494297668	0.787520947840815	0.589312740393249	0.54773713844008	1.10365415339655	0.875077930132628	1.02153004241989	0.109647942052956	0.769206117825792	2.06352602964863	0.0294857593475947	1.09344099159078	-0.0106249722804767	1.22118216698898	-0.513305261225664	0.262343859153403	0.389995388519871	-2.18446185675442	-1.32961625658525	-1.45728218549437	-1.20065617506364
LOC111904657	0.451570529014947	-0.0954583227044892	-0.999764914768713	-0.137647225556142	-0.587725968617622	-1.18616960007968	-0.28708220129487	-2.27714519236868	-0.410315861707495	-0.411273780156554	-4.10327400002756	-0.383408825462646	-3.51954726769398	-4.26297978167951	-2.94999772115823	-0.597212629218899	1.13939819157829	0.0387240388487676	-4.1021259401609	-2.00418555564481	-1.26791411413763	-1.2838983530035	-2.2908597282752	-2.04763241267783	-2.82240167848299	-2.34584525133146	-2.96640660027709	2.40255838166782	0.880457494297668	0.787520947840815	0.589312740393249	0.54773713844008	1.10365415339655	0.875077930132628	1.02153004241989	0.109647942052956	0.769206117825792	2.06352602964863	0.0294857593475947	1.09344099159078	-0.0106249722804767	1.22118216698898	-0.513305261225664	0.262343859153403	0.389995388519871	-2.18446185675442	-1.32961625658525	-1.45728218549437	-1.20065617506364
LOC111897167	-0.181293717823868	-0.654012127834474	-1.56850607548212	-1.40769262775271	-1.26379333680571	-1.85307532137107	-1.07806263506168	-1.42735232044884	-0.718396964427349	-0.274763201328055	-3.35770084452815	-1.39662583316896	-2.68852438737292	-3.52481483305815	-1.52538654736739	-1.53325767838554	0.0389393940844997	-0.995639414128987	-7.45710366419121	-3.23799178441531	-1.97146646725805	-0.73773246121346	-3.6404426895426	-2.78959998927332	-4.71798223727568	-2.15842688954487	-3.90362163318531	0.57138728731113	0.393828143614625	-0.524755093500495	0.321245078473619	-0.139712698362485	1.30478959155236	-0.173752431042892	0.451691532430471	1.16457926190925	-0.0502152143183104	1.26491866390284	-0.574349751291682	0.385394086080952	-0.198807928105713	0.310493015221002	-2.09718957993008	-1.28381453427672	-0.990984082490575	-0.815434787870354	-1.26020991095728	-1.1863385045457	-0.810322069823036
LOC111897167	-0.181293717823868	-0.654012127834474	-1.56850607548212	-1.40769262775271	-1.26379333680571	-1.85307532137107	-1.07806263506168	-1.42735232044884	-0.718396964427349	-0.274763201328055	-3.35770084452815	-1.39662583316896	-2.68852438737292	-3.52481483305815	-1.52538654736739	-1.53325767838554	0.0389393940844997	-0.995639414128987	-7.45710366419121	-3.23799178441531	-1.97146646725805	-0.73773246121346	-3.6404426895426	-2.78959998927332	-4.71798223727568	-2.15842688954487	-3.90362163318531	0.57138728731113	0.393828143614625	-0.524755093500495	0.321245078473619	-0.139712698362485	1.30478959155236	-0.173752431042892	0.451691532430471	1.16457926190925	-0.0502152143183104	1.26491866390284	-0.574349751291682	0.385394086080952	-0.198807928105713	0.310493015221002	-2.09718957993008	-1.28381453427672	-0.990984082490575	-0.815434787870354	-1.26020991095728	-1.1863385045457	-0.810322069823036
LOC111905714	1.86911810904673	1.87994142114687	1.39469600106476	2.01643746619057	1.85165755243599	1.99871561159732	2.05886562039499	2.12234549440661	2.11667854440849	-2.54348092780421	-1.89889914057538	-2.35163205133204	-3.31066892361832	-3.52481483305815	-2.36429104378114	-3.28239331477669	-3.26305819304484	-3.58467488288674	-4.74802569839317	-2.08959130836691	-3.4934281599868	-2.82942104856113	-2.20576219226112	-3.0974050349702	-5.74752431078133	-2.81467270936597	-1.31109148628103	0.461021531497191	-1.94504138132128	-2.07387941385226	-1.30643640571744	-1.99699089501947	-0.371900270558856	-0.600227208923642	-2.69829667173016	-0.964334467904909	-2.8074440703377	-2.29954116367875	-2.25321274728858	-1.55353265893901	-2.91744870481119	-3.94465696082895	-1.25738182438302	-3.84391781121596	-2.6582203681306	1.93570401627585	1.76887414627086	1.86188557855467	1.56932664378592
LOC111905714	1.86911810904673	1.87994142114687	1.39469600106476	2.01643746619057	1.85165755243599	1.99871561159732	2.05886562039499	2.12234549440661	2.11667854440849	-2.54348092780421	-1.89889914057538	-2.35163205133204	-3.31066892361832	-3.52481483305815	-2.36429104378114	-3.28239331477669	-3.26305819304484	-3.58467488288674	-4.74802569839317	-2.08959130836691	-3.4934281599868	-2.82942104856113	-2.20576219226112	-3.0974050349702	-5.74752431078133	-2.81467270936597	-1.31109148628103	0.461021531497191	-1.94504138132128	-2.07387941385226	-1.30643640571744	-1.99699089501947	-0.371900270558856	-0.600227208923642	-2.69829667173016	-0.964334467904909	-2.8074440703377	-2.29954116367875	-2.25321274728858	-1.55353265893901	-2.91744870481119	-3.94465696082895	-1.25738182438302	-3.84391781121596	-2.6582203681306	1.93570401627585	1.76887414627086	1.86188557855467	1.56932664378592
LOC122196163	-0.252081098798693	-0.337300760596982	-1.19006645979061	-0.69383346034059	-1.02582154605221	-1.22221651683255	-1.35005248033446	-1.57044262799943	-1.51016519314986	-1.36915862862499	-3.01395638431427	-2.35163205133204	-2.56741096521306	-2.30139518659791	-1.52538654736739	-2.15754542820438	-1.32341911441432	-2.10349351367178	4.20526922659505	4.77280062011527	4.63292604371941	3.08122045763699	2.27556918746939	3.43308631771902	3.45637343962129	3.41162305634238	2.98021936180761	1.25018306340036	-1.4188332131858	3.56127292436498	2.77696913665928	1.60727092977912	0.356578567505725	1.23548517439178	-0.035807655148474	2.51473127021932	3.50296649515627	3.88195139072005	4.22241372029782	3.96640301306211	4.80489443587356	3.94454872311822	4.46220924356353	4.89548649992239	3.71300979508685	-0.943363861577276	-1.10003216482459	-1.30753534538306	-1.85702270373744
LOC122196163	-0.252081098798693	-0.337300760596982	-1.19006645979061	-0.69383346034059	-1.02582154605221	-1.22221651683255	-1.35005248033446	-1.57044262799943	-1.51016519314986	-1.36915862862499	-3.01395638431427	-2.35163205133204	-2.56741096521306	-2.30139518659791	-1.52538654736739	-2.15754542820438	-1.32341911441432	-2.10349351367178	4.20526922659505	4.77280062011527	4.63292604371941	3.08122045763699	2.27556918746939	3.43308631771902	3.45637343962129	3.41162305634238	2.98021936180761	1.25018306340036	-1.4188332131858	3.56127292436498	2.77696913665928	1.60727092977912	0.356578567505725	1.23548517439178	-0.035807655148474	2.51473127021932	3.50296649515627	3.88195139072005	4.22241372029782	3.96640301306211	4.80489443587356	3.94454872311822	4.46220924356353	4.89548649992239	3.71300979508685	-0.943363861577276	-1.10003216482459	-1.30753534538306	-1.85702270373744
LOC111891828	0.63438277195098	-0.265400118910195	-0.734066748902897	-2.81800845903542	-1.83893173585217	-0.8257750344532	-1.83459056069261	0.0268633554238158	-1.1106474516705	-4.1728715503868	-5.73206191453433	-7.4571036641912	-7.4571036641912	-7.4571036641912	-7.4571036641912	-7.45710366419121	0.0561222427523545	-5.8251262407191	-7.45710366419121	-7.4571036641912	-7.45710366419121	-4.93498269126067	-7.45710366419121	-7.45710366419121	-5.74752431078133	-5.69261674765875	-7.4571036641912	-5.12129458012974	-7.4571036641912	-7.45710366419121	-7.4571036641912	-4.99021476913266	-5.14550504475313	-7.4571036641912	-7.4571036641912	-7.4571036641912	-3.03803963048036	-5.65882105771765	-0.431674509352801	-7.4571036641912	-1.15509559794887	-2.79637712725246	-7.45710366419121	-7.4571036641912	-1.72541433061657	-7.4571036641912	-3.41223664530991	-7.45710366419121	-6.19573830301054
LOC111891828	0.63438277195098	-0.265400118910195	-0.734066748902897	-2.81800845903542	-1.83893173585217	-0.8257750344532	-1.83459056069261	0.0268633554238158	-1.1106474516705	-4.1728715503868	-5.73206191453433	-7.4571036641912	-7.4571036641912	-7.4571036641912	-7.4571036641912	-7.45710366419121	0.0561222427523545	-5.8251262407191	-7.45710366419121	-7.4571036641912	-7.45710366419121	-4.93498269126067	-7.45710366419121	-7.45710366419121	-5.74752431078133	-5.69261674765875	-7.4571036641912	-5.12129458012974	-7.4571036641912	-7.45710366419121	-7.4571036641912	-4.99021476913266	-5.14550504475313	-7.4571036641912	-7.4571036641912	-7.4571036641912	-3.03803963048036	-5.65882105771765	-0.431674509352801	-7.4571036641912	-1.15509559794887	-2.79637712725246	-7.45710366419121	-7.4571036641912	-1.72541433061657	-7.4571036641912	-3.41223664530991	-7.45710366419121	-6.19573830301054
LOC111920275	-0.207433660225716	-0.0344233242213572	0.161009985890326	0.105746087941462	-0.671050073354312	-0.231826045077911	-0.00347921467608193	0.175215078036954	0.128519541655391	-1.30864206362653	-3.01395638431427	-2.4481775522509	-4.05818316590722	-3.52481483305815	-3.32262344393783	-2.15754542820438	-3.26305819304484	-2.93081947694404	-4.74802569839317	-4.36062959720065	-7.45710366419121	-7.4571036641912	-4.17509901827365	-5.67414343663674	-4.98687686127982	-7.4571036641912	-4.78569830273246	-4.27176355349042	-3.72651064895848	-3.45637883056878	-5.53041650743043	-3.38244746955506	-5.14550504475313	-4.45073722866951	-7.4571036641912	-4.81586819288974	-7.4571036641912	-4.00922856257996	-4.36135269341091	-4.47070127795099	-3.65141584629743	-7.4571036641912	-4.70780898175811	-5.52759038900805	-3.42721852925316	0.615983236631788	0.707746269126171	0.620124828693956	0.162100296876935
LOC111920275	-0.207433660225716	-0.0344233242213572	0.161009985890326	0.105746087941462	-0.671050073354312	-0.231826045077911	-0.00347921467608193	0.175215078036954	0.128519541655391	-1.30864206362653	-3.01395638431427	-2.4481775522509	-4.05818316590722	-3.52481483305815	-3.32262344393783	-2.15754542820438	-3.26305819304484	-2.93081947694404	-4.74802569839317	-4.36062959720065	-7.45710366419121	-7.4571036641912	-4.17509901827365	-5.67414343663674	-4.98687686127982	-7.4571036641912	-4.78569830273246	-4.27176355349042	-3.72651064895848	-3.45637883056878	-5.53041650743043	-3.38244746955506	-5.14550504475313	-4.45073722866951	-7.4571036641912	-4.81586819288974	-7.4571036641912	-4.00922856257996	-4.36135269341091	-4.47070127795099	-3.65141584629743	-7.4571036641912	-4.70780898175811	-5.52759038900805	-3.42721852925316	0.615983236631788	0.707746269126171	0.620124828693956	0.162100296876935
LOC111912993	-3.31182303156911	-5.85748439511377	-5.1500403777435	-2.81800845903542	-4.53842960912743	-4.70936694209837	-5.26325601615878	-5.99109679966794	-4.01861924716494	-2.28844631941276	-7.45710366419121	-3.06092748035951	-3.76387214508224	-3.97292787976316	-5.09511385413257	-3.28239331477669	-4.35776314295587	-3.69196663342648	-5.22668830054275	-4.86362908749709	-3.70049105617532	-3.31919780629343	-7.45710366419121	-7.45710366419121	-7.4571036641912	-4.92227933104051	-5.57534225063188	0.152594580461861	-0.454748133084968	-0.438732668140282	-0.206351965973171	-0.887757823485493	-1.20307198413942	-0.515215583952672	-0.108128716717984	-0.732274183079031	-2.43400852775876	-0.184336842834093	-3.28836638578652	-0.768600759388771	-1.12157354766377	-1.03034916836222	-1.90894246355076	0.0108879861234598	-3.42721852925316	-4.36433562818759	-6.0120003211227	-4.0880336581832	-4.02674138362012
LOC111912993	-3.31182303156911	-5.85748439511377	-5.1500403777435	-2.81800845903542	-4.53842960912743	-4.70936694209837	-5.26325601615878	-5.99109679966794	-4.01861924716494	-2.28844631941276	-7.45710366419121	-3.06092748035951	-3.76387214508224	-3.97292787976316	-5.09511385413257	-3.28239331477669	-4.35776314295587	-3.69196663342648	-5.22668830054275	-4.86362908749709	-3.70049105617532	-3.31919780629343	-7.45710366419121	-7.45710366419121	-7.4571036641912	-4.92227933104051	-5.57534225063188	0.152594580461861	-0.454748133084968	-0.438732668140282	-0.206351965973171	-0.887757823485493	-1.20307198413942	-0.515215583952672	-0.108128716717984	-0.732274183079031	-2.43400852775876	-0.184336842834093	-3.28836638578652	-0.768600759388771	-1.12157354766377	-1.03034916836222	-1.90894246355076	0.0108879861234598	-3.42721852925316	-4.36433562818759	-6.0120003211227	-4.0880336581832	-4.02674138362012
LOC111893975	-7.4571036641912	-2.52900902336637	-7.4571036641912	-7.45710366419121	-5.03101635874825	-7.4571036641912	-7.4571036641912	-5.99109679966794	-7.4571036641912	-4.68562716503354	-4.96864164442615	-3.06092748035951	-5.69707782710217	-5.11337839247058	-3.32262344393783	-7.45710366419121	-3.44448686609904	-5.8251262407191	-1.11163592953436	-1.19910152391967	-3.4934281599868	-3.52799639794941	-4.5415255554249	-4.39983589343228	-4.98687686127982	-2.56129804365921	-7.4571036641912	0.0113394736070595	0.441831856765856	0.166240375907462	0.264924382374388	-0.0795429267503417	-0.900034856660273	0.966594431434002	-0.872413736800614	-0.302855288992558	-1.29827389763073	-0.0624779296014435	-2.14645517971844	-1.55353265893901	-0.935317603426628	-2.52636982241795	-1.22041048447475	-3.02405818790292	-3.90442837253374	-2.45410093550164	-4.19194940324198	-3.55038233268264	-2.18190747498351
LOC111893975	-7.4571036641912	-2.52900902336637	-7.4571036641912	-7.45710366419121	-5.03101635874825	-7.4571036641912	-7.4571036641912	-5.99109679966794	-7.4571036641912	-4.68562716503354	-4.96864164442615	-3.06092748035951	-5.69707782710217	-5.11337839247058	-3.32262344393783	-7.45710366419121	-3.44448686609904	-5.8251262407191	-1.11163592953436	-1.19910152391967	-3.4934281599868	-3.52799639794941	-4.5415255554249	-4.39983589343228	-4.98687686127982	-2.56129804365921	-7.4571036641912	0.0113394736070595	0.441831856765856	0.166240375907462	0.264924382374388	-0.0795429267503417	-0.900034856660273	0.966594431434002	-0.872413736800614	-0.302855288992558	-1.29827389763073	-0.0624779296014435	-2.14645517971844	-1.55353265893901	-0.935317603426628	-2.52636982241795	-1.22041048447475	-3.02405818790292	-3.90442837253374	-2.45410093550164	-4.19194940324198	-3.55038233268264	-2.18190747498351
LOC111890273	0.692083233177247	0.518934575698509	0.674104323208941	1.00740747271935	0.35786242173691	0.648270887627394	0.447665316609296	0.840894929757781	0.496255329205861	-3.79533956158434	-3.35770084452815	-1.81248669983952	-3.51954726769398	-2.67601891042981	-1.62673038454888	-4.05163677482549	-4.18631517557008	-2.74602165529649	-3.1744078642074	-1.24736124560982	-3.70049105617532	-4.4362655572021	-3.09001937830968	-4.02879205709815	-1.75417673246812	-2.68243011523449	-2.96640660027709	-4.63488134565319	-3.61006507479751	-4.19767700961866	-4.22360888420734	-7.4571036641912	-5.14550504475313	-7.4571036641912	-5.21685681961844	-4.81586819288974	-4.38403395041886	-7.4571036641912	-3.62819782297688	-3.74355434554747	-4.09615435449925	-4.82347034862726	-4.70780898175811	-4.73059212638707	-6.115977905564	0.500532173303398	0.523219863947464	0.494324229183273	0.534964253625602
LOC111890273	0.692083233177247	0.518934575698509	0.674104323208941	1.00740747271935	0.35786242173691	0.648270887627394	0.447665316609296	0.840894929757781	0.496255329205861	-3.79533956158434	-3.35770084452815	-1.81248669983952	-3.51954726769398	-2.67601891042981	-1.62673038454888	-4.05163677482549	-4.18631517557008	-2.74602165529649	-3.1744078642074	-1.24736124560982	-3.70049105617532	-4.4362655572021	-3.09001937830968	-4.02879205709815	-1.75417673246812	-2.68243011523449	-2.96640660027709	-4.63488134565319	-3.61006507479751	-4.19767700961866	-4.22360888420734	-7.4571036641912	-5.14550504475313	-7.4571036641912	-5.21685681961844	-4.81586819288974	-4.38403395041886	-7.4571036641912	-3.62819782297688	-3.74355434554747	-4.09615435449925	-4.82347034862726	-4.70780898175811	-4.73059212638707	-6.115977905564	0.500532173303398	0.523219863947464	0.494324229183273	0.534964253625602
LOC111896227	-1.33535169497637	-1.70766421727295	-1.92072151721191	-2.48254564470076	-1.49731624181399	-1.37614821331337	-1.91533116400377	-1.90784687665234	-1.45374347340946	-4.68562716503354	-7.45710366419121	-7.4571036641912	-5.69707782710217	-5.8539540562965	-7.4571036641912	-5.80980042468075	-5.79584018638837	-7.45710366419121	-4.74802569839317	-1.60786909068356	-3.94233414529509	-3.52799639794941	-5.03392009138438	-4.39983589343228	-3.58684481292579	-4.4227832680301	-7.4571036641912	-5.8605644175264	-7.4571036641912	-7.45710366419121	-7.4571036641912	-7.4571036641912	-7.45710366419121	-7.4571036641912	-7.4571036641912	-4.81586819288974	-5.94416624106484	-4.88273109379898	-5.20175821706176	-4.47070127795099	-5.94369726197089	-5.29664179782845	-3.81928865776706	-4.73059212638707	-7.45710366419121	-1.52045358495768	-1.56044452255534	-1.88237237839904	-1.89919040936961
LOC111896227	-1.33535169497637	-1.70766421727295	-1.92072151721191	-2.48254564470076	-1.49731624181399	-1.37614821331337	-1.91533116400377	-1.90784687665234	-1.45374347340946	-4.68562716503354	-7.45710366419121	-7.4571036641912	-5.69707782710217	-5.8539540562965	-7.4571036641912	-5.80980042468075	-5.79584018638837	-7.45710366419121	-4.74802569839317	-1.60786909068356	-3.94233414529509	-3.52799639794941	-5.03392009138438	-4.39983589343228	-3.58684481292579	-4.4227832680301	-7.4571036641912	-5.8605644175264	-7.4571036641912	-7.45710366419121	-7.4571036641912	-7.4571036641912	-7.45710366419121	-7.4571036641912	-7.4571036641912	-4.81586819288974	-5.94416624106484	-4.88273109379898	-5.20175821706176	-4.47070127795099	-5.94369726197089	-5.29664179782845	-3.81928865776706	-4.73059212638707	-7.45710366419121	-1.52045358495768	-1.56044452255534	-1.88237237839904	-1.89919040936961
LOC111886221	1.27692292888673	0.863964950594435	1.26242738287806	1.41474317493826	1.03352980645039	1.15275228582151	1.13955571827656	0.979450317929423	0.964919130166696	-5.48844818444232	-2.86860072567965	-5.00901068054951	-4.92751161489388	-5.11337839247058	-2.65412835876681	-3.6710454674977	-3.35092242134361	-3.69196663342648	-3.1744078642074	-3.69276139254008	-4.59751646982596	-3.52799639794941	-4.5415255554249	-7.45710366419121	-5.74752431078133	-4.05245582818441	-1.15565923162126	-3.53403151060071	-2.30362400092214	-3.45637883056878	-4.22360888420734	-3.83402605106944	-3.22141651742064	-7.4571036641912	-4.37822779412847	-2.4377601799711	-3.03803963048036	-4.00922856257996	-3.14440724947846	-1.90627027717268	-5.94369726197089	-3.00929457749725	-2.31373883030382	-3.6384666847256	-3.29776650661366	1.29204481318983	1.19235519367188	0.998042717674335	1.114067249365
LOC111886221	1.27692292888673	0.863964950594435	1.26242738287806	1.41474317493826	1.03352980645039	1.15275228582151	1.13955571827656	0.979450317929423	0.964919130166696	-5.48844818444232	-2.86860072567965	-5.00901068054951	-4.92751161489388	-5.11337839247058	-2.65412835876681	-3.6710454674977	-3.35092242134361	-3.69196663342648	-3.1744078642074	-3.69276139254008	-4.59751646982596	-3.52799639794941	-4.5415255554249	-7.45710366419121	-5.74752431078133	-4.05245582818441	-1.15565923162126	-3.53403151060071	-2.30362400092214	-3.45637883056878	-4.22360888420734	-3.83402605106944	-3.22141651742064	-7.4571036641912	-4.37822779412847	-2.4377601799711	-3.03803963048036	-4.00922856257996	-3.14440724947846	-1.90627027717268	-5.94369726197089	-3.00929457749725	-2.31373883030382	-3.6384666847256	-3.29776650661366	1.29204481318983	1.19235519367188	0.998042717674335	1.114067249365
LOC111902750	1.08924274448231	1.10779949640575	0.895035248532912	0.707423425013545	1.43986247190788	0.992928873354274	1.01436358558854	1.01210543915921	1.03560093364779	-2.28844631941276	-1.7641818333912	-3.40405311128946	-1.85004450959486	-2.38633076037171	-2.76530520220139	-4.2046422678664	-1.76141739343166	-2.74602165529649	-2.35973659588533	-1.19910152391967	-3.70049105617532	-4.06636453612106	-2.58117800408122	-3.28004620165107	-3.58684481292579	-3.51363341642741	-3.60648061665397	-3.19275264089742	-2.54960652052154	-2.90177456085504	-2.23122896577521	-1.21449543673425	-1.97788556064231	-1.94748973940502	-2.51232804103054	-1.86770232913978	-2.00953041579103	-7.4571036641912	-2.32904231959983	-4.82629871583686	-4.23263902357214	-2.44653792464984	-5.91709569605943	-5.93462379700041	-3.42721852925316	1.19410051845848	0.410676323834974	1.13807654685402	0.785120652220314
LOC111902750	1.08924274448231	1.10779949640575	0.895035248532912	0.707423425013545	1.43986247190788	0.992928873354274	1.01436358558854	1.01210543915921	1.03560093364779	-2.28844631941276	-1.7641818333912	-3.40405311128946	-1.85004450959486	-2.38633076037171	-2.76530520220139	-4.2046422678664	-1.76141739343166	-2.74602165529649	-2.35973659588533	-1.19910152391967	-3.70049105617532	-4.06636453612106	-2.58117800408122	-3.28004620165107	-3.58684481292579	-3.51363341642741	-3.60648061665397	-3.19275264089742	-2.54960652052154	-2.90177456085504	-2.23122896577521	-1.21449543673425	-1.97788556064231	-1.94748973940502	-2.51232804103054	-1.86770232913978	-2.00953041579103	-7.4571036641912	-2.32904231959983	-4.82629871583686	-4.23263902357214	-2.44653792464984	-5.91709569605943	-5.93462379700041	-3.42721852925316	1.19410051845848	0.410676323834974	1.13807654685402	0.785120652220314
LOC111903249	1.04194635449862	1.0077069801462	1.10176911714406	0.837992901018289	1.24149201698754	0.861328516964172	0.981291242174393	1.05103884718471	1.09669770459033	-4.68562716503354	-2.40040928699021	-1.42091523421679	-2.82074475186363	-3.03887430190064	-0.932015785355554	-2.72430772446491	-5.79584018638837	-1.6070260944217	-0.391694380284685	0.495577970183342	-2.75487253114989	-4.4362655572021	-3.25123175223889	-4.90064204731247	-0.481129674311947	-1.77486296136494	-1.54840027422703	-4.27176355349042	-4.51314128782841	-4.19767700961866	-3.84743761756847	-5.75035143696648	-5.14550504475313	-7.4571036641912	-4.37822779412847	-7.4571036641912	-1.78311085257786	-7.4571036641912	-5.92741111313095	-3.74355434554747	-4.74241869227769	-3.94465696082895	-7.45710366419121	-5.93462379700041	-3.42721852925316	0.50598532037566	0.0836327260129651	0.366436839769081	0.0222528841697229
LOC111903249	1.04194635449862	1.0077069801462	1.10176911714406	0.837992901018289	1.24149201698754	0.861328516964172	0.981291242174393	1.05103884718471	1.09669770459033	-4.68562716503354	-2.40040928699021	-1.42091523421679	-2.82074475186363	-3.03887430190064	-0.932015785355554	-2.72430772446491	-5.79584018638837	-1.6070260944217	-0.391694380284685	0.495577970183342	-2.75487253114989	-4.4362655572021	-3.25123175223889	-4.90064204731247	-0.481129674311947	-1.77486296136494	-1.54840027422703	-4.27176355349042	-4.51314128782841	-4.19767700961866	-3.84743761756847	-5.75035143696648	-5.14550504475313	-7.4571036641912	-4.37822779412847	-7.4571036641912	-1.78311085257786	-7.4571036641912	-5.92741111313095	-3.74355434554747	-4.74241869227769	-3.94465696082895	-7.45710366419121	-5.93462379700041	-3.42721852925316	0.50598532037566	0.0836327260129651	0.366436839769081	0.0222528841697229
LOC111895893	-2.70380904978514	-2.8511185864105	-2.11770007677513	-2.21055812437211	-2.80985455052042	-2.00178644521056	-2.85784154252901	-2.14326413278918	-3.47871039189474	-4.68562716503354	-7.45710366419121	-7.4571036641912	-5.69707782710217	-6.44344188467318	-5.09511385413257	-6.41009738753061	-4.55236868528057	-3.39141812621589	-7.45710366419121	-6.28149836884364	-7.45710366419121	-3.77221209531126	-5.78727574609285	-5.23616286794475	-4.49141847204206	-7.4571036641912	-7.4571036641912	-3.04827633001358	-4.51314128782841	-2.27218485694217	-3.19318457220655	-2.23878651192509	-4.29866043631877	-2.23408785170481	-2.69829667173016	-7.4571036641912	-3.55944800022054	0.949123112150685	-0.147993037423983	2.30502979445258	0.359462793376376	-6.00540998726985	-2.35321501515595	-1.02724635690738	-0.216007558909207	-1.76121081029705	-3.7500468676026	-2.56111473967357	-2.26217983900087
LOC111895893	-2.70380904978514	-2.8511185864105	-2.11770007677513	-2.21055812437211	-2.80985455052042	-2.00178644521056	-2.85784154252901	-2.14326413278918	-3.47871039189474	-4.68562716503354	-7.45710366419121	-7.4571036641912	-5.69707782710217	-6.44344188467318	-5.09511385413257	-6.41009738753061	-4.55236868528057	-3.39141812621589	-7.45710366419121	-6.28149836884364	-7.45710366419121	-3.77221209531126	-5.78727574609285	-5.23616286794475	-4.49141847204206	-7.4571036641912	-7.4571036641912	-3.04827633001358	-4.51314128782841	-2.27218485694217	-3.19318457220655	-2.23878651192509	-4.29866043631877	-2.23408785170481	-2.69829667173016	-7.4571036641912	-3.55944800022054	0.949123112150685	-0.147993037423983	2.30502979445258	0.359462793376376	-6.00540998726985	-2.35321501515595	-1.02724635690738	-0.216007558909207	-1.76121081029705	-3.7500468676026	-2.56111473967357	-2.26217983900087
LOC128129179	-3.85658553899729	-2.00941544489646	-7.4571036641912	-1.14829331999201	-4.17189709574625	-1.74424283596196	-2.75518400208204	-3.38130935497027	-2.87434543618514	-0.812135852950783	-3.01395638431427	-2.4481775522509	-1.71523434449683	-7.4571036641912	-3.50358123681873	-0.736123438418561	-0.869602174289994	-7.45710366419121	-2.35973659588533	-1.15240402540702	-7.45710366419121	-7.4571036641912	-7.45710366419121	-0.850780359794568	-7.4571036641912	-1.09050045485026	-1.91332313145303	-1.46276673961488	-7.4571036641912	-0.914965587513815	-1.62329673858942	-0.224053503365761	-2.42523966140314	-4.45073722866951	-3.64596905042742	-7.4571036641912	-1.63393627208344	-0.88472538893514	-2.49381966834301	-2.10595311001651	-1.83576500627244	-4.46775406754839	-4.05932732842745	-1.66757032463691	-2.27638868803076	-2.78599308114762	-2.38098748095968	-2.67883618071888	-7.4571036641912
LOC128129179	-3.85658553899729	-2.00941544489646	-7.4571036641912	-1.14829331999201	-4.17189709574625	-1.74424283596196	-2.75518400208204	-3.38130935497027	-2.87434543618514	-0.812135852950783	-3.01395638431427	-2.4481775522509	-1.71523434449683	-7.4571036641912	-3.50358123681873	-0.736123438418561	-0.869602174289994	-7.45710366419121	-2.35973659588533	-1.15240402540702	-7.45710366419121	-7.4571036641912	-7.45710366419121	-0.850780359794568	-7.4571036641912	-1.09050045485026	-1.91332313145303	-1.46276673961488	-7.4571036641912	-0.914965587513815	-1.62329673858942	-0.224053503365761	-2.42523966140314	-4.45073722866951	-3.64596905042742	-7.4571036641912	-1.63393627208344	-0.88472538893514	-2.49381966834301	-2.10595311001651	-1.83576500627244	-4.46775406754839	-4.05932732842745	-1.66757032463691	-2.27638868803076	-2.78599308114762	-2.38098748095968	-2.67883618071888	-7.4571036641912
LOC128133811	-7.4571036641912	-5.11760523123261	-7.4571036641912	-4.54579726120731	-7.4571036641912	-7.4571036641912	-7.4571036641912	-5.99109679966794	-6.05643463530416	-7.4571036641912	-7.45710366419121	-7.4571036641912	-7.4571036641912	-7.4571036641912	-7.4571036641912	-4.2046422678664	-7.4571036641912	-5.07893876122887	-7.45710366419121	-7.4571036641912	-7.45710366419121	-7.4571036641912	-4.5415255554249	-7.45710366419121	-7.4571036641912	-7.4571036641912	-7.4571036641912	-1.58208924516086	-2.78190105606484	-0.850065447686831	-2.12706999692751	-1.92462989722478	-3.76858915638515	-2.37679656594762	-1.20109742609711	-2.55925274013144	-1.12228649060873	-3.25967728121562	-1.41030957232224	-2.65831731240904	-1.63322713519195	-3.4024628449327	-7.45710366419121	-5.93462379700041	-2.3709134671502	-7.4571036641912	-6.0120003211227	-7.45710366419121	-6.19573830301054
LOC128133811	-7.4571036641912	-5.11760523123261	-7.4571036641912	-4.54579726120731	-7.4571036641912	-7.4571036641912	-7.4571036641912	-5.99109679966794	-6.05643463530416	-7.4571036641912	-7.45710366419121	-7.4571036641912	-7.4571036641912	-7.4571036641912	-7.4571036641912	-4.2046422678664	-7.4571036641912	-5.07893876122887	-7.45710366419121	-7.4571036641912	-7.45710366419121	-7.4571036641912	-4.5415255554249	-7.45710366419121	-7.4571036641912	-7.4571036641912	-7.4571036641912	-1.58208924516086	-2.78190105606484	-0.850065447686831	-2.12706999692751	-1.92462989722478	-3.76858915638515	-2.37679656594762	-1.20109742609711	-2.55925274013144	-1.12228649060873	-3.25967728121562	-1.41030957232224	-2.65831731240904	-1.63322713519195	-3.4024628449327	-7.45710366419121	-5.93462379700041	-2.3709134671502	-7.4571036641912	-6.0120003211227	-7.45710366419121	-6.19573830301054
LOC111910442	-1.97836331992523	-3.04389329844128	-4.30370461069684	-2.29564779082366	-3.24785652543369	-5.91829633643588	-2.44438499829389	-3.92411698033553	-2.87434543618514	-1.71691618696761	-7.45710366419121	-2.4481775522509	-2.96631681435299	-5.8539540562965	-3.9522325570867	-2.61301022140466	-1.67382116472136	-2.10349351367178	-4.74802569839317	-4.86362908749709	-3.70049105617532	-2.97495440546954	-7.45710366419121	-4.39983589343228	-7.4571036641912	-4.4227832680301	-7.4571036641912	-0.698467216694239	-1.07211504496938	-1.74406393320726	-1.69596665187842	-1.72706740126264	-1.3613145237034	-1.25353175390052	-1.60403420537629	-1.86770232913978	-2.91813954330748	-1.56874036628931	-2.49381966834301	-2.04602599099199	-1.83576500627244	-1.82518122590444	-3.19966826747403	-2.5045133255723	-3.42721852925316	-4.36433562818759	-3.41223664530991	-4.60481709568457	-3.424167457729
LOC111910442	-1.97836331992523	-3.04389329844128	-4.30370461069684	-2.29564779082366	-3.24785652543369	-5.91829633643588	-2.44438499829389	-3.92411698033553	-2.87434543618514	-1.71691618696761	-7.45710366419121	-2.4481775522509	-2.96631681435299	-5.8539540562965	-3.9522325570867	-2.61301022140466	-1.67382116472136	-2.10349351367178	-4.74802569839317	-4.86362908749709	-3.70049105617532	-2.97495440546954	-7.45710366419121	-4.39983589343228	-7.4571036641912	-4.4227832680301	-7.4571036641912	-0.698467216694239	-1.07211504496938	-1.74406393320726	-1.69596665187842	-1.72706740126264	-1.3613145237034	-1.25353175390052	-1.60403420537629	-1.86770232913978	-2.91813954330748	-1.56874036628931	-2.49381966834301	-2.04602599099199	-1.83576500627244	-1.82518122590444	-3.19966826747403	-2.5045133255723	-3.42721852925316	-4.36433562818759	-3.41223664530991	-4.60481709568457	-3.424167457729
LOC111918385	0.770066355608469	1.47767020776731	1.12052941194385	2.08746542627446	2.4449594430079	2.3123796297278	2.45924607008249	1.87456381352368	1.6126373002778	5.42706656982409	4.90141769136175	4.60880550263196	4.97984331918162	4.95944916967445	4.51723081224856	4.29494781440652	3.91146031705568	3.99437373335841	-1.59324683021299	-1.63972192339304	-0.576694589336229	-0.965974193678676	2.04107673764007	3.22052978626096	4.36709927765293	5.02900079053742	4.8736183628345	1.67133132232046	1.54936301519101	0.519309694899489	1.66846625814316	2.37097704926683	2.80959391883003	2.71779088187311	3.20249456673101	3.7124391422055	0.0413770459567651	-0.304825002920153	0.180684201591908	-0.444628500542361	1.71049221786305	1.77301915153922	2.55580987728476	3.01804744470232	3.39471400526569	-1.25764918543774	-1.01182119554531	-1.43985514776179	-2.08138556922116
LOC111918385	0.770066355608469	1.47767020776731	1.12052941194385	2.08746542627446	2.4449594430079	2.3123796297278	2.45924607008249	1.87456381352368	1.6126373002778	5.42706656982409	4.90141769136175	4.60880550263196	4.97984331918162	4.95944916967445	4.51723081224856	4.29494781440652	3.91146031705568	3.99437373335841	-1.59324683021299	-1.63972192339304	-0.576694589336229	-0.965974193678676	2.04107673764007	3.22052978626096	4.36709927765293	5.02900079053742	4.8736183628345	1.67133132232046	1.54936301519101	0.519309694899489	1.66846625814316	2.37097704926683	2.80959391883003	2.71779088187311	3.20249456673101	3.7124391422055	0.0413770459567651	-0.304825002920153	0.180684201591908	-0.444628500542361	1.71049221786305	1.77301915153922	2.55580987728476	3.01804744470232	3.39471400526569	-1.25764918543774	-1.01182119554531	-1.43985514776179	-2.08138556922116
LOC111900518	1.42890146007499	1.58437481900922	1.23514239423422	0.837992901018289	0.993503570656545	0.331386985751349	1.22993140777859	0.427384563706706	1.28807522427977	3.16764448367031	-0.778194205906823	1.54725291499524	1.40485061760597	-1.40795498292677	1.79729004175772	2.23336237356094	2.81060879112891	2.60572769575737	-0.267890812648104	-0.484080722787531	1.00435645449598	1.98591039889966	1.06035263636566	1.14261778730076	0.287336793426574	0.571532698934818	-1.06062449992942	4.02527687809762	4.23385742269118	3.10563874777908	3.69522635220165	3.74421742763244	4.37742532090502	3.79690758579403	3.95332174196394	4.33657688013314	2.80967475724336	3.80106352394525	2.6279235606843	3.37441153536735	2.94304836483103	3.52613785041572	1.74416756014676	2.29685657034789	2.83682116139888	0.955891893863604	0.812135027298849	0.712640611843188	1.10875766789286
LOC111900518	1.42890146007499	1.58437481900922	1.23514239423422	0.837992901018289	0.993503570656545	0.331386985751349	1.22993140777859	0.427384563706706	1.28807522427977	3.16764448367031	-0.778194205906823	1.54725291499524	1.40485061760597	-1.40795498292677	1.79729004175772	2.23336237356094	2.81060879112891	2.60572769575737	-0.267890812648104	-0.484080722787531	1.00435645449598	1.98591039889966	1.06035263636566	1.14261778730076	0.287336793426574	0.571532698934818	-1.06062449992942	4.02527687809762	4.23385742269118	3.10563874777908	3.69522635220165	3.74421742763244	4.37742532090502	3.79690758579403	3.95332174196394	4.33657688013314	2.80967475724336	3.80106352394525	2.6279235606843	3.37441153536735	2.94304836483103	3.52613785041572	1.74416756014676	2.29685657034789	2.83682116139888	0.955891893863604	0.812135027298849	0.712640611843188	1.10875766789286
LOC111883258	0.440390177534483	0.536282868220246	0.552269010363657	0.178535138794785	0.51062590027501	-0.0426869842043058	0.463718090689628	0.400228142230327	0.486676260540121	-4.68562716503354	-4.47202393220358	-3.06092748035951	-4.92751161489388	-3.73154239614752	-3.24000066946729	-4.57008018980905	-3.89459620119213	-2.86655389267644	-2.81310382774952	-1.10717077151299	-2.87537406134	-4.06636453612106	-4.5415255554249	-4.90064204731247	-2.06919730375573	-3.1222313931357	-3.60648061665397	-5.12129458012974	-3.85318679126	-5.05437831620872	-5.53041650743043	-4.12697468092721	-4.66081887499943	-7.4571036641912	-4.37822779412847	-4.81586819288974	-4.74303058510825	-7.4571036641912	-4.07357697566342	-3.13203241605693	-5.22147885565232	-4.18262597248364	-3.2734861570879	-4.08356372947158	-7.45710366419121	-0.0359141271265939	-0.270076746827526	0.361475469282409	0.066744316766015
LOC111883258	0.440390177534483	0.536282868220246	0.552269010363657	0.178535138794785	0.51062590027501	-0.0426869842043058	0.463718090689628	0.400228142230327	0.486676260540121	-4.68562716503354	-4.47202393220358	-3.06092748035951	-4.92751161489388	-3.73154239614752	-3.24000066946729	-4.57008018980905	-3.89459620119213	-2.86655389267644	-2.81310382774952	-1.10717077151299	-2.87537406134	-4.06636453612106	-4.5415255554249	-4.90064204731247	-2.06919730375573	-3.1222313931357	-3.60648061665397	-5.12129458012974	-3.85318679126	-5.05437831620872	-5.53041650743043	-4.12697468092721	-4.66081887499943	-7.4571036641912	-4.37822779412847	-4.81586819288974	-4.74303058510825	-7.4571036641912	-4.07357697566342	-3.13203241605693	-5.22147885565232	-4.18262597248364	-3.2734861570879	-4.08356372947158	-7.45710366419121	-0.0359141271265939	-0.270076746827526	0.361475469282409	0.066744316766015
LOC111921007	-1.49790187623135	-1.97623707387299	-2.43074728114966	-1.98180446849259	-2.47432120748204	-2.93896302716143	-3.3621427799279	-3.38130935497027	-1.95609523934611	-0.85476779737659	-3.56613352901798	-1.47075638875402	-2.07929578922616	-4.62640715367289	-2.12305404405041	-1.3887178651219	-1.04170956660827	-1.27960922679901	-5.22668830054275	-7.4571036641912	-2.64366465636781	-3.52799639794941	-2.81328034681652	-2.65726659229339	-5.74752431078133	-4.4227832680301	-4.27827085047202	-0.632572092840298	-1.21367681107922	-2.50215914451422	-2.59822156150841	-0.202501570687418	0.36291984356835	-0.770420712922929	-0.831023079692447	0.397770352463693	-2.86173038334304	-2.76889001804755	-2.29062938050013	-2.84996770530374	-2.70394504780125	-0.403101537140374	-4.34743480854235	-2.37922930740531	-1.44275266501289	-4.72407785710586	-5.30471041745073	-2.59929777021091	-3.55288446765009
LOC111921007	-1.49790187623135	-1.97623707387299	-2.43074728114966	-1.98180446849259	-2.47432120748204	-2.93896302716143	-3.3621427799279	-3.38130935497027	-1.95609523934611	-0.85476779737659	-3.56613352901798	-1.47075638875402	-2.07929578922616	-4.62640715367289	-2.12305404405041	-1.3887178651219	-1.04170956660827	-1.27960922679901	-5.22668830054275	-7.4571036641912	-2.64366465636781	-3.52799639794941	-2.81328034681652	-2.65726659229339	-5.74752431078133	-4.4227832680301	-4.27827085047202	-0.632572092840298	-1.21367681107922	-2.50215914451422	-2.59822156150841	-0.202501570687418	0.36291984356835	-0.770420712922929	-0.831023079692447	0.397770352463693	-2.86173038334304	-2.76889001804755	-2.29062938050013	-2.84996770530374	-2.70394504780125	-0.403101537140374	-4.34743480854235	-2.37922930740531	-1.44275266501289	-4.72407785710586	-5.30471041745073	-2.59929777021091	-3.55288446765009
LOC111907578	-0.836689229223684	-1.06039678218366	-1.92072151721191	-1.91296024735924	-1.54892542554737	-1.50343461095052	-1.5504181445923	-2.31265099009258	-1.63009366555309	-1.46497688966144	-7.45710366419121	-2.72226278748558	-7.4571036641912	-5.8539540562965	-4.60686759815873	-2.2378544323675	-1.32341911441432	-2.03125820969041	-5.22668830054275	-3.69276139254008	-2.64366465636781	-2.26404368096661	-4.17509901827365	-2.59538992805929	-4.98687686127982	-2.96027172216129	-4.78569830273246	0.36104945160836	-0.357638878280769	-1.0542412171741	-0.600686998353849	-0.325231595402217	0.223522562819413	-0.195636264379943	0.29849156243023	0.224539695599684	-0.199525095733822	-0.267610372534416	-0.970060788262738	-0.473941608202686	-0.994770632098145	0.488594757608309	-1.74244739198327	-1.50599514309584	-0.187051955154202	-3.45146754162312	-3.41223664530991	-2.94772195886881	-1.89919040936961
LOC111907578	-0.836689229223684	-1.06039678218366	-1.92072151721191	-1.91296024735924	-1.54892542554737	-1.50343461095052	-1.5504181445923	-2.31265099009258	-1.63009366555309	-1.46497688966144	-7.45710366419121	-2.72226278748558	-7.4571036641912	-5.8539540562965	-4.60686759815873	-2.2378544323675	-1.32341911441432	-2.03125820969041	-5.22668830054275	-3.69276139254008	-2.64366465636781	-2.26404368096661	-4.17509901827365	-2.59538992805929	-4.98687686127982	-2.96027172216129	-4.78569830273246	0.36104945160836	-0.357638878280769	-1.0542412171741	-0.600686998353849	-0.325231595402217	0.223522562819413	-0.195636264379943	0.29849156243023	0.224539695599684	-0.199525095733822	-0.267610372534416	-0.970060788262738	-0.473941608202686	-0.994770632098145	0.488594757608309	-1.74244739198327	-1.50599514309584	-0.187051955154202	-3.45146754162312	-3.41223664530991	-2.94772195886881	-1.89919040936961
LOC111921779	-0.770241700228352	-1.70766421727295	-0.951943249544828	-0.293014920022067	-1.13990632868217	-0.346500019225446	-0.595377609840798	0.0125886492354432	-0.870130084126804	0.377648507947216	-1.89889914057538	-0.112238026104382	-1.99876253408089	-3.2614807443362	-1.08588315090556	-0.277770789683949	-1.67382116472136	-1.77382814184232	-3.86278539109754	-4.16253666978246	-4.23304771241865	-2.17340121887056	-2.81328034681652	-4.02879205709815	-3.19668382354285	-3.75803433822761	-4.78569830273246	1.66872005242879	2.35730428896452	0.942105515399788	1.34989375705632	1.54173697652229	1.43689053427486	1.86493062180138	0.605329465461328	0.651574921030588	0.0190183389835364	0.389768843490321	-1.34981859277036	-0.67485224256944	0.280166595154965	0.377828468316353	-1.11486244434026	-2.6905179402563	-1.95022278136699	-0.314784878615065	-0.348950908796601	0.326259764588572	-1.13619995897624
LOC111921779	-0.770241700228352	-1.70766421727295	-0.951943249544828	-0.293014920022067	-1.13990632868217	-0.346500019225446	-0.595377609840798	0.0125886492354432	-0.870130084126804	0.377648507947216	-1.89889914057538	-0.112238026104382	-1.99876253408089	-3.2614807443362	-1.08588315090556	-0.277770789683949	-1.67382116472136	-1.77382814184232	-3.86278539109754	-4.16253666978246	-4.23304771241865	-2.17340121887056	-2.81328034681652	-4.02879205709815	-3.19668382354285	-3.75803433822761	-4.78569830273246	1.66872005242879	2.35730428896452	0.942105515399788	1.34989375705632	1.54173697652229	1.43689053427486	1.86493062180138	0.605329465461328	0.651574921030588	0.0190183389835364	0.389768843490321	-1.34981859277036	-0.67485224256944	0.280166595154965	0.377828468316353	-1.11486244434026	-2.6905179402563	-1.95022278136699	-0.314784878615065	-0.348950908796601	0.326259764588572	-1.13619995897624
LOC111890529	-2.43317194519167	-2.39143951685468	-3.56757030408313	-4.54579726120731	-5.03101635874825	-3.43523876912169	-3.90549879484029	-5.2791463118491	-3.81536351152944	-3.03768459917398	-2.61559525676963	-2.35163205133204	-2.45568219233313	-4.62640715367289	-5.83867962251848	-7.45710366419121	-1.9203788486264	-2.63478763001213	-2.61436714522523	-4.36062959720065	-1.66954948230584	-2.6972326112363	-2.94502447031054	-1.81826774627158	-3.37861497337551	-4.4227832680301	-2.52458323185565	-0.428679487836223	0.379814221532403	-1.3359185912511	-0.600686998353849	2.22949390725591	1.12619619380927	-1.30018509885531	0.533198722226924	-0.151865368693641	-2.07215884694968	-1.59923788737274	-1.58523753538651	-2.95627113604043	-3.31195628459509	-0.891725108567325	-0.851964427842507	-1.21081383732399	-0.0245550318193439	-3.45146754162312	-3.7500468676026	-2.59929777021091	-2.34718312599462
LOC111890529	-2.43317194519167	-2.39143951685468	-3.56757030408313	-4.54579726120731	-5.03101635874825	-3.43523876912169	-3.90549879484029	-5.2791463118491	-3.81536351152944	-3.03768459917398	-2.61559525676963	-2.35163205133204	-2.45568219233313	-4.62640715367289	-5.83867962251848	-7.45710366419121	-1.9203788486264	-2.63478763001213	-2.61436714522523	-4.36062959720065	-1.66954948230584	-2.6972326112363	-2.94502447031054	-1.81826774627158	-3.37861497337551	-4.4227832680301	-2.52458323185565	-0.428679487836223	0.379814221532403	-1.3359185912511	-0.600686998353849	2.22949390725591	1.12619619380927	-1.30018509885531	0.533198722226924	-0.151865368693641	-2.07215884694968	-1.59923788737274	-1.58523753538651	-2.95627113604043	-3.31195628459509	-0.891725108567325	-0.851964427842507	-1.21081383732399	-0.0245550318193439	-3.45146754162312	-3.7500468676026	-2.59929777021091	-2.34718312599462
LOC111900150	-2.39261925532672	-3.3489919286814	-3.38714480597994	-3.09470576447722	-2.04580556579056	-3.82097185097606	-3.52155312895654	-3.92411698033553	-3.20594214144981	-1.2505621145187	-7.45710366419121	-2.17599834628644	-3.51954726769398	-4.62640715367289	-7.4571036641912	-2.72430772446491	-1.41515935896864	-2.34482040759235	-5.22668830054275	-3.69276139254008	-3.15155416335703	-3.31919780629343	-5.78727574609285	-4.02879205709815	-7.4571036641912	-5.69261674765875	-5.57534225063188	0.0277350242361546	-0.140111571591158	-1.47579512505569	-0.954741537276104	-0.360598365851599	-0.599551437576153	-0.46120246992196	0.310871360942314	-1.71869873296062	-2.07215884694968	-1.37160239548045	-2.45082763370665	-1.59587125326553	-1.63322713519195	-0.959372784477191	-1.85128261006536	-1.8221052023151	-2.15928006950476	-3.1476155910553	-1.88675524817896	-2.31886584144795	-2.130771197631
LOC111900150	-2.39261925532672	-3.3489919286814	-3.38714480597994	-3.09470576447722	-2.04580556579056	-3.82097185097606	-3.52155312895654	-3.92411698033553	-3.20594214144981	-1.2505621145187	-7.45710366419121	-2.17599834628644	-3.51954726769398	-4.62640715367289	-7.4571036641912	-2.72430772446491	-1.41515935896864	-2.34482040759235	-5.22668830054275	-3.69276139254008	-3.15155416335703	-3.31919780629343	-5.78727574609285	-4.02879205709815	-7.4571036641912	-5.69261674765875	-5.57534225063188	0.0277350242361546	-0.140111571591158	-1.47579512505569	-0.954741537276104	-0.360598365851599	-0.599551437576153	-0.46120246992196	0.310871360942314	-1.71869873296062	-2.07215884694968	-1.37160239548045	-2.45082763370665	-1.59587125326553	-1.63322713519195	-0.959372784477191	-1.85128261006536	-1.8221052023151	-2.15928006950476	-3.1476155910553	-1.88675524817896	-2.31886584144795	-2.130771197631
LOC111904704	-3.31182303156911	-3.97772224652882	-1.64249023465185	-3.88765486187567	-4.17189709574625	-2.57040083915288	-1.63906528170985	-3.71964032301842	-3.33588935861636	-7.4571036641912	-3.56613352901798	-7.4571036641912	-5.69707782710217	-5.11337839247058	-2.88577029544618	-2.8449145055668	-0.576927052080048	-7.45710366419121	-3.1744078642074	-4.36062959720065	-5.83135373487622	-4.93498269126067	-7.45710366419121	-7.45710366419121	-5.74752431078133	-4.92227933104051	-1.83258013221164	-0.439907786645679	-4.51314128782841	-2.14996281008709	-4.02329736677016	-3.38244746955506	-5.88074391556764	-4.45073722866951	-3.16256415530354	-3.9363905403138	-7.4571036641912	-7.4571036641912	-7.45710366419121	-3.94773343965775	-5.22147885565232	-6.00540998726985	-0.267229271338567	-5.21048615125233	-2.87200050140883	-1.13375518730376	-1.66870681077377	-1.79115609396245	-2.53387239996194
LOC111904704	-3.31182303156911	-3.97772224652882	-1.64249023465185	-3.88765486187567	-4.17189709574625	-2.57040083915288	-1.63906528170985	-3.71964032301842	-3.33588935861636	-7.4571036641912	-3.56613352901798	-7.4571036641912	-5.69707782710217	-5.11337839247058	-2.88577029544618	-2.8449145055668	-0.576927052080048	-7.45710366419121	-3.1744078642074	-4.36062959720065	-5.83135373487622	-4.93498269126067	-7.45710366419121	-7.45710366419121	-5.74752431078133	-4.92227933104051	-1.83258013221164	-0.439907786645679	-4.51314128782841	-2.14996281008709	-4.02329736677016	-3.38244746955506	-5.88074391556764	-4.45073722866951	-3.16256415530354	-3.9363905403138	-7.4571036641912	-7.4571036641912	-7.45710366419121	-3.94773343965775	-5.22147885565232	-6.00540998726985	-0.267229271338567	-5.21048615125233	-2.87200050140883	-1.13375518730376	-1.66870681077377	-1.79115609396245	-2.53387239996194
LOC111914136	-3.47159253350348	-2.07815289343108	-2.95133284910202	-2.29564779082366	-2.68912935054043	-3.93599245526341	-2.56948453897712	-2.98782038047176	-3.47871039189474	-7.4571036641912	-5.73206191453433	-7.4571036641912	-7.4571036641912	-7.4571036641912	-7.4571036641912	-7.45710366419121	-2.48988539358606	-7.45710366419121	-7.45710366419121	-3.44753110131351	-4.23304771241865	-7.4571036641912	-7.45710366419121	-5.67414343663674	-7.4571036641912	-7.4571036641912	-7.4571036641912	-3.35332405156001	-7.4571036641912	-5.80449977977299	-7.4571036641912	-2.89379204255263	-5.14550504475313	-4.94861060765925	-2.85541495225917	-2.22173662018665	-7.4571036641912	-4.00922856257996	-5.92741111313095	-7.4571036641912	-5.53785907464234	-2.13358876243104	-5.18929158096053	-2.64172066837014	-1.20650247474869	-4.53302276295667	-2.90887035833068	-1.02172840734876	-3.6942206561923
LOC111914136	-3.47159253350348	-2.07815289343108	-2.95133284910202	-2.29564779082366	-2.68912935054043	-3.93599245526341	-2.56948453897712	-2.98782038047176	-3.47871039189474	-7.4571036641912	-5.73206191453433	-7.4571036641912	-7.4571036641912	-7.4571036641912	-7.4571036641912	-7.45710366419121	-2.48988539358606	-7.45710366419121	-7.45710366419121	-3.44753110131351	-4.23304771241865	-7.4571036641912	-7.45710366419121	-5.67414343663674	-7.4571036641912	-7.4571036641912	-7.4571036641912	-3.35332405156001	-7.4571036641912	-5.80449977977299	-7.4571036641912	-2.89379204255263	-5.14550504475313	-4.94861060765925	-2.85541495225917	-2.22173662018665	-7.4571036641912	-4.00922856257996	-5.92741111313095	-7.4571036641912	-5.53785907464234	-2.13358876243104	-5.18929158096053	-2.64172066837014	-1.20650247474869	-4.53302276295667	-2.90887035833068	-1.02172840734876	-3.6942206561923
LOC111896409	-1.49790187623135	-1.55289985130488	-2.11770007677513	-1.14829331999201	-2.28739061856536	-2.4803426271712	-1.31311454107718	-1.80313401696266	-1.80728137659573	-7.4571036641912	-4.47202393220358	-5.76625236480137	-4.92751161489388	-7.4571036641912	-7.4571036641912	-5.80980042468075	-7.4571036641912	-7.45710366419121	-7.45710366419121	-4.86362908749709	-3.94233414529509	-7.4571036641912	-2.47777658685296	-7.45710366419121	-7.4571036641912	-5.69261674765875	-7.4571036641912	-7.4571036641912	-7.4571036641912	-7.45710366419121	-7.4571036641912	-7.4571036641912	-7.45710366419121	-7.4571036641912	-7.4571036641912	-7.4571036641912	-7.4571036641912	-7.4571036641912	-5.92741111313095	-5.2992590861863	-7.45710366419121	-7.4571036641912	-5.91709569605943	-7.4571036641912	-4.62240107129062	-1.41363695068557	-1.64639465416374	-1.88237237839904	-2.03363468014392
LOC111896409	-1.49790187623135	-1.55289985130488	-2.11770007677513	-1.14829331999201	-2.28739061856536	-2.4803426271712	-1.31311454107718	-1.80313401696266	-1.80728137659573	-7.4571036641912	-4.47202393220358	-5.76625236480137	-4.92751161489388	-7.4571036641912	-7.4571036641912	-5.80980042468075	-7.4571036641912	-7.45710366419121	-7.45710366419121	-4.86362908749709	-3.94233414529509	-7.4571036641912	-2.47777658685296	-7.45710366419121	-7.4571036641912	-5.69261674765875	-7.4571036641912	-7.4571036641912	-7.4571036641912	-7.45710366419121	-7.4571036641912	-7.4571036641912	-7.45710366419121	-7.4571036641912	-7.4571036641912	-7.4571036641912	-7.4571036641912	-7.4571036641912	-5.92741111313095	-5.2992590861863	-7.45710366419121	-7.4571036641912	-5.91709569605943	-7.4571036641912	-4.62240107129062	-1.41363695068557	-1.64639465416374	-1.88237237839904	-2.03363468014392
LOC111879553	0.682625327606115	-0.149911274325548	-1.45305286018359	-0.218423810765172	-0.853693089421668	-1.22221651683255	0.0328408918581991	-1.06752969539556	-0.521906154907786	1.11208410593836	-3.56613352901798	-0.0352233803821156	-1.71523434449683	-7.4571036641912	-1.06795366989443	-0.277770789683949	1.01749942364223	0.189927618628264	-2.7103160978812	-1.923554384226	-0.857828013473395	-0.471570425345452	-2.38129313303122	-1.81826774627158	-3.03514723566101	-2.15842688954487	-3.90362163318531	2.06204022755889	1.56802299048592	1.10236145749935	1.43743255854069	1.34721308879325	2.16661382299837	1.61130253123315	1.81089958379633	2.13363787398113	0.75123278936796	1.7463400926082	0.34828345782025	1.23904996664287	0.377159130393136	1.91390058313959	-0.106812465651161	0.530637834823497	0.399571758617821	0.0336968238140198	-0.983576704163641	-1.06115382918807	-0.455442359844641
LOC111879553	0.682625327606115	-0.149911274325548	-1.45305286018359	-0.218423810765172	-0.853693089421668	-1.22221651683255	0.0328408918581991	-1.06752969539556	-0.521906154907786	1.11208410593836	-3.56613352901798	-0.0352233803821156	-1.71523434449683	-7.4571036641912	-1.06795366989443	-0.277770789683949	1.01749942364223	0.189927618628264	-2.7103160978812	-1.923554384226	-0.857828013473395	-0.471570425345452	-2.38129313303122	-1.81826774627158	-3.03514723566101	-2.15842688954487	-3.90362163318531	2.06204022755889	1.56802299048592	1.10236145749935	1.43743255854069	1.34721308879325	2.16661382299837	1.61130253123315	1.81089958379633	2.13363787398113	0.75123278936796	1.7463400926082	0.34828345782025	1.23904996664287	0.377159130393136	1.91390058313959	-0.106812465651161	0.530637834823497	0.399571758617821	0.0336968238140198	-0.983576704163641	-1.06115382918807	-0.455442359844641
LOC111885935	-3.16799612455535	-4.26766920865773	-4.30370461069684	-4.17951733399566	-3.16498891612873	-5.1907416530976	-2.85784154252901	-5.2791463118491	-4.89133110142056	-5.03190012752166	-7.45710366419121	-5.00901068054951	-7.4571036641912	-5.8539540562965	-7.4571036641912	-5.80980042468075	-1.9892151083618	-4.22482651773397	-5.94799295657748	-7.4571036641912	-5.08636722709917	-4.4362655572021	-7.45710366419121	-7.45710366419121	-7.4571036641912	-7.4571036641912	-5.57534225063188	0.0679267883349443	-1.52030154807843	-2.00160822201121	-3.0916432432279	-1.39828295861599	-0.17532367464472	-1.32408999269812	-2.1312071526995	-1.58365399035004	-3.31263735959528	-4.18310921455128	-3.28836638578652	-3.56472176298248	-4.74241869227769	-2.37089287703441	-7.45710366419121	-7.4571036641912	-3.90442837253374	-4.72407785710586	-6.0120003211227	-6.10357709695446	-2.60188627362484
LOC111885935	-3.16799612455535	-4.26766920865773	-4.30370461069684	-4.17951733399566	-3.16498891612873	-5.1907416530976	-2.85784154252901	-5.2791463118491	-4.89133110142056	-5.03190012752166	-7.45710366419121	-5.00901068054951	-7.4571036641912	-5.8539540562965	-7.4571036641912	-5.80980042468075	-1.9892151083618	-4.22482651773397	-5.94799295657748	-7.4571036641912	-5.08636722709917	-4.4362655572021	-7.45710366419121	-7.45710366419121	-7.4571036641912	-7.4571036641912	-5.57534225063188	0.0679267883349443	-1.52030154807843	-2.00160822201121	-3.0916432432279	-1.39828295861599	-0.17532367464472	-1.32408999269812	-2.1312071526995	-1.58365399035004	-3.31263735959528	-4.18310921455128	-3.28836638578652	-3.56472176298248	-4.74241869227769	-2.37089287703441	-7.45710366419121	-7.4571036641912	-3.90442837253374	-4.72407785710586	-6.0120003211227	-6.10357709695446	-2.60188627362484
LOC111905898	-7.4571036641912	-3.97772224652882	-7.4571036641912	-5.03792594987695	-7.4571036641912	-5.91829633643588	-5.97806956940989	-3.62733371789095	-6.05643463530416	-1.56761464027295	-3.35770084452815	-3.31032330451992	-3.41133112730824	-5.8539540562965	-7.4571036641912	-2.97653120737077	-4.55236868528057	-3.69196663342648	-7.45710366419121	-3.69276139254008	-3.00686541497566	-7.4571036641912	-0.923630819118036	1.66918942995134	-4.49141847204206	-4.92227933104051	-3.90362163318531	-7.4571036641912	-5.76479268491864	-5.80449977977299	-1.9389150622581	-1.25829427425662	1.25451743604644	-2.37679656594762	-3.46622902188292	-0.0151913343540638	-7.4571036641912	-5.65882105771765	-4.72120697674762	-2.61413427504256	-7.45710366419121	1.1001311612041	-3.61354910902369	-2.05784446187143	-1.49502728213407	-7.4571036641912	-5.30471041745073	-7.45710366419121	-6.19573830301054
LOC111905898	-7.4571036641912	-3.97772224652882	-7.4571036641912	-5.03792594987695	-7.4571036641912	-5.91829633643588	-5.97806956940989	-3.62733371789095	-6.05643463530416	-1.56761464027295	-3.35770084452815	-3.31032330451992	-3.41133112730824	-5.8539540562965	-7.4571036641912	-2.97653120737077	-4.55236868528057	-3.69196663342648	-7.45710366419121	-3.69276139254008	-3.00686541497566	-7.4571036641912	-0.923630819118036	1.66918942995134	-4.49141847204206	-4.92227933104051	-3.90362163318531	-7.4571036641912	-5.76479268491864	-5.80449977977299	-1.9389150622581	-1.25829427425662	1.25451743604644	-2.37679656594762	-3.46622902188292	-0.0151913343540638	-7.4571036641912	-5.65882105771765	-4.72120697674762	-2.61413427504256	-7.45710366419121	1.1001311612041	-3.61354910902369	-2.05784446187143	-1.49502728213407	-7.4571036641912	-5.30471041745073	-7.45710366419121	-6.19573830301054
LOC111905703	-2.27738247400672	-2.62859654263296	-2.72012785545567	-2.58593544153275	-2.52509978323219	-2.88018828830211	-1.80865088279836	-3.38130935497027	-2.5252164891354	-3.97179131390812	-7.45710366419121	-7.4571036641912	-5.69707782710217	-7.4571036641912	-7.4571036641912	-5.06068354354461	-2.09904926512677	-7.45710366419121	-7.45710366419121	-7.4571036641912	-5.83135373487622	-7.4571036641912	-7.45710366419121	-7.45710366419121	-7.4571036641912	-7.4571036641912	-7.4571036641912	-1.48585476391175	-1.74753698021138	-2.66008691635318	-4.73384572735147	-2.15360505769095	-2.26022293159635	-4.0812985171355	-2.69829667173016	-1.79127772251192	-2.65586088613511	-2.15661667550755	-2.36850607740454	-1.41442792709073	-2.86103835438367	-1.98519294777057	-3.12944425212767	-2.54881488185127	-2.4038499710304	-5.20442847974408	-7.4571036641912	-3.79430568828058	-4.02674138362012
LOC111905703	-2.27738247400672	-2.62859654263296	-2.72012785545567	-2.58593544153275	-2.52509978323219	-2.88018828830211	-1.80865088279836	-3.38130935497027	-2.5252164891354	-3.97179131390812	-7.45710366419121	-7.4571036641912	-5.69707782710217	-7.4571036641912	-7.4571036641912	-5.06068354354461	-2.09904926512677	-7.45710366419121	-7.45710366419121	-7.4571036641912	-5.83135373487622	-7.4571036641912	-7.45710366419121	-7.45710366419121	-7.4571036641912	-7.4571036641912	-7.4571036641912	-1.48585476391175	-1.74753698021138	-2.66008691635318	-4.73384572735147	-2.15360505769095	-2.26022293159635	-4.0812985171355	-2.69829667173016	-1.79127772251192	-2.65586088613511	-2.15661667550755	-2.36850607740454	-1.41442792709073	-2.86103835438367	-1.98519294777057	-3.12944425212767	-2.54881488185127	-2.4038499710304	-5.20442847974408	-7.4571036641912	-3.79430568828058	-4.02674138362012
LOC111906263	-0.553571964438595	-1.13166874454602	-1.80291626693767	-2.05409922339631	-1.12025464074968	-1.594992997341	-1.00260551658753	-1.40802195004784	-1.67239247752333	-0.770727617161493	-2.61559525676963	-1.94710923316896	-1.92248807326766	-3.73154239614752	-2.05084285221704	-2.50968729313734	-0.14518113618901	-2.74602165529649	1.1726824263348	0.68749493573583	-0.139348016810764	0.0259844436338936	0.033986562451646	-0.0420258345164138	-1.04747147177887	-1.04917990300008	-2.40299465212323	2.67785439958708	2.91404307969546	2.08600941572418	1.63182104732846	3.18737789010189	2.625381782962	1.67600091908559	3.31355209358805	2.69158799774757	2.34197474471188	2.12311975541541	2.3691592384925	1.83286220248058	2.43288650734739	2.3962710881721	-0.46926630056222	0.169690732570411	2.37925114325866	0.282741958691333	-0.376230562968784	0.00214762978474464	-0.223454448343672
LOC111906263	-0.553571964438595	-1.13166874454602	-1.80291626693767	-2.05409922339631	-1.12025464074968	-1.594992997341	-1.00260551658753	-1.40802195004784	-1.67239247752333	-0.770727617161493	-2.61559525676963	-1.94710923316896	-1.92248807326766	-3.73154239614752	-2.05084285221704	-2.50968729313734	-0.14518113618901	-2.74602165529649	1.1726824263348	0.68749493573583	-0.139348016810764	0.0259844436338936	0.033986562451646	-0.0420258345164138	-1.04747147177887	-1.04917990300008	-2.40299465212323	2.67785439958708	2.91404307969546	2.08600941572418	1.63182104732846	3.18737789010189	2.625381782962	1.67600091908559	3.31355209358805	2.69158799774757	2.34197474471188	2.12311975541541	2.3691592384925	1.83286220248058	2.43288650734739	2.3962710881721	-0.46926630056222	0.169690732570411	2.37925114325866	0.282741958691333	-0.376230562968784	0.00214762978474464	-0.223454448343672
LOC111879566	-1.58660441639922	-5.11760523123261	-4.88762867510704	-2.29564779082366	-1.44748967541414	-0.0588926982607348	-0.916976426880213	-2.4247331462225	-5.35933113929994	-5.48844818444232	-0.699224235879899	-2.98653560164441	-0.00379961421249099	-1.8455071370605	-1.03274964296336	0.53591728423627	-2.76368686917999	-1.80360454883488	-1.73743641243001	-5.2011108288949	-0.615528202788703	-2.04729619592663	-2.38129313303122	-0.338844303981803	-4.98687686127982	-4.92227933104051	-0.61007128241325	0.448897364125722	-0.613889569070547	-0.757881331728085	-0.483485158812202	2.45982565485991	1.29487432708391	1.59546086478761	-2.74879180407178	-0.922972072524149	-1.52042050956347	-1.63039405211469	-0.390469433851131	1.47720402907654	-2.97615480788661	-6.00540998726985	-4.05932732842745	-3.29879897082963	-5.43314623618629	-0.913938770387925	-1.38395405042995	-1.60483906872475	-5.08090354033968
LOC111879566	-1.58660441639922	-5.11760523123261	-4.88762867510704	-2.29564779082366	-1.44748967541414	-0.0588926982607348	-0.916976426880213	-2.4247331462225	-5.35933113929994	-5.48844818444232	-0.699224235879899	-2.98653560164441	-0.00379961421249099	-1.8455071370605	-1.03274964296336	0.53591728423627	-2.76368686917999	-1.80360454883488	-1.73743641243001	-5.2011108288949	-0.615528202788703	-2.04729619592663	-2.38129313303122	-0.338844303981803	-4.98687686127982	-4.92227933104051	-0.61007128241325	0.448897364125722	-0.613889569070547	-0.757881331728085	-0.483485158812202	2.45982565485991	1.29487432708391	1.59546086478761	-2.74879180407178	-0.922972072524149	-1.52042050956347	-1.63039405211469	-0.390469433851131	1.47720402907654	-2.97615480788661	-6.00540998726985	-4.05932732842745	-3.29879897082963	-5.43314623618629	-0.913938770387925	-1.38395405042995	-1.60483906872475	-5.08090354033968
LOC111903238	-2.24092873662603	-1.45823955047944	-1.80291626693767	-2.21055812437211	-2.5777310202593	-1.74424283596196	-2.40498489561339	-1.61407493441807	-1.65108805563372	-7.4571036641912	-7.45710366419121	-7.4571036641912	-7.4571036641912	-5.8539540562965	-4.60686759815873	-5.80980042468075	-5.79584018638837	-7.45710366419121	-7.45710366419121	-7.4571036641912	-7.45710366419121	-7.4571036641912	-7.45710366419121	-7.45710366419121	-7.4571036641912	-7.4571036641912	-7.4571036641912	-7.4571036641912	-5.00728367030918	-5.05437831620872	-7.4571036641912	-7.4571036641912	-7.45710366419121	-5.71504267604746	-7.4571036641912	-7.4571036641912	-7.4571036641912	-7.4571036641912	-5.20175821706176	-5.2992590861863	-5.94369726197089	-7.4571036641912	-7.45710366419121	-7.4571036641912	-7.45710366419121	-2.58711241161393	-2.11281005944193	-1.43985514776179	-1.39814697706682
LOC111903238	-2.24092873662603	-1.45823955047944	-1.80291626693767	-2.21055812437211	-2.5777310202593	-1.74424283596196	-2.40498489561339	-1.61407493441807	-1.65108805563372	-7.4571036641912	-7.45710366419121	-7.4571036641912	-7.4571036641912	-5.8539540562965	-4.60686759815873	-5.80980042468075	-5.79584018638837	-7.45710366419121	-7.45710366419121	-7.4571036641912	-7.45710366419121	-7.4571036641912	-7.45710366419121	-7.45710366419121	-7.4571036641912	-7.4571036641912	-7.4571036641912	-7.4571036641912	-5.00728367030918	-5.05437831620872	-7.4571036641912	-7.4571036641912	-7.45710366419121	-5.71504267604746	-7.4571036641912	-7.4571036641912	-7.4571036641912	-7.4571036641912	-5.20175821706176	-5.2992590861863	-5.94369726197089	-7.4571036641912	-7.45710366419121	-7.4571036641912	-7.45710366419121	-2.58711241161393	-2.11281005944193	-1.43985514776179	-1.39814697706682
LOC111893687	1.21594290529737	0.352630102506572	0.886291959354131	1.13481686310646	0.491593915338244	0.882699028859681	1.11943032384688	1.05452669697659	1.05517561611605	-4.1728715503868	-3.35770084452815	-2.91579233431534	-3.76387214508224	-2.90751811804279	-2.88577029544618	-5.06068354354461	-4.55236868528057	-2.34482040759235	-2.07791256227369	-2.61436214116183	-2.26876479663925	-3.31919780629343	-2.81328034681652	-2.22368589235905	-3.03514723566101	-2.07312174150897	-3.14991336998294	-3.35332405156001	-3.22031127125175	-4.19767700961866	-5.53041650743043	-5.75035143696648	-4.29866043631877	-4.45073722866951	-4.37822779412847	-7.4571036641912	-4.38403395041886	-7.4571036641912	-3.44829910411342	-2.90214053535752	-5.22147885565232	-3.4024628449327	-2.87843461260534	-7.4571036641912	-3.1789797048846	1.50309163458901	0.916988436829246	1.3731425551072	1.1351122967591
LOC111893687	1.21594290529737	0.352630102506572	0.886291959354131	1.13481686310646	0.491593915338244	0.882699028859681	1.11943032384688	1.05452669697659	1.05517561611605	-4.1728715503868	-3.35770084452815	-2.91579233431534	-3.76387214508224	-2.90751811804279	-2.88577029544618	-5.06068354354461	-4.55236868528057	-2.34482040759235	-2.07791256227369	-2.61436214116183	-2.26876479663925	-3.31919780629343	-2.81328034681652	-2.22368589235905	-3.03514723566101	-2.07312174150897	-3.14991336998294	-3.35332405156001	-3.22031127125175	-4.19767700961866	-5.53041650743043	-5.75035143696648	-4.29866043631877	-4.45073722866951	-4.37822779412847	-7.4571036641912	-4.38403395041886	-7.4571036641912	-3.44829910411342	-2.90214053535752	-5.22147885565232	-3.4024628449327	-2.87843461260534	-7.4571036641912	-3.1789797048846	1.50309163458901	0.916988436829246	1.3731425551072	1.1351122967591
LOC111919049	1.11055964505538	0.719567768090668	1.44020941774681	1.16299383782656	0.909957213268982	1.18751355148304	0.988706449023841	1.13250450944385	1.12784388026509	-4.1728715503868	-2.40040928699021	-0.927792868804822	-2.96631681435299	-2.57285655748387	-1.14104860461026	-2.2378544323675	-3.26305819304484	-2.74602165529649	-0.751190178669884	0.324547729774385	-1.56450108807527	-2.46443999634825	-2.38129313303122	-4.39983589343228	-0.589165476353253	-2.07312174150897	-2.18681912510442	-5.8605644175264	-3.05891360419288	-4.19767700961866	-4.22360888420734	-4.99021476913266	-7.45710366419121	-4.45073722866951	-3.74499968342709	-7.4571036641912	-2.65586088613511	-7.4571036641912	-4.07357697566342	-3.01251218470756	-2.70394504780125	-4.46775406754839	-7.45710366419121	-5.21048615125233	-3.56944153288541	0.680099928250297	1.03213112921184	1.24431067717101	0.986711932612598
LOC111919049	1.11055964505538	0.719567768090668	1.44020941774681	1.16299383782656	0.909957213268982	1.18751355148304	0.988706449023841	1.13250450944385	1.12784388026509	-4.1728715503868	-2.40040928699021	-0.927792868804822	-2.96631681435299	-2.57285655748387	-1.14104860461026	-2.2378544323675	-3.26305819304484	-2.74602165529649	-0.751190178669884	0.324547729774385	-1.56450108807527	-2.46443999634825	-2.38129313303122	-4.39983589343228	-0.589165476353253	-2.07312174150897	-2.18681912510442	-5.8605644175264	-3.05891360419288	-4.19767700961866	-4.22360888420734	-4.99021476913266	-7.45710366419121	-4.45073722866951	-3.74499968342709	-7.4571036641912	-2.65586088613511	-7.4571036641912	-4.07357697566342	-3.01251218470756	-2.70394504780125	-4.46775406754839	-7.45710366419121	-5.21048615125233	-3.56944153288541	0.680099928250297	1.03213112921184	1.24431067717101	0.986711932612598
LOC111886055	-2.43317194519167	-2.52900902336637	-3.38714480597994	-3.88765486187567	-3.01229682058938	-4.06098388989989	-4.14413334731448	-3.38130935497027	-2.77882896988238	-2.17605779753027	-7.45710366419121	-3.61203227066554	-4.42833549721393	-7.4571036641912	-4.24273354701212	-2.97653120737077	-2.30301691213062	-3.14281484839953	-4.74802569839317	-5.64244960649745	-3.31238807514907	-1.54293990471635	-7.45710366419121	-4.39983589343228	-3.19668382354285	-4.4227832680301	-7.4571036641912	0.075832503682023	-0.36942603764958	-1.42764692760021	-0.206351965973171	-0.976421542019866	0.350209295660725	-1.44994339598325	-1.53594196500271	-1.24101365701768	-2.35401337805516	0.107674762674663	-1.47344831046878	-0.064232524019942	-1.33549090164257	-1.01587179456564	-3.2734861570879	-2.12333171836192	-2.15928006950476	-3.1476155910553	-4.47684194431601	-4.60481709568457	-3.6942206561923
LOC111886055	-2.43317194519167	-2.52900902336637	-3.38714480597994	-3.88765486187567	-3.01229682058938	-4.06098388989989	-4.14413334731448	-3.38130935497027	-2.77882896988238	-2.17605779753027	-7.45710366419121	-3.61203227066554	-4.42833549721393	-7.4571036641912	-4.24273354701212	-2.97653120737077	-2.30301691213062	-3.14281484839953	-4.74802569839317	-5.64244960649745	-3.31238807514907	-1.54293990471635	-7.45710366419121	-4.39983589343228	-3.19668382354285	-4.4227832680301	-7.4571036641912	0.075832503682023	-0.36942603764958	-1.42764692760021	-0.206351965973171	-0.976421542019866	0.350209295660725	-1.44994339598325	-1.53594196500271	-1.24101365701768	-2.35401337805516	0.107674762674663	-1.47344831046878	-0.064232524019942	-1.33549090164257	-1.01587179456564	-3.2734861570879	-2.12333171836192	-2.15928006950476	-3.1476155910553	-4.47684194431601	-4.60481709568457	-3.6942206561923
LOC111880847	-1.1549561528785	-0.680488003652332	-1.74743500626925	-1.27217074924502	-2.00920037673154	-1.79763307333332	-0.944958524952672	-1.31507422107846	-1.85520046114257	-5.48844818444232	-5.30043348276829	-7.4571036641912	-5.69707782710217	-7.4571036641912	-5.83867962251848	-7.45710366419121	-5.79584018638837	-5.8251262407191	-5.22668830054275	-5.64244960649745	-6.42640549711154	-7.4571036641912	-4.76681710025622	-5.67414343663674	-7.4571036641912	-3.75803433822761	-7.4571036641912	-1.48585476391175	-2.54960652052154	-3.45637883056878	-3.0916432432279	-1.78996277787985	-2.82565174959717	-5.71504267604746	-4.95732824469366	-3.00065050386449	-4.09680596059805	-7.4571036641912	-3.28836638578652	-4.63757160131995	-4.23263902357214	-4.82347034862726	-4.70780898175811	-4.37110501938439	-4.78644170733986	-1.73524471884892	-1.32961625658525	-1.79115609396245	-1.59202054133407
LOC111880847	-1.1549561528785	-0.680488003652332	-1.74743500626925	-1.27217074924502	-2.00920037673154	-1.79763307333332	-0.944958524952672	-1.31507422107846	-1.85520046114257	-5.48844818444232	-5.30043348276829	-7.4571036641912	-5.69707782710217	-7.4571036641912	-5.83867962251848	-7.45710366419121	-5.79584018638837	-5.8251262407191	-5.22668830054275	-5.64244960649745	-6.42640549711154	-7.4571036641912	-4.76681710025622	-5.67414343663674	-7.4571036641912	-3.75803433822761	-7.4571036641912	-1.48585476391175	-2.54960652052154	-3.45637883056878	-3.0916432432279	-1.78996277787985	-2.82565174959717	-5.71504267604746	-4.95732824469366	-3.00065050386449	-4.09680596059805	-7.4571036641912	-3.28836638578652	-4.63757160131995	-4.23263902357214	-4.82347034862726	-4.70780898175811	-4.37110501938439	-4.78644170733986	-1.73524471884892	-1.32961625658525	-1.79115609396245	-1.59202054133407
LOC111906912	-2.13678837929179	-0.835485519470528	-2.83110371246164	-1.84725213142762	-3.42940231409813	-1.11667019006132	-2.65934849476703	-2.67897760278876	-2.18189103445453	-3.79533956158434	-5.73206191453433	-5.00901068054951	-7.4571036641912	-7.4571036641912	-5.09511385413257	-7.45710366419121	-2.34751418576846	-2.17953713626547	-5.94799295657748	-7.4571036641912	-0.857828013473395	-4.4362655572021	-4.5415255554249	-7.45710366419121	-7.4571036641912	-7.4571036641912	-7.4571036641912	-3.98190850003374	-4.14575188788044	-5.05437831620872	-1.55411240703883	-2.96458455051227	-3.38180084910732	-5.71504267604746	-4.37822779412847	-4.81586819288974	-5.94416624106484	-3.25967728121562	-5.92741111313095	-7.4571036641912	-4.74241869227769	-4.46775406754839	-2.47857039878157	-7.4571036641912	-4.97155626870027	-3.29155686882383	-2.53642946549957	-2.52391627675385	-4.02674138362012
LOC111906912	-2.13678837929179	-0.835485519470528	-2.83110371246164	-1.84725213142762	-3.42940231409813	-1.11667019006132	-2.65934849476703	-2.67897760278876	-2.18189103445453	-3.79533956158434	-5.73206191453433	-5.00901068054951	-7.4571036641912	-7.4571036641912	-5.09511385413257	-7.45710366419121	-2.34751418576846	-2.17953713626547	-5.94799295657748	-7.4571036641912	-0.857828013473395	-4.4362655572021	-4.5415255554249	-7.45710366419121	-7.4571036641912	-7.4571036641912	-7.4571036641912	-3.98190850003374	-4.14575188788044	-5.05437831620872	-1.55411240703883	-2.96458455051227	-3.38180084910732	-5.71504267604746	-4.37822779412847	-4.81586819288974	-5.94416624106484	-3.25967728121562	-5.92741111313095	-7.4571036641912	-4.74241869227769	-4.46775406754839	-2.47857039878157	-7.4571036641912	-4.97155626870027	-3.29155686882383	-2.53642946549957	-2.52391627675385	-4.02674138362012
LOC111917383	-3.03721684592397	-3.18839238236001	-2.72012785545567	-2.58593544153275	-2.28739061856536	-2.66645731909406	-1.73351806439117	-2.27714519236868	-2.4497036922075	-7.4571036641912	-7.45710366419121	-5.00901068054951	-7.4571036641912	-7.4571036641912	-4.60686759815873	-5.80980042468075	-7.4571036641912	-5.07893876122887	-4.1021259401609	-3.44753110131351	-7.45710366419121	-7.4571036641912	-7.45710366419121	-7.45710366419121	-4.49141847204206	-7.4571036641912	-7.4571036641912	-5.8605644175264	-7.4571036641912	-7.45710366419121	-7.4571036641912	-7.4571036641912	-7.45710366419121	-7.4571036641912	-7.4571036641912	-7.4571036641912	-7.4571036641912	-7.4571036641912	-7.45710366419121	-6.00754849103002	-5.94369726197089	-7.4571036641912	-7.45710366419121	-7.4571036641912	-6.115977905564	-1.70973772273159	-2.90887035833068	-2.45227869020333	-2.34718312599462
LOC111917383	-3.03721684592397	-3.18839238236001	-2.72012785545567	-2.58593544153275	-2.28739061856536	-2.66645731909406	-1.73351806439117	-2.27714519236868	-2.4497036922075	-7.4571036641912	-7.45710366419121	-5.00901068054951	-7.4571036641912	-7.4571036641912	-4.60686759815873	-5.80980042468075	-7.4571036641912	-5.07893876122887	-4.1021259401609	-3.44753110131351	-7.45710366419121	-7.4571036641912	-7.45710366419121	-7.45710366419121	-4.49141847204206	-7.4571036641912	-7.4571036641912	-5.8605644175264	-7.4571036641912	-7.45710366419121	-7.4571036641912	-7.4571036641912	-7.45710366419121	-7.4571036641912	-7.4571036641912	-7.4571036641912	-7.4571036641912	-7.4571036641912	-7.45710366419121	-6.00754849103002	-5.94369726197089	-7.4571036641912	-7.45710366419121	-7.4571036641912	-6.115977905564	-1.70973772273159	-2.90887035833068	-2.45227869020333	-2.34718312599462
LOC111881326	-0.0652043254186978	0.709407362163894	0.116845327754755	-1.45585128115992	-2.04580556579056	-1.594992997341	-1.5504181445923	-0.951043454980814	-1.23192908821496	-2.17605779753027	-3.35770084452815	-4.51498058282561	-5.69707782710217	-5.11337839247058	-5.09511385413257	-3.6710454674977	-2.30301691213062	-2.30169073426243	-5.22668830054275	-3.05506224402103	-2.87537406134	-5.70344357533289	-0.00143688091401423	-0.664518917105156	-7.4571036641912	-4.05245582818441	-3.60648061665397	-3.53403151060071	-1.98075687146543	-3.11397642679768	-2.02992732724868	0.992848599397272	1.72966731617732	-0.152195593458819	0.161655471070657	1.51240297280639	-3.85737748324613	-5.65882105771765	-2.11255550868617	-1.06307943602128	-3.85671513008199	0.709425066326739	-1.41553918607033	-0.0675097185312744	0.85077474080271	-1.98770416006282	-2.71066464019166	-2.19675273782714	-3.6942206561923
LOC111881326	-0.0652043254186978	0.709407362163894	0.116845327754755	-1.45585128115992	-2.04580556579056	-1.594992997341	-1.5504181445923	-0.951043454980814	-1.23192908821496	-2.17605779753027	-3.35770084452815	-4.51498058282561	-5.69707782710217	-5.11337839247058	-5.09511385413257	-3.6710454674977	-2.30301691213062	-2.30169073426243	-5.22668830054275	-3.05506224402103	-2.87537406134	-5.70344357533289	-0.00143688091401423	-0.664518917105156	-7.4571036641912	-4.05245582818441	-3.60648061665397	-3.53403151060071	-1.98075687146543	-3.11397642679768	-2.02992732724868	0.992848599397272	1.72966731617732	-0.152195593458819	0.161655471070657	1.51240297280639	-3.85737748324613	-5.65882105771765	-2.11255550868617	-1.06307943602128	-3.85671513008199	0.709425066326739	-1.41553918607033	-0.0675097185312744	0.85077474080271	-1.98770416006282	-2.71066464019166	-2.19675273782714	-3.6942206561923
LOC128128956	-4.38327336592913	-0.516490615068635	-0.951943249544828	-2.25247572852654	-0.434258750274014	-5.1907416530976	-0.772083565410394	-0.334419348691824	-2.48696609059298	-3.97179131390812	-7.45710366419121	-7.4571036641912	-1.34793757343904	-7.4571036641912	-3.08772457277905	-3.91331362367684	-7.4571036641912	-1.83400849884919	-2.21195385978255	-3.14362958762031	-2.93962219411742	-7.4571036641912	-0.857224711088219	-6.30611655492449	-0.0177320249577876	-6.32040976029288	-5.57534225063188	-1.03058494229543	-1.34715688125258	-2.07387941385226	-5.53041650743043	-3.59063982121346	-7.45710366419121	-2.91616466876707	-2.27181588438919	-3.9363905403138	-7.4571036641912	-1.94598132677659	-3.53544619053479	-0.524160475456767	-1.78240310430033	-1.72758642835864	-6.49068755911049	-2.90410369006406	-0.677348291017425	-2.01868958427794	-0.394707850156132	-0.718815701471411	-2.71032528850188
LOC128128956	-4.38327336592913	-0.516490615068635	-0.951943249544828	-2.25247572852654	-0.434258750274014	-5.1907416530976	-0.772083565410394	-0.334419348691824	-2.48696609059298	-3.97179131390812	-7.45710366419121	-7.4571036641912	-1.34793757343904	-7.4571036641912	-3.08772457277905	-3.91331362367684	-7.4571036641912	-1.83400849884919	-2.21195385978255	-3.14362958762031	-2.93962219411742	-7.4571036641912	-0.857224711088219	-6.30611655492449	-0.0177320249577876	-6.32040976029288	-5.57534225063188	-1.03058494229543	-1.34715688125258	-2.07387941385226	-5.53041650743043	-3.59063982121346	-7.45710366419121	-2.91616466876707	-2.27181588438919	-3.9363905403138	-7.4571036641912	-1.94598132677659	-3.53544619053479	-0.524160475456767	-1.78240310430033	-1.72758642835864	-6.49068755911049	-2.90410369006406	-0.677348291017425	-2.01868958427794	-0.394707850156132	-0.718815701471411	-2.71032528850188
LOC111897472	2.08731198357472	1.66544872120872	0.987868689356268	1.31781649426498	0.79564007474928	0.767946255408599	1.38408580468645	-0.0018287102935627	1.40710729295011	3.0498007799828	-1.6409769159271	1.92992590980445	0.648856263726979	-1.28054064100698	0.963341244195739	1.83248952534914	2.78378321386322	2.23298942792617	-1.28549058893177	-0.307415977576816	1.00861900064986	1.54677974960196	0.199124597015412	-0.0523811977407182	-0.800195527884435	0.350060778805543	-1.61437136482728	3.78361801379014	3.48397825732201	2.871943089617	3.81202031631415	3.28023962155675	3.77731241213389	3.5122188361444	3.68802250422583	3.47005282859805	2.21331251442934	3.66172022148508	2.0629136893247	2.8126159413441	2.52968593779677	3.25107640879722	1.97884968537452	2.82866194118822	1.52451496849742	0.959871061658356	0.824168891406136	0.932645561402633	1.22619120523585
LOC111897472	2.08731198357472	1.66544872120872	0.987868689356268	1.31781649426498	0.79564007474928	0.767946255408599	1.38408580468645	-0.0018287102935627	1.40710729295011	3.0498007799828	-1.6409769159271	1.92992590980445	0.648856263726979	-1.28054064100698	0.963341244195739	1.83248952534914	2.78378321386322	2.23298942792617	-1.28549058893177	-0.307415977576816	1.00861900064986	1.54677974960196	0.199124597015412	-0.0523811977407182	-0.800195527884435	0.350060778805543	-1.61437136482728	3.78361801379014	3.48397825732201	2.871943089617	3.81202031631415	3.28023962155675	3.77731241213389	3.5122188361444	3.68802250422583	3.47005282859805	2.21331251442934	3.66172022148508	2.0629136893247	2.8126159413441	2.52968593779677	3.25107640879722	1.97884968537452	2.82866194118822	1.52451496849742	0.959871061658356	0.824168891406136	0.932645561402633	1.22619120523585
LOC111919163	0.176320745486105	0.812681945503172	-0.162708008594938	-0.569409744222675	-0.434258750274014	-0.680790446089632	-0.15048969655355	-1.37012128743443	-0.521906154907786	-2.28844631941276	-5.73206191453433	-2.78393246093597	-3.51954726769398	-4.62640715367289	-3.50358123681873	-3.12137176499117	-0.821733797366686	-1.6070260944217	-2.28395378554538	-2.00418555564481	-3.94233414529509	-2.97495440546954	-7.45710366419121	-3.28004620165107	-5.74752431078133	-4.4227832680301	-4.78569830273246	0.211192787144944	-0.266655943083389	-0.850065447686831	-0.954741537276104	-0.593204505329499	-0.260486030080628	-0.890211198551365	0.0772113569319189	-0.356913580417686	-1.63393627208344	-1.31989392410073	-2.49381966834301	-1.43349753811269	-1.49804084099483	-3.00929457749725	-2.76760912443269	-1.93516514594228	-2.69851698767071	0.250618243205908	-1.19398991690398	0.326259764588572	-0.958495296868882
LOC111919163	0.176320745486105	0.812681945503172	-0.162708008594938	-0.569409744222675	-0.434258750274014	-0.680790446089632	-0.15048969655355	-1.37012128743443	-0.521906154907786	-2.28844631941276	-5.73206191453433	-2.78393246093597	-3.51954726769398	-4.62640715367289	-3.50358123681873	-3.12137176499117	-0.821733797366686	-1.6070260944217	-2.28395378554538	-2.00418555564481	-3.94233414529509	-2.97495440546954	-7.45710366419121	-3.28004620165107	-5.74752431078133	-4.4227832680301	-4.78569830273246	0.211192787144944	-0.266655943083389	-0.850065447686831	-0.954741537276104	-0.593204505329499	-0.260486030080628	-0.890211198551365	0.0772113569319189	-0.356913580417686	-1.63393627208344	-1.31989392410073	-2.49381966834301	-1.43349753811269	-1.49804084099483	-3.00929457749725	-2.76760912443269	-1.93516514594228	-2.69851698767071	0.250618243205908	-1.19398991690398	0.326259764588572	-0.958495296868882
LOC122196975	-0.598986981183653	-0.326807235491497	-0.29567050386857	-0.665241609658467	-0.317768777645443	-0.259651382592335	-0.323351227218486	-0.755140496344724	-0.306740662503226	-4.68562716503354	-2.55871574829681	-1.42091523421679	-2.25524915785381	-3.18339937876239	-1.62673038454888	-2.78335116735761	-4.55236868528057	-3.30370349261399	-2.81310382774952	-2.55241939140974	-2.64366465636781	-7.4571036641912	-3.01570114093332	-4.02879205709815	-1.41898243899991	-4.92227933104051	-7.4571036641912	-5.8605644175264	-5.76479268491864	-7.45710366419121	-7.4571036641912	-3.97307746436029	-7.45710366419121	-7.4571036641912	-5.93988366778386	-7.4571036641912	-4.23328365663997	-3.25967728121562	-4.21030133766283	-5.2992590861863	-5.94369726197089	-4.18262597248364	-7.45710366419121	-7.4571036641912	-4.34149660438171	-0.393822743350399	-0.490820002215816	-0.382844839995351	-0.479232552152159
LOC122196975	-0.598986981183653	-0.326807235491497	-0.29567050386857	-0.665241609658467	-0.317768777645443	-0.259651382592335	-0.323351227218486	-0.755140496344724	-0.306740662503226	-4.68562716503354	-2.55871574829681	-1.42091523421679	-2.25524915785381	-3.18339937876239	-1.62673038454888	-2.78335116735761	-4.55236868528057	-3.30370349261399	-2.81310382774952	-2.55241939140974	-2.64366465636781	-7.4571036641912	-3.01570114093332	-4.02879205709815	-1.41898243899991	-4.92227933104051	-7.4571036641912	-5.8605644175264	-5.76479268491864	-7.45710366419121	-7.4571036641912	-3.97307746436029	-7.45710366419121	-7.4571036641912	-5.93988366778386	-7.4571036641912	-4.23328365663997	-3.25967728121562	-4.21030133766283	-5.2992590861863	-5.94369726197089	-4.18262597248364	-7.45710366419121	-7.4571036641912	-4.34149660438171	-0.393822743350399	-0.490820002215816	-0.382844839995351	-0.479232552152159
LOC111886555	-0.288821356598488	-0.316389484824514	-0.275909005921105	0.470305961580925	-0.230908027606913	-0.0187147050020133	-0.242991691023616	0.0894072757033095	-0.0905716967780086	-4.1728715503868	-4.96864164442615	-4.31965747031923	-3.76387214508224	-7.4571036641912	-4.09018346375299	-5.06068354354461	-5.79584018638837	-5.07893876122887	-4.1021259401609	-7.4571036641912	-5.83135373487622	-5.70344357533289	-5.78727574609285	-7.45710366419121	-3.19668382354285	-5.69261674765875	-4.78569830273246	-5.8605644175264	-5.00728367030918	-5.05437831620872	-5.53041650743043	-4.12697468092721	-4.00941583346525	-4.0812985171355	-5.93988366778386	-3.00065050386449	-5.94416624106484	-5.65882105771765	-4.72120697674762	-4.47070127795099	-7.45710366419121	-7.4571036641912	-4.34743480854235	-4.37110501938439	-5.43314623618629	0.149718631624792	0.186652163596877	-0.0497801244924309	-0.210122692879235
LOC111886555	-0.288821356598488	-0.316389484824514	-0.275909005921105	0.470305961580925	-0.230908027606913	-0.0187147050020133	-0.242991691023616	0.0894072757033095	-0.0905716967780086	-4.1728715503868	-4.96864164442615	-4.31965747031923	-3.76387214508224	-7.4571036641912	-4.09018346375299	-5.06068354354461	-5.79584018638837	-5.07893876122887	-4.1021259401609	-7.4571036641912	-5.83135373487622	-5.70344357533289	-5.78727574609285	-7.45710366419121	-3.19668382354285	-5.69261674765875	-4.78569830273246	-5.8605644175264	-5.00728367030918	-5.05437831620872	-5.53041650743043	-4.12697468092721	-4.00941583346525	-4.0812985171355	-5.93988366778386	-3.00065050386449	-5.94416624106484	-5.65882105771765	-4.72120697674762	-4.47070127795099	-7.45710366419121	-7.4571036641912	-4.34743480854235	-4.37110501938439	-5.43314623618629	0.149718631624792	0.186652163596877	-0.0497801244924309	-0.210122692879235
LOC111906131	-2.07131637766529	-1.88104825801946	-3.08249988968925	-1.03421665968627	-1.71585061464889	-1.41734170112231	-1.83459056069261	-1.70550976500259	-1.85520046114257	-7.4571036641912	-7.45710366419121	-7.4571036641912	-4.92751161489388	-7.4571036641912	-7.4571036641912	-5.80980042468075	-5.79584018638837	-5.07893876122887	-4.74802569839317	-7.4571036641912	-7.45710366419121	-5.70344357533289	-5.78727574609285	-7.45710366419121	-7.4571036641912	-7.4571036641912	-4.27827085047202	-1.88555091843448	-3.40206617722197	-7.45710366419121	-7.4571036641912	-7.4571036641912	-5.88074391556764	-5.71504267604746	-5.93988366778386	-2.69192515151588	-7.4571036641912	-7.4571036641912	-7.45710366419121	-7.4571036641912	-5.22147885565232	-7.4571036641912	-1.96900307835414	-5.93462379700041	-6.115977905564	-1.76121081029705	-1.64639465416374	-1.10168699690461	-1.07450075685067
LOC111906131	-2.07131637766529	-1.88104825801946	-3.08249988968925	-1.03421665968627	-1.71585061464889	-1.41734170112231	-1.83459056069261	-1.70550976500259	-1.85520046114257	-7.4571036641912	-7.45710366419121	-7.4571036641912	-4.92751161489388	-7.4571036641912	-7.4571036641912	-5.80980042468075	-5.79584018638837	-5.07893876122887	-4.74802569839317	-7.4571036641912	-7.45710366419121	-5.70344357533289	-5.78727574609285	-7.45710366419121	-7.4571036641912	-7.4571036641912	-4.27827085047202	-1.88555091843448	-3.40206617722197	-7.45710366419121	-7.4571036641912	-7.4571036641912	-5.88074391556764	-5.71504267604746	-5.93988366778386	-2.69192515151588	-7.4571036641912	-7.4571036641912	-7.45710366419121	-7.4571036641912	-5.22147885565232	-7.4571036641912	-1.96900307835414	-5.93462379700041	-6.115977905564	-1.76121081029705	-1.64639465416374	-1.10168699690461	-1.07450075685067
LOC111917987	-0.770241700228352	-0.122427905350855	-0.171809470378748	-0.157421339765779	0.816183262212911	0.907932673423486	0.571348141270087	1.43507236530238	0.29692483338558	0.484112252109765	0.26287800476541	0.587069875895815	0.396826781106238	0.529985468107991	1.19630228032368	0.219921153951614	1.59817961455713	0.159385600568905	-1.54821750309634	-1.24736124560982	-2.1885024580932	-1.85889936245513	1.61359299197909	-2.65726659229339	-2.23482183761811	-1.22207599579232	-1.99885436220217	2.81406018010634	3.62802529608471	0.614362594501026	0.649210976894334	3.41705730172544	1.83377418250815	1.90917633788837	4.8197202806724	3.29048469189271	1.72826559742361	-0.369065537390769	1.02164699557124	-2.30229506404314	0.0420949388927941	1.15873870434998	-1.29532558779614	-1.48432220020778	0.0195859954270025	0.782507165952954	-0.348950908796601	1.15537920203504	0.70645808872232
LOC111917987	-0.770241700228352	-0.122427905350855	-0.171809470378748	-0.157421339765779	0.816183262212911	0.907932673423486	0.571348141270087	1.43507236530238	0.29692483338558	0.484112252109765	0.26287800476541	0.587069875895815	0.396826781106238	0.529985468107991	1.19630228032368	0.219921153951614	1.59817961455713	0.159385600568905	-1.54821750309634	-1.24736124560982	-2.1885024580932	-1.85889936245513	1.61359299197909	-2.65726659229339	-2.23482183761811	-1.22207599579232	-1.99885436220217	2.81406018010634	3.62802529608471	0.614362594501026	0.649210976894334	3.41705730172544	1.83377418250815	1.90917633788837	4.8197202806724	3.29048469189271	1.72826559742361	-0.369065537390769	1.02164699557124	-2.30229506404314	0.0420949388927941	1.15873870434998	-1.29532558779614	-1.48432220020778	0.0195859954270025	0.782507165952954	-0.348950908796601	1.15537920203504	0.70645808872232
LOC111916692	-1.02530229168151	-0.896249202392167	-2.3458907963717	-2.81800845903542	-2.68912935054043	-2.4803426271712	-3.3621427799279	-2.4247331462225	-1.1106474516705	-7.4571036641912	-7.45710366419121	-2.78393246093597	-5.69707782710217	-7.4571036641912	-5.09511385413257	-5.80980042468075	-1.1167450655528	-2.43515192551274	-2.52440345308564	-2.61436214116183	-2.35375684134966	-3.77221209531126	-3.25123175223889	-3.48920707578859	-4.98687686127982	-5.69261674765875	-7.4571036641912	-1.46276673961488	-2.34957920498137	-2.96909915695594	-2.23122896577521	-0.360598365851599	-1.07755514972264	-2.10423361096269	-2.1312071526995	-2.69192515151588	-2.70464015687487	-0.279908894832969	-1.47344831046878	-0.895061765256713	-1.58674323720157	-1.21645617710203	-1.4579443656932	-1.48432220020778	-1.45996793464275	-3.1476155910553	-3.95414433073638	-2.31886584144795	-3.55288446765009
LOC111916692	-1.02530229168151	-0.896249202392167	-2.3458907963717	-2.81800845903542	-2.68912935054043	-2.4803426271712	-3.3621427799279	-2.4247331462225	-1.1106474516705	-7.4571036641912	-7.45710366419121	-2.78393246093597	-5.69707782710217	-7.4571036641912	-5.09511385413257	-5.80980042468075	-1.1167450655528	-2.43515192551274	-2.52440345308564	-2.61436214116183	-2.35375684134966	-3.77221209531126	-3.25123175223889	-3.48920707578859	-4.98687686127982	-5.69261674765875	-7.4571036641912	-1.46276673961488	-2.34957920498137	-2.96909915695594	-2.23122896577521	-0.360598365851599	-1.07755514972264	-2.10423361096269	-2.1312071526995	-2.69192515151588	-2.70464015687487	-0.279908894832969	-1.47344831046878	-0.895061765256713	-1.58674323720157	-1.21645617710203	-1.4579443656932	-1.48432220020778	-1.45996793464275	-3.1476155910553	-3.95414433073638	-2.31886584144795	-3.55288446765009
LOC111897821	-0.850354042534061	-0.865547477641567	-0.983647586837844	-0.360170869973883	-0.508952679348147	-0.911462828731178	-1.0173845096881	-1.09818256054467	-0.465032359472279	-3.4963918892275	-5.73206191453433	-3.40405311128946	-7.4571036641912	-5.11337839247058	-2.4545848539799	-4.57008018980905	-3.44448686609904	-4.22482651773397	-5.22668830054275	-3.44753110131351	-5.83135373487622	-4.93498269126067	-5.78727574609285	-4.39983589343228	-3.19668382354285	-3.75803433822761	-4.78569830273246	-4.63488134565319	-3.85318679126	-3.90619942254507	-4.22360888420734	-3.38244746955506	-3.76858915638515	-5.71504267604746	-4.37822779412847	-3.39394843220859	-4.23328365663997	-7.4571036641912	-5.92741111313095	-7.4571036641912	-7.45710366419121	-3.83893743803344	-7.45710366419121	-7.4571036641912	-6.115977905564	-1.1680812591498	-0.604508648813343	-0.873991380184488	-0.914584745264136
LOC111897821	-0.850354042534061	-0.865547477641567	-0.983647586837844	-0.360170869973883	-0.508952679348147	-0.911462828731178	-1.0173845096881	-1.09818256054467	-0.465032359472279	-3.4963918892275	-5.73206191453433	-3.40405311128946	-7.4571036641912	-5.11337839247058	-2.4545848539799	-4.57008018980905	-3.44448686609904	-4.22482651773397	-5.22668830054275	-3.44753110131351	-5.83135373487622	-4.93498269126067	-5.78727574609285	-4.39983589343228	-3.19668382354285	-3.75803433822761	-4.78569830273246	-4.63488134565319	-3.85318679126	-3.90619942254507	-4.22360888420734	-3.38244746955506	-3.76858915638515	-5.71504267604746	-4.37822779412847	-3.39394843220859	-4.23328365663997	-7.4571036641912	-5.92741111313095	-7.4571036641912	-7.45710366419121	-3.83893743803344	-7.45710366419121	-7.4571036641912	-6.115977905564	-1.1680812591498	-0.604508648813343	-0.873991380184488	-0.914584745264136
LOC111886706	2.03438508693978	1.79840954919575	1.2556543606469	1.05972902236853	1.13513592576324	1.19778067947033	1.39249610242741	0.66039524056651	1.37111641228739	1.35591076556993	-2.30376630357061	0.213842214437357	-1.53404845506118	-1.52346675002009	-0.4650823102394	0.328479446906214	2.53228734377438	0.721133383580473	-0.776934144807265	-1.19910152391967	-0.206929949608808	0.350123763337325	-1.04774656730017	-0.364420312960392	-1.04747147177887	-0.706361167341975	-2.52458323185565	4.53642861838777	4.14654357636278	3.15587928838486	2.44439359660592	4.49954888927753	3.9562423659408	3.66499351908838	3.87367513927335	4.15896519135764	2.84928881927694	2.75870780373627	2.59496245932061	2.39425497300018	2.36799181065556	2.53670525789511	-0.15832797101986	0.691624613876563	1.32538581400925	1.30461569416971	1.03213112921184	1.28418239081076	1.06830043652776
LOC111886706	2.03438508693978	1.79840954919575	1.2556543606469	1.05972902236853	1.13513592576324	1.19778067947033	1.39249610242741	0.66039524056651	1.37111641228739	1.35591076556993	-2.30376630357061	0.213842214437357	-1.53404845506118	-1.52346675002009	-0.4650823102394	0.328479446906214	2.53228734377438	0.721133383580473	-0.776934144807265	-1.19910152391967	-0.206929949608808	0.350123763337325	-1.04774656730017	-0.364420312960392	-1.04747147177887	-0.706361167341975	-2.52458323185565	4.53642861838777	4.14654357636278	3.15587928838486	2.44439359660592	4.49954888927753	3.9562423659408	3.66499351908838	3.87367513927335	4.15896519135764	2.84928881927694	2.75870780373627	2.59496245932061	2.39425497300018	2.36799181065556	2.53670525789511	-0.15832797101986	0.691624613876563	1.32538581400925	1.30461569416971	1.03213112921184	1.28418239081076	1.06830043652776
LOC111919170	-4.38327336592913	-7.4571036641912	-5.1500403777435	-5.79065136520795	-4.53842960912743	-7.4571036641912	-7.4571036641912	-3.54057960010468	-7.4571036641912	-0.349002722461906	-3.17561493417137	-4.14765298453145	-5.69707782710217	-7.4571036641912	-5.83867962251848	-2.61301022140466	-5.79584018638837	-3.30370349261399	-7.45710366419121	-4.86362908749709	-3.31238807514907	-7.4571036641912	-1.22482555029433	0.969181425999633	-3.37861497337551	-5.69261674765875	-3.36021073059605	-7.4571036641912	-5.76479268491864	-5.80449977977299	-4.73384572735147	-2.76184659480786	-2.26022293159635	-4.0812985171355	-7.4571036641912	-0.532420487828197	-7.4571036641912	-7.4571036641912	-5.92741111313095	-3.40563199234259	-7.45710366419121	-2.10266332684676	-7.45710366419121	-1.93516514594228	-0.966174481347399	-5.92961859753246	-6.0120003211227	-5.41771253964351	-7.4571036641912
LOC111919170	-4.38327336592913	-7.4571036641912	-5.1500403777435	-5.79065136520795	-4.53842960912743	-7.4571036641912	-7.4571036641912	-3.54057960010468	-7.4571036641912	-0.349002722461906	-3.17561493417137	-4.14765298453145	-5.69707782710217	-7.4571036641912	-5.83867962251848	-2.61301022140466	-5.79584018638837	-3.30370349261399	-7.45710366419121	-4.86362908749709	-3.31238807514907	-7.4571036641912	-1.22482555029433	0.969181425999633	-3.37861497337551	-5.69261674765875	-3.36021073059605	-7.4571036641912	-5.76479268491864	-5.80449977977299	-4.73384572735147	-2.76184659480786	-2.26022293159635	-4.0812985171355	-7.4571036641912	-0.532420487828197	-7.4571036641912	-7.4571036641912	-5.92741111313095	-3.40563199234259	-7.45710366419121	-2.10266332684676	-7.45710366419121	-1.93516514594228	-0.966174481347399	-5.92961859753246	-6.0120003211227	-5.41771253964351	-7.4571036641912
LOC111908849	-0.307548414495685	-0.516490615068635	-0.630055857204323	-0.0799008534152401	-0.560987442186144	-0.718908925127207	-0.269283978176024	-0.448274527551453	-0.217916147270432	-4.68562716503354	-3.17561493417137	-2.55165024048302	-3.51954726769398	-5.8539540562965	-2.36429104378114	-4.2046422678664	-5.79584018638837	-4.58957767150449	-1.89765366011075	-1.51632461667426	-2.26876479663925	-4.93498269126067	-3.88314364806861	-4.90064204731247	-2.52549113091847	-2.81467270936597	-1.91332313145303	-5.12129458012974	-5.76479268491864	-7.45710366419121	-7.4571036641912	-5.75035143696648	-7.45710366419121	-7.4571036641912	-7.4571036641912	-7.4571036641912	-4.38403395041886	-4.88273109379898	-4.72120697674762	-5.2992590861863	-4.74241869227769	-7.4571036641912	-7.45710366419121	-7.4571036641912	-4.62240107129062	-0.186102639192234	-0.751548738255949	-0.617379820199857	-0.639761748557278
LOC111908849	-0.307548414495685	-0.516490615068635	-0.630055857204323	-0.0799008534152401	-0.560987442186144	-0.718908925127207	-0.269283978176024	-0.448274527551453	-0.217916147270432	-4.68562716503354	-3.17561493417137	-2.55165024048302	-3.51954726769398	-5.8539540562965	-2.36429104378114	-4.2046422678664	-5.79584018638837	-4.58957767150449	-1.89765366011075	-1.51632461667426	-2.26876479663925	-4.93498269126067	-3.88314364806861	-4.90064204731247	-2.52549113091847	-2.81467270936597	-1.91332313145303	-5.12129458012974	-5.76479268491864	-7.45710366419121	-7.4571036641912	-5.75035143696648	-7.45710366419121	-7.4571036641912	-7.4571036641912	-7.4571036641912	-4.38403395041886	-4.88273109379898	-4.72120697674762	-5.2992590861863	-4.74241869227769	-7.4571036641912	-7.45710366419121	-7.4571036641912	-4.62240107129062	-0.186102639192234	-0.751548738255949	-0.617379820199857	-0.639761748557278
LOC111906328	-2.75429663699741	-1.26555128057945	-2.30526366798832	-1.61079614016354	-0.920100928259893	-1.77069099022357	-1.86100518698234	-1.5491115498528	-1.2966207511852	-5.48844818444232	-7.45710366419121	-6.37696740326818	-6.32385517645599	-7.4571036641912	-5.83867962251848	-7.45710366419121	-3.76823655904427	-7.45710366419121	-3.56494679175714	-2.38110967983081	-4.59751646982596	-4.06636453612106	-7.45710366419121	-7.45710366419121	-3.96936713941894	-7.4571036641912	-3.90362163318531	-7.4571036641912	-7.4571036641912	-5.80449977977299	-6.19352477191195	-7.4571036641912	-5.88074391556764	-7.4571036641912	-7.4571036641912	-3.9363905403138	-5.2220474323611	-5.65882105771765	-3.72732472291128	-4.3211465923404	-5.53785907464234	-6.00540998726985	-4.05932732842745	-3.958770535906	-2.24620834411117	-1.1002268916246	-2.45661598905573	-1.30753534538306	-2.53387239996194
LOC111906328	-2.75429663699741	-1.26555128057945	-2.30526366798832	-1.61079614016354	-0.920100928259893	-1.77069099022357	-1.86100518698234	-1.5491115498528	-1.2966207511852	-5.48844818444232	-7.45710366419121	-6.37696740326818	-6.32385517645599	-7.4571036641912	-5.83867962251848	-7.45710366419121	-3.76823655904427	-7.45710366419121	-3.56494679175714	-2.38110967983081	-4.59751646982596	-4.06636453612106	-7.45710366419121	-7.45710366419121	-3.96936713941894	-7.4571036641912	-3.90362163318531	-7.4571036641912	-7.4571036641912	-5.80449977977299	-6.19352477191195	-7.4571036641912	-5.88074391556764	-7.4571036641912	-7.4571036641912	-3.9363905403138	-5.2220474323611	-5.65882105771765	-3.72732472291128	-4.3211465923404	-5.53785907464234	-6.00540998726985	-4.05932732842745	-3.958770535906	-2.24620834411117	-1.1002268916246	-2.45661598905573	-1.30753534538306	-2.53387239996194
LOC111909624	1.30801146086841	0.935447678946579	0.733807896411079	-0.878415899005023	-0.252137872583732	0.248211344293171	-0.606507956151046	0.923326857018355	1.33953592850766	6.12460673958075	5.65959151516387	5.34210750355797	4.41964003001342	4.26008155303879	4.77301145233988	5.2749782954983	3.61655748089991	4.03015652690327	-0.701040720010492	-1.10717077151299	-0.563978917436331	1.39212373567833	4.63234267738783	4.60978995359422	3.70534454082189	3.80080248705262	5.05234273047565	-0.753439928975222	-0.201996739753486	-1.0181416506948	-0.067297612522301	1.85348736725769	2.94677991804802	1.61759081027808	2.43025993713163	3.16423065799545	-0.695200074267131	-1.39816865027056	-0.853486299267044	-0.7930216730719	-1.08881275136423	1.62151449188497	2.13679210468459	2.39074144191689	3.71636623476164	-0.0359141271265939	-0.171201267870211	0.708739175866168	-0.409007493653103
LOC111909624	1.30801146086841	0.935447678946579	0.733807896411079	-0.878415899005023	-0.252137872583732	0.248211344293171	-0.606507956151046	0.923326857018355	1.33953592850766	6.12460673958075	5.65959151516387	5.34210750355797	4.41964003001342	4.26008155303879	4.77301145233988	5.2749782954983	3.61655748089991	4.03015652690327	-0.701040720010492	-1.10717077151299	-0.563978917436331	1.39212373567833	4.63234267738783	4.60978995359422	3.70534454082189	3.80080248705262	5.05234273047565	-0.753439928975222	-0.201996739753486	-1.0181416506948	-0.067297612522301	1.85348736725769	2.94677991804802	1.61759081027808	2.43025993713163	3.16423065799545	-0.695200074267131	-1.39816865027056	-0.853486299267044	-0.7930216730719	-1.08881275136423	1.62151449188497	2.13679210468459	2.39074144191689	3.71636623476164	-0.0359141271265939	-0.171201267870211	0.708739175866168	-0.409007493653103
LOC111892701	1.52464624615597	1.95925638115469	2.33327632069907	3.06852367552635	2.88860344696776	3.13313786218128	2.49483356505374	2.50157227830743	1.73702656049909	5.59486801124969	5.47484005481161	5.09846844840972	4.88088064309367	4.95217027877301	4.54443864157738	4.36841451470169	3.66075580987976	3.85182988177442	-1.4209940996984	-2.00418555564481	-0.797047590197991	-0.873867511869938	2.71676634843898	3.27745157445756	4.01422510335182	4.41631660578857	4.66393847463044	1.1338287760523	2.62868921995271	0.23516002404591	2.01996693085057	2.80392427364877	3.31297847051292	2.68822196542238	3.20912356777734	4.04242233442987	-0.327378719041545	-0.49243964387191	0.0962342602942218	-0.7930216730719	-0.365374046516948	1.30717892999548	2.29198886726122	2.43264254585579	2.61843298621795	-0.0359141271265939	-0.775562015895386	-0.270756805485748	-1.07450075685067
LOC111892701	1.52464624615597	1.95925638115469	2.33327632069907	3.06852367552635	2.88860344696776	3.13313786218128	2.49483356505374	2.50157227830743	1.73702656049909	5.59486801124969	5.47484005481161	5.09846844840972	4.88088064309367	4.95217027877301	4.54443864157738	4.36841451470169	3.66075580987976	3.85182988177442	-1.4209940996984	-2.00418555564481	-0.797047590197991	-0.873867511869938	2.71676634843898	3.27745157445756	4.01422510335182	4.41631660578857	4.66393847463044	1.1338287760523	2.62868921995271	0.23516002404591	2.01996693085057	2.80392427364877	3.31297847051292	2.68822196542238	3.20912356777734	4.04242233442987	-0.327378719041545	-0.49243964387191	0.0962342602942218	-0.7930216730719	-0.365374046516948	1.30717892999548	2.29198886726122	2.43264254585579	2.61843298621795	-0.0359141271265939	-0.775562015895386	-0.270756805485748	-1.07450075685067
LOC111883631	-0.425322215886581	-1.28573342082163	0.363576826915154	-0.394958693268168	-0.954487468105912	-0.607448083127867	-0.959155766027736	-0.39022407095101	0.593172870002468	-5.48844818444232	-5.73206191453433	-4.51498058282561	-3.76387214508224	-5.8539540562965	-5.09511385413257	-7.45710366419121	-7.4571036641912	-5.07893876122887	-1.76293394629908	-3.44753110131351	-5.83135373487622	-4.06636453612106	-2.69256659097283	-4.39983589343228	-2.88989016800108	-7.4571036641912	-2.80362940752298	-5.8605644175264	-5.00728367030918	-5.80449977977299	-5.53041650743043	-5.75035143696648	-5.14550504475313	-7.4571036641912	-7.4571036641912	-3.39394843220859	-4.09680596059805	-5.65882105771765	-2.67987321016306	-3.94773343965775	-3.65141584629743	-3.74043882363651	-1.93866024674569	-3.29879897082963	-2.78265264856763	-0.466721496588235	-1.31194913153719	-0.750691337734049	-0.604449880961855
LOC111883631	-0.425322215886581	-1.28573342082163	0.363576826915154	-0.394958693268168	-0.954487468105912	-0.607448083127867	-0.959155766027736	-0.39022407095101	0.593172870002468	-5.48844818444232	-5.73206191453433	-4.51498058282561	-3.76387214508224	-5.8539540562965	-5.09511385413257	-7.45710366419121	-7.4571036641912	-5.07893876122887	-1.76293394629908	-3.44753110131351	-5.83135373487622	-4.06636453612106	-2.69256659097283	-4.39983589343228	-2.88989016800108	-7.4571036641912	-2.80362940752298	-5.8605644175264	-5.00728367030918	-5.80449977977299	-5.53041650743043	-5.75035143696648	-5.14550504475313	-7.4571036641912	-7.4571036641912	-3.39394843220859	-4.09680596059805	-5.65882105771765	-2.67987321016306	-3.94773343965775	-3.65141584629743	-3.74043882363651	-1.93866024674569	-3.29879897082963	-2.78265264856763	-0.466721496588235	-1.31194913153719	-0.750691337734049	-0.604449880961855
LOC111895481	-5.94360549766365	-3.3489919286814	-4.30370461069684	-5.03792594987695	-3.63712727835806	-3.27521569178335	-3.21860693499258	-4.44807040658955	-3.81536351152944	-2.41033542994372	-2.50399396275201	-3.22231327087598	-3.76387214508224	-7.4571036641912	-3.01721825931039	-0.857765056995611	-3.1019177528839	-1.17861340044278	0.694745051357126	0.621845208127218	-3.00686541497566	-4.93498269126067	-3.09001937830968	-2.78959998927332	-4.98687686127982	-2.34584525133146	-3.36021073059605	-3.74065922471326	-3.85318679126	-2.07387941385226	-3.0916432432279	-2.42590605189964	-2.11215851408569	-2.59209923740099	-2.03407136090482	-1.34643683268203	-2.27822177279273	-4.00922856257996	-2.18117061375808	-3.56472176298248	-1.7309447358106	-3.94465696082895	-4.05932732842745	-5.93462379700041	-1.53095988212576	-4.07663144247208	-4.19194940324198	-5.41771253964351	-5.08090354033968
LOC111895481	-5.94360549766365	-3.3489919286814	-4.30370461069684	-5.03792594987695	-3.63712727835806	-3.27521569178335	-3.21860693499258	-4.44807040658955	-3.81536351152944	-2.41033542994372	-2.50399396275201	-3.22231327087598	-3.76387214508224	-7.4571036641912	-3.01721825931039	-0.857765056995611	-3.1019177528839	-1.17861340044278	0.694745051357126	0.621845208127218	-3.00686541497566	-4.93498269126067	-3.09001937830968	-2.78959998927332	-4.98687686127982	-2.34584525133146	-3.36021073059605	-3.74065922471326	-3.85318679126	-2.07387941385226	-3.0916432432279	-2.42590605189964	-2.11215851408569	-2.59209923740099	-2.03407136090482	-1.34643683268203	-2.27822177279273	-4.00922856257996	-2.18117061375808	-3.56472176298248	-1.7309447358106	-3.94465696082895	-4.05932732842745	-5.93462379700041	-1.53095988212576	-4.07663144247208	-4.19194940324198	-5.41771253964351	-5.08090354033968
LOC111909532	-4.09602686553757	-3.04389329844128	-3.56757030408313	-2.48254564470076	-0.306620853202166	1.5066572443444	-0.663485375420454	-5.99109679966794	-2.64645704850232	-1.97456262860126	-4.47202393220358	-3.61203227066554	-5.69707782710217	-3.18339937876239	-4.60686759815873	-2.8449145055668	-1.56473159419259	0.0218455479334774	-4.74802569839317	-0.620436323737006	-4.59751646982596	-4.4362655572021	0.771243651813088	-3.28004620165107	-3.19668382354285	-3.51363341642741	-1.28399518449762	-0.474126732312055	-3.9920658284251	-4.56334977799056	-4.73384572735147	-7.4571036641912	-2.82565174959717	-7.4571036641912	-4.37822779412847	-0.413076574853902	-5.2220474323611	-4.38085611776858	-2.40907976687246	0.469923761198273	-2.80675093884194	-2.23055331929868	-4.70780898175811	-5.93462379700041	-4.62240107129062	-0.393822743350399	-3.20238534784848	-3.27847185248585	-4.73706597982042
LOC111909532	-4.09602686553757	-3.04389329844128	-3.56757030408313	-2.48254564470076	-0.306620853202166	1.5066572443444	-0.663485375420454	-5.99109679966794	-2.64645704850232	-1.97456262860126	-4.47202393220358	-3.61203227066554	-5.69707782710217	-3.18339937876239	-4.60686759815873	-2.8449145055668	-1.56473159419259	0.0218455479334774	-4.74802569839317	-0.620436323737006	-4.59751646982596	-4.4362655572021	0.771243651813088	-3.28004620165107	-3.19668382354285	-3.51363341642741	-1.28399518449762	-0.474126732312055	-3.9920658284251	-4.56334977799056	-4.73384572735147	-7.4571036641912	-2.82565174959717	-7.4571036641912	-4.37822779412847	-0.413076574853902	-5.2220474323611	-4.38085611776858	-2.40907976687246	0.469923761198273	-2.80675093884194	-2.23055331929868	-4.70780898175811	-5.93462379700041	-4.62240107129062	-0.393822743350399	-3.20238534784848	-3.27847185248585	-4.73706597982042
LOC128127569	0.569154486076579	0.641561013390783	1.08276165248421	0.847945313001052	0.619828646570329	0.899570401999542	0.795067195993383	0.911835329896419	0.975231029572742	-3.4963918892275	-4.96864164442615	-3.61203227066554	-3.76387214508224	-4.26297978167951	-3.9522325570867	-3.46367124742041	-4.18631517557008	-2.86655389267644	-2.9237805361134	-1.45837070130944	-3.31238807514907	-3.52799639794941	-2.81328034681652	-5.67414343663674	-3.19668382354285	-4.05245582818441	-3.36021073059605	-5.8605644175264	-5.00728367030918	-4.56334977799056	-4.73384572735147	-5.75035143696648	-3.07709164891544	-4.45073722866951	-4.73744521451419	-7.4571036641912	-3.47240114779341	-7.4571036641912	-4.07357697566342	-3.74355434554747	-3.47172485177813	-4.46775406754839	-5.18929158096053	-5.21048615125233	-3.42721852925316	0.861204293857339	0.741979486466057	1.09986001874148	1.03789369602319
LOC128127569	0.569154486076579	0.641561013390783	1.08276165248421	0.847945313001052	0.619828646570329	0.899570401999542	0.795067195993383	0.911835329896419	0.975231029572742	-3.4963918892275	-4.96864164442615	-3.61203227066554	-3.76387214508224	-4.26297978167951	-3.9522325570867	-3.46367124742041	-4.18631517557008	-2.86655389267644	-2.9237805361134	-1.45837070130944	-3.31238807514907	-3.52799639794941	-2.81328034681652	-5.67414343663674	-3.19668382354285	-4.05245582818441	-3.36021073059605	-5.8605644175264	-5.00728367030918	-4.56334977799056	-4.73384572735147	-5.75035143696648	-3.07709164891544	-4.45073722866951	-4.73744521451419	-7.4571036641912	-3.47240114779341	-7.4571036641912	-4.07357697566342	-3.74355434554747	-3.47172485177813	-4.46775406754839	-5.18929158096053	-5.21048615125233	-3.42721852925316	0.861204293857339	0.741979486466057	1.09986001874148	1.03789369602319
LOC111886239	-0.130393189361346	-1.16867010904632	-0.761284884615035	-0.783174691725313	-0.434258750274014	-0.784767036767808	-0.102427137061233	0.136244596979097	-0.531606981556087	-7.4571036641912	-3.56613352901798	-3.61203227066554	-2.96631681435299	-7.4571036641912	-3.50358123681873	-3.91331362367684	-2.13760086469502	-5.07893876122887	-3.47792313956697	-1.70561834850168	-4.59751646982596	-1.43368183000741	-5.03392009138438	-4.90064204731247	-7.4571036641912	-3.51363341642741	-1.54840027422703	-2.5823863505666	-3.61006507479751	-1.68627077910927	-2.74471108825792	-4.49497028386463	-4.66081887499943	-3.54342320127155	-4.09085875093454	-1.05079642084755	-4.38403395041886	-7.4571036641912	-5.92741111313095	-2.16847778838487	-4.38339782653994	-7.4571036641912	0.0221946663487927	-2.26396100783665	-2.87200050140883	-0.177335746165943	0.136061796274065	0.00850912550228301	-0.107684358586973
LOC111886239	-0.130393189361346	-1.16867010904632	-0.761284884615035	-0.783174691725313	-0.434258750274014	-0.784767036767808	-0.102427137061233	0.136244596979097	-0.531606981556087	-7.4571036641912	-3.56613352901798	-3.61203227066554	-2.96631681435299	-7.4571036641912	-3.50358123681873	-3.91331362367684	-2.13760086469502	-5.07893876122887	-3.47792313956697	-1.70561834850168	-4.59751646982596	-1.43368183000741	-5.03392009138438	-4.90064204731247	-7.4571036641912	-3.51363341642741	-1.54840027422703	-2.5823863505666	-3.61006507479751	-1.68627077910927	-2.74471108825792	-4.49497028386463	-4.66081887499943	-3.54342320127155	-4.09085875093454	-1.05079642084755	-4.38403395041886	-7.4571036641912	-5.92741111313095	-2.16847778838487	-4.38339782653994	-7.4571036641912	0.0221946663487927	-2.26396100783665	-2.87200050140883	-0.177335746165943	0.136061796274065	0.00850912550228301	-0.107684358586973
LOC111910620	3.79411941054103	4.03547723078882	4.25264250375675	4.27491649311203	4.27369240508989	4.51648382748593	4.15206249475286	3.95028458022396	3.70606499668476	5.20637323083498	4.82899771730922	4.80220504965696	5.03975721611561	5.22136352105441	5.03703167582542	4.9225427763184	5.20829687359146	4.78651873333155	-0.789980471904815	-1.02074871757923	-1.05723164208898	-1.33211874148175	0.0855424352024045	-0.815076761399884	2.28036467850197	3.44454113798905	2.8669226292999	3.53534970307015	4.24887354129804	1.68193990722899	2.33921889655056	3.61893139904776	2.47542989626963	2.46579290619856	3.76032929333822	4.39804919251849	0.6286086473211	0.443121396564636	1.20756984891273	-0.744586353993889	-0.0733340460094005	0.41035318777448	0.250032898872369	-0.229332445642771	1.86587238174467	0.818014652842645	-0.228052116402696	0.434161935700651	-0.561491817150089
LOC111910620	3.79411941054103	4.03547723078882	4.25264250375675	4.27491649311203	4.27369240508989	4.51648382748593	4.15206249475286	3.95028458022396	3.70606499668476	5.20637323083498	4.82899771730922	4.80220504965696	5.03975721611561	5.22136352105441	5.03703167582542	4.9225427763184	5.20829687359146	4.78651873333155	-0.789980471904815	-1.02074871757923	-1.05723164208898	-1.33211874148175	0.0855424352024045	-0.815076761399884	2.28036467850197	3.44454113798905	2.8669226292999	3.53534970307015	4.24887354129804	1.68193990722899	2.33921889655056	3.61893139904776	2.47542989626963	2.46579290619856	3.76032929333822	4.39804919251849	0.6286086473211	0.443121396564636	1.20756984891273	-0.744586353993889	-0.0733340460094005	0.41035318777448	0.250032898872369	-0.229332445642771	1.86587238174467	0.818014652842645	-0.228052116402696	0.434161935700651	-0.561491817150089
LOC111918122	0.0642529416741577	-0.295776983994544	-0.398754431667521	0.0806434388839863	-0.547801748451068	0.00486574508130765	-0.134290281870629	-0.307306119619539	-0.0137845313996125	-7.4571036641912	-5.73206191453433	-3.22231327087598	-3.1282431320118	-5.8539540562965	-4.24273354701212	-4.57008018980905	-5.79584018638837	-3.93393365895522	-4.1021259401609	-3.69276139254008	-7.45710366419121	-4.93498269126067	-5.03392009138438	-5.67414343663674	-4.12330529605248	-7.4571036641912	-3.60648061665397	-4.63488134565319	-3.40206617722197	-5.80449977977299	-3.84743761756847	-4.99021476913266	-5.88074391556764	-5.71504267604746	-5.93988366778386	-4.81586819288974	-3.65208609556927	-5.65882105771765	-5.20175821706176	-4.82629871583686	-5.94369726197089	-5.607931177579	-5.91709569605943	-5.93462379700041	-5.43314623618629	-0.012335303608577	0.276977683799112	-0.210411299106842	0.432437018078678
LOC111918122	0.0642529416741577	-0.295776983994544	-0.398754431667521	0.0806434388839863	-0.547801748451068	0.00486574508130765	-0.134290281870629	-0.307306119619539	-0.0137845313996125	-7.4571036641912	-5.73206191453433	-3.22231327087598	-3.1282431320118	-5.8539540562965	-4.24273354701212	-4.57008018980905	-5.79584018638837	-3.93393365895522	-4.1021259401609	-3.69276139254008	-7.45710366419121	-4.93498269126067	-5.03392009138438	-5.67414343663674	-4.12330529605248	-7.4571036641912	-3.60648061665397	-4.63488134565319	-3.40206617722197	-5.80449977977299	-3.84743761756847	-4.99021476913266	-5.88074391556764	-5.71504267604746	-5.93988366778386	-4.81586819288974	-3.65208609556927	-5.65882105771765	-5.20175821706176	-4.82629871583686	-5.94369726197089	-5.607931177579	-5.91709569605943	-5.93462379700041	-5.43314623618629	-0.012335303608577	0.276977683799112	-0.210411299106842	0.432437018078678
LOC111901680	-2.27738247400672	-1.88104825801946	-1.49813160599974	-1.18841544366055	-0.853693089421668	-1.22221651683255	-1.68551883687807	-1.61407493441807	-1.36434998286611	-7.4571036641912	-5.73206191453433	-5.76625236480137	-5.69707782710217	-7.4571036641912	-5.09511385413257	-7.45710366419121	-7.4571036641912	-5.8251262407191	-4.1021259401609	-4.36062959720065	-7.45710366419121	-7.4571036641912	-4.5415255554249	-7.45710366419121	-4.12330529605248	-7.4571036641912	-5.57534225063188	-3.35332405156001	-4.14575188788044	-4.56334977799056	-7.4571036641912	-4.99021476913266	-4.66081887499943	-7.4571036641912	-5.93988366778386	-7.4571036641912	-7.4571036641912	-4.88273109379898	-7.45710366419121	-6.00754849103002	-5.22147885565232	-7.4571036641912	-7.45710366419121	-5.93462379700041	-7.45710366419121	-1.52045358495768	-1.22672000838932	-1.21569663586141	-1.00378439885333
LOC111901680	-2.27738247400672	-1.88104825801946	-1.49813160599974	-1.18841544366055	-0.853693089421668	-1.22221651683255	-1.68551883687807	-1.61407493441807	-1.36434998286611	-7.4571036641912	-5.73206191453433	-5.76625236480137	-5.69707782710217	-7.4571036641912	-5.09511385413257	-7.45710366419121	-7.4571036641912	-5.8251262407191	-4.1021259401609	-4.36062959720065	-7.45710366419121	-7.4571036641912	-4.5415255554249	-7.45710366419121	-4.12330529605248	-7.4571036641912	-5.57534225063188	-3.35332405156001	-4.14575188788044	-4.56334977799056	-7.4571036641912	-4.99021476913266	-4.66081887499943	-7.4571036641912	-5.93988366778386	-7.4571036641912	-7.4571036641912	-4.88273109379898	-7.45710366419121	-6.00754849103002	-5.22147885565232	-7.4571036641912	-7.45710366419121	-5.93462379700041	-7.45710366419121	-1.52045358495768	-1.22672000838932	-1.21569663586141	-1.00378439885333
LOC111897176	0.594592489225653	1.12318900852259	-0.431172757217095	0.370273096691355	0.24874363512476	-0.307253824689506	-0.191802360959443	-0.458180824554644	0.0847449697515611	-1.14097858518569	-2.35127870879702	-1.32611891971491	-4.42833549721393	-5.11337839247058	-1.68020331988604	-3.28239331477669	0.661087631290831	-1.4109480871656	-2.07791256227369	-0.282059146355638	-0.738724648334964	-1.96896139098875	-0.747897079543488	-2.32048491877655	-3.03514723566101	-1.26874340761633	-6.22897848197918	-0.240218045040031	-1.09150739971797	-2.14996281008709	-1.62329673858942	0.74919131704969	-0.624424176747916	-1.08068398608254	-0.0436666083721191	0.492529748547733	-0.980389890678698	0.878946395455857	-1.34981859277036	0.283974321496635	-0.796594454539356	-0.0985206909935348	0.111902390542163	0.672456628310824	-0.46260460097834	-0.723228718737278	-0.510835392374995	0.480661633093957	-0.487250600615262
LOC111897176	0.594592489225653	1.12318900852259	-0.431172757217095	0.370273096691355	0.24874363512476	-0.307253824689506	-0.191802360959443	-0.458180824554644	0.0847449697515611	-1.14097858518569	-2.35127870879702	-1.32611891971491	-4.42833549721393	-5.11337839247058	-1.68020331988604	-3.28239331477669	0.661087631290831	-1.4109480871656	-2.07791256227369	-0.282059146355638	-0.738724648334964	-1.96896139098875	-0.747897079543488	-2.32048491877655	-3.03514723566101	-1.26874340761633	-6.22897848197918	-0.240218045040031	-1.09150739971797	-2.14996281008709	-1.62329673858942	0.74919131704969	-0.624424176747916	-1.08068398608254	-0.0436666083721191	0.492529748547733	-0.980389890678698	0.878946395455857	-1.34981859277036	0.283974321496635	-0.796594454539356	-0.0985206909935348	0.111902390542163	0.672456628310824	-0.46260460097834	-0.723228718737278	-0.510835392374995	0.480661633093957	-0.487250600615262
LOC122196976	-5.22136760784761	-7.4571036641912	-7.4571036641912	-5.79065136520795	-7.4571036641912	-5.91829633643588	-7.4571036641912	-7.45710366419121	-5.66618158302499	-4.1728715503868	-7.45710366419121	-7.4571036641912	-5.69707782710217	-7.4571036641912	-3.16185446510886	-5.06068354354461	-4.18631517557008	-5.8251262407191	-2.4814414735351	-0.469695995624278	-2.04024677679665	-3.77221209531126	-3.6404426895426	-2.22368589235905	-3.28478349176328	-3.1222313931357	-2.80362940752298	-3.85624697604452	-5.76479268491864	-1.45152017468628	-2.02992732724868	-3.59063982121346	-2.76908818571869	-3.33477144713705	-4.73744521451419	-1.86770232913978	-4.38403395041886	-2.63648280345089	-2.78274700243265	-1.77886525206059	-1.31640186717705	-1.87657150853092	-1.4579443656932	0.106823702975593	-1.45996793464275	-5.92961859753246	-7.4571036641912	-7.45710366419121	-5.53321283368063
LOC122196976	-5.22136760784761	-7.4571036641912	-7.4571036641912	-5.79065136520795	-7.4571036641912	-5.91829633643588	-7.4571036641912	-7.45710366419121	-5.66618158302499	-4.1728715503868	-7.45710366419121	-7.4571036641912	-5.69707782710217	-7.4571036641912	-3.16185446510886	-5.06068354354461	-4.18631517557008	-5.8251262407191	-2.4814414735351	-0.469695995624278	-2.04024677679665	-3.77221209531126	-3.6404426895426	-2.22368589235905	-3.28478349176328	-3.1222313931357	-2.80362940752298	-3.85624697604452	-5.76479268491864	-1.45152017468628	-2.02992732724868	-3.59063982121346	-2.76908818571869	-3.33477144713705	-4.73744521451419	-1.86770232913978	-4.38403395041886	-2.63648280345089	-2.78274700243265	-1.77886525206059	-1.31640186717705	-1.87657150853092	-1.4579443656932	0.106823702975593	-1.45996793464275	-5.92961859753246	-7.4571036641912	-7.45710366419121	-5.53321283368063
LOC111902197	5.18505029106973	4.89265508883385	5.10195918517506	5.12236617900776	5.01484560899112	4.88885262761037	5.00438816661644	4.9436848165783	5.10351182240196	-0.0979182823344511	1.25945258365262	1.70147751958925	0.94195165427848	0.68373663959757	2.17016666146106	1.41985712375452	0.155131346231308	0.902657027446456	2.45697086475582	3.60956841525909	1.30047720741102	-0.201448943960218	0.63369640753833	0.0185923587818255	2.58535418853739	0.89102921101338	0.687304561357094	0.122378078238755	0.151419890997324	-0.391785980016551	-0.786585798282239	-1.55332929566509	-0.649733267512827	-1.39827728815458	-0.872413736800614	-0.805557073488766	-0.164984174392973	-1.37160239548045	-0.694584052054818	-0.204595775798187	-0.576240812764451	-0.814524580678597	0.339412893672396	-0.573815501647986	-0.542872006685627	5.01136069915494	4.87917766608536	5.24426213963035	4.90799518479257
LOC111902197	5.18505029106973	4.89265508883385	5.10195918517506	5.12236617900776	5.01484560899112	4.88885262761037	5.00438816661644	4.9436848165783	5.10351182240196	-0.0979182823344511	1.25945258365262	1.70147751958925	0.94195165427848	0.68373663959757	2.17016666146106	1.41985712375452	0.155131346231308	0.902657027446456	2.45697086475582	3.60956841525909	1.30047720741102	-0.201448943960218	0.63369640753833	0.0185923587818255	2.58535418853739	0.89102921101338	0.687304561357094	0.122378078238755	0.151419890997324	-0.391785980016551	-0.786585798282239	-1.55332929566509	-0.649733267512827	-1.39827728815458	-0.872413736800614	-0.805557073488766	-0.164984174392973	-1.37160239548045	-0.694584052054818	-0.204595775798187	-0.576240812764451	-0.814524580678597	0.339412893672396	-0.573815501647986	-0.542872006685627	5.01136069915494	4.87917766608536	5.24426213963035	4.90799518479257
LOC111894818	-1.1549561528785	-1.02603910651559	-1.98343957018236	-1.07124893700608	-1.35271975433975	-1.66768875045193	-3.21860693499258	-1.37012128743443	-2.18189103445453	-5.48844818444232	-5.73206191453433	-5.00901068054951	-7.4571036641912	-7.4571036641912	-5.83867962251848	-4.57008018980905	-5.04408696116508	-5.8251262407191	-3.86278539109754	-3.44753110131351	-5.83135373487622	-7.4571036641912	-3.88314364806861	-3.73391884823838	-3.83028231039228	-5.69261674765875	-4.78569830273246	-4.44192815368757	-7.4571036641912	-7.45710366419121	-7.4571036641912	-7.4571036641912	-7.45710366419121	-7.4571036641912	-7.4571036641912	-7.4571036641912	-4.74303058510825	-5.65882105771765	-7.45710366419121	-7.4571036641912	-7.45710366419121	-6.00540998726985	-7.45710366419121	-7.4571036641912	-5.43314623618629	-1.27624992701685	-1.44041879882236	-0.677381659574139	-1.69969225711109
LOC111894818	-1.1549561528785	-1.02603910651559	-1.98343957018236	-1.07124893700608	-1.35271975433975	-1.66768875045193	-3.21860693499258	-1.37012128743443	-2.18189103445453	-5.48844818444232	-5.73206191453433	-5.00901068054951	-7.4571036641912	-7.4571036641912	-5.83867962251848	-4.57008018980905	-5.04408696116508	-5.8251262407191	-3.86278539109754	-3.44753110131351	-5.83135373487622	-7.4571036641912	-3.88314364806861	-3.73391884823838	-3.83028231039228	-5.69261674765875	-4.78569830273246	-4.44192815368757	-7.4571036641912	-7.45710366419121	-7.4571036641912	-7.4571036641912	-7.45710366419121	-7.4571036641912	-7.4571036641912	-7.4571036641912	-4.74303058510825	-5.65882105771765	-7.45710366419121	-7.4571036641912	-7.45710366419121	-6.00540998726985	-7.45710366419121	-7.4571036641912	-5.43314623618629	-1.27624992701685	-1.44041879882236	-0.677381659574139	-1.69969225711109
LOC111904964	-4.74229897138279	-3.73640937155448	-3.38714480597994	-3.43737392765977	-3.42940231409813	-5.1907416530976	-4.78742804353553	-2.98782038047176	-6.05643463530416	-7.4571036641912	-4.47202393220358	-7.4571036641912	-4.92751161489388	-3.52481483305815	-4.60686759815873	-5.80980042468075	-4.55236868528057	-3.93393365895522	0.536528150268465	1.54318877575723	0.580696862419898	-0.498832242894552	-1.81066033274993	0.0382453340350172	-0.901029397618639	-0.598109272778741	-0.732935791803933	-2.31098245714581	-4.14575188788044	-0.109504982252646	-1.98370362633331	-1.92462989722478	-2.61159854230971	-2.84526616395816	-2.85541495225917	-2.03388670748822	-0.784143287296648	0.251338784581001	0.0669488359076169	0.530221669875813	1.38860964525191	0.120432643275111	1.4974297329036	2.48301973147281	0.300821333588804	-4.72407785710586	-4.06815261132648	-4.32340861074488	-4.22700052908801
LOC111904964	-4.74229897138279	-3.73640937155448	-3.38714480597994	-3.43737392765977	-3.42940231409813	-5.1907416530976	-4.78742804353553	-2.98782038047176	-6.05643463530416	-7.4571036641912	-4.47202393220358	-7.4571036641912	-4.92751161489388	-3.52481483305815	-4.60686759815873	-5.80980042468075	-4.55236868528057	-3.93393365895522	0.536528150268465	1.54318877575723	0.580696862419898	-0.498832242894552	-1.81066033274993	0.0382453340350172	-0.901029397618639	-0.598109272778741	-0.732935791803933	-2.31098245714581	-4.14575188788044	-0.109504982252646	-1.98370362633331	-1.92462989722478	-2.61159854230971	-2.84526616395816	-2.85541495225917	-2.03388670748822	-0.784143287296648	0.251338784581001	0.0669488359076169	0.530221669875813	1.38860964525191	0.120432643275111	1.4974297329036	2.48301973147281	0.300821333588804	-4.72407785710586	-4.06815261132648	-4.32340861074488	-4.22700052908801
LOC111880401	1.28319446030327	0.868537899039077	0.850779091165831	1.17885128194336	0.459305148208221	0.988992991134604	0.782323162999786	0.740532252956074	1.01908333654985	-3.4963918892275	-3.56613352901798	-2.91579233431534	-2.96631681435299	-3.10932783278813	-3.16185446510886	-4.2046422678664	-3.1019177528839	-4.22482651773397	-4.74802569839317	-2.00418555564481	-3.15155416335703	-5.70344357533289	-4.17509901827365	-3.87383486814236	-3.03514723566101	-3.63066468701778	-2.96640660027709	-5.8605644175264	-3.61006507479751	-3.90619942254507	-3.84743761756847	-4.99021476913266	-5.14550504475313	-4.45073722866951	-5.93988366778386	-7.4571036641912	-4.74303058510825	-4.61007915949649	-5.92741111313095	-4.82629871583686	-4.74241869227769	-4.05874046825242	-5.18929158096053	-5.21048615125233	-4.00191709191966	0.626034721766678	0.383825807739283	0.485230223257501	0.585531434407633
LOC111880401	1.28319446030327	0.868537899039077	0.850779091165831	1.17885128194336	0.459305148208221	0.988992991134604	0.782323162999786	0.740532252956074	1.01908333654985	-3.4963918892275	-3.56613352901798	-2.91579233431534	-2.96631681435299	-3.10932783278813	-3.16185446510886	-4.2046422678664	-3.1019177528839	-4.22482651773397	-4.74802569839317	-2.00418555564481	-3.15155416335703	-5.70344357533289	-4.17509901827365	-3.87383486814236	-3.03514723566101	-3.63066468701778	-2.96640660027709	-5.8605644175264	-3.61006507479751	-3.90619942254507	-3.84743761756847	-4.99021476913266	-5.14550504475313	-4.45073722866951	-5.93988366778386	-7.4571036641912	-4.74303058510825	-4.61007915949649	-5.92741111313095	-4.82629871583686	-4.74241869227769	-4.05874046825242	-5.18929158096053	-5.21048615125233	-4.00191709191966	0.626034721766678	0.383825807739283	0.485230223257501	0.585531434407633
LOC111879916	-0.488022448731977	-0.0429861043424354	-1.03255001383136	-0.752775384861329	-0.295558410362665	-0.706090532927019	-0.234333008321721	-0.660608079294677	-0.571076044490679	-7.4571036641912	-2.30376630357061	-2.09559891121206	-3.76387214508224	-2.78713010451527	-2.4545848539799	-2.72430772446491	-5.79584018638837	-3.30370349261399	-2.21195385978255	-2.74684676608885	-5.83135373487622	-5.70344357533289	-3.43275164337733	-5.67414343663674	-3.03514723566101	-2.68243011523449	-4.78569830273246	-5.12129458012974	-5.00728367030918	-5.80449977977299	-7.4571036641912	-5.75035143696648	-4.66081887499943	-7.4571036641912	-7.4571036641912	-7.4571036641912	-7.4571036641912	-7.4571036641912	-5.20175821706176	-6.00754849103002	-5.22147885565232	-4.46775406754839	-5.91709569605943	-7.4571036641912	-4.10647402890512	-0.477442942448	-0.422875217554449	-0.301903293445418	-0.487250600615262
LOC111879916	-0.488022448731977	-0.0429861043424354	-1.03255001383136	-0.752775384861329	-0.295558410362665	-0.706090532927019	-0.234333008321721	-0.660608079294677	-0.571076044490679	-7.4571036641912	-2.30376630357061	-2.09559891121206	-3.76387214508224	-2.78713010451527	-2.4545848539799	-2.72430772446491	-5.79584018638837	-3.30370349261399	-2.21195385978255	-2.74684676608885	-5.83135373487622	-5.70344357533289	-3.43275164337733	-5.67414343663674	-3.03514723566101	-2.68243011523449	-4.78569830273246	-5.12129458012974	-5.00728367030918	-5.80449977977299	-7.4571036641912	-5.75035143696648	-4.66081887499943	-7.4571036641912	-7.4571036641912	-7.4571036641912	-7.4571036641912	-7.4571036641912	-5.20175821706176	-6.00754849103002	-5.22147885565232	-4.46775406754839	-5.91709569605943	-7.4571036641912	-4.10647402890512	-0.477442942448	-0.422875217554449	-0.301903293445418	-0.487250600615262
LOC111891419	0.298996951779305	-0.316389484824514	0.217868686431808	-0.665241609658467	0.278658385975616	0.0807947796280234	0.0752514554982624	-0.593563921401064	0.42281223818685	-3.79533956158434	-4.10327400002756	-1.74961076366126	-3.1282431320118	-2.90751811804279	-1.57516877149279	-2.61301022140466	-5.79584018638837	-2.63478763001213	-0.971281180779882	-0.127286740904013	-2.26876479663925	-3.52799639794941	-2.2908597282752	-3.73391884823838	-0.705951159307448	-1.52782662608199	-2.65737016888252	-5.44408633500192	-4.14575188788044	-4.56334977799056	-7.4571036641912	-7.4571036641912	-5.88074391556764	-7.4571036641912	-3.46622902188292	-7.4571036641912	-2.27822177279273	-4.00922856257996	-5.20175821706176	-2.44980549668352	-4.38339782653994	-3.56157630218057	-5.91709569605943	-7.4571036641912	-3.72723392487383	-0.477442942448	-0.108858963590551	-0.0431860171421699	-0.639761748557278
LOC111891419	0.298996951779305	-0.316389484824514	0.217868686431808	-0.665241609658467	0.278658385975616	0.0807947796280234	0.0752514554982624	-0.593563921401064	0.42281223818685	-3.79533956158434	-4.10327400002756	-1.74961076366126	-3.1282431320118	-2.90751811804279	-1.57516877149279	-2.61301022140466	-5.79584018638837	-2.63478763001213	-0.971281180779882	-0.127286740904013	-2.26876479663925	-3.52799639794941	-2.2908597282752	-3.73391884823838	-0.705951159307448	-1.52782662608199	-2.65737016888252	-5.44408633500192	-4.14575188788044	-4.56334977799056	-7.4571036641912	-7.4571036641912	-5.88074391556764	-7.4571036641912	-3.46622902188292	-7.4571036641912	-2.27822177279273	-4.00922856257996	-5.20175821706176	-2.44980549668352	-4.38339782653994	-3.56157630218057	-5.91709569605943	-7.4571036641912	-3.72723392487383	-0.477442942448	-0.108858963590551	-0.0431860171421699	-0.639761748557278
LOC111880744	-5.94360549766365	-5.85748439511377	-5.88451784338757	-5.79065136520795	-5.03101635874825	-5.91829633643588	-7.4571036641912	-5.99109679966794	-4.53853431021	0.115877438361612	-2.40040928699021	-3.22231327087598	-4.23142050029933	-5.11337839247058	-3.32262344393783	-1.34358616046371	-3.65205845476921	-1.55545219017573	-5.94799295657748	-5.64244960649745	-5.83135373487622	-4.4362655572021	-5.03392009138438	-2.93530909726445	-7.4571036641912	-5.69261674765875	-5.57534225063188	-7.4571036641912	-7.4571036641912	-7.45710366419121	-4.73384572735147	-4.99021476913266	-2.88452381076728	-7.4571036641912	-5.93988366778386	-2.22173662018665	-7.4571036641912	-7.4571036641912	-7.45710366419121	-7.4571036641912	-5.94369726197089	-5.29664179782845	-7.45710366419121	-5.21048615125233	-5.18396875882467	-5.92961859753246	-6.0120003211227	-4.95475267330769	-7.4571036641912
LOC111880744	-5.94360549766365	-5.85748439511377	-5.88451784338757	-5.79065136520795	-5.03101635874825	-5.91829633643588	-7.4571036641912	-5.99109679966794	-4.53853431021	0.115877438361612	-2.40040928699021	-3.22231327087598	-4.23142050029933	-5.11337839247058	-3.32262344393783	-1.34358616046371	-3.65205845476921	-1.55545219017573	-5.94799295657748	-5.64244960649745	-5.83135373487622	-4.4362655572021	-5.03392009138438	-2.93530909726445	-7.4571036641912	-5.69261674765875	-5.57534225063188	-7.4571036641912	-7.4571036641912	-7.45710366419121	-4.73384572735147	-4.99021476913266	-2.88452381076728	-7.4571036641912	-5.93988366778386	-2.22173662018665	-7.4571036641912	-7.4571036641912	-7.45710366419121	-7.4571036641912	-5.94369726197089	-5.29664179782845	-7.45710366419121	-5.21048615125233	-5.18396875882467	-5.92961859753246	-6.0120003211227	-4.95475267330769	-7.4571036641912
LOC111913701	-1.63308839344117	-1.15005080648717	-1.49813160599974	-0.862099304339232	-1.60244952585711	-1.13373369324542	-1.14140529106108	-2.14326413278918	-1.47230661431903	-7.4571036641912	-5.30043348276829	-4.51498058282561	-3.76387214508224	-5.8539540562965	-5.09511385413257	-4.2046422678664	-4.18631517557008	-7.45710366419121	-3.6575586101209	-2.27725277739575	-4.23304771241865	-7.4571036641912	-7.45710366419121	-4.90064204731247	-4.12330529605248	-3.1222313931357	-7.4571036641912	-5.8605644175264	-7.4571036641912	-7.45710366419121	-7.4571036641912	-7.4571036641912	-7.45710366419121	-7.4571036641912	-7.4571036641912	-7.4571036641912	-7.4571036641912	-4.88273109379898	-4.72120697674762	-7.4571036641912	-7.45710366419121	-6.00540998726985	-4.70780898175811	-7.4571036641912	-4.34149660438171	-0.885101854579274	-2.24067640334379	-1.88237237839904	-2.08138556922116
LOC111913701	-1.63308839344117	-1.15005080648717	-1.49813160599974	-0.862099304339232	-1.60244952585711	-1.13373369324542	-1.14140529106108	-2.14326413278918	-1.47230661431903	-7.4571036641912	-5.30043348276829	-4.51498058282561	-3.76387214508224	-5.8539540562965	-5.09511385413257	-4.2046422678664	-4.18631517557008	-7.45710366419121	-3.6575586101209	-2.27725277739575	-4.23304771241865	-7.4571036641912	-7.45710366419121	-4.90064204731247	-4.12330529605248	-3.1222313931357	-7.4571036641912	-5.8605644175264	-7.4571036641912	-7.45710366419121	-7.4571036641912	-7.4571036641912	-7.45710366419121	-7.4571036641912	-7.4571036641912	-7.4571036641912	-7.4571036641912	-4.88273109379898	-4.72120697674762	-7.4571036641912	-7.45710366419121	-6.00540998726985	-4.70780898175811	-7.4571036641912	-4.34149660438171	-0.885101854579274	-2.24067640334379	-1.88237237839904	-2.08138556922116
LOC111911439	1.25156056562597	1.16839642115566	1.38851759785557	1.27050121010931	1.29735759224563	1.37109314501549	1.0783171941167	1.38884863889099	1.3685109489328	1.37909182978987	1.67856947010293	-3.22231327087598	1.63681317980798	-2.90751811804279	1.60672762784279	1.58068755344723	-3.89459620119213	1.6841918009632	-2.9237805361134	1.50364015296932	1.90733965731881	2.1960137239393	1.68775209943856	1.58149401495204	1.31427242658677	1.44409137581724	1.52921939150375	-3.35332405156001	1.58949223805619	-2.0372913159322	-2.9077736313297	1.64342430302072	1.78738194826709	-2.71313653341408	-1.58097785128212	1.71595444161607	1.51048994354697	1.48803230813991	-2.49381966834301	1.45404445931247	1.51654305882325	1.34692882102628	1.38496585416969	1.74749088401952	1.76019278456237	1.20084111624511	1.44183212179078	1.34073709248993	1.20395483941735
LOC111911439	1.25156056562597	1.16839642115566	1.38851759785557	1.27050121010931	1.29735759224563	1.37109314501549	1.0783171941167	1.38884863889099	1.3685109489328	1.37909182978987	1.67856947010293	-3.22231327087598	1.63681317980798	-2.90751811804279	1.60672762784279	1.58068755344723	-3.89459620119213	1.6841918009632	-2.9237805361134	1.50364015296932	1.90733965731881	2.1960137239393	1.68775209943856	1.58149401495204	1.31427242658677	1.44409137581724	1.52921939150375	-3.35332405156001	1.58949223805619	-2.0372913159322	-2.9077736313297	1.64342430302072	1.78738194826709	-2.71313653341408	-1.58097785128212	1.71595444161607	1.51048994354697	1.48803230813991	-2.49381966834301	1.45404445931247	1.51654305882325	1.34692882102628	1.38496585416969	1.74749088401952	1.76019278456237	1.20084111624511	1.44183212179078	1.34073709248993	1.20395483941735
LOC111902580	0.926493225852624	0.986827338771185	1.30896857667437	1.19843108049637	1.20690390192208	1.24475088019917	1.16596017021281	1.12588867479476	1.25460177113602	-3.24888367958587	-3.56613352901798	-1.57592215791814	-2.16459169052219	-3.03887430190064	-2.88577029544618	-2.61301022140466	-3.44448686609904	-2.99808181485171	-2.24750471082206	-0.806752229962785	-1.84302450817014	-3.52799639794941	-1.9081401714644	-7.45710366419121	-1.60494593551116	-3.30469953057911	-2.29086166388399	-3.74065922471326	-4.14575188788044	-4.56334977799056	-3.54934198887989	-3.83402605106944	-3.76858915638515	-4.45073722866951	-3.8513323678514	-7.4571036641912	-3.16881508203921	-4.38085611776858	-5.20175821706176	-2.90214053535752	-3.16813013494543	-3.74043882363651	-3.81928865776706	-3.45865942227169	-4.62240107129062	1.00293251033484	1.00066517121249	1.00442229956524	1.22373735540314
LOC111902580	0.926493225852624	0.986827338771185	1.30896857667437	1.19843108049637	1.20690390192208	1.24475088019917	1.16596017021281	1.12588867479476	1.25460177113602	-3.24888367958587	-3.56613352901798	-1.57592215791814	-2.16459169052219	-3.03887430190064	-2.88577029544618	-2.61301022140466	-3.44448686609904	-2.99808181485171	-2.24750471082206	-0.806752229962785	-1.84302450817014	-3.52799639794941	-1.9081401714644	-7.45710366419121	-1.60494593551116	-3.30469953057911	-2.29086166388399	-3.74065922471326	-4.14575188788044	-4.56334977799056	-3.54934198887989	-3.83402605106944	-3.76858915638515	-4.45073722866951	-3.8513323678514	-7.4571036641912	-3.16881508203921	-4.38085611776858	-5.20175821706176	-2.90214053535752	-3.16813013494543	-3.74043882363651	-3.81928865776706	-3.45865942227169	-4.62240107129062	1.00293251033484	1.00066517121249	1.00442229956524	1.22373735540314
LOC111900714	-2.20537344992911	-2.48167989500455	-2.83110371246164	-1.98180446849259	-2.94161230678704	-2.20318737650322	-1.12530699564681	-2.2086522112866	-2.24432898414249	-5.48844818444232	-7.45710366419121	-7.4571036641912	-7.4571036641912	-7.4571036641912	-7.4571036641912	-7.45710366419121	-7.4571036641912	-7.45710366419121	-7.45710366419121	-4.36062959720065	-5.83135373487622	-7.4571036641912	-7.45710366419121	-7.45710366419121	-7.4571036641912	-4.4227832680301	-7.4571036641912	-5.8605644175264	-7.4571036641912	-5.80449977977299	-7.4571036641912	-7.4571036641912	-7.45710366419121	-7.4571036641912	-7.4571036641912	-7.4571036641912	-7.4571036641912	-7.4571036641912	-7.45710366419121	-7.4571036641912	-7.45710366419121	-4.18262597248364	-7.45710366419121	-7.4571036641912	-5.43314623618629	-2.11585080636386	-2.53642946549957	-1.79115609396245	-1.69969225711109
LOC111900714	-2.20537344992911	-2.48167989500455	-2.83110371246164	-1.98180446849259	-2.94161230678704	-2.20318737650322	-1.12530699564681	-2.2086522112866	-2.24432898414249	-5.48844818444232	-7.45710366419121	-7.4571036641912	-7.4571036641912	-7.4571036641912	-7.4571036641912	-7.45710366419121	-7.4571036641912	-7.45710366419121	-7.45710366419121	-4.36062959720065	-5.83135373487622	-7.4571036641912	-7.45710366419121	-7.45710366419121	-7.4571036641912	-4.4227832680301	-7.4571036641912	-5.8605644175264	-7.4571036641912	-5.80449977977299	-7.4571036641912	-7.4571036641912	-7.45710366419121	-7.4571036641912	-7.4571036641912	-7.4571036641912	-7.4571036641912	-7.4571036641912	-7.45710366419121	-7.4571036641912	-7.45710366419121	-4.18262597248364	-7.45710366419121	-7.4571036641912	-5.43314623618629	-2.11585080636386	-2.53642946549957	-1.79115609396245	-1.69969225711109
LOC111906351	-2.20537344992911	-1.82090835919463	-2.61708217056697	-1.36108976589308	-1.71585061464889	-1.74424283596196	-1.5504181445923	-1.96319855918463	-1.58899978144484	-5.48844818444232	-5.73206191453433	-4.51498058282561	-5.69707782710217	-7.4571036641912	-4.60686759815873	-5.06068354354461	-7.4571036641912	-5.8251262407191	-7.45710366419121	-5.64244960649745	-7.45710366419121	-7.4571036641912	-5.78727574609285	-7.45710366419121	-5.74752431078133	-5.69261674765875	-4.78569830273246	-5.8605644175264	-7.4571036641912	-5.80449977977299	-7.4571036641912	-5.75035143696648	-7.45710366419121	-5.71504267604746	-5.21685681961844	-4.81586819288974	-7.4571036641912	-4.38085611776858	-7.45710366419121	-4.82629871583686	-5.94369726197089	-7.4571036641912	-5.18929158096053	-5.93462379700041	-4.62240107129062	-1.76121081029705	-1.38395405042995	-1.62439182331339	-1.42870352587423
LOC111906351	-2.20537344992911	-1.82090835919463	-2.61708217056697	-1.36108976589308	-1.71585061464889	-1.74424283596196	-1.5504181445923	-1.96319855918463	-1.58899978144484	-5.48844818444232	-5.73206191453433	-4.51498058282561	-5.69707782710217	-7.4571036641912	-4.60686759815873	-5.06068354354461	-7.4571036641912	-5.8251262407191	-7.45710366419121	-5.64244960649745	-7.45710366419121	-7.4571036641912	-5.78727574609285	-7.45710366419121	-5.74752431078133	-5.69261674765875	-4.78569830273246	-5.8605644175264	-7.4571036641912	-5.80449977977299	-7.4571036641912	-5.75035143696648	-7.45710366419121	-5.71504267604746	-5.21685681961844	-4.81586819288974	-7.4571036641912	-4.38085611776858	-7.45710366419121	-4.82629871583686	-5.94369726197089	-7.4571036641912	-5.18929158096053	-5.93462379700041	-4.62240107129062	-1.76121081029705	-1.38395405042995	-1.62439182331339	-1.42870352587423
LOC111901697	-5.94360549766365	-7.4571036641912	-7.4571036641912	-7.45710366419121	-7.4571036641912	-7.4571036641912	-5.26325601615878	-5.99109679966794	-7.4571036641912	0.232469766568308	-1.23235522311635	-1.42091523421679	-2.56741096521306	-2.22118320907497	-1.57516877149279	-1.53325767838554	-3.1019177528839	-1.96246790094822	-7.45710366419121	-7.4571036641912	-7.45710366419121	-7.4571036641912	-2.75166128582249	-0.797550932067382	-3.83028231039228	-3.75803433822761	-3.25123363540386	-7.4571036641912	-7.4571036641912	-5.80449977977299	-7.4571036641912	-3.28863119129781	-1.85505235754373	-3.24076889476985	-3.30642170245887	-2.22173662018665	-6.51078257241394	-5.65882105771765	-5.20175821706176	-5.2992590861863	-4.74241869227769	-2.04273285008138	-3.12944425212767	-3.54576362714655	-3.8131124385744	-7.4571036641912	-7.4571036641912	-7.45710366419121	-6.69274686652313
LOC111901697	-5.94360549766365	-7.4571036641912	-7.4571036641912	-7.45710366419121	-7.4571036641912	-7.4571036641912	-5.26325601615878	-5.99109679966794	-7.4571036641912	0.232469766568308	-1.23235522311635	-1.42091523421679	-2.56741096521306	-2.22118320907497	-1.57516877149279	-1.53325767838554	-3.1019177528839	-1.96246790094822	-7.45710366419121	-7.4571036641912	-7.45710366419121	-7.4571036641912	-2.75166128582249	-0.797550932067382	-3.83028231039228	-3.75803433822761	-3.25123363540386	-7.4571036641912	-7.4571036641912	-5.80449977977299	-7.4571036641912	-3.28863119129781	-1.85505235754373	-3.24076889476985	-3.30642170245887	-2.22173662018665	-6.51078257241394	-5.65882105771765	-5.20175821706176	-5.2992590861863	-4.74241869227769	-2.04273285008138	-3.12944425212767	-3.54576362714655	-3.8131124385744	-7.4571036641912	-7.4571036641912	-7.45710366419121	-6.69274686652313
LOC111921279	-5.22136760784761	-7.4571036641912	-7.4571036641912	-7.45710366419121	-7.4571036641912	-4.70936694209837	-4.43021838703456	-5.99109679966794	-6.05643463530416	-4.1728715503868	-4.96864164442615	-7.4571036641912	-4.92751161489388	-5.8539540562965	-3.71053644696058	-3.91331362367684	-5.04408696116508	-5.8251262407191	-5.94799295657748	-5.64244960649745	-3.4934281599868	-3.13683282409036	-4.5415255554249	-2.93530909726445	-7.4571036641912	-4.4227832680301	-3.14991336998294	-2.01390912005797	-2.39704655270975	-1.29215266740924	-2.23122896577521	-1.66679983341887	-4.00941583346525	-3.33477144713705	-3.64596905042742	-2.4377601799711	-5.94416624106484	-2.29954116367875	-2.5838492743854	-1.68446878515533	-2.20551097779281	-3.12882817152158	-1.47962370990489	-2.19193352949658	-7.45710366419121	-7.4571036641912	-7.4571036641912	-7.45710366419121	-5.08090354033968
LOC111921279	-5.22136760784761	-7.4571036641912	-7.4571036641912	-7.45710366419121	-7.4571036641912	-4.70936694209837	-4.43021838703456	-5.99109679966794	-6.05643463530416	-4.1728715503868	-4.96864164442615	-7.4571036641912	-4.92751161489388	-5.8539540562965	-3.71053644696058	-3.91331362367684	-5.04408696116508	-5.8251262407191	-5.94799295657748	-5.64244960649745	-3.4934281599868	-3.13683282409036	-4.5415255554249	-2.93530909726445	-7.4571036641912	-4.4227832680301	-3.14991336998294	-2.01390912005797	-2.39704655270975	-1.29215266740924	-2.23122896577521	-1.66679983341887	-4.00941583346525	-3.33477144713705	-3.64596905042742	-2.4377601799711	-5.94416624106484	-2.29954116367875	-2.5838492743854	-1.68446878515533	-2.20551097779281	-3.12882817152158	-1.47962370990489	-2.19193352949658	-7.45710366419121	-7.4571036641912	-7.4571036641912	-7.45710366419121	-5.08090354033968
LOC111919954	-2.07131637766529	-1.88104825801946	-2.11770007677513	-3.88765486187567	-2.80985455052042	-3.27521569178335	-2.32927286281524	-2.50460446325416	-2.60490110171046	-7.4571036641912	-7.45710366419121	-7.4571036641912	-7.4571036641912	-7.4571036641912	-7.4571036641912	-7.45710366419121	-5.79584018638837	-5.8251262407191	-7.45710366419121	-4.36062959720065	-5.83135373487622	-7.4571036641912	-7.45710366419121	-7.45710366419121	-7.4571036641912	-7.4571036641912	-7.4571036641912	-7.4571036641912	-7.4571036641912	-7.45710366419121	-7.4571036641912	-7.4571036641912	-7.45710366419121	-7.4571036641912	-7.4571036641912	-7.4571036641912	-7.4571036641912	-7.4571036641912	-7.45710366419121	-7.4571036641912	-7.45710366419121	-7.4571036641912	-7.45710366419121	-7.4571036641912	-7.45710366419121	-1.87001730200465	-2.17532709242429	-2.45227869020333	-1.96484700901053
LOC111919954	-2.07131637766529	-1.88104825801946	-2.11770007677513	-3.88765486187567	-2.80985455052042	-3.27521569178335	-2.32927286281524	-2.50460446325416	-2.60490110171046	-7.4571036641912	-7.45710366419121	-7.4571036641912	-7.4571036641912	-7.4571036641912	-7.4571036641912	-7.45710366419121	-5.79584018638837	-5.8251262407191	-7.45710366419121	-4.36062959720065	-5.83135373487622	-7.4571036641912	-7.45710366419121	-7.45710366419121	-7.4571036641912	-7.4571036641912	-7.4571036641912	-7.4571036641912	-7.4571036641912	-7.45710366419121	-7.4571036641912	-7.4571036641912	-7.45710366419121	-7.4571036641912	-7.4571036641912	-7.4571036641912	-7.4571036641912	-7.4571036641912	-7.45710366419121	-7.4571036641912	-7.45710366419121	-7.4571036641912	-7.45710366419121	-7.4571036641912	-7.45710366419121	-1.87001730200465	-2.17532709242429	-2.45227869020333	-1.96484700901053
LOC111912978	-0.252081098798693	-1.22601474508683	-1.32569789429462	-1.14829331999201	-1.39932668111556	-1.29713032571206	-0.823104096907353	-1.63639612653188	-0.958963315011465	-0.85476779737659	-2.61559525676963	-1.19466991263015	-2.96631681435299	-5.11337839247058	-1.68020331988604	-1.09895235964081	-0.356285285210871	-1.3658268196546	-4.1021259401609	-2.89273926657375	-2.54041897178523	-2.00759718526657	-2.69256659097283	-2.65726659229339	-3.58684481292579	-2.96027172216129	-3.90362163318531	1.4458867565453	0.428278717635977	-0.157781844523307	0.226117444545103	0.760209217659731	0.679765722412921	0.519767379558925	0.707183761193481	0.913737964183628	-0.289678473099602	0.472745488435765	-0.970060788262738	0.0500122593395461	-0.018316153689132	0.7006854732295	-1.1843629684143	-0.705531057334132	-0.667315894864873	-1.52045358495768	-2.53642946549957	-2.1393654401766	-1.62702578616205
LOC111912978	-0.252081098798693	-1.22601474508683	-1.32569789429462	-1.14829331999201	-1.39932668111556	-1.29713032571206	-0.823104096907353	-1.63639612653188	-0.958963315011465	-0.85476779737659	-2.61559525676963	-1.19466991263015	-2.96631681435299	-5.11337839247058	-1.68020331988604	-1.09895235964081	-0.356285285210871	-1.3658268196546	-4.1021259401609	-2.89273926657375	-2.54041897178523	-2.00759718526657	-2.69256659097283	-2.65726659229339	-3.58684481292579	-2.96027172216129	-3.90362163318531	1.4458867565453	0.428278717635977	-0.157781844523307	0.226117444545103	0.760209217659731	0.679765722412921	0.519767379558925	0.707183761193481	0.913737964183628	-0.289678473099602	0.472745488435765	-0.970060788262738	0.0500122593395461	-0.018316153689132	0.7006854732295	-1.1843629684143	-0.705531057334132	-0.667315894864873	-1.52045358495768	-2.53642946549957	-2.1393654401766	-1.62702578616205
LOC111885223	-0.850354042534061	-1.11351795353346	-2.43074728114966	-1.45585128115992	-1.65803613961246	-2.4803426271712	-1.68551883687807	-2.2086522112866	-1.87977039095633	-1.83999549964998	-4.96864164442615	-3.22231327087598	-2.68852438737292	-6.44344188467318	-3.9522325570867	-4.57008018980905	-1.30136744595995	-2.10349351367178	-5.22668830054275	-3.14362958762031	-1.33114602016091	-2.00759718526657	-2.81328034681652	-2.42424888999727	-4.49141847204206	-2.07312174150897	-3.90362163318531	-1.08243128956395	-1.87615826454009	-3.55637808778205	-3.84743761756847	-0.63589793930824	-0.371900270558856	-1.94748973940502	-1.47091920911479	-0.596011149030757	-2.27822177279273	-0.395584687089052	-1.70642200086202	-1.51240122783789	-1.02544189059204	-0.412552412641308	-2.47857039878157	-1.26521515066808	-1.16356374835576	-2.89675901134201	-3.95414433073638	-2.67883618071888	-3.424167457729
LOC111885223	-0.850354042534061	-1.11351795353346	-2.43074728114966	-1.45585128115992	-1.65803613961246	-2.4803426271712	-1.68551883687807	-2.2086522112866	-1.87977039095633	-1.83999549964998	-4.96864164442615	-3.22231327087598	-2.68852438737292	-6.44344188467318	-3.9522325570867	-4.57008018980905	-1.30136744595995	-2.10349351367178	-5.22668830054275	-3.14362958762031	-1.33114602016091	-2.00759718526657	-2.81328034681652	-2.42424888999727	-4.49141847204206	-2.07312174150897	-3.90362163318531	-1.08243128956395	-1.87615826454009	-3.55637808778205	-3.84743761756847	-0.63589793930824	-0.371900270558856	-1.94748973940502	-1.47091920911479	-0.596011149030757	-2.27822177279273	-0.395584687089052	-1.70642200086202	-1.51240122783789	-1.02544189059204	-0.412552412641308	-2.47857039878157	-1.26521515066808	-1.16356374835576	-2.89675901134201	-3.95414433073638	-2.67883618071888	-3.424167457729
LOC111900654	-5.94360549766365	-7.4571036641912	-5.88451784338757	-5.03792594987695	-5.78482793485758	-5.91829633643588	-5.26325601615878	-7.45710366419121	-4.25528170773675	-4.68562716503354	-3.56613352901798	-7.4571036641912	-7.4571036641912	-5.8539540562965	-3.71053644696058	-5.80980042468075	-4.18631517557008	-5.8251262407191	-0.323714067857477	0.2569596007512	-0.341511915720095	-1.93133334540957	-4.5415255554249	-1.50214220097395	-1.92064383802163	-1.99258024372132	-4.27827085047202	-3.35332405156001	-4.14575188788044	-1.3359185912511	-1.9389150622581	-3.59063982121346	-4.00941583346525	-3.78743791736508	-3.16256415530354	-2.22173662018665	-3.31263735959528	-2.91468863854907	-2.25321274728858	-2.23383545328437	0.516751337101067	-1.70418550199835	-0.581991704598283	1.76795279698885	-1.34356410139768	-5.20442847974408	-7.4571036641912	-6.10357709695446	-6.19573830301054
LOC111900654	-5.94360549766365	-7.4571036641912	-5.88451784338757	-5.03792594987695	-5.78482793485758	-5.91829633643588	-5.26325601615878	-7.45710366419121	-4.25528170773675	-4.68562716503354	-3.56613352901798	-7.4571036641912	-7.4571036641912	-5.8539540562965	-3.71053644696058	-5.80980042468075	-4.18631517557008	-5.8251262407191	-0.323714067857477	0.2569596007512	-0.341511915720095	-1.93133334540957	-4.5415255554249	-1.50214220097395	-1.92064383802163	-1.99258024372132	-4.27827085047202	-3.35332405156001	-4.14575188788044	-1.3359185912511	-1.9389150622581	-3.59063982121346	-4.00941583346525	-3.78743791736508	-3.16256415530354	-2.22173662018665	-3.31263735959528	-2.91468863854907	-2.25321274728858	-2.23383545328437	0.516751337101067	-1.70418550199835	-0.581991704598283	1.76795279698885	-1.34356410139768	-5.20442847974408	-7.4571036641912	-6.10357709695446	-6.19573830301054
LOC111919558	-4.74229897138279	-2.15032991130205	-3.22679599765145	-1.33834096503465	-3.24785652543369	-1.85307532137107	-3.52155312895654	-2.67897760278876	-4.01861924716494	-5.48844818444232	-4.10327400002756	-7.4571036641912	-7.4571036641912	-7.4571036641912	-7.4571036641912	-7.45710366419121	-5.79584018638837	-7.45710366419121	-7.45710366419121	-5.64244960649745	-7.45710366419121	-7.4571036641912	-7.45710366419121	-7.45710366419121	-7.4571036641912	-7.4571036641912	-7.4571036641912	-3.53403151060071	-1.6294499677473	-4.19767700961866	-7.4571036641912	-2.32931469810722	-4.66081887499943	-5.71504267604746	-1.58097785128212	-4.81586819288974	-7.4571036641912	-4.38085611776858	-4.72120697674762	-4.18564940663297	-7.45710366419121	-7.4571036641912	-7.45710366419121	-7.4571036641912	-6.115977905564	-1.35314807200566	-3.13871046408526	-2.59929777021091	-4.45960795581995
LOC111919558	-4.74229897138279	-2.15032991130205	-3.22679599765145	-1.33834096503465	-3.24785652543369	-1.85307532137107	-3.52155312895654	-2.67897760278876	-4.01861924716494	-5.48844818444232	-4.10327400002756	-7.4571036641912	-7.4571036641912	-7.4571036641912	-7.4571036641912	-7.45710366419121	-5.79584018638837	-7.45710366419121	-7.45710366419121	-5.64244960649745	-7.45710366419121	-7.4571036641912	-7.45710366419121	-7.45710366419121	-7.4571036641912	-7.4571036641912	-7.4571036641912	-3.53403151060071	-1.6294499677473	-4.19767700961866	-7.4571036641912	-2.32931469810722	-4.66081887499943	-5.71504267604746	-1.58097785128212	-4.81586819288974	-7.4571036641912	-4.38085611776858	-4.72120697674762	-4.18564940663297	-7.45710366419121	-7.4571036641912	-7.45710366419121	-7.4571036641912	-6.115977905564	-1.35314807200566	-3.13871046408526	-2.59929777021091	-4.45960795581995
LOC111903902	-4.38327336592913	-0.540539112383622	-1.06609750992567	-2.58593544153275	-0.18936317732151	-4.06098388989989	-0.0483058519022682	-0.045965953072759	-1.87977039095633	-3.24888367958587	-3.35770084452815	-7.4571036641912	-1.34793757343904	-5.8539540562965	-4.4133425774907	-4.57008018980905	-5.79584018638837	-2.06692380892282	-1.8153220797903	-2.67908420753927	-2.93962219411742	-5.70344357533289	-0.975521535405942	-4.20241820453147	-0.00832602290254144	-5.69261674765875	-7.4571036641912	-0.739499129654791	-2.01737903060407	-3.36286391263388	-5.0778381913336	-3.03903088315951	-5.46678537617166	-4.2542245221433	-1.53594196500271	-4.81586819288974	-7.4571036641912	-1.63039405211469	-3.94869571664085	-0.817863094856171	-1.33549090164257	-1.21645617710203	-5.18929158096053	-4.73059212638707	-0.978525952151848	-1.87001730200465	-0.551719000765786	-0.317732380658134	-3.25035783151288
LOC111903902	-4.38327336592913	-0.540539112383622	-1.06609750992567	-2.58593544153275	-0.18936317732151	-4.06098388989989	-0.0483058519022682	-0.045965953072759	-1.87977039095633	-3.24888367958587	-3.35770084452815	-7.4571036641912	-1.34793757343904	-5.8539540562965	-4.4133425774907	-4.57008018980905	-5.79584018638837	-2.06692380892282	-1.8153220797903	-2.67908420753927	-2.93962219411742	-5.70344357533289	-0.975521535405942	-4.20241820453147	-0.00832602290254144	-5.69261674765875	-7.4571036641912	-0.739499129654791	-2.01737903060407	-3.36286391263388	-5.0778381913336	-3.03903088315951	-5.46678537617166	-4.2542245221433	-1.53594196500271	-4.81586819288974	-7.4571036641912	-1.63039405211469	-3.94869571664085	-0.817863094856171	-1.33549090164257	-1.21645617710203	-5.18929158096053	-4.73059212638707	-0.978525952151848	-1.87001730200465	-0.551719000765786	-0.317732380658134	-3.25035783151288
LOC111899571	-2.80661532762761	-2.15032991130205	-3.22679599765145	-2.21055812437211	-2.00920037673154	-2.31551733046639	-1.68551883687807	-1.72930352436723	-1.71596901753238	-4.68562716503354	-5.73206191453433	-7.4571036641912	-7.4571036641912	-7.4571036641912	-5.83867962251848	-5.80980042468075	-7.4571036641912	-7.45710366419121	-5.94799295657748	-7.4571036641912	-7.45710366419121	-7.4571036641912	-7.45710366419121	-7.45710366419121	-5.74752431078133	-7.4571036641912	-7.4571036641912	-3.98190850003374	-3.40206617722197	-7.45710366419121	-7.4571036641912	-5.75035143696648	-5.88074391556764	-7.4571036641912	-5.93988366778386	-7.4571036641912	-7.4571036641912	-7.4571036641912	-5.92741111313095	-7.4571036641912	-7.45710366419121	-7.4571036641912	-5.91709569605943	-7.4571036641912	-6.115977905564	-1.47677339999345	-2.53642946549957	-1.43985514776179	-2.50103126455325
LOC111899571	-2.80661532762761	-2.15032991130205	-3.22679599765145	-2.21055812437211	-2.00920037673154	-2.31551733046639	-1.68551883687807	-1.72930352436723	-1.71596901753238	-4.68562716503354	-5.73206191453433	-7.4571036641912	-7.4571036641912	-7.4571036641912	-5.83867962251848	-5.80980042468075	-7.4571036641912	-7.45710366419121	-5.94799295657748	-7.4571036641912	-7.45710366419121	-7.4571036641912	-7.45710366419121	-7.45710366419121	-5.74752431078133	-7.4571036641912	-7.4571036641912	-3.98190850003374	-3.40206617722197	-7.45710366419121	-7.4571036641912	-5.75035143696648	-5.88074391556764	-7.4571036641912	-5.93988366778386	-7.4571036641912	-7.4571036641912	-7.4571036641912	-5.92741111313095	-7.4571036641912	-7.45710366419121	-7.4571036641912	-5.91709569605943	-7.4571036641912	-6.115977905564	-1.47677339999345	-2.53642946549957	-1.43985514776179	-2.50103126455325
LOC111877003	-1.33535169497637	-1.16867010904632	-1.13562756583998	-0.218423810765172	-1.71585061464889	-1.01832192822631	-0.88952675119567	-0.399738385003734	-0.870130084126804	-5.48844818444232	-4.10327400002756	-5.76625236480137	-4.05818316590722	-5.11337839247058	-5.09511385413257	-3.91331362367684	-7.4571036641912	-3.93393365895522	-4.38922727108067	-3.05506224402103	-3.94233414529509	-4.93498269126067	-7.45710366419121	-7.45710366419121	-4.98687686127982	-4.92227933104051	-3.36021073059605	-3.35332405156001	-3.61006507479751	-4.19767700961866	-5.53041650743043	-4.12697468092721	-4.29866043631877	-5.71504267604746	-4.37822779412847	-7.4571036641912	-3.85737748324613	-5.65882105771765	-7.45710366419121	-4.18564940663297	-5.22147885565232	-3.74043882363651	-3.81928865776706	-5.93462379700041	-3.72723392487383	-0.6607982799144	-0.551719000765786	-0.617379820199857	-0.495313460048937
LOC111877003	-1.33535169497637	-1.16867010904632	-1.13562756583998	-0.218423810765172	-1.71585061464889	-1.01832192822631	-0.88952675119567	-0.399738385003734	-0.870130084126804	-5.48844818444232	-4.10327400002756	-5.76625236480137	-4.05818316590722	-5.11337839247058	-5.09511385413257	-3.91331362367684	-7.4571036641912	-3.93393365895522	-4.38922727108067	-3.05506224402103	-3.94233414529509	-4.93498269126067	-7.45710366419121	-7.45710366419121	-4.98687686127982	-4.92227933104051	-3.36021073059605	-3.35332405156001	-3.61006507479751	-4.19767700961866	-5.53041650743043	-4.12697468092721	-4.29866043631877	-5.71504267604746	-4.37822779412847	-7.4571036641912	-3.85737748324613	-5.65882105771765	-7.45710366419121	-4.18564940663297	-5.22147885565232	-3.74043882363651	-3.81928865776706	-5.93462379700041	-3.72723392487383	-0.6607982799144	-0.551719000765786	-0.617379820199857	-0.495313460048937
LOC111905931	2.10335044626667	1.21582357668841	0.231739995406243	0.450846586628733	0.426277154348232	0.0807947796280234	0.0822002375437944	0.9940550318989	0.940567468129253	-2.41033542994372	-5.73206191453433	-3.06092748035951	-4.92751161489388	-3.3440310400922	-3.32262344393783	-2.72430772446491	1.16734089120218	-5.07893876122887	1.32566588741644	1.31296953402871	-0.0568642477784649	1.15908280423054	-2.20576219226112	-0.0628114272947485	0.0912841498767748	0.220899030915126	-1.91332313145303	-0.545100202968756	-0.0615226278169319	0.0604908828837004	-2.9077736313297	1.27222829057268	-0.290028491058022	-1.67737324866315	-0.0279912810339848	-0.250749634975415	1.73742445106252	-1.37160239548045	2.87392493816952	0.50038771394998	2.43288650734739	1.54301703632737	0.0375386934446283	0.59313171388437	3.93050397357918	-2.37178521600539	-1.73779156955323	-3.88572777933524	-2.91140700106026
LOC111905931	2.10335044626667	1.21582357668841	0.231739995406243	0.450846586628733	0.426277154348232	0.0807947796280234	0.0822002375437944	0.9940550318989	0.940567468129253	-2.41033542994372	-5.73206191453433	-3.06092748035951	-4.92751161489388	-3.3440310400922	-3.32262344393783	-2.72430772446491	1.16734089120218	-5.07893876122887	1.32566588741644	1.31296953402871	-0.0568642477784649	1.15908280423054	-2.20576219226112	-0.0628114272947485	0.0912841498767748	0.220899030915126	-1.91332313145303	-0.545100202968756	-0.0615226278169319	0.0604908828837004	-2.9077736313297	1.27222829057268	-0.290028491058022	-1.67737324866315	-0.0279912810339848	-0.250749634975415	1.73742445106252	-1.37160239548045	2.87392493816952	0.50038771394998	2.43288650734739	1.54301703632737	0.0375386934446283	0.59313171388437	3.93050397357918	-2.37178521600539	-1.73779156955323	-3.88572777933524	-2.91140700106026
LOC111876948	-0.34574796208013	-0.896249202392167	-1.32569789429462	-0.442687066668705	-1.06285639001557	-0.896823420176093	-0.398744885156214	-1.70550976500259	-1.26391234648041	-7.4571036641912	-7.45710366419121	-7.4571036641912	-7.4571036641912	-7.4571036641912	-4.4133425774907	-5.80980042468075	-5.04408696116508	-5.07893876122887	-1.95527322926576	-1.77466931474029	-4.23304771241865	-3.52799639794941	-5.03392009138438	-3.28004620165107	-4.12330529605248	-3.51363341642741	-3.36021073059605	-0.932167873684308	-1.57384378849	-0.914965587513815	-1.85330517311298	-1.60894926945105	-0.930728715511862	-2.28010657660541	-1.72518986893927	-0.200460459977839	-0.851208302839781	-1.17503748136852	-1.60867373905975	-1.32268698823284	-0.796594454539356	-1.63617743502237	-1.54668773064891	-0.18495686983374	-1.01622780334187	-0.723228718737278	-0.681817797243618	-0.468598904489411	-1.14886287888981
LOC111876948	-0.34574796208013	-0.896249202392167	-1.32569789429462	-0.442687066668705	-1.06285639001557	-0.896823420176093	-0.398744885156214	-1.70550976500259	-1.26391234648041	-7.4571036641912	-7.45710366419121	-7.4571036641912	-7.4571036641912	-7.4571036641912	-4.4133425774907	-5.80980042468075	-5.04408696116508	-5.07893876122887	-1.95527322926576	-1.77466931474029	-4.23304771241865	-3.52799639794941	-5.03392009138438	-3.28004620165107	-4.12330529605248	-3.51363341642741	-3.36021073059605	-0.932167873684308	-1.57384378849	-0.914965587513815	-1.85330517311298	-1.60894926945105	-0.930728715511862	-2.28010657660541	-1.72518986893927	-0.200460459977839	-0.851208302839781	-1.17503748136852	-1.60867373905975	-1.32268698823284	-0.796594454539356	-1.63617743502237	-1.54668773064891	-0.18495686983374	-1.01622780334187	-0.723228718737278	-0.681817797243618	-0.468598904489411	-1.14886287888981
LOC111876559	-7.4571036641912	-5.11760523123261	-7.4571036641912	-7.45710366419121	-7.4571036641912	-7.4571036641912	-5.97806956940989	-7.45710366419121	-4.89133110142056	1.14491304939091	1.61199975691285	1.17831674660948	1.94745545539328	2.0396955542015	0.910060875852609	1.14693260902344	1.96177600855093	1.9165290676472	-0.582801498843085	-0.900109523602605	-0.330701821433698	0.712960146182419	0.64519586330016	0.879419256572491	0.564457177190965	0.93802087443681	1.35486914565097	0.267503508828797	-0.857714377371012	0.264765004226705	0.145224201682441	0.104626294742333	0.0457436678200102	0.72590232907753	0.304694740561627	-1.58365399035004	-0.327378719041545	-0.506822546305439	-0.182745946064539	-1.1709598954373	0.0568105684465976	-0.106168074796267	-0.0248415727477292	0.135103334904212	-0.253038950910456	-1.35314807200566	-1.26020991095728	-1.40562016535493	-1.16163792956334
LOC111876559	-7.4571036641912	-5.11760523123261	-7.4571036641912	-7.45710366419121	-7.4571036641912	-7.4571036641912	-5.97806956940989	-7.45710366419121	-4.89133110142056	1.14491304939091	1.61199975691285	1.17831674660948	1.94745545539328	2.0396955542015	0.910060875852609	1.14693260902344	1.96177600855093	1.9165290676472	-0.582801498843085	-0.900109523602605	-0.330701821433698	0.712960146182419	0.64519586330016	0.879419256572491	0.564457177190965	0.93802087443681	1.35486914565097	0.267503508828797	-0.857714377371012	0.264765004226705	0.145224201682441	0.104626294742333	0.0457436678200102	0.72590232907753	0.304694740561627	-1.58365399035004	-0.327378719041545	-0.506822546305439	-0.182745946064539	-1.1709598954373	0.0568105684465976	-0.106168074796267	-0.0248415727477292	0.135103334904212	-0.253038950910456	-1.35314807200566	-1.26020991095728	-1.40562016535493	-1.16163792956334
LOC111888213	-2.13678837929179	-1.94380460060424	-2.11770007677513	-3.25588987638196	-3.08662373042884	-2.88018828830211	-2.56948453897712	-2.50460446325416	-2.4497036922075	-7.4571036641912	-7.45710366419121	-7.4571036641912	-7.4571036641912	-7.4571036641912	-7.4571036641912	-7.45710366419121	-7.4571036641912	-4.58957767150449	-4.1021259401609	-1.70561834850168	-4.23304771241865	-7.4571036641912	-5.78727574609285	-7.45710366419121	-3.58684481292579	-3.75803433822761	-3.60648061665397	-7.4571036641912	-7.4571036641912	-7.45710366419121	-7.4571036641912	-7.4571036641912	-7.45710366419121	-7.4571036641912	-7.4571036641912	-7.4571036641912	-3.85737748324613	-5.65882105771765	-5.92741111313095	-7.4571036641912	-4.38339782653994	-7.4571036641912	-3.61354910902369	-5.93462379700041	-4.34149660438171	-2.41235607030827	-2.80636634306913	-2.67883618071888	-2.82758232197969
LOC111888213	-2.13678837929179	-1.94380460060424	-2.11770007677513	-3.25588987638196	-3.08662373042884	-2.88018828830211	-2.56948453897712	-2.50460446325416	-2.4497036922075	-7.4571036641912	-7.45710366419121	-7.4571036641912	-7.4571036641912	-7.4571036641912	-7.4571036641912	-7.45710366419121	-7.4571036641912	-4.58957767150449	-4.1021259401609	-1.70561834850168	-4.23304771241865	-7.4571036641912	-5.78727574609285	-7.45710366419121	-3.58684481292579	-3.75803433822761	-3.60648061665397	-7.4571036641912	-7.4571036641912	-7.45710366419121	-7.4571036641912	-7.4571036641912	-7.45710366419121	-7.4571036641912	-7.4571036641912	-7.4571036641912	-3.85737748324613	-5.65882105771765	-5.92741111313095	-7.4571036641912	-4.38339782653994	-7.4571036641912	-3.61354910902369	-5.93462379700041	-4.34149660438171	-2.41235607030827	-2.80636634306913	-2.67883618071888	-2.82758232197969
LOC111889903	0.609642743372837	-0.0954583227044892	0.325275138727548	0.623004835165343	0.439579222839302	0.404128171386961	0.490082053222592	0.321352611433796	0.812233363006117	-3.79533956158434	-2.61559525676963	-1.5223812233976	-1.92248807326766	-3.73154239614752	-2.4545848539799	-2.32289880800633	-5.79584018638837	-2.34482040759235	-1.84224724199332	-0.636414174401437	-3.15155416335703	-4.06636453612106	-2.69256659097283	-3.73391884823838	-1.60494593551116	-1.84384815611847	-1.91332313145303	-5.8605644175264	-5.76479268491864	-5.80449977977299	-4.73384572735147	-3.03903088315951	-4.66081887499943	-4.0812985171355	-3.8513323678514	-7.4571036641912	-3.31263735959528	-7.4571036641912	-4.72120697674762	-2.61413427504256	-4.09615435449925	-3.74043882363651	-3.61354910902369	-3.6384666847256	-5.43314623618629	0.768963272206554	0.421278152472707	0.295375222884886	0.674470449890572
LOC111889903	0.609642743372837	-0.0954583227044892	0.325275138727548	0.623004835165343	0.439579222839302	0.404128171386961	0.490082053222592	0.321352611433796	0.812233363006117	-3.79533956158434	-2.61559525676963	-1.5223812233976	-1.92248807326766	-3.73154239614752	-2.4545848539799	-2.32289880800633	-5.79584018638837	-2.34482040759235	-1.84224724199332	-0.636414174401437	-3.15155416335703	-4.06636453612106	-2.69256659097283	-3.73391884823838	-1.60494593551116	-1.84384815611847	-1.91332313145303	-5.8605644175264	-5.76479268491864	-5.80449977977299	-4.73384572735147	-3.03903088315951	-4.66081887499943	-4.0812985171355	-3.8513323678514	-7.4571036641912	-3.31263735959528	-7.4571036641912	-4.72120697674762	-2.61413427504256	-4.09615435449925	-3.74043882363651	-3.61354910902369	-3.6384666847256	-5.43314623618629	0.768963272206554	0.421278152472707	0.295375222884886	0.674470449890572
LOC111921827	0.682625327606115	0.636207479225941	0.877495359216723	0.262783997465613	0.446184544664664	0.628166786635683	0.521095741353521	0.142813219584879	0.477033164328873	-2.76952388075913	-1.79670025964222	-1.28095867460333	-2.56741096521306	-1.72998672931657	-1.6532191221814	-2.32289880800633	-3.26305819304484	-2.03125820969041	-1.06331784463404	-0.386275451587759	-1.3748947373642	-2.57614597509326	-3.6404426895426	-1.19631045994219	-0.6463769200746	-1.17687097179281	-2.04359987851145	-5.8605644175264	-7.4571036641912	-5.05437831620872	-3.54934198887989	-3.70720652845794	-4.29866043631877	-7.4571036641912	-5.21685681961844	-3.39394843220859	-5.94416624106484	-6.294229972146	-2.5838492743854	-3.40563199234259	-3.47172485177813	-3.56157630218057	-3.61354910902369	-3.02405818790292	-3.36104104976872	0.605861229581339	0.627615730474846	1.23891020977871	0.527024936067608
LOC111921827	0.682625327606115	0.636207479225941	0.877495359216723	0.262783997465613	0.446184544664664	0.628166786635683	0.521095741353521	0.142813219584879	0.477033164328873	-2.76952388075913	-1.79670025964222	-1.28095867460333	-2.56741096521306	-1.72998672931657	-1.6532191221814	-2.32289880800633	-3.26305819304484	-2.03125820969041	-1.06331784463404	-0.386275451587759	-1.3748947373642	-2.57614597509326	-3.6404426895426	-1.19631045994219	-0.6463769200746	-1.17687097179281	-2.04359987851145	-5.8605644175264	-7.4571036641912	-5.05437831620872	-3.54934198887989	-3.70720652845794	-4.29866043631877	-7.4571036641912	-5.21685681961844	-3.39394843220859	-5.94416624106484	-6.294229972146	-2.5838492743854	-3.40563199234259	-3.47172485177813	-3.56157630218057	-3.61354910902369	-3.02405818790292	-3.36104104976872	0.605861229581339	0.627615730474846	1.23891020977871	0.527024936067608
LOC111907579	-0.307548414495685	-0.216151527625762	-0.936348582773572	-1.03421665968627	-0.937191750498124	-1.85307532137107	-0.379523890513598	-1.00811122631264	-0.290178655825855	-0.653189436045501	-4.10327400002756	-1.63152692865393	-2.96631681435299	-4.26297978167951	-2.4545848539799	-1.72251188983142	-0.630903868790199	-0.880099625387348	-4.1021259401609	-3.23799178441531	-1.33114602016091	-1.60083710453548	-1.77957774381152	-1.89074521194742	-3.83028231039228	-2.24909480308874	-2.80362940752298	0.859380133066832	0.300205507513977	-0.462791609062694	-0.436030999346764	0.824605984650358	1.23390759793178	0.294969985747662	0.538472239562103	0.109647942052956	-0.225984553438515	0.671054085279961	-0.940022250656978	-0.042111113592614	-0.576240812764451	1.01103757346121	-0.837895863800501	-0.08371376488936	-0.370202502012248	-2.33232414036574	-1.5193163998979	-0.541072294104758	-1.24075908728988
LOC111907579	-0.307548414495685	-0.216151527625762	-0.936348582773572	-1.03421665968627	-0.937191750498124	-1.85307532137107	-0.379523890513598	-1.00811122631264	-0.290178655825855	-0.653189436045501	-4.10327400002756	-1.63152692865393	-2.96631681435299	-4.26297978167951	-2.4545848539799	-1.72251188983142	-0.630903868790199	-0.880099625387348	-4.1021259401609	-3.23799178441531	-1.33114602016091	-1.60083710453548	-1.77957774381152	-1.89074521194742	-3.83028231039228	-2.24909480308874	-2.80362940752298	0.859380133066832	0.300205507513977	-0.462791609062694	-0.436030999346764	0.824605984650358	1.23390759793178	0.294969985747662	0.538472239562103	0.109647942052956	-0.225984553438515	0.671054085279961	-0.940022250656978	-0.042111113592614	-0.576240812764451	1.01103757346121	-0.837895863800501	-0.08371376488936	-0.370202502012248	-2.33232414036574	-1.5193163998979	-0.541072294104758	-1.24075908728988
LOC111905224	-4.74229897138279	-7.4571036641912	-7.4571036641912	-7.45710366419121	-7.4571036641912	-5.1907416530976	-7.4571036641912	-7.45710366419121	-6.05643463530416	-7.4571036641912	-5.73206191453433	-7.4571036641912	-7.4571036641912	-7.4571036641912	-5.09511385413257	-7.45710366419121	-7.4571036641912	-7.45710366419121	-4.1021259401609	-4.86362908749709	-5.83135373487622	-4.4362655572021	-5.03392009138438	-7.45710366419121	-7.4571036641912	-7.4571036641912	-7.4571036641912	-1.25018463992953	-1.52030154807843	-2.83745214566064	-5.53041650743043	-1.01347119036075	-2.94590084723019	-2.18949175869274	-2.1312071526995	-3.00065050386449	-3.03803963048036	-3.07689538459256	-3.62819782297688	-5.2992590861863	-3.03735148240904	-3.74043882363651	-4.70780898175811	-5.93462379700041	-2.9672492339312	-4.07663144247208	-4.47684194431601	-6.10357709695446	-6.19573830301054
LOC111905224	-4.74229897138279	-7.4571036641912	-7.4571036641912	-7.45710366419121	-7.4571036641912	-5.1907416530976	-7.4571036641912	-7.45710366419121	-6.05643463530416	-7.4571036641912	-5.73206191453433	-7.4571036641912	-7.4571036641912	-7.4571036641912	-5.09511385413257	-7.45710366419121	-7.4571036641912	-7.45710366419121	-4.1021259401609	-4.86362908749709	-5.83135373487622	-4.4362655572021	-5.03392009138438	-7.45710366419121	-7.4571036641912	-7.4571036641912	-7.4571036641912	-1.25018463992953	-1.52030154807843	-2.83745214566064	-5.53041650743043	-1.01347119036075	-2.94590084723019	-2.18949175869274	-2.1312071526995	-3.00065050386449	-3.03803963048036	-3.07689538459256	-3.62819782297688	-5.2992590861863	-3.03735148240904	-3.74043882363651	-4.70780898175811	-5.93462379700041	-2.9672492339312	-4.07663144247208	-4.47684194431601	-6.10357709695446	-6.19573830301054
LOC111911569	-3.16799612455535	-3.97772224652882	-5.88451784338757	-3.25588987638196	-5.03101635874825	-5.91829633643588	-3.08806831472492	-7.45710366419121	-3.63723939323562	-2.54348092780421	-3.56613352901798	-5.76625236480137	-4.42833549721393	-3.73154239614752	-3.9522325570867	-3.6710454674977	-2.95698102503239	-1.96246790094822	-5.22668830054275	-2.27725277739575	-0.797047590197991	-1.72410579484729	-4.5415255554249	-7.45710366419121	-4.49141847204206	-2.81467270936597	-4.78569830273246	0.167468772466305	-2.17393846574627	-2.00160822201121	-0.206351965973171	-1.44813632720976	-0.79747449992119	-1.67737324866315	-0.958937451723458	-0.732274183079031	-0.271191468495965	0.985542670826598	-1.75789737027614	0.530221669875813	-0.405153580743119	-1.46909091330024	-1.25738182438302	-0.432227020429394	-2.54367339058753	-2.78599308114762	-5.30471041745073	-3.88572777933524	-3.85092198725107
LOC111911569	-3.16799612455535	-3.97772224652882	-5.88451784338757	-3.25588987638196	-5.03101635874825	-5.91829633643588	-3.08806831472492	-7.45710366419121	-3.63723939323562	-2.54348092780421	-3.56613352901798	-5.76625236480137	-4.42833549721393	-3.73154239614752	-3.9522325570867	-3.6710454674977	-2.95698102503239	-1.96246790094822	-5.22668830054275	-2.27725277739575	-0.797047590197991	-1.72410579484729	-4.5415255554249	-7.45710366419121	-4.49141847204206	-2.81467270936597	-4.78569830273246	0.167468772466305	-2.17393846574627	-2.00160822201121	-0.206351965973171	-1.44813632720976	-0.79747449992119	-1.67737324866315	-0.958937451723458	-0.732274183079031	-0.271191468495965	0.985542670826598	-1.75789737027614	0.530221669875813	-0.405153580743119	-1.46909091330024	-1.25738182438302	-0.432227020429394	-2.54367339058753	-2.78599308114762	-5.30471041745073	-3.88572777933524	-3.85092198725107
LOC111898934	-0.0181757327200496	-0.235649690749028	-0.135743141758071	-0.282120011238223	-0.148981270632043	-0.346500019225446	0.14990706521909	0.0688591036986482	0.134666019662148	-4.4065881203783	-3.26378710802094	-1.94710923316896	-4.05818316590722	-3.18339937876239	-2.3211785587438	-2.50968729313734	-4.18631517557008	-2.86655389267644	-1.14477109480638	0.0922089363413446	-2.49144089031352	-4.06636453612106	-3.53286297696143	-3.0974050349702	-1.52229602358047	-4.05245582818441	-2.88272348121893	-5.8605644175264	-5.76479268491864	-4.19767700961866	-7.4571036641912	-4.99021476913266	-4.88290264286769	-4.94861060765925	-5.93988366778386	-7.4571036641912	-4.09680596059805	-5.65882105771765	-7.45710366419121	-4.82629871583686	-5.22147885565232	-3.4024628449327	-5.91709569605943	-5.21048615125233	-4.97155626870027	0.0185153925354075	-0.0638088296785066	-0.358082018866819	-0.63085242307127
LOC111898934	-0.0181757327200496	-0.235649690749028	-0.135743141758071	-0.282120011238223	-0.148981270632043	-0.346500019225446	0.14990706521909	0.0688591036986482	0.134666019662148	-4.4065881203783	-3.26378710802094	-1.94710923316896	-4.05818316590722	-3.18339937876239	-2.3211785587438	-2.50968729313734	-4.18631517557008	-2.86655389267644	-1.14477109480638	0.0922089363413446	-2.49144089031352	-4.06636453612106	-3.53286297696143	-3.0974050349702	-1.52229602358047	-4.05245582818441	-2.88272348121893	-5.8605644175264	-5.76479268491864	-4.19767700961866	-7.4571036641912	-4.99021476913266	-4.88290264286769	-4.94861060765925	-5.93988366778386	-7.4571036641912	-4.09680596059805	-5.65882105771765	-7.45710366419121	-4.82629871583686	-5.22147885565232	-3.4024628449327	-5.91709569605943	-5.21048615125233	-4.97155626870027	0.0185153925354075	-0.0638088296785066	-0.358082018866819	-0.63085242307127
LOC111884547	-3.85658553899729	-4.26766920865773	-4.01457579210216	-3.64501803653416	-5.03101635874825	-3.27521569178335	-5.26325601615878	-5.2791463118491	-3.81536351152944	-4.1728715503868	-4.47202393220358	-3.61203227066554	-4.92751161489388	-7.4571036641912	-4.60686759815873	-7.45710366419121	-5.79584018638837	-5.07893876122887	-0.314258898438551	-2.89273926657375	-1.90581657421501	-2.00759718526657	-5.78727574609285	-4.39983589343228	-1.210475207938	-3.30469953057911	-7.4571036641912	-3.19275264089742	-3.05891360419288	-0.914965587513815	-7.4571036641912	-0.870660696134419	-2.42523966140314	-2.37679656594762	-3.8513323678514	-3.9363905403138	-3.03803963048036	-4.88273109379898	-4.07357697566342	-5.2992590861863	-1.89117669930828	-0.572846927960606	-1.85128261006536	-2.6905179402563	0.133005533297901	-4.72407785710586	-3.57127688566669	-4.95475267330769	-5.53321283368063
LOC111884547	-3.85658553899729	-4.26766920865773	-4.01457579210216	-3.64501803653416	-5.03101635874825	-3.27521569178335	-5.26325601615878	-5.2791463118491	-3.81536351152944	-4.1728715503868	-4.47202393220358	-3.61203227066554	-4.92751161489388	-7.4571036641912	-4.60686759815873	-7.45710366419121	-5.79584018638837	-5.07893876122887	-0.314258898438551	-2.89273926657375	-1.90581657421501	-2.00759718526657	-5.78727574609285	-4.39983589343228	-1.210475207938	-3.30469953057911	-7.4571036641912	-3.19275264089742	-3.05891360419288	-0.914965587513815	-7.4571036641912	-0.870660696134419	-2.42523966140314	-2.37679656594762	-3.8513323678514	-3.9363905403138	-3.03803963048036	-4.88273109379898	-4.07357697566342	-5.2992590861863	-1.89117669930828	-0.572846927960606	-1.85128261006536	-2.6905179402563	0.133005533297901	-4.72407785710586	-3.57127688566669	-4.95475267330769	-5.53321283368063
LOC111898986	0.910377079040634	1.13841608885086	0.689263441194923	-0.0426486757047473	0.446184544664664	0.368215984499661	0.0111587333552648	-0.016391603162112	0.926465431312679	-0.510029761842028	-0.762050611712754	-1.32611891971491	-2.82074475186363	-1.81574833488305	-1.62673038454888	-2.0092100911421	1.41052192705098	-0.00384831412237578	-0.803145854704838	0.450907620452728	0.504270902924428	-0.73773246121346	-0.618506658029184	-0.542724908376372	-1.99300935704926	-0.823399424091241	-2.18681912510442	-0.240218045040031	-0.792787455925188	-0.965631470634099	0.186237718708665	1.86883850819148	1.06138943935176	-0.46120246992196	0.168474354686142	1.91155725218715	-0.695200074267131	0.727439272987357	-0.390469433851131	0.428277925225759	0.298856370160836	0.498713558784384	1.32994677808971	0.968030520687121	0.557621010667328	0.416160467801869	0.00828293942389008	0.628409396660111	0.486659452758472
LOC111898986	0.910377079040634	1.13841608885086	0.689263441194923	-0.0426486757047473	0.446184544664664	0.368215984499661	0.0111587333552648	-0.016391603162112	0.926465431312679	-0.510029761842028	-0.762050611712754	-1.32611891971491	-2.82074475186363	-1.81574833488305	-1.62673038454888	-2.0092100911421	1.41052192705098	-0.00384831412237578	-0.803145854704838	0.450907620452728	0.504270902924428	-0.73773246121346	-0.618506658029184	-0.542724908376372	-1.99300935704926	-0.823399424091241	-2.18681912510442	-0.240218045040031	-0.792787455925188	-0.965631470634099	0.186237718708665	1.86883850819148	1.06138943935176	-0.46120246992196	0.168474354686142	1.91155725218715	-0.695200074267131	0.727439272987357	-0.390469433851131	0.428277925225759	0.298856370160836	0.498713558784384	1.32994677808971	0.968030520687121	0.557621010667328	0.416160467801869	0.00828293942389008	0.628409396660111	0.486659452758472
LOC111908911	0.135308670958326	0.641561013390783	0.109351296504851	0.2478274425952	-0.241483899720983	0.60777856911263	0.495297521520121	-0.212035380791251	-0.298435893005444	-0.150060295707612	-1.55502111134578	-0.945302054969565	-1.34793757343904	-3.73154239614752	-0.807790901760972	0.126780619576913	0.879524172715318	-0.365301218266971	-5.94799295657748	-2.89273926657375	-3.4934281599868	-2.76181337127951	-1.40284141369867	-2.32048491877655	-3.96936713941894	-2.74703671375114	-4.07881881760854	1.38036765348477	1.58033022528377	-0.238551073528396	-0.0916036136185387	0.945369014942221	1.50154230740911	0.119987394903773	1.15111198498854	1.60013992650714	-0.308405452573063	-0.0624779296014435	-0.798551106741641	-0.434988341033939	-1.43491915674031	-0.329643905941258	-1.09799814089254	-1.09132833613271	-0.201457114088033	-1.23928521471847	-1.40253116259856	-0.14540944765316	-0.292026276275567
LOC111908911	0.135308670958326	0.641561013390783	0.109351296504851	0.2478274425952	-0.241483899720983	0.60777856911263	0.495297521520121	-0.212035380791251	-0.298435893005444	-0.150060295707612	-1.55502111134578	-0.945302054969565	-1.34793757343904	-3.73154239614752	-0.807790901760972	0.126780619576913	0.879524172715318	-0.365301218266971	-5.94799295657748	-2.89273926657375	-3.4934281599868	-2.76181337127951	-1.40284141369867	-2.32048491877655	-3.96936713941894	-2.74703671375114	-4.07881881760854	1.38036765348477	1.58033022528377	-0.238551073528396	-0.0916036136185387	0.945369014942221	1.50154230740911	0.119987394903773	1.15111198498854	1.60013992650714	-0.308405452573063	-0.0624779296014435	-0.798551106741641	-0.434988341033939	-1.43491915674031	-0.329643905941258	-1.09799814089254	-1.09132833613271	-0.201457114088033	-1.23928521471847	-1.40253116259856	-0.14540944765316	-0.292026276275567
LOC111887227	-7.4571036641912	-7.4571036641912	-5.88451784338757	-5.79065136520795	-7.4571036641912	-3.82097185097606	-4.78742804353553	-7.45710366419121	-5.35933113929994	-7.4571036641912	-4.96864164442615	-7.4571036641912	-3.51954726769398	-7.4571036641912	-7.4571036641912	-7.45710366419121	-3.89459620119213	-5.07893876122887	-5.22668830054275	-7.4571036641912	-7.45710366419121	-7.4571036641912	-5.78727574609285	-7.45710366419121	-7.4571036641912	-7.4571036641912	-7.4571036641912	-1.5093182925627	-1.74753698021138	-2.14996281008709	-2.02992732724868	-1.85572560947055	-3.56227133652971	-4.0812985171355	-2.51232804103054	-3.9363905403138	-3.85737748324613	-4.38085611776858	-4.36135269341091	-2.90214053535752	-4.38339782653994	-4.18262597248364	-7.45710366419121	-5.93462379700041	-5.43314623618629	-4.07663144247208	-5.30471041745073	-3.15959524870468	-3.6942206561923
LOC111887227	-7.4571036641912	-7.4571036641912	-5.88451784338757	-5.79065136520795	-7.4571036641912	-3.82097185097606	-4.78742804353553	-7.45710366419121	-5.35933113929994	-7.4571036641912	-4.96864164442615	-7.4571036641912	-3.51954726769398	-7.4571036641912	-7.4571036641912	-7.45710366419121	-3.89459620119213	-5.07893876122887	-5.22668830054275	-7.4571036641912	-7.45710366419121	-7.4571036641912	-5.78727574609285	-7.45710366419121	-7.4571036641912	-7.4571036641912	-7.4571036641912	-1.5093182925627	-1.74753698021138	-2.14996281008709	-2.02992732724868	-1.85572560947055	-3.56227133652971	-4.0812985171355	-2.51232804103054	-3.9363905403138	-3.85737748324613	-4.38085611776858	-4.36135269341091	-2.90214053535752	-4.38339782653994	-4.18262597248364	-7.45710366419121	-5.93462379700041	-5.43314623618629	-4.07663144247208	-5.30471041745073	-3.15959524870468	-3.6942206561923
LOC111877992	1.45413491812048	1.51897845645005	1.39161010686713	1.48019464267693	1.50774151667422	1.95499721964735	0.716857622579381	1.53333467045059	1.34749609441241	2.39581292970302	-0.383047614852788	1.57207956116592	-0.261268329834231	-0.661971123002812	0.177509036404893	2.21084730130281	1.09020011122677	1.01353375684352	-3.47792313956697	-4.86362908749709	-3.31238807514907	0.387825069534062	-0.8900457212698	0.177682471112533	-3.37861497337551	-2.56129804365921	-2.80362940752298	0.969567072157363	0.972043206724152	1.06077430285745	0.534780808396444	2.99675513754578	0.633307907219365	2.92719424741412	1.82175392121192	0.492529748547733	1.26976293299922	4.5017257938619	3.06656212297501	5.6691352729426	3.49763355172152	-1.72758642835864	0.814992875529211	1.59550506389322	3.19059138903632	1.19410051845848	0.378395212477225	1.14963467679079	0.775100305388577
LOC111877992	1.45413491812048	1.51897845645005	1.39161010686713	1.48019464267693	1.50774151667422	1.95499721964735	0.716857622579381	1.53333467045059	1.34749609441241	2.39581292970302	-0.383047614852788	1.57207956116592	-0.261268329834231	-0.661971123002812	0.177509036404893	2.21084730130281	1.09020011122677	1.01353375684352	-3.47792313956697	-4.86362908749709	-3.31238807514907	0.387825069534062	-0.8900457212698	0.177682471112533	-3.37861497337551	-2.56129804365921	-2.80362940752298	0.969567072157363	0.972043206724152	1.06077430285745	0.534780808396444	2.99675513754578	0.633307907219365	2.92719424741412	1.82175392121192	0.492529748547733	1.26976293299922	4.5017257938619	3.06656212297501	5.6691352729426	3.49763355172152	-1.72758642835864	0.814992875529211	1.59550506389322	3.19059138903632	1.19410051845848	0.378395212477225	1.14963467679079	0.775100305388577
LOC111907873	0.0348209011600823	-0.0174487392823803	-0.681124174693976	0.170626466224048	-0.642737273484599	0.0881724393382224	0.102847998528387	-0.187108378873323	0.0461368502391143	-5.48844818444232	-5.73206191453433	-2.1352386322949	-3.51954726769398	-3.97292787976316	-4.60686759815873	-3.28239331477669	-4.55236868528057	-3.93393365895522	-7.45710366419121	-4.86362908749709	-5.08636722709917	-4.4362655572021	-4.5415255554249	-4.39983589343228	-3.58684481292579	-4.92227933104051	-3.90362163318531	-3.74065922471326	-3.05891360419288	-3.90619942254507	-4.22360888420734	-2.42590605189964	-3.07709164891544	-3.33477144713705	-4.09085875093454	-7.4571036641912	-3.47240114779341	-2.76889001804755	-5.20175821706176	-6.00754849103002	-3.65141584629743	-3.12882817152158	-5.18929158096053	-7.4571036641912	-6.115977905564	-0.100742598799148	-0.331046892507085	0.284931682576648	-0.0412533713670421
LOC111907873	0.0348209011600823	-0.0174487392823803	-0.681124174693976	0.170626466224048	-0.642737273484599	0.0881724393382224	0.102847998528387	-0.187108378873323	0.0461368502391143	-5.48844818444232	-5.73206191453433	-2.1352386322949	-3.51954726769398	-3.97292787976316	-4.60686759815873	-3.28239331477669	-4.55236868528057	-3.93393365895522	-7.45710366419121	-4.86362908749709	-5.08636722709917	-4.4362655572021	-4.5415255554249	-4.39983589343228	-3.58684481292579	-4.92227933104051	-3.90362163318531	-3.74065922471326	-3.05891360419288	-3.90619942254507	-4.22360888420734	-2.42590605189964	-3.07709164891544	-3.33477144713705	-4.09085875093454	-7.4571036641912	-3.47240114779341	-2.76889001804755	-5.20175821706176	-6.00754849103002	-3.65141584629743	-3.12882817152158	-5.18929158096053	-7.4571036641912	-6.115977905564	-0.100742598799148	-0.331046892507085	0.284931682576648	-0.0412533713670421
LOC111895736	-2.0086870692604	-1.3694096543656	-1.80291626693767	-1.43157101557459	-1.9735010269416	-1.82508788554942	-2.18881796945936	-2.98782038047176	-3.72355415751954	-7.4571036641912	-7.45710366419121	-7.4571036641912	-7.4571036641912	-7.4571036641912	-7.4571036641912	-7.45710366419121	-5.79584018638837	-7.45710366419121	-7.45710366419121	-5.64244960649745	-7.45710366419121	-7.4571036641912	-7.45710366419121	-7.45710366419121	-5.74752431078133	-5.69261674765875	-3.90362163318531	-5.12129458012974	-4.51314128782841	-7.45710366419121	-5.53041650743043	-7.4571036641912	-5.88074391556764	-7.4571036641912	-5.21685681961844	-4.81586819288974	-7.4571036641912	-7.4571036641912	-5.92741111313095	-7.4571036641912	-7.45710366419121	-7.4571036641912	-7.45710366419121	-7.4571036641912	-5.43314623618629	-1.33353587118628	-1.60277961138403	-2.31886584144795	-1.81605257337258
LOC111895736	-2.0086870692604	-1.3694096543656	-1.80291626693767	-1.43157101557459	-1.9735010269416	-1.82508788554942	-2.18881796945936	-2.98782038047176	-3.72355415751954	-7.4571036641912	-7.45710366419121	-7.4571036641912	-7.4571036641912	-7.4571036641912	-7.4571036641912	-7.45710366419121	-5.79584018638837	-7.45710366419121	-7.45710366419121	-5.64244960649745	-7.45710366419121	-7.4571036641912	-7.45710366419121	-7.45710366419121	-5.74752431078133	-5.69261674765875	-3.90362163318531	-5.12129458012974	-4.51314128782841	-7.45710366419121	-5.53041650743043	-7.4571036641912	-5.88074391556764	-7.4571036641912	-5.21685681961844	-4.81586819288974	-7.4571036641912	-7.4571036641912	-5.92741111313095	-7.4571036641912	-7.45710366419121	-7.4571036641912	-7.45710366419121	-7.4571036641912	-5.43314623618629	-1.33353587118628	-1.60277961138403	-2.31886584144795	-1.81605257337258
LOC111909622	-0.65784310788098	0.201341275748458	-0.707352621244519	-1.63831891116691	-1.30757148601858	-1.6430475769969	-1.68551883687807	-0.212035380791251	0.392355155553061	4.62152191388834	4.24551106132627	3.59369093473749	2.53086064616587	2.1662466842451	2.79365896821764	3.70684623733166	1.4979995690598	2.31840697825721	-2.35973659588533	-2.89273926657375	-1.26791411413763	0.832615894492373	3.56390516325189	3.88842456981105	1.99718926251638	2.01836244324771	3.24842605716165	-1.5093182925627	-1.68728560856256	-1.80426919565742	-0.549287563857562	0.681256149161034	2.05942101447464	0.635837014443019	1.47092210457085	1.97310503763732	-1.83647222191465	-1.17503748136852	-2.36850607740454	-1.03368222968101	-1.63322713519195	0.90470752720049	0.458196716556634	0.920078502378102	2.14314166870698	-0.856830060256234	-1.69136946623537	-0.210411299106842	-2.18190747498351
LOC111909622	-0.65784310788098	0.201341275748458	-0.707352621244519	-1.63831891116691	-1.30757148601858	-1.6430475769969	-1.68551883687807	-0.212035380791251	0.392355155553061	4.62152191388834	4.24551106132627	3.59369093473749	2.53086064616587	2.1662466842451	2.79365896821764	3.70684623733166	1.4979995690598	2.31840697825721	-2.35973659588533	-2.89273926657375	-1.26791411413763	0.832615894492373	3.56390516325189	3.88842456981105	1.99718926251638	2.01836244324771	3.24842605716165	-1.5093182925627	-1.68728560856256	-1.80426919565742	-0.549287563857562	0.681256149161034	2.05942101447464	0.635837014443019	1.47092210457085	1.97310503763732	-1.83647222191465	-1.17503748136852	-2.36850607740454	-1.03368222968101	-1.63322713519195	0.90470752720049	0.458196716556634	0.920078502378102	2.14314166870698	-0.856830060256234	-1.69136946623537	-0.210411299106842	-2.18190747498351
LOC111905559	-3.31182303156911	-2.15032991130205	-2.72012785545567	-2.05409922339631	-3.08662373042884	-2.57040083915288	-2.12340630868486	-2.87736194169919	-1.95609523934611	-6.1601964684917	-5.73206191453433	-5.76625236480137	-5.69707782710217	-6.44344188467318	-5.41951347721729	-4.57008018980905	-5.04408696116508	-5.8251262407191	-5.94799295657748	-7.4571036641912	-7.45710366419121	-7.4571036641912	-7.45710366419121	-5.67414343663674	-7.4571036641912	-7.4571036641912	-6.22897848197918	-3.04827633001358	-3.61006507479751	-4.56334977799056	-4.73384572735147	-4.49497028386463	-7.45710366419121	-4.0812985171355	-5.21685681961844	-7.4571036641912	-5.94416624106484	-7.4571036641912	-7.45710366419121	-7.4571036641912	-7.45710366419121	-7.4571036641912	-7.45710366419121	-7.4571036641912	-7.45710366419121	-1.84203673911494	-2.02383804914798	-3.40803054533907	-3.00040421576199
LOC111905559	-3.31182303156911	-2.15032991130205	-2.72012785545567	-2.05409922339631	-3.08662373042884	-2.57040083915288	-2.12340630868486	-2.87736194169919	-1.95609523934611	-6.1601964684917	-5.73206191453433	-5.76625236480137	-5.69707782710217	-6.44344188467318	-5.41951347721729	-4.57008018980905	-5.04408696116508	-5.8251262407191	-5.94799295657748	-7.4571036641912	-7.45710366419121	-7.4571036641912	-7.45710366419121	-5.67414343663674	-7.4571036641912	-7.4571036641912	-6.22897848197918	-3.04827633001358	-3.61006507479751	-4.56334977799056	-4.73384572735147	-4.49497028386463	-7.45710366419121	-4.0812985171355	-5.21685681961844	-7.4571036641912	-5.94416624106484	-7.4571036641912	-7.45710366419121	-7.4571036641912	-7.45710366419121	-7.4571036641912	-7.45710366419121	-7.4571036641912	-7.45710366419121	-1.84203673911494	-2.02383804914798	-3.40803054533907	-3.00040421576199
LOC111902368	3.16825587422082	3.47770407335686	2.71289616168362	3.76670274755801	2.99829467168661	3.23966773221943	3.15417386023665	2.89597670900734	3.10246519721812	-1.79779156192966	-2.73655888682222	-2.55165024048302	-1.99876253408089	-3.18339937876239	-1.91643532949545	-2.2378544323675	-1.9203788486264	-3.14281484839953	-0.188008199485828	-0.386275451587759	-2.35375684134966	-1.54293990471635	-1.60595615009145	-1.44645344759978	-1.60494593551116	-1.36686670025304	0.145319079648526	-1.82541496196708	-1.52030154807843	-0.487258580283967	-3.54934198887989	-1.85572560947055	-2.11215851408569	-1.87507340870278	-2.27181588438919	-0.964334467904909	-1.3751550607738	-1.17503748136852	-0.798551106741641	0.564265679414059	-0.105741273493761	-1.48894868721733	0.83269225815507	0.672456628310824	0.595610611298643	3.34838805804143	3.08769308273663	3.18105044065846	2.9356772958735
LOC111902368	3.16825587422082	3.47770407335686	2.71289616168362	3.76670274755801	2.99829467168661	3.23966773221943	3.15417386023665	2.89597670900734	3.10246519721812	-1.79779156192966	-2.73655888682222	-2.55165024048302	-1.99876253408089	-3.18339937876239	-1.91643532949545	-2.2378544323675	-1.9203788486264	-3.14281484839953	-0.188008199485828	-0.386275451587759	-2.35375684134966	-1.54293990471635	-1.60595615009145	-1.44645344759978	-1.60494593551116	-1.36686670025304	0.145319079648526	-1.82541496196708	-1.52030154807843	-0.487258580283967	-3.54934198887989	-1.85572560947055	-2.11215851408569	-1.87507340870278	-2.27181588438919	-0.964334467904909	-1.3751550607738	-1.17503748136852	-0.798551106741641	0.564265679414059	-0.105741273493761	-1.48894868721733	0.83269225815507	0.672456628310824	0.595610611298643	3.34838805804143	3.08769308273663	3.18105044065846	2.9356772958735
LOC111905701	-0.69434490598699	-1.06039678218366	-1.32569789429462	-0.492048611612175	-1.44748967541414	-1.79763307333332	-1.35005248033446	-2.02075893445668	-1.33008794869557	-2.28844631941276	-4.47202393220358	-2.66312154428178	-3.31066892361832	-7.4571036641912	-2.4545848539799	-1.72251188983142	-0.745321971559329	-2.03125820969041	-4.38922727108067	-3.69276139254008	-2.26876479663925	-1.60083710453548	-3.6404426895426	-2.42424888999727	-3.03514723566101	-2.29665914069158	-4.27827085047202	0.859380133066832	0.461925785329795	-0.00866130113779453	-0.0793994263430094	-0.459381252189634	0.847426201674381	-0.383794981791387	0.154804204954136	-0.0151913343540638	-1.05749273629392	0.0200980804992898	-1.00073808535357	-0.246137703959728	-1.07270716997402	-0.024196962476174	-1.4579443656932	-1.69220378819278	-0.471305823760916	-2.08273132768868	-3.26900087843434	-2.45227869020333	-2.40676843047897
LOC111905701	-0.69434490598699	-1.06039678218366	-1.32569789429462	-0.492048611612175	-1.44748967541414	-1.79763307333332	-1.35005248033446	-2.02075893445668	-1.33008794869557	-2.28844631941276	-4.47202393220358	-2.66312154428178	-3.31066892361832	-7.4571036641912	-2.4545848539799	-1.72251188983142	-0.745321971559329	-2.03125820969041	-4.38922727108067	-3.69276139254008	-2.26876479663925	-1.60083710453548	-3.6404426895426	-2.42424888999727	-3.03514723566101	-2.29665914069158	-4.27827085047202	0.859380133066832	0.461925785329795	-0.00866130113779453	-0.0793994263430094	-0.459381252189634	0.847426201674381	-0.383794981791387	0.154804204954136	-0.0151913343540638	-1.05749273629392	0.0200980804992898	-1.00073808535357	-0.246137703959728	-1.07270716997402	-0.024196962476174	-1.4579443656932	-1.69220378819278	-0.471305823760916	-2.08273132768868	-3.26900087843434	-2.45227869020333	-2.40676843047897
[truncated: 4,554 more rows]
[truncated: 80 more columns]
