# Supplementary material for: Hyperspectral imaging reveals early drought stress and associated molecular responses in lettuce for space agriculture
Source: Plant Phenomics. 2026 May 21;8(3):100223. doi: 10.1016/j.plaphe.2026.100223 (PMC13308413; doi:10.1016/j.plaphe.2026.100223)
Supplement: Multimedia component 2 [file mmc2.csv]

	D7_T0_DAP14_Control_P1	D7_T0_DAP14_Control_P2	D7_T0_DAP14_Control_P3	D7_T0_DAP14_Control_P4	D7_T0_DAP14_Control_P5	D7_T0_DAP14_Control_P6	D7_T0_DAP14_Control_P7	D7_T0_DAP14_Control_P8	D7_T0_DAP14_Control_P9	D7_T1_DAP19_Control_P1	D7_T1_DAP19_Control_P2	D7_T1_DAP19_Control_P3	D7_T1_DAP19_Control_P4	D7_T1_DAP19_Control_P5	D7_T1_DAP19_Control_P6	D7_T1_DAP19_Control_P7	D7_T1_DAP19_Control_P8	D7_T1_DAP19_Control_P9	D7_T1_DAP19_Drought_P1	D7_T1_DAP19_Drought_P2	D7_T1_DAP19_Drought_P3	D7_T1_DAP19_Drought_P4	D7_T1_DAP19_Drought_P5	D7_T1_DAP19_Drought_P6	D7_T1_DAP19_Drought_P7	D7_T1_DAP19_Drought_P8	D7_T1_DAP19_Drought_P9	D7_T2_DAP28_Control_P1	D7_T2_DAP28_Control_P2	D7_T2_DAP28_Control_P3	D7_T2_DAP28_Control_P4	D7_T2_DAP28_Control_P5	D7_T2_DAP28_Control_P6	D7_T2_DAP28_Control_P7	D7_T2_DAP28_Control_P8	D7_T2_DAP28_Control_P9	D7_T2_DAP28_Drought_P1	D7_T2_DAP28_Drought_P2	D7_T2_DAP28_Drought_P3	D7_T2_DAP28_Drought_P4	D7_T2_DAP28_Drought_P5	D7_T2_DAP28_Drought_P6	D7_T2_DAP28_Drought_P7	D7_T2_DAP28_Drought_P8	D7_T2_DAP28_Drought_P9	D8_T0_DAP14_Control_P1	D8_T0_DAP14_Control_P2	D8_T0_DAP14_Control_P3	D8_T0_DAP14_Control_P4
37	1.059061991	1.575951834	1.475721932	2.0340956	0.85519401	2.040921176	1.947189407	1.782584634	2.027671256	2.1128111	1.671302371	1.481703535	0.974475572	1.561399059	1.427850658	1.622559453	1.825682615	1.622370366	1.676322398	1.744490538	1.064856813	0.959397043	0.916363628	1.326889774	1.698860636	1.374749517	1.494711331	0.389731197	1.398747414	0.831814105	1.432361073	0.889619359	0.746847206	1.087245165	1.182900086	0.484738149	1.11674503	1.364658733	1.023013261	1.194245301	1.091594164	1.078865386	1.201758047	1.311695948	1.010503548	0.935908759	1.230487729	1.007775623	0.978423338
49	0.507341842	0.579276929	0.643765445	0.874938449	0.276954946	1.006874967	1.046002406	1.015537854	0.909245364	1.459810982	0.969135499	1.133380988	0.911049493	1.048303222	1.007183765	1.158607627	1.467441124	0.983753888	1.133545924	0.784690814	0.617378554	0.805046711	1.009185823	0.96100388	0.915112097	0.692391031	0.751702426	1.024539666	2.593811983	1.26802737	1.692634684	1.550372235	1.236774368	1.43962208	1.378003824	0.943175525	1.54414292	1.443019106	1.2789806	1.204060101	1.001294747	0.931539529	1.122279745	0.854797289	0.709552788	0.960574201	1.015561237	1.182578678	1.082395968
50	0.804557	0.939692406	1.181798461	1.275775097	0.354641473	1.351294636	1.364995349	1.348979309	1.349518385	1.26359081	1.058098698	1.082860283	0.951368428	0.833055433	1.039451114	1.100528543	1.214427375	1.112585431	0.973948277	0.868140982	0.706889867	0.855329117	1.004286092	0.826977397	1.004310851	0.812719485	0.755410772	0.897288566	1.16371444	0.991737939	1.18922801	0.982208551	1.068995953	0.99943824	1.146019892	0.887342821	1.286530318	1.241639814	1.107638922	1.016788897	0.917468636	1.105698963	1.067602092	0.868330799	0.608550386	1.018035158	1.279948911	1.307314351	1.191501331
54	0.77163558	0.686420921	0.854384648	1.043104634	0.297106087	1.062359121	1.378844749	1.097660339	1.0718744	1.036699354	1.130917779	0.723948986	0.595238609	0.872335443	0.739274993	1.322251742	0.995903349	1.368015432	2.133094551	1.270590388	2.035243247	1.545726235	1.297682391	1.198404534	1.161484661	0.680439406	1.179733172	1.020731952	1.324296982	1.208930335	1.301359602	1.352564582	1.037358638	1.10146486	1.411158713	0.889577975	1.009839237	1.613844638	1.00365675	1.176171905	1.023801269	0.954305128	0.952547505	1.270215279	1.475425209	0.880736761	1.034264552	1.291839753	0.615985578
73	0.994326992	1.085469486	1.724470934	1.41280649	0.819159323	2.508498876	1.972356053	1.652425652	2.424631106	1.274544213	1.323289111	1.280006637	1.90993808	2.415301593	1.135941598	1.005673008	0.93064126	1.527730095	NA	NA	NA	NA	0.3848924	0.285360577	NA	0.303177267	NA	0.495519239	0.965793913	NA	0.616139249	1.028258682	1.140642515	0.64765454	2.032638406	0.385551805	NA	NA	NA	NA	NA	NA	NA	NA	NA	2.109065538	1.964621874	1.975567992	1.587693381
74	1.431421072	1.123347082	2.108286464	1.515698038	0.882464692	2.547069116	2.800337458	1.93392076	3.179208849	1.722278465	1.72047869	2.415535558	1.817085364	2.536264217	1.777152856	1.755486814	1.403080865	1.84728159	0.39383827	0.535151856	0.340494938	0.489220097	0.779696288	0.662854643	0.613317085	0.703530809	0.91752281	1.089507562	1.514710661	0.671909761	1.356155481	1.24735658	1.269453818	0.746269216	1.998350206	0.75543682	0.444988126	0.614854393	0.374846894	0.317091614	NA	NA	0.382733408	NA	0.446206724	1.740126234	1.751768529	2.026915386	1.647662792
75	0.759807118	1.192177051	1.642485632	1.555916114	0.628974783	2.169863678	2.758070875	2.16900693	2.493381048	1.24236129	1.555718986	1.969740853	1.365702761	2.127602469	1.649597404	1.209964062	0.999021942	1.607973069	NA	NA	NA	0.404006247	NA	NA	NA	NA	NA	0.8540343	1.36586198	0.428199918	1.262915675	1	0.938935812	NA	1.439239086	0.488225393	NA	NA	NA	NA	NA	NA	NA	NA	0.362162039	1.86734044	1.451150166	2.269928882	1.856847165
93	1.01429399	0.85851546	1.771919926	1.396640891	0.975426875	0.878679504	1.029896406	1.338271641	0.520563562	0.52908347	1.13083205	1.436484907	1.282077947	0.72352071	0.830328041	1.08063312	1.002716506	0.677095456	1.035320063	0.812107043	1.231702754	0.975446372	1.181759043	0.680538867	1.304925251	1.067351982	1.408049898	1.11672605	0.84128643	1.000587772	1.238048708	0.651161252	1.170792931	1.026374152	1.068627994	0.702631668	1.246857597	0.984933198	1.366134346	0.494876815	1.151484314	0.961053728	1.191595953	0.620105398	0.777046537	0.546095276	0.745872925	0.821091845	1.257413127
98	0.627933169	0.738469897	0.685208335	0.912987761	0.336364787	1.017862571	0.853330672	1.235256888	1.042792375	0.977876208	1.23402435	0.792795839	0.961971471	0.948735077	1.062352227	0.945442148	0.921059318	0.936208271	1.256417008	1.096081654	1.221846794	1.237515003	1.173323207	1.322983335	0.920564085	1.026466319	1.142101358	1.113113601	0.720251608	1.012888067	0.908865131	0.835236192	1.291678331	0.823755288	0.974265443	1.026776764	1.004494978	1.003606146	0.97227712	0.942784891	0.868167333	1.0132521	1.588165781	1.164590107	1.02657904	0.53807796	0.83265285	0.905041859	0.859853703
111	0.690582432	0.908531561	0.987832983	1.353799949	0.527751918	1.348199986	1.188136451	1.310327116	1.282735707	0.890206842	1.302529971	1.103903801	1.508974208	1.088465146	1.165680431	1.095963277	1.161352052	0.805911349	NA	NA	0.693789035	0.536476283	0.876208718	NA	0.810093487	0.55414299	NA	0.919939	0.832504039	NA	0.983257181	1.002305199	1.05179609	1.062976398	0.541186479	0.978714797	0.870858435	0.792524408	0.615929933	0.779760949	0.721334075	0.767906721	0.768088415	NA	NA	0.867366484	1.299414322	1.4612138	1.328967502
112	1.333956603	1.50886934	1.108393264	1.104750957	1.684181069	1.236559573	1.373445172	1.070405146	1.077144366	1.101188104	1.231303915	1.00158663	1.02871036	1.161295157	1.087713534	0.984826371	0.754051329	1.608627169	0.588511444	1.167442059	0.868564851	0.921924638	0.808071587	0.955154519	1.04494903	0.870838318	0.885494912	0.956092007	0.581055088	0.804351367	0.925798701	0.846331354	0.85460021	0.963288184	0.921708736	0.960582104	0.973076604	0.9241066	0.850489378	1.217037742	1.123186328	1.109544489	0.799803843	1.269430091	1.146920558	0.512623722	1.129531544	0.99841337	0.835050636
132	2.752815763	3.223010873	3.157042714	3.203126931	2.294273381	2.66235523	2.051157456	1.966701394	1.995772799	1.4187711	1.350711379	0.852345481	0.673812164	0.900146017	0.980965066	0.968331435	0.991677472	0.970955565	0.810828184	0.698128021	0.45901764	0.519098804	0.961779994	0.989274003	1.592692417	1.219631548	1.496981541	0.495394476	0.883371636	0.548309141	0.627034975	0.784610541	0.730966234	0.742764852	0.699685243	0.58995783	1.139344739	0.722401864	0.678859492	0.734493715	0.825988432	0.83672636	1.008322528	1.654369502	0.86330549	2.838344915	2.201656351	2.255674407	2.928183875
141	0.393128094	0.311225314	0.383482816	0.394048525	0.184270081	0.438515919	0.51873004	0.554086793	0.427645096	0.723655057	0.639489208	0.963422782	1.163545457	0.711473221	0.870417839	0.777467694	0.759631405	0.819536408	0.974610985	0.698835139	0.883614139	1.437247245	0.865451231	1.21188623	0.708908621	0.688564603	0.733059562	1.5383839	1.553736661	1.831766805	1.308836473	1.149023216	1.427228355	1.16143704	1.097280105	1.37339322	1.587559186	1.365041061	1.973373077	1.191342697	1.499493187	1.489974254	0.811313472	1.181102182	1.71286504	0.431611906	0.37449078	0.373544171	0.419382471
171	1.395391137	1.348431116	1.038657225	2.120835695	0.637258696	1.850610672	0.477962823	1.066445816	1.173270101	1.299717096	0.675837321	0.857904589	1.052297181	0.469784839	0.905641147	0.188580361	0.319733083	0.654698263	1.5340787	0.937954152	0.994395249	0.879104232	1.235124768	0.701614621	1.204233924	0.994853995	1.155514291	1.976362917	1.314329805	1.09161246	0.91373624	1.001530111	0.640739873	0.834355928	0.542213401	0.312477294	3.008691091	0.246618097	1.266975571	0.432998263	0.528124646	1.027854283	0.661938188	0.660158615	0.596524998	3.080044923	4.006193887	1.415733836	1.641838618
179	0.716593139	1.710090162	1.319724693	1.116462959	0.507467274	1.121145826	NA	2.496064463	5.325299535	0.64339095	1.180510354	0.682167739	1.337184494	1.271576143	0.971101227	0.891890263	0.755219257	1.64093802	1.217696054	0.907493792	3.313065018	1.003176153	0.856862178	1.113322967	1.35885104	1.473264868	1.082393144	NA	0.656595791	NA	NA	0.378745691	0.232467877	NA	NA	0.583387575	NA	0.687814903	0.379601504	0.58587064	0.666835419	NA	0.77359514	0.592801524	0.808593091	1.103921072	1.426122803	1.835852559	1.455063764
180	0.787637321	1.278484724	1.460488214	2.109766884	0.939371128	0.945799882	1.433343802	1.373121559	1.143882663	0.925523569	0.986370738	1.593293186	0.846873784	1.173996526	0.700880803	1.077210149	2.430447901	0.672789684	2.47659963	2.421458711	2.041354648	0.946183086	0.731212874	1.365389253	1.169347787	1.920848749	2.046193312	0.940558797	1.857887086	0.717811918	0.915203194	1.818337623	0.594621142	0.949768879	0.930800908	0.607283521	1.010407577	1.549067713	0.833988842	1.23667077	0.993336405	0.435911245	0.911008804	1.115093577	0.796131889	1.278586363	1.50217984	1.141286906	1.428376663
181	0.875994475	1.119450646	1.115263767	1.394165512	0.69871113	0.895473374	1.259539799	1.217509863	1.196241563	0.844593891	1.054192339	1.473150593	1.236540387	0.733335526	0.962187927	1.243786253	1.128437547	1.22694675	1.558140617	1.043521328	0.988506717	2.289538895	1.241268086	1.329256197	1.158422642	1.164427745	1.57698456	0.372129509	0.4676486	0.379428925	0.437107703	0.403696263	0.551746683	0.205755949	0.481615605	0.572184839	0.666580403	0.989745516	1.320035187	0.515831486	0.928441184	1.049138785	1.084339382	1.121376499	1.802369086	0.540019221	0.645848487	1.048341028	1.043013665
189	0.628825597	0.617346705	0.839408098	1.00422575	0.324514325	1.051217597	1.14965062	1.038149411	0.957050089	0.990253033	1.027102914	1.02682623	0.81699156	1.136304621	1.024375183	1.004734739	1.001762019	1.091526523	1.364133863	1.07094198	1.041647313	1.068610863	1.175101052	0.957408832	1.145494071	0.86478741	1.250248818	1.161487297	1.636826819	1.052333148	1.441774503	1.159074815	1.189277807	0.95884209	1.393645913	1.064535267	1.184637958	1.385248267	1.292508148	1.412739584	1.385773009	1.014933623	1.337635586	0.998237981	1.300375935	0.893795946	0.965298468	1.070094496	0.961714881
192	0.566407905	0.650714222	0.783676876	0.984506189	0.289963199	0.833122924	0.93129148	0.971389321	0.751117164	1.138618299	0.810437204	1.021709842	0.871956983	0.995875077	0.854401345	0.92347171	1.170409753	0.856594633	0.88844885	0.828642084	0.793701665	0.7766117	1.014136612	0.888307678	1.078188541	0.836183737	0.943094272	1.418585205	2.08786926	1.392197267	1.908986647	1.48016449	1.23269579	1.674781745	1.179317386	1.026382271	1.559028875	1.600730291	1.639072151	1.327483364	1.422643499	1.14460028	1.178940331	1.221102823	1.024878459	0.84125174	0.927595005	0.959746459	0.994260309
197	0.970544309	1.13010533	1.179409661	1.284798746	0.656913348	1.283535671	1.196708012	1.348525165	1.3753182	1.124632121	1.12020505	1.064940829	1.183839997	0.843904199	1.053121178	1.142614387	1.207330602	1.092440877	0.538690001	0.417934897	0.488489772	0.50950335	0.911329774	0.634122621	0.974153395	0.599956739	0.570985684	1.021987888	0.582294132	0.675385297	0.733606614	0.685633995	0.821793724	0.832996332	0.603401927	0.757964387	0.681134672	0.444564695	0.442030053	NA	NA	0.517175162	0.375870007	0.524373864	0.336810704	1.443042371	1.563268624	1.348137338	2.020263875
203	1.827317	1.451178822	1.730693477	1.716161322	0.504213373	2.278796828	1.902308222	1.50247194	2.106813099	1.413589993	0.850567581	0.98412763	0.937272914	1.361944754	1.245430602	1.07196706	1.112146726	1.296931017	0.701615777	1.011394211	0.621852748	1.176616018	1.299451942	0.8609175	1.166469782	0.865202156	0.738501076	1.035425113	1.104059321	1.078178488	1.428036149	1.312432084	0.823180298	1.222224036	0.871664265	0.866992247	1.652989117	1.193176385	1.425431454	1.074408814	1.749267008	0.859917156	1.095807214	1.768238192	1.311150709	0.931873265	1.037759919	1.369595355	1.597016917
208	1.296044782	1.470731635	1.754365963	1.436365423	1.249026363	1.910671868	1.834328156	1.833475005	1.673681633	1.514098819	1.126642159	1.035213124	1.219984933	1.66201983	1.573622833	1.190931026	0.860141027	1.274549133	1.34306632	0.622631416	NA	1.484291581	1.21335625	0.823567854	1.187365574	1.000333774	1.129477675	0.457400964	1.256681323	0.710156546	0.898197466	0.624273769	1.064313822	0.673481993	0.922999658	0.736091073	1.411266889	0.961216745	0.72790426	0.682161668	0.598910089	0.913717943	0.5330163	0.463031445	0.811087213	0.762111384	1.055487536	2.194593178	1.263520564
209	0.671338011	0.508391544	0.50952858	0.666431172	0.301366214	0.911917962	0.966003093	0.841076121	0.913242363	1.105291456	0.75899763	0.961113231	1.248497032	1.465449983	1.481642971	1.072189551	0.845206245	1.413741509	0.844138496	0.626460595	0.542759893	0.954705912	1.064884405	0.802805052	0.77974589	0.667701149	0.661483759	1.099510842	0.922931062	0.728809969	0.892605008	0.737929372	1.055477545	0.824227505	0.691735613	1.06162819	1.316438179	0.937438087	0.831800936	0.732958734	0.692230896	0.910185838	0.711606474	0.74395265	0.914141636	1.858907039	1.676248062	1.647754515	2.12854213
211	0.66435174	0.493145843	0.506205984	0.281023441	NA	0.521236104	0.692508466	0.691825761	NA	1.095610802	NA	0.685464471	1.098112011	1.882953722	0.683328299	0.730016567	0.714460488	1.307304253	NA	0.664469551	0.491680764	1.529458906	1.534581924	0.875948526	0.299084703	0.865004829	NA	1.867800043	1.529229096	1.082011237	0.358645481	0.810584508	1.440100894	1.022976075	NA	1.884913995	1.352108507	1.07623073	0.938237071	0.907443209	0.853573586	0.919215129	1.14892158	NA	1.20362796	1.105663968	0.966028275	1.217491989	0.896665056
212	0.778987038	1.136781761	1.2208009	1.779302025	0.473900388	1.515212958	1.44815719	1.695662227	1.308494311	1.270638101	1.166806122	1.3031064	0.939010526	1.112397472	1.158584913	1.24092266	1.529467495	1.143379455	1.421240274	1.188341856	1.00027182	1.082746255	1.103172747	1.186755586	1.481604801	1.120844252	1.039571864	0.798599733	1.044838082	0.873023615	0.918551005	0.823410992	0.919898299	0.764637128	0.812695554	0.828007352	1.366793289	1.08697414	1.269171747	1.178027983	1.205324252	1.235351775	1.438006679	0.991541333	1.011002948	0.946844089	1.060659566	1.14468933	1.352026046
218	0.222705567	0.345556014	0.423373505	0.556657163	0.389633496	0.560522565	0.560829378	0.613203716	0.351179565	1.289526911	1.101836492	1.609264253	1.195368247	1.237881662	1.189068918	1.452563484	1.68148778	1.060692862	1.336246422	0.688617814	0.616846996	1.062151358	1.236105287	0.738122561	0.614548866	0.827358962	1.031341323	2.241197884	6.432948072	1.451886419	2.925870063	2.92128986	2.672243482	2.022751774	5.795161127	1.174281061	2.204350565	2.185733084	2.237903193	1.479981337	2.143211557	1.347050343	1.308331565	0.863429969	2.394780355	0.488025295	0.472810244	0.839674337	0.79483876
231	0.76135915	0.625859789	0.804194829	1.480212194	0.337248299	1.24904754	0.899574073	1.122933789	0.895785188	1.162691471	1.04268282	0.915392576	0.697281625	0.819092987	0.701612194	0.798995691	0.882282421	1.011796292	1.937684333	7.862228167	2.962305056	1.945991247	1.084997619	1.315477935	1.361273117	1.755962518	1.462629117	1.037039937	2.240731791	2.096659608	1.305833476	1.131385472	1.402720469	1.114142254	1.64697338	1.379392394	4.634032963	5.705206233	4.978954947	12.00708054	9.747906659	2.945758044	7.34294917	3.328357124	3.472706302	1.386681061	0.924426188	1.35685412	0.866268666
232	0.913844433	1.049985458	1.013887772	1.273832186	0.433734924	1.174298751	1.14925466	1.04019056	1.220590694	1.210469746	0.588261544	0.736900927	0.485884266	0.435458183	0.605547726	0.720608915	0.791435273	0.735392012	0.7029865	1.263171806	0.524521678	0.71947216	1.090491307	0.782733854	1.065036673	1.059840743	0.901486658	0.71722012	0.595611194	0.858694556	0.765089115	0.986112228	1.016910661	0.959915377	0.842301405	1.128099394	1.65005321	1.535081856	1.556538028	5.456888912	3.345200276	1.543097498	1.426921739	1.526898766	0.910258583	1.046990149	1.09622771	0.827859634	1.058261531
233	1.901509491	7.534485012	2.800837173	52.22286157	5.116249742	12.6279117	4.738166756	18.96832688	6.91709445	6.236148909	68.38657064	0.219997885	0.723096691	0.575653893	0.659654903	1.514784676	0.613046675	0.868209743	0.877892602	16.3737597	30.71203989	0.090005236	0.613989826	1.209479847	45.51280719	0.587689003	0.868845945	0.167695701	1.023192421	0.940477465	1.085419065	0.082135472	0.935307946	0.701354285	1.191238719	0.111386511	1.131148395	0.594053077	0.927843306	0.9257739	3.404169073	11.13190729	4.21226652	4.166086089	0.757867427	3.846924598	7.717241199	3.210877142	0.790233512
234	0.772259827	0.89985833	0.993787622	1.092887726	0.481919662	1.004107794	1.009488842	1.060545274	1.086175046	1.257610851	1.084495871	0.996502492	0.914871482	0.983649064	1.033284223	1.09321044	1.117543123	1.203636604	0.885795816	1.025716209	0.750824679	0.827257592	0.946522183	0.948884489	1.205456383	1.079427639	1.10872105	0.869504756	1.000481704	1.002253874	1.072611314	1.078114114	1.164414154	1.009800538	1.097348778	1.076544769	1.251590057	1.23821384	1.115397808	1.319242241	1.236666094	1.172789423	1.13928285	1.29209349	1.146112768	1.091091865	1.06008961	1.100395416	1.136181477
241	0.950506588	1.199939236	1.147511192	1.513767219	0.552104044	1.842641328	1.818007591	1.450683818	1.55786972	1.407708183	1.190849768	1.223570514	1.219479971	1.005452087	1.087057315	1.191422969	1.00159031	1.301732942	0.71466573	0.591469287	0.677901737	0.708079324	0.702558093	0.74748775	0.752079008	0.596941166	0.545145443	1.283149939	0.985790028	0.730586307	0.692866637	0.720661972	0.772445872	0.847686777	0.66447908	0.714443133	1.150491834	0.845780564	0.611055776	0.801645162	0.524024422	0.555571521	0.769712503	0.758531754	0.68391957	1.754717529	1.841535025	1.55448244	1.390839641
244	0.647766201	0.780457569	0.719964631	0.895649533	0.818837815	0.677994169	0.690525613	0.848914485	0.548699804	0.873336356	0.707410106	0.809797416	0.633954295	0.554443496	0.566627246	0.753181155	0.896387439	1.079475849	0.722859855	1.228300056	1.377745553	0.791971933	0.719974703	0.674654331	0.566856001	1.074508638	0.604378803	1.580305799	1.52423479	1.200132763	1.014369758	1.464815839	0.980788265	1.561354038	1.16218027	1.40809005	1.467601388	1.793430848	2.072641114	2.234387358	2.234038842	1.313137986	0.913245196	0.881746512	1.071800454	0.790918236	0.649756594	1.153571974	1.525151781
252	1.652573657	1.788793466	1.653340483	2.012603748	1.303078198	1.730711829	1.538415983	1.861225637	1.69482889	1.290832366	1.400303327	1.311304842	1.356114358	1.268242341	1.214410484	1.277851637	1.36773898	1.423220917	1.322836517	1.319920846	2.008945835	1.173264693	1.399512915	1.229694417	1.150346291	1.181203952	0.967165626	1.309399605	0.777746627	1.29427192	0.978485466	1.281961562	1.089976523	1.268577911	1.128707204	1.349392105	1.046670621	1.077692004	1.190334912	1.157714715	1.154595929	0.996568321	1.466256074	0.917758046	0.870657647	0.869879805	1.038467685	1.106607329	0.98165891
267	1.187857508	1.536464471	1.710566908	1.862779479	0.864849278	1.98136497	1.74845087	1.70007352	1.792602852	1.856737975	1.417823924	1.552146272	1.68766899	1.575150668	1.386136044	1.700098871	1.739912436	2.218923287	1.14860008	0.696501394	0.617262596	0.841234873	0.998908475	0.697512692	1.085199726	1.008138636	1.309133756	1.503682813	3.302385777	1.482384706	2.505784812	2.233711988	2.144845412	2.26792681	2.775995398	1.595703213	1.873309571	1.479324585	1.262072719	1.244060248	0.954395951	0.991861364	0.753634265	0.75977066	0.803327654	0.963861911	0.962946923	1.291001963	0.871146594
269	0.797417063	1.625638561	1.502570692	2.083958262	0.461152671	1.61717255	2.034368494	2.359600752	1.256164451	1.421043301	1.4486346	1.103129244	0.825125336	NA	0.642279974	1.309201304	1.032294029	0.655541929	0.420325006	0.627062356	0.364038463	0.632304265	0.240414966	0.473076733	1.22272444	1.186787759	1.163367323	0.284148711	0.500159926	0.819400909	0.532697042	NA	0.772435751	0.37617454	0.513100201	NA	1.451723451	1.108992578	1.040972056	0.479451829	0.824587986	1.356276125	0.78240415	0.471837537	NA	0.806873699	1.151377463	2.190693602	1.508448647
282	0.542614547	0.533205119	0.635321146	0.811512006	0.378195118	0.927528171	0.97546018	1	1.077324021	1.337801358	0.839356994	1.472366994	1.219233142	1.280176196	1.247982464	1.398638943	1.004675143	1.308435545	0.693853366	0.413887533	0.3520641	0.84172261	0.817261796	0.569699309	0.671465831	0.774902995	0.705144828	1.184187054	1.499813219	0.759432635	0.985507057	0.956951903	1.348037263	0.7728135	1.027842742	0.997862691	1.219579754	1.002137309	0.568776632	0.578718704	0.391973127	0.725183941	0.484984519	NA	0.456564964	1.606204353	1.526749754	1.626266196	1.752192713
291	1.990254701	2.26062612	1.304043289	1.365744585	5.097776993	1.280520267	1.287358598	1.222455901	1.088144222	1.343411689	1.012362541	0.987259197	0.903163972	0.990411852	0.946685085	1.29125105	1.19116346	1.028748923	0.236349209	0.281016941	0.415996027	0.254338984	0.57721156	0.466872192	0.754611701	0.854221452	0.609468248	0.644292678	1.77898368	0.649085808	0.552275003	1.012740803	0.647085529	1.133508463	0.819022249	0.64599008	0.861538372	0.75288912	0.641170057	0.732678473	0.56701615	0.37173877	0.688976928	0.960491087	0.656014031	2.305092079	1.363286434	1.330534334	2.119795587
294	1.520762146	1.940293272	1.267565267	1.194213754	5.952422439	1.017684596	1.052012976	0.913817293	1.014346813	0.864961191	NA	0.872733368	0.816105089	NA	0.687549501	1.323814877	1.023466317	0.54086805	NA	NA	NA	NA	NA	NA	NA	NA	NA	1.064759031	2.377588197	0.645040845	0.837127469	1.090389185	NA	0.997623951	NA	0.579015352	1.096196058	0.947987024	NA	NA	NA	NA	NA	0.622672037	NA	2.977099409	1.78394922	1.685700294	2.584983368
301	0.404622273	1.16364584	1.429156109	1.588706937	0.249533507	1.893467732	1.676834771	1.913641578	2.155936879	1.373519106	0.94756825	0.798220401	0.594153888	0.376420289	0.672804881	1	0.790768662	0.316878127	1.734330805	0.690002012	0.40085042	1.171082575	0.888233907	1.623646262	1.762444395	0.883359782	0.697184589	0.821267156	1.397482056	0.851422894	0.67922682	1.12923545	0.849711255	0.965785894	0.793335151	0.761718666	1.318821979	1.269909864	1.456065255	0.743891651	1.449331691	1.409374524	1.396143795	1.503799361	1.275274953	0.375567888	1.010119076	1.585779114	1.151539633
313	0.712340038	1.178085009	1.397154066	1.334263886	0.675421907	1.602221437	1.513111311	1.614318423	1.340791229	1.393245389	1.483045701	1.510734597	1.215286111	1.145261033	1.234879436	1.690309065	1.249702688	1.246421776	0.655674613	0.99515532	0.956503698	0.718711628	0.839553085	0.62172886	1.050399948	1.015527408	0.776114798	0.794580997	0.913474357	0.630130586	0.799986565	0.806242827	0.830762573	0.800057307	0.928995523	0.856115773	0.941188815	0.874191402	0.933263264	0.791516475	0.808956014	0.798311927	0.999077076	0.652407374	0.561340828	1.79215405	2.062707082	2.163719801	2.132713731
314	0.959447113	1.061713286	1.144587039	1.044570381	0.860173116	0.863835978	1.263647283	0.791406686	0.64016447	0.711246455	0.933430708	1.241408225	0.948650091	0.908057662	0.888263134	1.032309153	1.481713153	0.78301417	0.960698637	0.818687243	0.723035808	0.916884651	0.737880617	0.861105548	0.899414028	1.072807524	1.693571155	1.110064808	1.106667487	0.946962852	1.081931107	1.152123651	0.755569167	1.0210553	1.089138484	0.775156879	0.695296763	0.903340569	0.887019753	0.654869125	0.71124542	0.615566658	1.146600685	0.618451803	0.793293151	0.840164526	0.906901023	1.010291609	0.908392281
327	0.89023753	1.126610299	1.110562151	1.147100712	0.558124347	1.231521084	1.113400266	1.157749259	1.268256342	1.139019545	1.085047483	0.876426724	0.756733431	0.887890054	0.997464851	0.935442194	0.925209511	1.038894325	0.914050435	0.869150763	0.722954895	0.943754684	0.907601782	1.002318929	1.000882744	0.722409373	0.790679565	0.990318917	1.058171403	1.238265151	1.155593323	1.029282307	1.110394922	1.184141699	1.093385756	1.061324086	1.29396734	1.134393842	1.236995459	1.198085111	1.164764062	1.194238093	0.966228278	1.061756526	0.978918573	0.837127032	1.076116538	1.139242763	0.910555558
330	0.182532971	1.388343379	1.185784142	1.269736653	1.275696724	1.242146059	1.167548356	1.256351642	0.219650454	0.906373022	1.273727093	1.261314443	1.397924346	1.176577577	1.522121746	1.236314662	1.048759345	0.181346756	0.580272194	0.128545667	0.761418307	0.737453815	0.93765481	0.590348103	1.09596416	0.875835741	0.900905964	1.150059083	0.664203896	0.784657013	1.352470435	0.77613404	1.150944156	1.120426806	1.064803747	1.17534293	0.94891125	0.914394466	0.897169868	0.149093827	1.031875878	0.999006348	0.925557114	0.062735126	1.073322747	0.089585891	1.188500535	1.11457128	1.078818489
331	0.766356131	1.243031909	1.241805556	1.638651222	0.555609326	1.704775462	1.585504617	1.584590195	1.746723737	1.636949565	1.105090292	1.03220911	1.108167771	1.10431793	1.117782566	1.102524885	1.237880722	1.251238298	1.229767761	1.254248615	0.841563855	0.796025905	1.091136571	0.901924472	1.090234872	1.080635635	0.960076392	0.72741745	1.320153748	0.916462369	1.072477525	1.030119152	1.038553771	0.581086304	1.044929167	0.869403846	1.130845893	1.20114347	1.126781266	1.867059619	1.36406601	0.956141057	1.017971301	0.470314014	0.748019928	1.484774608	1.443634271	1.293913455	1.474971294
338	0.642980016	0.985909167	0.807070465	1.348996092	0.917734202	1.062484651	1.046949624	1.301137182	0.731888668	0.9057978	1.428010116	1.02978836	1.177963735	0.970318673	1.16744713	0.997968869	1.284560583	1.034233682	1.17516592	0.989490392	2.984534919	1.150428031	1.229745585	0.762912663	0.964297565	0.963618263	1.236113418	1.100759904	1.606452547	0.710087539	2.004587058	1.083057974	1.630889437	0.87058377	1.721629731	1.077389327	1.047345096	1.186323577	1.340461407	0.800631025	1.195996797	1.115519691	2.199732664	1.616554156	1.767026913	0.506098171	0.618553403	0.786571085	0.920751392
340	1.059623722	1.255366471	1.340894622	1.584985169	0.698091244	1.588949116	1.538988295	1.675811073	1.635512315	1.271299435	0.956622699	0.978759628	0.73104216	1.015668915	0.953549152	1.022360707	1.175281303	1.012110489	0.910370971	1.184918784	0.930681546	0.781418543	0.944651564	0.976861263	1.054488414	1.035801423	0.848420644	0.768409785	1.227330663	0.91174261	1.02042233	0.923179965	0.684711473	0.973421773	0.875703984	0.81940163	1.142621142	1.203085247	0.987889511	1.379737377	1.171348661	0.845624082	1.194653294	0.96895501	0.905692677	1.439914117	1.356872022	1.147960048	1.492858974
347	0.579852465	NA	NA	NA	NA	0.607309188	0.697209466	0.781455213	0.895144149	1.714436671	0.647891498	0.944782187	1.686242405	2.306088486	2.265907131	0.882526658	0.699433701	2.046937251	NA	NA	NA	1.025126525	1.298495814	NA	NA	0.486453271	0.602537953	1.570929564	1.397295764	0.622116374	0.92527212	0.900393666	1.97924017	NA	0.511978373	1.55737028	0.736344387	0.646571398	NA	NA	NA	0.546189451	NA	NA	NA	0.860859117	0.874664585	1.818750593	0.984958141
355	0.603926005	0.87299885	0.865456228	1.086339405	0.422142432	1.150615382	1.25428645	1.071312959	0.89086904	1.522061497	0.700916742	0.999589035	0.789583787	0.893410819	0.947889908	1.1916785	1.174977549	0.940098639	1.535354391	1.569252341	1.139156945	1.423598561	1.161289262	1.119767219	1.164035589	1.542802836	1.161057806	0.898892263	3.247444424	1.134024554	1.266206055	1.587736674	1.258600399	1.774511622	2.011430782	1.166409445	2.722684061	2.957390064	2.037945065	2.864897893	2.63378581	1.921707362	2.210580026	1.246598576	1.376688255	0.672689088	0.786412168	1.086885532	0.77706125
358	0.858707161	1.304253777	1.181700592	1.671003562	0.534410392	1.51741985	1.205511037	1.616092003	1.219735291	0.923560373	1.096883675	0.84059648	0.268914752	NA	0.203105884	0.99897184	0.648616263	0.205739467	0.782325881	1.734843385	1.017234369	0.480783416	NA	0.887912419	1.694114359	1.347388541	0.810786758	0.313389851	NA	0.44093416	NA	0.173751697	0.339379069	0.58084142	0.404546739	NA	0.631538509	0.73065766	0.719526471	0.390712443	NA	1.527683243	1.118940548	0.91008537	NA	1.527042132	1.757169881	1.114890449	1.371527454
361	1.144807606	1.098719592	1.057681058	1.944118284	0.650031913	1.817910166	1.739684865	1.097758315	0.880597413	1.368933882	0.612633133	1.241979831	0.814412494	0.828817219	0.981830089	1.32239187	0.900634376	0.886546008	1.360406711	0.973130866	1.048968514	1.492197117	1.050109614	0.704015496	0.650008603	0.846005872	0.561046082	2.095889042	1.39771114	1.091819711	0.889763954	1.03230268	0.765715935	1.023039567	0.564052016	1.057471264	4.094897795	2.750571938	1.652051039	1.029977189	0.805242623	0.95637179	0.746911093	0.636051216	0.539079905	3.094834524	4.076725664	3.993510825	3.428164527
363	1.492789826	0.868015026	0.852833895	0.709373046	1.501610079	0.490921826	0.901221439	0.61855979	1.279660902	1.328441295	0.52112535	0.94843767	0.682994128	0.954664972	0.600375023	0.929470367	0.700526856	1.443473122	0.993998885	2.041752042	1.006001115	1.455131851	0.888769273	2.13510136	0.935584066	1.044901741	1.209161192	1.309889385	0.94362562	2.202822179	0.728556063	1.212007658	0.978908019	1.905395469	0.671855336	1.25660053	0.902663917	1.311910509	1.174207168	2.538711212	1.184069068	1.339668907	0.993155336	2.88249827	2.205277457	1.111384559	0.770713522	0.859284837	0.566809714
376	0.716895191	0.967769417	0.958835578	1.189769937	0.530985734	1.10461313	1.161521651	1.252143847	1.097243976	1.158800567	1.074968314	1.143692318	1.03303026	1.034860056	1.067869826	1.19705759	1.279379706	1.160207942	1.069660485	0.794361448	0.949084211	1.082711353	1.088922053	1.018918345	0.946998344	0.949422874	0.956935416	1.045911262	1.835417173	1.00083035	1.154559983	1.282635972	1.018936924	1.084128148	1.374190921	0.947614243	0.99916965	1.006591338	0.967041831	0.43689899	0.520910555	0.991214725	0.696526184	0.826205342	0.987764073	1.009375082	1.039471362	1.058315984	1.188838284
391	0.699486453	0.691187821	0.877592267	1.01563732	0.308921324	0.984132652	0.869745838	0.880506833	0.968285558	1.05634883	0.576776824	0.666172617	0.550653431	0.450681667	0.613040072	0.695083202	0.656659021	0.680465082	0.586067284	1.375462862	0.522511963	0.613332757	0.903956837	0.647206692	0.79768659	0.783246215	0.766822234	1.086780577	0.677937514	1.153672875	0.821504927	1.104815598	1.158315595	0.990222003	0.910832821	1.281817495	1.405183267	1.794292533	1.599170206	7.573168735	3.83448307	1.417324079	0.886057017	1.25311184	1.02420295	1.065682325	1.090378242	0.889425659	1.027434817
397	0.846850812	1.043170036	1.121934124	1.336021683	0.50267391	1.302910777	1.381643865	1.341134308	1.241571417	1.201184622	1.040253298	1.215040545	0.999666363	1.055180183	1.024432174	1.153340522	1.184906587	1.117853472	1.186782631	1.115045629	1.108898235	1.082109621	1.143055265	0.974082379	1.000333637	1.069111153	1.067459	0.781025399	2.144865405	0.812637297	1.15595632	1.362166892	0.999086196	1.067658908	1.658074044	0.980745655	1.052588686	1.32536547	1.050473498	1.039152101	1.020678688	1.18196328	1.170655858	0.984569837	1.160793951	0.750758058	0.806045275	0.853032423	0.795862861
407	0.813624001	0.982709277	1.212360511	1.412289502	0.562408118	1.467700208	1.398603367	1.446581811	1.231027043	1.28855065	1.380808862	1.47476996	1.191203313	1.259717475	1.274860228	1.355754683	1.370836662	1.348408225	1.526589599	1.252456372	0.998003828	1.183880307	1.159715506	0.919693734	0.94543885	1.052544727	1.24732242	0.988414639	2.190037756	0.941122042	1.728578242	1.595833528	1.060985691	0.835505203	1.535450439	0.850274703	1.076554683	1.285919174	1.314633567	1.114689757	1.171155974	1.095692459	0.959215653	0.914239981	1.305990869	0.951722856	0.999952773	1.189592434	1.000047227
409	0.933624676	0.954995784	0.963004255	0.946570441	0.892904693	0.998592637	0.961710704	0.964844544	0.969490787	0.991516761	1.000746066	1.000729306	1.016256698	0.999392664	1.017589325	0.98207425	0.967061374	0.940788909	1.04282129	0.928626931	0.914583057	1.001222947	1.01909834	0.977861255	1.035799525	1.031817928	1.03460116	0.989287245	0.987473043	0.944838015	0.990178838	1.002473603	1.027259588	0.997052096	1.022944156	0.981345312	0.980583195	0.985335459	1.004151393	0.88307923	0.938586282	0.960103758	0.984719317	0.935170929	1.001208817	0.920680303	1.0132142	0.996255955	0.985869037
415	0.704674239	0.995311893	1.031700428	1.476499971	0.416590565	1.578184764	1.443114825	1.552179637	1.416069159	1.519203734	1.004829069	1.039723109	0.722830992	0.547411954	0.714136849	1.158029994	0.955907841	0.733969984	0.540390403	0.72927733	0.737413689	0.831045487	0.769459701	0.808123325	0.981277127	0.851509918	0.660288031	0.842054128	0.883075447	0.784484986	0.707742046	0.704580264	0.900019629	0.884569184	1.132591744	0.802273421	1.196679977	1.150182378	1.084309391	1.074225337	0.903563371	1.155846607	1.098321421	0.717605564	0.493447942	1.380391494	1.547372545	1.598549915	1.456376576
420	0.705767266	0.840910225	NA	0.309704832	NA	0.545732529	0.772962619	0.414991632	0.338769086	1.168319797	NA	NA	1.275962348	2.598553941	1.897488196	0.581573683	0.271367301	1.591034168	NA	NA	0.466851445	1.171070695	1.676426844	NA	NA	0.653001321	NA	1.473536603	2.246991259	1.265464612	1.039987889	2.720107736	1.889465996	2.496917226	0.312014001	5.49147523	1.441816591	1	NA	1.007795941	0.383215601	0.594014356	0.631943728	0.302447919	0.761746317	0.55612379	NA	1.177725769	NA
432	0.783232301	0.948523751	0.964255339	1.290933416	0.465312577	1.183107421	1.101984893	0.973204178	0.798697366	1.071004128	1.483853882	1.271133553	1.518459421	1.749441403	0.914060459	1.460541391	1.158293653	0.830717972	1.125647656	0.731059661	0.940064152	0.938796104	0.939370235	0.981368151	1.102658356	1.025300655	1.398466753	0.560263987	1.241175507	0.736918743	0.92008702	0.84391749	2.434008152	0.681632013	0.896698936	0.931328263	1.049610961	0.854313836	1.228140758	1.16384647	1.279168003	0.890392286	1.271075029	1.011991771	0.847230716	0.817185236	0.69172312	0.927468849	1.518676873
444	0.816125343	0.832210097	0.955577635	1.077003039	0.392449821	0.889626901	0.904178289	1.14658649	0.830308337	0.766331874	0.542025917	0.618299483	0.529040252	0.563027462	0.569978413	0.708457372	0.842888298	0.594803442	0.792227561	1.250599828	0.989361815	1.06203204	1.244253316	0.86239325	0.844798474	0.742242925	0.726437157	0.971792788	1.674978439	1.065225176	1.327275045	1.229779236	1.301049298	1.339352263	1.050087989	1.241909763	1.428029948	1.445264543	1.437311012	6.24186779	2.671186466	1.370409636	1.441250066	1.333365173	0.817222678	0.979600655	1.060515892	1.030904849	1.229721462
445	0.758467153	1.33792205	0.938698876	1.700162676	0.637633824	1.6605139	1.175791206	1.525362279	1.231638709	1.479010429	0.888614938	1.256373387	1.244769725	0.654023997	1.428498792	2.295181276	1.44698075	1.730084297	0.623309899	0.66085575	0.609624488	0.651704047	0.854484713	0.428802965	1.001999156	1.074846922	0.824619671	0.64949028	0.496422899	0.52608228	0.742812627	0.514416067	0.773463262	0.93547412	0.588547545	0.756601454	1.794678022	0.802927578	1.19029858	1.041293564	1.306064861	1.040748128	1.403628823	0.782197912	0.646587153	2.675199452	3.141631259	2.44356815	4.010927575
448	0.798259305	1.499524532	1.281233839	2.065036162	0.997878864	1.785661894	1.456800502	1.996538283	1.436662912	1.42268838	1.711469165	0.960208128	0.965144155	0.048359472	0.460499357	1.210270651	1.014395812	0.470144994	0.513887988	1.066622508	0.609464552	0.452089337	0.161171501	0.686808906	1.553133326	0.858452272	0.98436006	0.588905375	0.437732229	0.803187914	0.397406426	0.195268371	0.787180292	0.826108241	1.445629774	0.252176517	0.871271845	0.829392066	1.007211877	0.449137932	0.737878448	2.06015627	1.254107542	0.902486836	0.165322578	1.351302438	2.019294298	1.300108245	1.755015632
460	0.654009771	0.787443932	0.81582072	1.01737924	0.395629487	1.020281748	0.997544437	0.997352924	0.862892455	0.992738788	1.127744823	1.099959644	1.007709601	1.120342484	1.062589927	0.965260308	1.002180489	1.083406864	1.228266842	1.005085617	0.977168203	1.117939266	0.972478896	0.965266468	0.867591772	0.881428275	1.010597492	1.077294608	1.86983366	0.974504601	1.16449031	1.014915242	0.872344683	0.788970754	1.448093521	0.768075743	1.195021166	1.245833268	1.197901202	0.972341014	1.108565513	0.879040492	1.032052987	1.009616461	1.364146456	1.142720754	1.114127567	1.109845634	1.243658179
461	0.968867218	1.117844638	1.252209765	1.252481833	0.879880897	1.499915782	1.379370081	1.231186408	1.468199921	1.090251588	1.071388602	1.072476875	1.217316848	1.126412528	1.029279982	1.136548696	0.719408306	1.152103817	0.690625559	0.39021737	0.288871986	0.708557079	0.695745655	0.751170937	0.735803506	0.68587645	0.819269841	0.628307504	1.09055278	0.462575433	0.582353355	0.933617673	1.106828331	0.64556815	0.926894615	0.76407301	0.557633648	0.606887311	0.630002601	0.513971825	0.467204316	0.57255821	0.638889445	0.625034956	0.791136436	1.553487538	1.537642825	1.864358921	1.52056335
463	2.169446986	2.822695085	3.047707009	2.968068334	1.718662223	2.492257029	1.830495794	1.98893931	1.76979301	1.455172337	1.483145209	1.030334579	0.729608827	1.07880955	1.177582278	1.115766822	0.801278802	1.046434102	0.747588946	0.727463535	0.535856793	0.64198271	1.084337278	1.134523984	1.483834605	1.486333178	1.396012318	0.54061028	1.097642342	0.677967273	0.895167843	1.112099533	0.80398196	0.795213791	0.651547984	0.819675234	0.867488034	0.70326729	0.663975952	0.782713255	0.800495905	1.001564486	0.813955525	1.316036447	0.785842052	1.492161435	0.871940151	1.289239252	1.660855877
468	0.797289809	0.92795159	1.156803373	0.819592011	1.030113862	0.984787571	0.808238762	0.829873736	0.724450715	0.775881015	1.12607223	1.071762859	1.298747722	0.925863203	1.115037517	1.005547985	0.838887915	0.640104759	1.083700403	0.738720731	0.988715548	1.251710008	0.703298257	0.740330372	0.961463793	1.017280083	0.979047334	1.316719536	1.008988734	1.093755949	1.074412924	1.192697054	1.233809817	0.985446317	1.114209137	1.255313795	1.167183109	1.088196655	0.978524294	0.928866673	1.244190496	1.304497383	0.9397506	0.927192948	1.284685036	0.646003321	0.773517443	1.036836094	0.798131384
469	0.447724191	1.046293883	1.201524614	1.27452889	0.432997968	1.439632007	1.28912177	1.501496243	0.997146445	1.3228736	1.332315857	1.692826922	1.276034658	1.007894836	1.219507726	1.59084198	1.265073171	1.084311695	0.848855048	0.793289078	0.837827905	0.930943586	0.8862497	0.61966022	0.980668085	1.160501235	0.977023103	0.905406871	0.972250415	0.663240496	0.772472731	0.761423364	0.801054888	0.705000693	0.964421362	0.8531303	0.972466432	0.942254941	1.860385594	0.662255403	0.814089171	0.912455165	1.089157532	0.546652006	0.700739664	1.247912346	1.502364755	1.889416041	1.752313069
480	0.896451624	1.011645903	1.047030897	1.220655387	0.496087828	1.19246715	1.248170951	1.245252379	1.21785593	1.586142342	1.066872008	1.125808043	1.057062803	0.964059381	1.239803832	1.256399768	1.03541628	1.366771593	4.528653063	5.762248779	3.535777927	2.353839539	1.893565586	2.836849139	3.66727715	3.393528729	4.23020694	0.80744948	1.252538272	0.961398239	1.285082238	1.126950125	1.155280576	0.894823445	1.374854475	1.002736148	1.853212551	2.061442378	1.839960111	2.912202251	2.612720201	2.273469269	2.243551457	4.871454227	1.715804366	0.968562672	1.071734138	0.968384881	0.918095646
482	1.070008372	0.92025231	0.806614689	1.226392278	0.712368463	0.915551535	1.162244502	0.918510961	1.038482385	1.074870937	0.855199997	2.393103038	1.14208559	0.991433335	0.818588033	1.081351069	0.900663346	1.062198664	1.103168343	0.942276369	0.959269086	1.917207406	1.41243482	1.018694361	1.737709303	1.003729237	1.318448532	1.041275924	0.904026185	0.910122285	1.23769612	0.829563485	1.172457242	0.855082044	0.865665459	0.921437857	1.154316966	0.943657719	1.207627505	0.700190875	0.90214867	0.862723025	0.848869896	0.770281095	1.500741339	0.709838921	0.786909998	0.828213705	0.739961325
491	0.871643176	0.812521892	0.714777753	1.095857684	0.573521839	0.943849536	0.816422585	1.127224303	0.851964211	1.071869254	0.774461966	0.899809988	0.712102825	0.329343368	0.451498451	0.891780338	1.080197405	0.692686271	0.693253065	1.006322765	1.004439914	0.669576342	0.770664608	0.807562846	0.620766509	0.699075346	0.66770235	1.612956371	1.388210156	1.907130922	1.029866403	1.121714948	0.995560086	1.699883413	1.020382612	1.332478337	1.386197389	1.295334745	1.582987046	1.860202639	1.600944644	1.206236628	1.444919588	0.945803703	0.672136662	0.892746774	0.848727333	0.777998666	0.917943131
496	0.588645253	0.814928768	0.694844924	0.874014251	0.519130082	1.065847855	0.999913562	0.650384341	0.664203729	0.711104816	0.830283042	1.012551478	0.544175369	NA	0.205840563	1.001028618	0.555622379	0.290265461	0.667880591	1.739848895	3.553321986	0.377734057	0.116862868	1.191163559	0.790588615	0.491833123	0.264482273	1.075640788	0.106599337	0.807026262	0.33454184	0.165537947	0.54239615	0.734899799	0.82296389	0.311472641	0.512486393	0.646014215	0.717934786	0.810830838	1.101296513	0.560065429	1.11240734	1.841971031	0.271602244	1.793413279	2.253228768	1.435829569	1.516967206
500	1.139499233	1.311250572	0.776751966	0.824069225	0.782363255	NA	1.228950108	1.166558707	0.411217986	0.508404387	0.623059194	0.590773802	NA	0.643989356	0.294586918	0.911148212	1.044092523	0.675571275	0.558888755	NA	1.673157018	0.744229612	0.822946529	0.40450292	NA	0.234796971	0.242899378	1.786716116	2.030849726	2.041265335	1.070510833	1.425010886	0.750888196	1.93960794	0.443836849	2.027159351	1.718591235	1.541549058	1.825996673	2.448230006	2.073442243	1.136035263	0.613879738	1.070828776	1	0.978945827	0.374744227	0.784083053	0.647044777
501	0.984167119	1.137504208	0.69347738	1.15750042	0.441692837	0.972296243	0.984158144	0.59137483	1.066608375	1.997835552	0.998376901	0.987003547	0.82313327	0.781888612	1.046007049	1.056844089	1.012181381	1.271233546	1.514639209	3.358999923	1.626169287	1.637055816	1.265954784	1.025443566	1.612000376	1.351200033	1.859495954	1.244183509	2.109436019	1.444193144	1.294457602	1.435212557	0.963792285	1.030984582	1.159274703	0.803218507	0.621815983	1.05985996	0.689882271	0.725044565	0.602872572	0.591285424	1.468483246	1.137904779	0.977334511	0.671331484	0.621149373	0.875179652	0.655247513
503	1.059847941	1.223278693	1.378873599	1.487044971	0.657615888	1.37246462	1.616064455	1.49141573	1.476489872	1.383615847	0.910306614	1.060083977	0.83864557	0.951736862	0.973276211	1.290236054	1.276883364	1.200568404	1.385181099	1.434084426	1.026628099	1.093519453	1.07590814	1.230532755	1.247344241	1.283054372	1.1743119	0.798903276	1.93492709	0.946244369	1.061412554	1.260952505	0.854533935	1.169058833	1.27592303	0.750307375	1.309886416	1.26191	1.062126475	1.381991368	1.01982453	0.999116702	1.051059924	1.097281269	1.047458504	1.152500584	1.100408022	1.044938927	1.051400912
507	0.903051104	0.968778053	2.395441757	2.106248272	0.101026766	3.190744825	2.205614539	2.365555178	2.060456195	1.865627969	1.170808703	1.013430283	0.907420026	0.509119567	1.040100562	1.018887433	0.731861568	1.246181768	2.754644527	1.670172371	0.577555916	1.378832831	1.35587046	1.544622434	1.977918285	1.118022965	0.548658254	0.528183552	0.609992946	0.786573817	1.312384749	0.343351123	1.146351827	0.286605392	1.362151429	0.480462854	1.152934909	1.214739258	1.062327253	0.676806216	0.66878458	1.380255512	1.334584052	1.398646857	0.376844185	0.656736709	1.945112619	1.489586517	1.289428894
512	1.31655343	1.734192647	1.270888374	1.061653846	1.137801479	1.020510883	1.413464529	1.187877405	1.118930326	1.126187913	0.81786165	1.014294274	0.365937819	NA	NA	1.44320845	0.522603321	NA	0.487527359	0.829161528	NA	NA	NA	NA	NA	1.076406358	NA	NA	NA	NA	NA	0.417567749	NA	0.538088075	NA	NA	NA	0.52716898	NA	NA	NA	0.700745557	NA	NA	NA	1.149101357	1.197608846	1.067090051	0.896069639
519	1.001602245	1.151459482	1.227370459	1.50159204	0.963281944	1.04065721	2.688400402	1.269568441	1.405379381	0.899377393	1.205105185	1.035384049	0.976965837	0.806571104	0.859505948	0.911918494	1.123651887	1.026343553	1.47313947	1.277857531	0.969524143	1.066679243	0.823058154	1.100505375	1.150684225	1.123499149	1.369669942	0.749736348	1.045124693	0.691886426	0.884788726	1.191177829	0.685499409	0.804893998	1.001614665	0.735895351	0.873094661	1.103470181	0.940850161	0.890529328	0.841403265	0.743969689	1.028278163	1.008381953	1.247160509	0.996580062	1.099840464	1.195486633	1.030056345
535	1.106319663	0.674266795	0.868591994	1.0141038	0.433294188	1.135533111	1.156272003	0.988894411	1.066196829	1.505185484	0.599935173	0.794744027	1.107953654	1.867956502	1.362896765	0.788907058	0.77434523	1.542446914	0.712542946	0.589397136	0.746094324	1.356090765	1.607212577	0.560881889	0.510394642	0.636873989	0.542578092	1.977026919	1.567235423	1.294742471	1.223083797	1.418880753	2.06917577	1.161916277	0.714945329	2.532209573	1.530266278	1.33769466	0.76876426	0.77437622	0.546022345	1.006119123	0.716762611	0.32870857	0.707813405	0.914354865	1.023475211	1.410928655	0.855063164
561	0.887200583	1.03921053	1.125621217	1.320823682	0.558522159	1.292424855	1.288730705	1.273855749	1.287291966	1.236272044	1.075775575	1.038915811	0.976034602	0.980558702	1.043404462	1.093985173	1.028147151	1.166183919	1.092803013	1.170575875	0.950060252	1.021674884	1.123210655	1.086986049	1.128010976	1.006307647	1.017452863	0.872078147	1.064870576	1.096118902	1.122144555	1.148145933	1.074059554	1.084983653	1.111665193	1.033105895	1.19766097	1.257899394	1.228337716	1.38545337	1.260148311	1.184844493	1.113106426	1.072159756	1.027957429	1.099110759	1.056913012	1.072370049	1.054170949
563	0.664889802	0.735116394	0.719413323	1.050267129	0.405013087	1.092639489	1.065172383	1.006634001	0.968212172	1.192078062	0.952888901	0.803447072	0.619704779	0.925075364	0.800482173	1.083708525	1.611759606	1.033538948	0.873048698	1.400288975	1.127868834	1.047929776	1.051834221	1.183018162	0.918327922	1.001473878	0.947315831	0.886017657	1.409514105	1.277571387	1.028433314	1.023384502	1.220220657	1.620702437	1.206513337	1.230794409	1.741802045	1.769444041	1.727478486	2.729438803	2.031936433	1.431878812	1.508458329	1.328215097	0.892386736	1.197320999	1.161187999	1.094360331	1.098947241
564	0.529249011	0.610421815	0.653880065	0.818593266	0.299339377	0.855058419	0.812710469	0.813524426	0.793383754	1.203261326	0.800821236	0.847444969	0.733764552	0.768780451	0.827721152	1.000130202	0.975626382	1.010767466	1.034971695	1.187389603	0.801296222	0.937972917	0.923361669	1.049754697	0.926595487	0.873730487	0.860875965	0.999869798	1.445925057	1.310102321	1.018902743	1.211229702	1.123558777	1.249652593	1.241133121	1.051340804	1.40621885	1.442579165	1.475155413	1.854612623	1.544127273	1.298099676	1.351434838	1.326667641	1.270993297	0.950825442	0.973729674	0.953731663	0.899654245
565	2.482253893	1.610969466	1.688341649	1.125759045	3.125395385	2.186007947	1.720771001	1.255172575	1.508783337	1.874541092	1.09351161	1.375014065	1.421464844	1.000277265	1.18884352	2.024053748	0.821549921	1.146343773	1.6691223	1.235706196	0.829990822	1.141672997	1.10300414	1.015946032	0.999722735	1.178426772	1.199872494	0.731827473	6.063133016	0.588417815	1.382658134	2.001751695	0.876807454	1.406329632	7.091496245	0.376347488	1.637293159	1.872276412	1.03926176	1.623724853	1.830777671	1.147687858	1.192842988	4.65824704	3.023158018	1.011711249	0.860361026	1.519164094	0.868321507
566	0.583143498	0.891221446	1.034379808	1.249404364	0.300874754	1.243954638	1.375048207	1.231981619	1.169613171	1.290526982	1.023118716	1.096389445	0.781445366	1.129727314	0.983494239	1.217062786	1.363156248	1.098823212	1.066156162	1.346171899	1.149678149	1.079612743	1.045167371	1.036176693	1.019450539	0.981643342	0.958671847	0.945070713	2.15087914	1.056028704	1.069875564	1.206272475	0.965797367	1.274516658	1.187402814	1.041618732	1.647703332	1.651517774	1.28905278	1.579628915	1.48480931	1.318509647	1.312747992	0.992436521	1.007583116	0.980503932	1.047680684	1.116515822	1.026569407
567	1.209416024	1.000739878	1.062223037	1.106149476	0.393607041	1.593158756	1.272060344	1.912008657	1.228031473	1.503193881	1.009623655	0.826061798	1.381961241	1.280025153	0.975564741	0.790862425	0.947354134	1.365338602	0.634839506	1.198165412	0.872736441	0.928228446	0.872574049	0.870405646	0.691259463	1.024117432	0.928821766	1.559552558	1.438718764	1.116067951	0.826462517	1.01285259	0.905612933	1.259836179	0.96887273	0.78324164	0.788795884	0.848485526	0.714498261	0.749176045	0.670289751	0.664806824	0.682293757	0.984006812	0.881872502	1.012200657	1.255534471	0.938092646	1.152624242
568	1.047411685	0.752291615	0.841002656	1.02387739	0.686920386	1.176805807	1.002507431	1.17334954	1.120153153	1.336676123	0.846445131	0.996628672	0.91334216	0.707034568	0.723427844	1.034332523	1.045039482	0.825733402	0.959841466	0.839748601	0.440447929	0.930411976	1.335948092	0.783074841	0.96016263	0.819123032	0.867531795	1.20783216	1.818012911	1.303363048	1.275212259	1.388772879	1.512820609	1.853692318	1.437584713	1.224789503	1.148659607	1.209602589	1.109387759	1.319989029	1.083810498	1.515371976	1.322883903	1.142934825	0.793385835	0.752940732	0.784129725	0.840559236	0.818156334
572	0.36524382	0.359208112	0.41362899	0.44998728	0.315764028	0.409414244	0.575578207	0.537030531	0.470573868	0.770802338	0.556264175	0.852935979	0.399640995	0.666267561	0.603673916	0.839807008	0.898440019	0.440124058	1.521175601	1.306253756	1.373181524	1.404759152	1.019724243	1.717644952	0.845533066	1.174876686	0.799671224	1.463991771	2.128434362	1.653305859	1.48242293	2.210040608	0.997473658	1.549751895	1.135542365	1.353775007	1.380325171	1.343647815	1.291205994	1.468141769	1.198581376	0.723373768	0.916066654	1.29232809	1.365054969	0.484612568	0.594069158	0.509848895	0.459254571
798	0.767991904	0.436932767	0.389639699	0.64878114	0.267228643	0.595195902	0.792951616	0.739598421	0.71628848	1.09774218	0.592099986	0.919017828	0.993262219	1.860076076	1.421426438	0.89733096	0.981910576	1.441259836	0.754252443	0.714041248	0.695516273	1.221743473	1.777865912	0.659405401	0.598713781	0.778964655	0.708837856	1.830927854	1.043348093	1.09766108	1.271950488	1.093049245	1.64699905	1.103333334	0.597780022	2.018995368	1.422608863	1.19033354	1.005249668	0.956557732	0.867985145	1.168966004	0.998894344	0.614659662	1.468870743	1.364932963	0.993522777	1.175051819	1.503024873
799	0.751034848	0.803169046	0.860965852	0.977901721	0.348614742	1.043911212	1.10204826	0.874619578	1.047538852	1.103591322	0.759548919	1.008226405	0.799528784	0.849768152	0.760629687	0.910539061	0.947536613	0.859657777	1.153992136	1.086983825	0.976591059	1.225225869	1.122458946	1.027779825	1.249610125	1.085471141	1.256827886	1.245005429	1.60980571	1.350083069	1.390960687	1.542004803	1.192395537	1.282648308	1.214011489	1.223406153	1.55982526	1.769739765	1.509095349	1.521112773	1.481767762	1.409422993	1.379303182	1.631997906	1.306232356	0.816649551	0.921797193	0.861531448	0.772079626
811	0.437427628	0.917171673	0.796230684	1.336576861	0.308450528	1.251835556	1.196303038	1.351201953	0.773520238	0.943582701	0.815472081	0.942304573	0.559623162	0.766349407	0.972743337	0.9488741	1.092913496	1.025113074	0.81269169	1.673616355	0.947212528	1.201739593	0.715994885	0.617324222	0.551105867	0.69563608	0.49565724	1.559907301	1.795312021	1.851184103	1.386614844	0.957039109	0.873764983	0.690738762	0.950348922	1.211650716	1.695304841	1.575616534	1.542189778	1.727415659	1.269671516	1.021237952	0.705734499	0.554793808	0.989397653	1.305522849	0.837530041	1.302401427	1.150416412
815	0.664872687	0.808843349	0.879290307	1.0372084	0.469984417	1.195245814	1.214399681	1.069450256	1.060823854	1.375264908	1.42601758	1.474305406	1.076338862	1.526348353	1.422136742	1.263830648	0.964969965	1.29401346	1.496508762	1.355463539	1.220843268	1.32919355	1.116725666	1.07731679	0.928164167	1.053247139	1.203654157	1.079509061	3.62887863	0.821689081	1.576703847	1.639714549	0.927634595	0.929128188	2.231398686	0.746543007	1.206557067	1.394652131	0.936383378	1.082753245	0.957281717	0.73689056	0.869626734	0.782860397	1.727923301	1.011068301	0.901392143	1.014126968	0.801684394
818	1.202250237	1.159675982	1.305159112	1.209697909	1.080541877	1.130611608	1.182708901	1.201909229	1.174669007	0.963183677	0.884296165	1.099530509	1.007963327	0.863597316	0.989861076	1.172726459	1.112850286	0.932565009	0.747433678	0.822252681	0.840398753	1.018426367	1.116233752	0.908000344	0.904207748	0.875604213	0.842503201	1.078859148	1.307796026	0.907010067	0.873485344	1.334382437	0.986339534	1.03399568	0.854873016	0.977242835	1.075613917	1.140631737	0.990241204	1.203786126	1.233185531	1.273922248	0.847444466	0.792360487	0.95952605	1.112005814	1.161219679	1.213598861	1.205577054
821	0.61887574	0.507192515	0.861304627	0.925283691	0.370714426	1.035372484	1.052075471	0.988674592	0.962887064	0.918471985	1.223933072	1.25054049	1.159288301	1.45749282	1.172703566	1.050255207	1.104147994	1.169784976	0.753282337	0.581186205	0.815523669	0.94364777	0.953654688	0.774174561	0.861849708	0.704430874	0.94198577	1.400439738	1.483491669	1.024664941	1.42974853	1.323290288	1.342121905	0.982031581	1.422111946	1.37621127	1.102622944	1.321321283	1.094946001	1.167059568	1.18227197	0.986326025	0.902728106	0.534349096	1.043158263	0.974298859	0.983056896	1.361198853	1.158916449
823	1.224707667	1.315355539	1.219587342	1.273226172	1.34517373	1.259051657	1.112653617	0.984967624	0.977406435	0.845023187	1.246812931	1.053096506	1.165953718	0.977363189	1.13190459	1.114208707	0.999383177	1.106591043	0.832732042	0.858461016	0.892463434	0.88982593	1.074039438	0.746983273	1.021300386	0.948959053	1.000799262	1.062751232	0.857132173	0.937398387	1.440104023	0.575721898	1.201899134	0.998482492	1.312890589	1.065929442	1.595635411	1.141480117	1.325296122	1.023330251	1.700856096	1.141953875	1.008792073	1.179109603	1.424534672	1.078440272	0.897219225	0.890787323	1.007496086
825	1.576322195	0.988560111	1.925309588	2.376580701	1.175823187	4.600713144	2.792450086	4.344511715	3.519334956	1.242038217	0.479031693	0.776958765	0.775066958	0.955507255	0.714449692	0.761018617	0.663973352	0.589286116	1.68653482	2.041209966	2.100264616	2.724334097	1.502647765	1	0.664246649	0.738474753	1.186433539	1.79477844	2.609481154	2.106405759	1.854853593	1.645476083	1.934521264	1.557027429	1.547118003	1.334873363	2.359186154	2.169576978	2.391104023	1.883122144	1.562740943	2.012839164	2.06366533	0.85071234	0.789609571	0.822054743	0.920888569	1.35954	0.981078205
826	0.713630693	1.008018108	0.777846547	0.969934757	0.480856641	0.870688751	0.986086687	0.738487497	1.093806657	1.294327319	1.084356147	1.128509441	0.914438648	1.721932305	1.478824976	1.252527099	1.458233997	1.133512417	0.45181507	0.556802799	0.737565248	0.670883512	0.792112887	0.723107674	0.615526231	0.552801747	0.547874332	1.224659084	1.424721812	1.361533946	1.300678673	1.360380083	0.70259242	1.315622198	1.027790777	0.905974989	0.904538978	0.821126301	0.77421642	0.770367053	0.769184779	0.582351594	0.609137439	0.738175827	1.003069768	1.208533236	1.330812735	1.067425466	0.912492104
827	1.07912953	1.000111231	1.136036324	1.580165169	0.624950404	1.193654548	1.287684012	1.589890228	1.214225496	0.99484989	1.15785002	1.34114016	1.398098134	1.47614766	1.353802569	1.034604589	1.353529819	1.331057465	0.850742787	0.734001337	1.450996222	0.965395411	1.135739059	0.76278563	0.683059545	0.723346534	0.717171661	1.689983397	1.711043403	1.386876532	1.477573118	1.119138727	1.345135779	1.11494224	0.950060137	1.340486682	1.909569685	1.508119869	1.481105908	1.06409216	1.124947719	1.226103452	0.877678178	0.667642883	1.058061154	1.739201906	1.44137174	1.558572738	1.845933443
828	0.79332669	NA	NA	NA	0.44252477	0.741793312	1	0.656348354	NA	NA	1.184963159	NA	0.730756874	NA	NA	NA	NA	1.074059818	1.220637714	1	1.042596268	0.512824162	0.948362179	0.945695634	0.916646835	0.654486056	1.04377905	0.750776934	1.388430337	0.959922926	NA	NA	0.853280195	0.782614256	NA	0.822244222	1.067986418	1.042469411	0.867042829	1.232386208	1.280000352	0.824257717	0.957758294	1.070873779	1.054592788	0.895451784	NA	NA	0.816170018
869	1.528020685	2.196431413	1.262147869	1.684030864	4.555617484	1.11816402	1.131245138	1.34238441	0.680426421	1.059091106	1.018911337	0.972787984	1.072251939	0.95336187	0.990761815	1.124942216	1.325096181	0.908798024	0.578292036	0.396572124	0.663279101	0.500797601	0.88178438	0.524606768	0.78550337	0.914895371	0.866793044	0.927864866	1.944684017	0.843082509	1.090572183	1.172439204	1.051662585	1.361325848	1.033040676	0.855076275	1.535301681	1.014229371	1.090439212	0.803903661	1.136722421	0.762336016	1.138629663	0.497878912	0.704035739	0.808867916	1.175353506	1.157033914	1.564357523
872	0.929757887	1.016107143	1.180671428	1.54105504	0.502412093	1.379987913	1.445104732	1.57033137	1.242162044	1.119344272	0.951158084	0.999219269	0.8627828	1.258679984	1.150164857	0.932454957	1.122660765	1.031661537	0.695568761	0.709544488	0.906998402	1.078875318	1.029394622	0.82605189	0.783062228	0.874913163	0.766901316	1.111627297	1.463072294	1.000780731	1.044802763	1.026417951	0.94680922	1.006686755	0.780502808	1.174786912	1.239658543	0.915713336	0.719807979	0.816227156	0.795794808	0.796702434	0.995769428	0.477032965	0.559644176	1.292029879	1.248274542	1.436187625	1.288210105
873	0.651495662	0.496430907	0.407826154	0.594511189	NA	0.624807004	0.857369855	0.547130184	0.452598499	1.300287909	0.706696076	0.985198332	0.62499634	1.135313235	0.992574881	0.87537272	0.858389858	1.091474971	1.188452417	1.405703522	1	1.516484878	1.524702576	1.224196051	0.844679543	1.174995805	1.363606375	1.624189697	6.94459073	3.312717762	4.210493544	4.447682359	3.065215736	2.771281341	6.868016748	2.524738289	4.640041771	5.460976365	3.852625826	4.346269385	3.424967061	2.397686876	2.882822092	4.51064677	2.735707524	0.436471702	0.482183813	0.52114985	0.409437553
878	0.440105703	0.477409334	0.487943195	0.576724416	0.361430155	0.476025915	0.736898775	0.670346749	0.58492661	0.838506421	0.639221996	0.841631166	0.495947382	0.776627477	0.688216003	0.966908237	1.015728377	0.551560171	1.322229835	1.124265098	1.207655562	1.099673152	1.029368764	1.582512092	0.849488768	0.929514841	0.834464976	1.199357234	1.930633606	1.593145642	1.343018176	1.663303712	1.010060273	1.47817787	1.017629415	1.126800908	1.281831558	1.35135159	1.239895644	1.32776067	1.12562949	0.941927064	0.930984608	1.362567636	1.36008027	0.60868682	0.638175915	0.62353871	0.558804949
879	1.127941729	1.222769629	1.008098981	1.07063934	0.443646349	1.194727069	1.037471466	0.972244602	1.360418737	1.104855869	0.568486146	0.667117387	0.490419192	0.761519552	0.85316158	0.846612829	1.07366661	1.031043469	1.731885824	2.45046297	1.484528114	1.018070844	0.801477394	1.214327084	1.596207673	1.350327739	1.43849703	1.065802512	2.239987972	2.117707887	1.591045543	1.493055923	0.507234478	1.656392867	0.959876341	0.683816336	1.742515213	1.841951684	1.59609811	1.915320088	1.714785291	1.612457914	1.701272508	0.636311305	1.267788137	0.97274117	1.074397326	0.79230546	0.921187458
880	0.767830911	0.720996314	0.994933174	1.014767248	0.419245498	1.020449835	1.38535142	1.163705347	0.83505911	1.324853829	0.737582065	1.197852684	0.898067163	1.594209175	1.068899154	1.230271295	1.487548748	1.183792428	0.800351436	0.760813791	2.014929166	1.005066826	1.123759246	0.729279862	1.291539244	0.993576845	0.893298603	1.034218713	1.588804812	1.189025232	1.298825931	1.434227097	1.314686172	1.115852646	0.716901938	1.061570496	1.751718509	1.734427445	1.159165918	1.200632571	1.004954133	1.269819484	1.197230766	0.643688024	1.083088886	1.135846538	0.985278454	0.99160357	1.410969269
881	0.652015536	0.867766615	0.987394761	1.072748432	0.485663456	0.52054635	1.119307688	1.165447544	0.987711534	0.603749661	0.750515084	1.019981084	0.82603412	0.925395919	0.937737089	0.985070187	1.012811823	0.740137421	1.242548907	1.284240955	1.138019113	1.055772208	0.935787676	1.026512863	1.175981478	1.072887177	1.265094308	0.953445806	1.073758376	1.067693811	1.297780207	1.056159995	1.064372272	0.871118182	1.288574276	0.965345358	1.121402841	1.288030309	1.271965358	1.370822185	1.528759497	1.106030452	1.3192409	1.340313671	1.399676671	0.857814869	0.892364384	0.936908575	1.063590301
891	1.166470976	1.172606977	1.289076182	1.422187869	1.116167487	1.137249483	2.831594189	1.198552885	1.534193197	0.902865362	1.161289965	0.973247131	0.976471282	1.055595615	0.912435313	0.861103988	1.018822556	1.258989648	1.644885706	1.506033008	1.028958782	1.173534403	0.841397565	1.128171854	1.248094451	1.113422861	1.415829764	0.593728497	0.654180026	0.625058203	0.6933245	0.697552614	0.601891866	0.666855876	0.777852934	0.646008044	0.575739234	0.790057134	0.742443021	0.697781978	0.721229607	0.732018366	0.943955991	0.89418703	1.1104581	1.104065048	1.196072817	1.228027984	1.134740744
893	1.164106807	1.24516454	1.473155809	1.282124971	1.061653662	1.016310897	1.430159249	1.136463463	1.053276302	0.790406801	1.061966635	0.893865866	1.059977882	0.89951733	1.001316386	0.942558815	1.030729684	1.26955333	1.889014545	1.644680556	1.129006987	1.122923184	0.846997178	1.655839897	1.344879779	1.185226608	1.600821825	0.450334228	0.567899511	0.51279147	0.610029452	0.627222092	0.430406918	0.493863772	0.710357131	0.521869258	0.571969088	0.826771694	0.694830526	0.768453417	0.659350327	0.613188496	0.995788454	0.852853449	1.127187297	1.062989862	1.328036221	1.333858931	1.121145668
913	1.426028148	1.438820906	1.315182511	2.534613003	0.895640783	1.162989697	0.884225948	2.855588229	0.682469685	0.496197667	1	1.474891506	2.318502104	0.633272702	0.887414612	0.965814321	2.841009464	0.572991827	0.359000199	0.241831752	1.149444762	0.57239239	1.677144059	0.307031694	0.654285866	0.533827424	1.575527813	0.95655568	2.148655801	0.287001574	0.758946503	0.623175031	1.506459106	0.582629838	0.59689236	1.054317174	0.758577553	0.470194405	1.888765234	0.96791969	1.140500181	1.230486773	2.202368312	1.080112519	0.524193442	0.58552352	0.611687993	0.731005731	1.946212821
914	1.05330198	0.906081815	0.731179993	0.813903822	0.569193165	1.084857444	1.150769959	0.826904382	0.953743857	0.977064297	1.085420577	1.014773072	0.901701543	1.106410098	0.939096784	0.987544867	1.03789387	0.978281254	0.849785776	0.918035904	1.466912003	0.933936176	0.94100342	1.134156156	0.740805199	0.662894622	0.66781414	1.220425553	0.981108869	1.478256208	1.028217972	1.043579002	0.712525184	1.251242047	0.68634022	1.236201594	1.065034965	1.114691003	0.978937539	0.989092205	0.859748513	0.89950311	0.780867059	0.835919426	0.853893269	1.230283108	1.231342584	0.959019709	0.991501513
917	0.602404835	0.776612054	0.750420684	1.107524326	0.445023509	1.04875023	1.238796614	1.062875828	1.102043404	1.189354573	0.908444901	0.921396619	0.688752559	0.849235941	0.806901268	1.200480734	1.395816264	1.062334124	0.85883752	1.315125095	0.812308468	1.064951162	0.908423368	1.072114955	0.770846229	0.891042557	0.814974761	0.911537994	2.538461819	1.322951398	1.178740835	1.45572338	1.062674136	1.77115844	1.511975163	1.076196054	1.529061255	1.793620291	1.535120142	2.70744375	2.026363278	1.224394872	1.494088201	1.144649396	1.148607965	1.248030599	1.025324589	1.474114624	1.066159097
923	2.255564861	2.289912664	2.034064803	3.287628736	1.672284476	2.77972804	2.243200246	2.896444114	2.417311604	3.451188941	1.344507844	1.678228602	1.698982961	0.835355467	1.741133548	3.114794592	2.149097296	3.027685594	0.340791688	0.509767281	0.53432454	0.515357801	0.854807394	0.284407002	1.125737207	1.305832569	0.978567257	0.61168417	0.56524159	0.588206558	0.660042998	0.629442045	0.690548955	1.127271515	0.755237444	0.65195062	2.385949087	1.177141346	1.137457875	1.494453715	1	1.053558781	1.348235112	0.804324186	0.337103307	4.269524319	3.58154921	3.479956576	4.95737617
935	0.73662594	0.623992559	0.699431525	0.823833332	0.523461609	0.713214575	0.64201406	0.766269065	0.584338551	0.697579573	0.815529886	0.792735846	0.761311282	0.585704708	0.696616763	0.749206111	0.796319142	0.605892867	0.940426113	1.027581462	1.232981531	0.829095482	0.922617831	0.880141808	0.846560201	0.787671959	0.707843369	1.160063193	0.813884652	1.093700127	0.855940539	1.054623948	0.895962686	1.035463313	0.760422128	1.039818837	0.988585704	0.97715414	1.152540826	1.024405037	1.216276477	0.997265261	1.172692104	0.923067139	0.911063525	0.814609704	0.923122366	0.941737149	0.99140798
1001	0.878108292	1.02506121	0.838864016	1.229997909	0.543536742	1.052362784	1.309131295	1.330553649	1.046854972	1.288958108	1.134069263	1.497454375	1.08351408	1.135458367	1.109003197	1.352852416	1.097349524	1.230085709	1.254873934	1.688279486	0.977738181	1.089769096	1.049367667	0.98939286	1.36341496	1.401720997	1.514002201	1.00993645	0.964995685	0.935490101	1.207567509	1.003522406	0.85964973	1.124928335	0.899112305	0.98813143	1.537358001	1.940312949	1.594888793	2.38568483	1.953740635	1.068197431	1.411340012	2.097894615	0.996779545	1.003220455	0.961596687	1.256490948	1.103133568
1002	0.466521886	0.434532138	0.598973669	0.648976897	0.369679679	0.749569684	0.833848631	0.600131875	0.560939711	1.379019368	0.926709666	1.259320257	0.975573301	1.440437673	1.191836579	1.328881472	0.880365342	1.180908711	1.472735471	1.272152037	0.979873904	1.207726431	1.145051119	1.067082798	0.857994017	1.029374868	0.814397015	1.697211245	2.786171807	1.562029054	2.171738403	2.319803813	1.719529214	1.495598187	3.016978587	1.345777427	1.605344995	1.8995766	1.297814194	1.574157481	1.399965845	0.951366652	0.7286139	1.041303378	1.863259254	0.699193718	0.59234314	1.000756105	0.590114197
1003	1.04419649	0.994637159	1.045912697	1.471716305	0.745222223	0.939487543	1.191054542	1.46639387	1.221045981	1.023356046	1.056511991	1.093759904	1.156807261	1.2475377	0.893280655	1.000148888	1.565884066	1.17761416	1.079561814	1.26831817	1.047590101	0.964829258	1.024097589	0.827128866	0.816032666	0.817749537	1.120755286	1.035312121	0.98060071	0.934448713	0.739713767	0.999851112	1.168462031	0.798521794	0.635581179	0.877251189	0.563337968	0.938313188	1.139544416	1.069443495	0.693678668	0.779963542	1.531278073	1.253698754	1.035373202	1.064970861	0.932400958	1.082793452	1.363808916
1004	0.693147191	0.755700315	0.79262941	1.315078949	0.579747709	1.532537362	1.383731725	1.450101491	1.062597286	1.547473957	0.98847806	0.958719632	1.026303694	0.908457473	0.936220697	0.820790549	0.978143045	0.987736574	1.545312741	2.809626024	4.114337244	1.726890445	1.831672712	1.222381121	1.210433372	1.365608406	1.482206773	1.134403046	1.735261998	1.407223934	1.70813231	1.331773541	1.199188944	1.266019792	0.91967573	0.969483679	1.518174329	2.098063442	1.845549417	2.221988024	1.889885958	1.689758594	2.999569829	1.199612028	0.749924352	0.841996278	0.942363042	1.204107287	0.799318268
1021	0.677662163	0.738899923	0.927464113	1.023875925	0.588818646	1.338575544	1.423407664	1.223485572	1.60999086	1.333897787	1.621714368	0.9482201	0.93558804	1.205662474	0.957806556	1.636080266	2.382482753	1.119197319	0.949335663	1.123867576	1.464342721	1.421953296	1.297789596	1.449236901	1.021635203	1.089039498	1.135227795	0.791406511	1.140142891	1.010724629	0.902403253	0.796159484	1.15956329	1.380127442	1.273256134	1.145322789	1.57494353	1.810742098	1.650215552	2.453325057	2.091622995	1.412591055	1.356111231	0.92046744	1.042362074	1.261416824	1.278294532	1.528491755	1.188009551
1024	0.69854383	0.813114577	0.949548851	1.031678947	0.435684307	1.131289623	1.085320452	1.028930217	1.104336273	1.547130055	1.007401116	1.133140019	1.009832911	1.221018946	1.139101886	1.281389833	1.178912284	1.163381707	1.105882826	0.842602573	0.809302028	0.918791227	1.080869843	1.022665031	0.967871624	0.945206226	0.863731158	1.385148216	2.321150952	1.258530671	1.541351793	1.826075786	1.467727636	1.63418564	1.557993634	1.391817375	1.371211011	1.287594166	0.893698748	1.110571608	0.899964353	0.974164566	0.922523023	0.632993465	0.750221507	0.945249483	1.061124735	1.06671981	0.968833533
1025	1.058735994	1.570958988	0.880638493	1.273548179	0.531072448	0.936716302	1.248188777	0.989872202	1.304774884	1.093733758	0.886129684	0.903831846	0.723831	0.730907844	0.941153465	1.049775197	1.202722126	1.484680907	2.833277811	3.90072093	3.164107324	1.733399595	1.533997852	1.520914513	3.071114119	3.00008071	3.266096791	0.640776055	1.536275496	1.06561697	0.896909491	1.00086531	0.509691272	1.831529049	0.803329593	0.561560949	1.547490399	1.937735343	1.324426317	1.775976665	2.257067493	2.049927767	1.949036733	5.025159897	1.180473697	1.173731136	1.128976466	1.195879114	1.178033696
1026	0.791050793	1.44311359	1.079104434	1.494964512	0.923767871	1.349329001	1.536317281	1.49223998	1.689836465	1.453214602	0.760465053	1.117966751	0.634633767	1.058784925	0.795695168	1.169021753	1.501974491	1.01293383	1.764445839	1.007397431	0.715677116	1.117617197	0.551592832	1.034155598	1.183685822	1.221730708	1.138698984	0.705216725	2.646598588	1.224110066	1.690602787	1.672445191	1.223873808	1.512552057	2.037510403	0.757954867	2.872360688	2.193278908	1.90639311	1.836887501	1.280518534	0.776024642	1.419070867	1.271856269	1.240131143	1.033316582	0.811729371	0.949291424	0.879009213
1036	0.877363775	2.350568994	1.844459376	2.130557893	1.219087716	0.933503516	2.090556202	1.093200461	NA	NA	0.332797037	NA	NA	NA	NA	0.537636525	NA	NA	NA	1.444485654	3.227385389	NA	NA	NA	NA	NA	NA	0.769203444	NA	0.989387471	NA	NA	NA	NA	NA	NA	1.848431909	2.380538056	2.020611173	5.80105537	6.524160193	NA	0.719943318	2.120464608	0.575393973	1.359713316	0.860047116	0.788556682	1.428754863
1052	0.707284484	0.921902672	0.885668973	0.620096971	0.57798459	0.802809516	0.744187434	0.800084685	0.757054062	0.679927016	0.863523267	0.90149473	0.764857694	1.182882794	1.077274694	0.705226325	0.745719403	0.575174553	1.476753148	0.823812487	1.036606365	1.336055177	1.256730843	1.347843724	1.412250026	1.473609332	2.141427405	1.825576196	1.379368282	1.591071411	1.01504275	1.467489396	1.605623351	1.711683497	0.959867377	1.509959524	0.932970735	0.84043006	1.092691874	0.59663135	0.967813289	0.755315666	0.598883621	1.005678969	1.193849239	0.690440955	0.822002282	0.849941934	0.681752148
1053	0.552995058	0.496251775	0.866768803	1.000211131	0.410080864	1.301397464	0.853842347	1.367922309	0.986836136	0.916433765	1.077056619	0.980007843	1.030082633	0.971220152	0.835124265	0.694774171	0.831583275	0.770019024	1.049253065	1.050425041	1.112288435	1.02234424	1.181968739	0.914562064	1.107288393	0.930635959	1.237616357	1.064152319	1.140012961	1.551875359	1.41396081	1.275352273	1.552669229	1.154586253	1.250688495	1.210424686	1.004921445	1.500084949	1.435104581	1.650555989	1.21284196	1.196305357	0.991844997	0.477902462	0.784966908	0.824296961	0.949541478	1.021184478	0.799178669
1082	0.799324752	1.000134282	2.163498245	1.709221355	NA	1.052274166	1.647509064	1.573116691	0.93021159	NA	1.247712406	1.584070287	NA	1.080511807	1.135068772	NA	1.289148075	1.022482687	NA	NA	1.14114984	0.985689348	NA	NA	NA	NA	NA	NA	NA	NA	1.037963514	1.092731493	NA	0.684570968	1.427420438	NA	NA	1.061462909	0.999769802	0.46139385	NA	NA	NA	NA	NA	0.573193424	0.967580425	1.207830574	NA
1083	0.657522031	1.020001049	0.997004826	1.326909358	0.339036928	1.442388796	1.486052245	1.419995804	1.350519303	1.496590432	1.224711498	1.063585816	1.014550986	0.662489509	0.723457826	1.175062946	1.149029585	0.908613093	0.97258183	1.08261645	0.971847461	0.885831935	0.610580151	0.880088124	0.934903483	0.85954679	0.655539236	0.933398028	0.863874318	1.209447125	1.032070919	0.645126941	0.928713806	0.798032942	1.197235627	0.949664289	1.399449224	1.619224717	1.340836131	1.196270457	1.315264373	1.67479018	1.462720311	1.063260596	0.917420269	1.208539656	1.249155476	1.605644146	1.15439572
1084	0.729603163	0.751755136	1.128032757	1.382537279	NA	1.359012574	1.657405301	1.231826989	0.841680852	1.349709373	1.128087667	0.981793651	0.978859926	1.019414353	1.18264396	1.072017445	1.061027745	0.848403317	0.777476213	NA	NA	1.214687449	1.352109693	NA	1.029180361	1.02132049	1.035541994	1.289583709	1.180502498	0.85077226	1.270616474	0.948259768	1.219331205	1.450773829	1.017170917	1.205972561	1.394499659	0.964105018	1.31079438	0.925456728	1.11144231	1.444655366	1.410439039	NA	0.940086129	0.990171239	0.916396696	1.169991293	1.108171286
1087	1.162103331	1.148015744	1.187439121	1.509584993	1.528423661	0.914884735	31.67168832	3.307064335	5.408795134	1.048153572	2.727313088	1.206894038	0.70386249	0.91816477	0.756806902	1.010906946	1.343943199	0.935313724	2.081073201	1.836518391	1.291290346	1.160403676	0.930748179	1.778991869	1.107253848	1.555326579	1.672473544	0.683814516	1.17675747	0.72872781	0.866449544	0.937185663	0.669740181	0.947930264	1.203676953	0.931725564	0.697789455	1.153446025	0.778859343	1.08215992	0.679487519	0.700711668	0.771358332	1.622368517	1.683556089	1.091039208	0.933017699	0.876929092	1.482913997
1099	0.934591477	0.776630086	0.93683537	1.128225597	0.561718924	1.178103324	1.16123816	1.123076365	1.016593822	1.161005537	0.903297874	1.183337034	1.201913507	1.662190154	1.377732994	1.043118041	0.996925551	1.395590785	0.840495187	0.816164969	1.082980739	1.170733462	1.013460758	0.732905542	0.579288997	0.700174268	0.538265634	1.670848625	1.578740956	1.317640671	1.292340782	1.334790186	1.382769281	1.188606862	0.869833532	1.366151738	1.851128964	1.574738923	1.222792336	0.965287911	0.839417163	1.226415744	0.840783823	0.580711976	0.828347984	1.659169117	1.745679143	2.080641195	1.488893708
1105	0.675786571	0.994353527	0.89297492	1.028882404	0.731204875	1.013439667	1.083595632	0.980410882	0.811332736	0.868613137	1.281410304	1.156439795	1.082386768	0.619396642	1.008394296	1.074765024	0.954081044	0.906130671	1.330012092	1.188516803	1.219006318	1.253334424	1.001064699	0.937401582	1.262367801	1.167864656	1.261766314	0.966287016	0.778140261	0.998935301	1.008854192	0.804006681	1.016332633	0.916051254	1.467798201	0.977559226	1.061812485	1.183411278	1.021390207	0.992541654	1.305922199	1.172498188	1.327397263	1.266738368	1.311755585	0.702764947	0.963936811	0.899186152	0.903300797
1108	1.480973414	1.618432874	1.41410839	2.533698223	1.095722805	2.316927063	1.979787383	2.414058567	2.172403833	2.244612345	1.683371742	2.058551912	1.935683045	1.663614407	2.677307782	3.536773581	2.351670258	3.019101058	0.398689448	0.264611398	0.290398738	0.474557231	0.837097499	0.322866282	0.850393064	1.017950191	0.888683105	0.733228372	0.619116314	0.416481169	0.710717387	0.67342876	0.745687596	0.660773673	0.77639816	0.774720594	0.90688392	0.49668245	0.47478068	0.433689681	0.24246506	0.122447019	0.538309674	0.212601585	0.407006643	3.942012161	3.827429609	2.885554379	4.569797271
1110	0.754976328	0.724312683	0.725049598	0.97762953	0.430436131	0.952333527	0.748847479	0.873084933	0.890940939	0.838177577	0.737737944	0.692386144	0.612581677	0.501031983	0.731664179	0.812733045	0.680980068	0.752440073	0.50249032	0.822720412	0.773032538	0.711668069	0.920147423	0.777639971	0.925423822	0.697077283	0.630167086	1.09583224	0.674775943	1.080436883	0.92133924	1.071560752	1.143186688	1.259564321	0.859857054	1.304204992	1.304786879	1.06717534	0.963625292	1.137956851	1.194553247	1.289886821	0.75252097	0.816689446	0.681159812	0.951301937	0.981906712	0.905257817	0.979341767
1113	0.341374015	0.584247607	0.613064211	0.913159663	0.176515249	1.046614413	0.682788044	0.952156345	0.762063255	1.150732994	0.917483329	1.298557893	1.053551551	3.310585485	2.004061368	1.148444234	0.996436724	2.085951607	0.964591368	0.994734309	0.833504502	1.876720736	2.128306596	1.096077228	1.266050874	1.118859508	1.917569897	1.046439026	1.345719863	0.990344672	1.55980853	1.258956867	1.954658906	1.009427312	1.740658824	1.631564465	1.228974685	1.503083917	1.210533169	1.209728702	1.499308029	1.019417115	0.856745737	0.936385918	1.827945111	0.446953455	0.72026383	0.664203645	0.881760833
1124	1.994717173	2.075830227	1.86988666	2.375373227	2.442068161	2.093971553	1.707465663	1.966080966	1.609511091	1.392357032	1.001694855	0.921830119	0.971256459	0.516136261	0.842338164	1.132263371	1.081830786	0.809819588	1.274584137	1.404798828	1.006718203	1.398790254	1.353330698	1.601190561	1.292702116	1.212642688	1.076989563	0.604987494	0.927709043	0.820020201	0.975543349	0.823596159	0.949724344	0.790338993	1.289411489	0.666999509	1.489130478	1.678216472	1.646366626	1.988716234	2.301105211	2.331866593	1.778205344	2.888569072	1.769832786	0.762454204	1.108400736	1.368525048	1.162072557
1133	1.120071518	1.485847655	1.580198622	1.782663427	0.708308146	1.407826493	1.698047267	1.652900152	1.815928274	0.858532515	1.524875997	1.075351704	1.215809275	1.169792044	1.149280533	1.007883105	1.028988858	1.627296417	1.388983826	1.55457088	1.141780393	0.992116895	1.078218932	1.069811656	1.45382245	1.124348552	1.431885061	0.176770997	0.12309566	0.14194237	0.299112129	0.198082167	0.293087917	0.130060389	0.28430016	0.266122894	0.360658802	0.556438201	0.519062873	0.496355798	0.511356889	0.60794287	0.852438232	0.723308696	0.736845047	1.34339971	1.518131501	1.699991756	1.637673672
1134	0.78164124	0.849420423	0.742144788	0.990492489	0.510948905	0.850924787	1.093399949	0.969942051	0.900372123	1.142039897	0.850886833	0.879169564	0.924317731	1.064202868	1.095687548	0.962848078	0.949574482	1.093934757	0.821037632	1.174307811	1.373470405	1.062736459	1.096201654	0.892784747	1.025889895	1.003276132	0.75639484	1.075813383	0.987055915	1.014227625	1.680036298	1.061297652	1.012547292	1.105469363	0.667844395	1.216654274	1.071524566	1.316604761	1.147926238	0.976045766	0.942000907	1.227305584	1.047741125	0.932060375	0.885614866	0.9791166	0.790011852	0.993339049	0.747320352
1137	1.416095251	1.213669846	1.202043518	0.989595709	0.616959164	0.912989239	0.995459792	0.69892902	0.824247259	0.876404494	2.728130622	0.735683492	0.809514919	0.918980617	0.823237381	0.992158593	1.512763502	0.936140059	2.463678333	1.198979938	1.231448793	1.310719984	1.331723752	1.27305747	0.845675345	1.510209104	1.427764011	0.91859873	1.877991446	0.715698089	0.806901117	1.341466105	0.820776333	1.279541057	0.935503581	1.076377338	1.076597984	1.022310669	0.636078957	0.904027632	0.531161954	0.842246852	0.691265827	0.781891782	0.864438711	1.010820123	0.795851862	1.3775841	0.682847347
1140	0.424131609	0.407959692	0.364125191	0.876856653	0.291827463	0.775301654	0.937201467	0.797331657	0.646443031	0.972534308	1.605595715	0.653811953	0.769501574	0.815101508	0.565560708	1.280826614	1.8165506	0.974710904	0.928576856	2.930638834	2.017500706	1.694414285	1.25090242	1.527609488	0.861094486	0.903926391	1.016488511	1.207091944	1.583247611	2.721684905	1.948367501	1.155645787	1.931976787	3.097323037	1.334845574	1.930746807	4.319605108	3.976408725	3.967124372	10.41496861	8.51117527	3.282221503	2.889695345	1.881917163	2.605258936	1.016307998	0.889739197	1.062798533	0.937894618
1141	0.88857023	1.171925138	1.114317114	1.328490732	0.474989976	1.242279183	1.188925416	1.491694067	1.443565064	0.96406852	1.011945974	0.944486983	0.727338364	0.362115534	0.768417325	0.960742606	0.996828937	0.879481906	1.220555432	1.862840059	1.58284885	1.076639636	1.014703404	1.519476797	1.255226215	0.836773347	0.987401026	0.853503136	0.64859268	1.174699985	0.731837603	0.698710284	0.536205158	0.936831147	0.707238595	0.507640655	0.86108759	1.169550981	1.252566816	1.464703009	1.685506754	1.186916639	1.374190662	1.790107289	1.14765125	1.106151898	1.285602577	1.168789576	1.413408843
1206	3.115654982	3.224519105	1.851203978	1.533231239	11.59936451	1.403335083	1.333619958	1.348662266	1.871570355	1.263441319	0.97482332	0.864070094	0.688895495	0.811254453	0.805514543	0.692117194	0.711159564	1.618167468	0.619629792	1.907582575	1.415004891	0.811263021	0.76991841	1.470551229	1.204156476	1.164347683	0.92357498	0.722004166	0.663358729	1.100865304	0.909497623	0.682426409	0.672689551	0.991769847	1.226414265	0.782672745	1.266945873	1.475823622	1.359213087	2.336622429	1.692072413	2.160659774	1.451031242	3.235574988	2.068442426	1.880433275	1.018823891	1.165411538	1.095062588
1207	0.864480593	1.428329265	1.492491981	1.763708339	0.538361739	1.376371865	1.796606488	1.737088227	1.733225181	0.883509685	1.41914049	1.114367618	1.181301194	1.192109405	1.094105762	0.975669724	0.74016928	1.772271519	1.341173644	1.373459296	1.226951108	0.893374249	0.813698671	0.997848808	1.331110459	1.068816125	1.054081222	0.249569048	0.227370541	0.187893751	0.283119897	0.214855544	0.273619036	0.130411215	0.330110218	0.334523057	0.272606355	0.485954261	0.54539861	0.531795485	0.465327847	0.549704227	0.709104604	0.509624913	0.795366975	1.729047561	2.051775053	2.286786302	1.798574924
1215	0.774774636	0.86125768	0.900187128	1.007681814	0.358252296	0.881597284	1.352656614	0.934519725	1.030371648	1.176691982	0.922250863	1.013679661	0.915922929	1.055505258	0.995971677	1.036581715	1.027498576	1.192759142	1.129177375	1.122452183	0.780449017	0.832350207	1.005939006	0.847206284	1.198022168	1.032216199	0.991535203	0.880823605	1.077870877	1.049366982	1.123060885	1.147058468	1.085971094	0.965949232	1.070089748	0.96667552	0.828753014	1.021963999	1.038756352	0.913351005	0.995104117	1.104025063	0.912234838	1.051098258	1.0292542	1.069568187	0.85677251	0.933313614	0.95057407
1231	0.944408947	1.317661234	1.303542216	1.67120976	0.815847939	0.872908996	1.36560065	1.256673554	0.921169875	1.002801103	1.441138348	1.938059834	1.224980375	1.688021139	1.13351076	1.34393318	2.767644208	0.958956583	2.212842528	1.98430303	1.893825589	1.348455107	0.985430932	1.70158454	1.129699229	1.599415332	2.473071236	0.968170298	1.408224399	0.7188039	0.961560045	1.427049492	0.69288358	0.935605595	1.20812931	0.743911431	0.791284912	1.279232392	0.834357917	0.905705471	0.769279309	0.486095688	0.774327485	0.977187166	0.911698989	1.04355163	1.108115102	1.121351482	1.138841507
1254	0.931248965	1.296683063	0.36257775	0.713889095	0.406263462	0.87896038	1.210790424	0.938669954	1.330652455	1.76707268	1.705326945	0.686205908	2.08791839	2.091946734	1.514936501	0.769605194	0.926873758	1.873688092	0.687770824	0.563825285	1.389184049	1.806382405	1.762426853	0.66796738	2.531763769	2.55834886	2.089295693	1.245070249	1.521520909	0.820944005	0.994954357	1.325361301	1.658578276	1.489852573	0.618227053	2.926501395	0.99287318	0.712850849	0.551542492	0.863760609	0.726827623	0.734937133	0.916220934	0.588159542	0.953280345	0.963846778	0.641720564	1.353292731	0.577771874
1256	0.886339841	0.877921838	0.680492188	0.88741825	0.379282132	1.054752171	1.029373886	0.817772429	0.829715067	1.211334002	0.635304662	0.781304164	1.146648829	1.28998074	1.231277764	0.996591069	0.765907248	1.28104896	0.839997687	1.052752441	0.823992517	1.153448095	1.308147702	0.780077751	0.838525509	1.061423678	0.831490111	1.003408931	1.303239074	1.137229699	1.08810672	1.210648662	1.318833861	1.254777059	0.89934658	1.468028414	1.334437872	1.357448085	1.043022861	1.276369603	1.167710343	1.200162462	1.280438615	1.183761922	1.132248833	0.85267488	0.61848582	1.118354478	0.623346077
1258	0.643189915	0.756428037	0.760346875	1.177848495	0.414380389	1.038789678	1.00392382	1.140617247	0.981406909	1.000969657	0.693002962	0.792841355	0.755552874	0.6580483	0.913003194	0.873209806	1.14543888	0.710963668	0.477899958	0.682809205	0.5540493	0.731579071	0.868599584	0.522712559	0.689860904	0.566381641	0.50878458	1.108632292	1.164359067	1.254805642	1.023086175	1.196598085	1.07085136	1.189085082	0.764370891	1.1728874	1.292232663	1.061807066	1.20657477	1.21473278	0.918758626	1.224096899	1.097554971	0.672164783	0.609294559	1.015107462	1.090764464	1.101605077	1.272980535
1276	1.182926488	1.257484628	0.939475829	0.626080989	0.679083698	1.346030112	1.358611262	0.604324141	1.744117389	1.538067024	1.665407806	1.030677043	0.986741863	2.31162684	1.726276998	0.718136364	0.781191311	1.799652741	0.718222153	1.715650346	1.290785697	2.514950606	2.146930524	1.216499844	1.714236692	0.752272943	1.076178807	0.733514982	0.442794559	1.113694729	1.52941352	0.91065817	NA	1.056883732	0.822854948	0.68971781	0.81995304	0.670691292	0.544711945	0.750020049	1.00227714	NA	0.592119717	0.891430234	1.832233928	0.970277826	1.043716978	0.421821003	0.903019215
1310	1.10210002	1.318685946	1.43057412	1.752074243	0.498604642	1.760329718	1.828461053	2.061199247	1.69587077	1.411893336	1.502271662	1.392540173	1.01977197	0.712747564	0.856984222	1.30208555	1.664707782	1.013755523	1.441006202	0.998079706	0.690673247	0.780306562	0.871062507	1.140391709	1.192382524	1.01936547	1.212147201	0.581513185	1.437116649	0.77379529	0.89758119	0.912177523	0.786967476	0.795620221	1.137035369	0.532807633	1.036443305	0.98063453	1.156817212	0.900945036	0.739029073	0.908617182	0.760529156	0.668588148	0.559634561	1.318838841	1.497070094	1.243234674	1.654169649
1312	1.685077286	0.696312803	0.583562812	0.658201261	0.273042873	1.406639401	1.331611989	0.787988631	0.827861902	2.014189257	0.450022589	0.812699303	2.675753358	4.009772341	3.095219938	1.005130437	0.635393565	3.047753747	0.318203082	0.198382964	0.271146095	1.531572691	2.441057316	0.313548781	0.384603619	0.905836487	0.363694385	1.351051847	0.653529778	0.777308261	1.004590212	0.994869563	2.574414741	0.867119751	0.435622785	3.185898131	0.718165494	0.490131802	0.428141307	0.342851268	0.301602896	0.632248027	0.724534926	0.248998184	1.383986067	0.80113639	0.572128037	1.782439674	0.630118998
1343	0.795331095	1.016360763	1.048234238	1.1437747	0.467320707	1.060718513	0.971626853	1.125123182	0.617366263	0.885176205	1.015660248	1.077529769	0.8886022	NA	0.54905695	0.960981713	1.127996198	0.41027596	1.021372493	1.265522566	1.104127976	0.69099364	0.259621113	1.242575601	1.440541177	1.014476578	1.00074106	1.047640714	0.308208988	1.044878069	0.58634985	0.244745849	0.851834124	0.853540365	1.026295251	0.419828655	1.000417832	0.900525612	0.952164448	0.726003669	0.963657639	0.834893352	0.986955988	0.995818303	0.592636474	0.930359482	1.117987379	1.004543217	1.210437462
1442	0.905320859	1.080315594	0.979600709	1.155877329	0.58741811	1.244131693	1.086971689	1.059227076	1.071595686	1.301117006	0.858245427	0.942469283	0.918563048	0.871206165	0.851643711	1.058677336	1.117952559	0.845107433	0.947464858	0.811086132	0.898359545	0.94156941	0.882364471	0.823236188	1.157239477	0.972658597	0.940509262	0.926747632	1.359644901	0.859547219	1.269032827	1.272763332	1.056002775	1.132072775	1.171003908	0.987192302	1.316286151	1.34660238	1.021121873	1.055073287	1.100536251	0.901046341	1.035075631	0.801479938	0.812654762	0.9684657	1.076413395	1.063777969	0.955101527
1489	1.358889075	1.440721133	1.140893554	1.341771888	0.793338129	1.55586081	1.732768488	0.805077017	1.017265572	0.899942642	1.322365584	0.665673385	0.766958606	1.013621032	1.107466186	1.033398733	1.368781396	0.95551319	2.277590682	1.805808528	1.362117096	1.394713162	1.077369233	1.515409894	0.829915421	1.240592533	1.131268499	0.737718987	1.26076072	0.643929369	0.605108082	0.828398598	0.533116281	0.796120127	0.582215168	0.884618221	0.944971794	1.006187907	0.594774945	1.370364168	0.48936966	0.453462269	0.709567523	0.876442305	0.718597304	1.383637233	1.05533886	2.106616661	0.850418558
1528	1.622802148	2.072863651	1.329423455	1.299310423	2.798359537	1.19495367	1.235818258	1.258789671	0.959949887	0.710826323	1.137991269	0.972794751	1.126856935	0.673129261	0.781566	0.806705208	0.988813053	0.969548897	1.260836055	0.931130098	1.13661386	1.015628651	0.694440688	0.725647889	0.928965924	1.449320628	1.06346076	0.81485572	0.943692165	0.726026085	0.7760704	0.824289795	0.736353851	0.903036849	0.682162454	0.96956072	1.017230038	0.959328575	0.878346851	0.923917983	0.933134067	0.661306887	1.064954703	0.669139945	1.110870779	0.997551772	1.261835269	1.208766268	1.033769892
1537	0.92922868	1.176100674	1.312211211	1.280254977	1.009866622	1.21363633	1.311000381	1.318580363	1.231939049	0.980502514	1.243738025	1.179526389	0.949885739	0.805829278	0.888628471	1.224753416	1.233805377	0.976558412	1.111555662	0.955414495	1.064603115	0.8474762	0.696087046	0.844884855	1.082275321	0.959083016	1.013096013	0.994156786	1.078396089	0.846395887	0.986644281	0.93389196	0.789669441	0.873766978	0.9989431	0.638709563	1.065403839	1.08759763	0.916491908	1.039076258	0.96433451	0.832460388	0.929238658	0.748812733	0.822656268	1.195783796	1.295598719	1.231007123	1.133682155
1539	0.876608707	1.197298072	1.35483343	1.228615089	1.092134389	1.298856569	1.243368629	1.260981127	1.160227315	0.839542107	1.078485652	1.072399953	0.916359815	0.519840091	0.651092535	1.045771794	0.982087398	0.691597113	1.036634373	0.701012362	0.868214873	0.740313763	0.5375224	0.647326876	0.969201445	0.844885965	0.765194089	1.091613131	0.779977183	0.706209807	0.748899163	1.000216493	0.780903113	0.896983172	0.924865202	0.584983459	0.999783507	0.974812854	0.798987831	0.875497774	0.813433079	0.897408515	0.891209086	0.664256593	0.700446158	1.368090695	1.637993777	1.515344755	1.343557242
1543	0.816694412	1.033778972	1.169478049	1.045679652	0.80170819	1.06845624	1.148837311	1.083530621	0.923048069	0.936018093	1.130820616	1.150740333	0.952266118	0.79319448	0.809545526	1.045127884	0.999623968	1.018164666	0.809737271	0.589592591	0.740557248	0.87897987	0.578506648	0.652522391	0.925119278	0.865493277	0.851994302	1.202978634	1.125620152	0.985049766	1.035739517	1.065791387	0.908814912	0.986462458	0.996289871	0.927779605	1.211286203	1.088739675	1.04407965	1.129448766	1.09656996	0.768723739	0.824318511	0.805716276	0.995097546	1.152299921	1.131944281	1.149558728	1.078014573
1830	0.87749065	1.353802708	1.864232087	2.03640702	0.696617271	1.876009175	1.905763213	1.985158732	2.185392523	1.539138189	1.308998518	1.249917049	0.734834358	0.854501267	0.923503159	1.254619368	1.328929345	0.889899213	0.897805504	0.980501404	0.711215107	0.641876589	0.755317927	1.002132232	1.362944633	0.97896369	1.070473727	0.716083731	0.982416717	0.756294062	0.945601568	0.902473277	0.729807464	0.819844059	0.997867768	0.535156523	1.168725923	1.104132304	0.933268525	1.201603593	1.063942059	0.93382207	1.107486513	1.059148152	0.672428407	1.382427161	1.959333336	1.512497339	1.955674638
2029	1.690013863	1.137864472	1.537595081	1.826321637	0.628322731	1.762775577	3.380912586	1.236975352	2.260705987	1.354891146	0.746333566	1.56980071	1.174727086	0.930295969	0.766308462	0.770513186	0.794958264	1.088528609	0.862230568	0.992023151	0.83686458	1.439719729	0.999800087	1.093768947	1.818433273	1.527370032	1.351292715	0.912769186	0.645495571	0.823204963	0.988126489	1.462067361	1.34032045	1.348749562	1.068337414	0.932845677	0.820674919	0.787908879	0.757184572	0.806805557	0.642834436	0.820855168	0.963022682	1.00578764	1.346409598	0.772482819	1.172560818	1.323255761	0.827327755
2071	1.618492372	2.822945355	1.738511474	2.348912304	0.725841834	1.988764675	1.863719199	1.801663136	1.684263436	1.126929739	1.204613559	0.658282686	0.882283329	0.861833263	1.000169776	0.898113479	1.577838124	1.689334971	1.326459217	1.901386058	0.888286542	1.081859641	1.101751035	0.91220238	1.346875828	1.270376259	1.16739163	0.614620977	0.773578168	0.683290778	0.849512375	0.749934975	0.761468036	0.689727213	0.587572228	0.489657462	1.375429981	1.107337753	0.830751706	1.041974821	1.041847698	1.235504431	1.290329541	1.525682596	1.288835847	1.698996314	2.09230463	1.635946685	2.038519921
100000008	0.554256007	2.338385631	0.987464174	3.249934093	0.471663985	1.543178582	2.053041518	0.96318284	1.553656649	1.989051009	0.643336195	1.095416824	0.671549409	1.006721938	0.883047962	1.21473982	1.312559711	1.248429501	1.709058309	0.691522573	0.549871228	1.300220478	1.007126956	1.07846749	1.947895261	1.330387803	0.98565089	0.738506291	0.857916036	0.577107668	1.88471366	1.919314208	1.135189091	1.107922795	0.494329755	0.685634892	0.696338281	0.885964201	1.812660542	0.57150671	0.588780509	0.996062486	2.645516192	1.791460496	0.512926761	0.695143508	0.421366897	1.866735165	1.169182394
100000011	0.556093937	0.804639735	0.934133288	1.207637659	0.294398415	0.755644439	1.11594766	1.035453212	0.603222673	0.731710569	0.730122088	1.468891301	1.675610917	1.127025122	1.158261433	1.4043388	1.601596099	0.83178866	0.752993162	0.39105194	0.689080624	1.136472202	1.562299297	0.589158715	0.655638725	0.849124812	0.870498829	2.091907129	2.177749843	0.653166486	1.057486239	1.487259776	1.515867665	0.920716911	0.699811439	1.367563758	1.482551473	1.379669733	1.166013371	0.538925395	1.147416338	1.257246253	1.121391159	0.454575929	0.913353523	0.480768718	0.815381978	0.968005638	1.265520066
100000016	0.963546662	1.291953672	1.163862005	1.455982794	0.953170866	1.518266632	1.848330282	1.335513122	1.545840963	1.142841573	1.031548813	1.191712442	0.982096666	1.180791699	0.957000029	0.927093324	NA	1.060336559	0.854455489	0.789752085	1.0313381	NA	0.961824629	0.740467056	0.863428953	0.925865376	1.055003342	0.764764437	0.883410353	0.791568576	0.7865042	0.633475746	0.762817159	0.83130613	1.072216409	0.674056151	0.489616938	NA	0.67069201	NA	NA	0.620535066	NA	NA	0.762548319	1.092052489	1.07478856	1.059348388	0.971880722
100000036	0.59256	0.627731248	0.753170535	0.824126078	0.237813225	0.983007532	0.99599067	0.839278082	0.885296753	1.043549691	0.753294735	1.0619698	0.998431804	0.833903874	0.992059574	0.982002437	0.862157471	0.943579879	0.76579389	0.585608756	0.55902855	0.927196037	0.856039387	0.671430333	0.62346291	0.566842566	0.558997168	1.856845142	1.384220276	0.983672291	1.001568196	1.015805713	1.041431655	0.940014754	0.788006752	1.071302066	2.015052997	1.346813421	1.011803014	0.7923215	0.763976852	1.002917162	0.686036474	0.612478027	0.692357876	1.084844327	1.438826894	1.334007522	1.081204063
100000039	0.81758487	0.76047102	0.831762765	1.026837921	0.523539527	1.015753947	1.026211427	1.047689816	1.237798976	1.126742195	0.634315421	1.069946233	0.896218464	1.303861833	1.240679514	0.896211902	0.820770953	1.466979717	0.513865708	0.561139789	0.526348825	0.953378867	1.292087401	0.721522604	0.634734435	0.807521266	0.664523818	1.323578746	1.768564013	0.981037818	1.299904507	1.793166033	1.126331005	1.315117655	1.178577476	1.495437251	0.97772295	0.944492387	0.664808274	1.00477853	0.570351658	0.49028762	0.632437999	0.548015228	0.779794051	1.047238194	1.048049867	0.926592516	1.011764216
100000095	1.01097221	1.068316156	0.915716081	0.996430282	1.081980987	0.988928333	1.062432583	1.026773495	1.019102613	1.052378946	0.898561886	0.867835127	0.799261307	0.912047694	0.91584292	0.951515382	0.839007398	0.898780548	0.770648072	0.858957486	0.967831317	0.802495495	0.922423522	0.805074504	0.876758148	0.84409314	0.894828497	1.229427512	1.180185231	1.204558711	1.205825708	1.236372281	1.131091037	1.293843814	1.038603126	1.019648105	1.003569718	1.103257288	0.993883027	1.135969192	1.139552819	0.953836258	0.815703154	0.993678635	0.969687705	1.046022339	0.914044764	0.831183437	1.042001389
100000096	0.980983823	1.571806655	0.848512717	0.972088218	0.559331457	0.709409944	1.253084569	1.258750376	0.613729571	0.694126339	0.514903244	0.900075931	0.847556816	1.38567374	1.095000611	0.836046363	1.213892209	1.242529145	0.662871557	0.637933246	7.960165004	0.822318987	0.697761886	0.784226546	0.522553201	0.829026128	0.710921267	0.996145653	1.555256671	1.204232393	1.434841567	1.113696997	0.772983389	1.16871531	0.664642759	1.032511596	1.396028792	1.143484091	1.317127921	1.518983238	1.427990797	0.932090715	0.94391356	1.034381135	1.170770364	0.976872929	1.011346372	0.946570841	0.984426992
100000103	0.669664855	0.868979991	0.973617741	1.649579154	0.254817717	1.332768499	1.429723767	1.387721398	1.088037583	1.562690736	1.197618962	1.313176796	1.104694284	0.891781686	1.107116943	1.425773012	1.830801105	1.332680042	0.945713204	1.053700571	0.962960809	0.948582531	1.295361999	0.842151374	1.1484882	1.051672575	0.947604229	0.795867692	0.844838291	0.98516915	1.001365294	0.928110331	0.962544369	0.823312876	0.998634706	0.881409673	1.694220433	1.629881874	1.396730669	1.514042812	1.381280952	1.698830449	1.399212597	1.271113348	0.74572918	1.039677312	1.197068834	1.22771356	1.389727617
100000138	NA	NA	NA	0.72719346	NA	NA	1.090588354	NA	NA	2.114392976	NA	1.212675346	0.305338581	NA	NA	NA	1.503134524	NA	NA	NA	NA	0.738455949	NA	2.436467858	1.895238672	NA	NA	NA	NA	NA	NA	NA	NA	NA	NA	NA	3.208283379	NA	1.937947321	NA	1.975771521	2.564916742	NA	NA	NA	NA	0.779138157	NA	0.756169139
100000251	0.848299247	1.131943891	1.217163432	1.324929235	0.579419161	1.340876899	1.268491532	1.30418089	1.233195026	0.854402356	1.155380011	0.713095999	0.551404319	0.660679846	0.712490795	0.955898201	0.879873519	0.837578485	0.970236538	0.48644623	0.691266679	0.792896004	0.863852543	0.834265282	0.769842624	0.390202566	0.646165561	0.972548651	1.000339005	0.916159991	0.944691557	0.930637874	1.129165614	0.950805283	1.001841146	0.84687143	1.171786761	1.004679589	1.152503647	0.784246689	1.100446976	1.266781084	0.956130778	0.944133373	1.065926062	0.840246541	1.083814223	1.263925956	0.862393378
100000258	0.862508626	1.075985834	1.080992201	1.177751361	0.585592252	1.175057899	1.207673672	1.118054369	1.086824015	1.197873078	1.103944817	1.189062494	1.244669513	1.124306206	1.113152257	1.142673863	1.148001355	1.213861955	0.652545007	0.43265703	0.462396999	0.712719502	0.900698374	0.722118872	0.786263273	0.841944999	0.82917006	0.955755162	1.339341879	0.741021859	0.998705698	1.115612868	1.14840303	0.909112051	1.139843827	0.972480064	0.692561577	0.627008165	0.711821075	0.602105486	0.557881778	0.752176986	0.506375119	0.751298384	0.685111531	1.071670019	1.07986215	1.133998894	1.053540124
100000260	NA	NA	0.229153112	NA	NA	0.42680549	0.539084713	0.57106397	0.443661168	0.517532568	0.39161195	0.844423512	NA	NA	0.347655296	0.142626971	0.393258997	NA	0.660687733	1.10213593	1.135243316	0.892049212	0.686171781	1.016584605	1.00479213	1.016461973	0.658985204	0.784333917	NA	1.431361421	0.488806739	1.351909432	0.997598387	0.953196286	0.926367968	1.345786584	0.84207214	0.747799061	0.980810873	0.94122151	1.017705358	3.140691129	2.105827915	1.711251597	0.930434066	0.670283089	0.69735236	0.763344336	1
100000265	0.482441051	0.691806116	0.802045827	1.323436125	0.297813614	0.948683176	1.021731249	1.207953634	0.705594788	0.882821567	1.140894652	1.164462301	1.042054035	0.853235791	1.06267232	0.778417471	1.147626507	1.030954733	1.487671132	1.091685704	1.036091439	1.12512359	1.079167219	1.167460702	0.996543056	1.04096598	1.326080324	1.186838278	1.137408381	0.888471336	1.480963549	0.877223591	1.308850552	0.667726504	1.153136043	0.894969061	1.387327056	1.402385494	1.747681184	1.452221192	1.877468108	1.027464797	1.639271018	1.72015845	1.803607829	0.708483047	0.846445281	1.154430909	1.123483521
100000269	2.000100661	1.95990932	2.724249202	3.079869039	1.264193416	2.920740608	2.878195448	2.551199327	2.973707848	1.343719016	1.579343462	1.494661047	1.528334348	1.38745706	1.47721557	1.345921627	1.277983272	2.229478721	1.314347502	0.482182937	0.625434315	0.979529669	0.99900508	0.84420806	1.017986648	1.207106924	1.322146094	0.889817845	1.053957473	0.49507718	1.027817131	1.022047356	1.381865137	0.735905588	1.415825144	0.95768225	0.582521118	0.898271867	0.745258194	0.657589739	0.571430814	0.601002403	0.41827904	0.507441507	1.044404019	1.022239418	1.106963413	1.38152404	1.060049607
100000282	1.049391394	0.956786037	1.112265319	1.486537692	0.580681342	1.408011356	1.229556573	1.339974659	1.336174445	1.121969013	0.925834011	0.78490493	0.925250396	0.601198541	0.778875986	0.933328805	0.600406761	0.869524008	0.44688158	0.523731467	0.48536361	0.523747776	0.90040474	0.575215538	0.796776627	0.600390913	0.592334252	0.975900681	0.546513126	0.933451054	0.711733907	0.839416416	1.080744821	0.870269683	0.781076828	1.058075155	0.894490206	0.966938155	1.032848022	1.586415506	1.412957312	1.023768318	0.739018235	0.666247216	0.79521763	1.069263116	1.288491459	1.090559358	1.223671347
100000285	1.132501253	1.291399179	1.505326768	1.938274242	0.755520799	1.212856227	1.00886558	1.373701572	1.395348355	0.639702527	0.980446997	0.699666334	0.31184012	0.248791196	0.602174189	0.884067011	0.930968086	0.699288287	0.523772264	0.906519426	0.790481614	0.648891888	1.373895633	0.734837801	0.898027871	0.573015869	0.795413417	0.885212291	0.406549349	0.862989432	0.907213303	1.166354424	0.930936385	0.857543887	0.836177678	1.034791242	0.734383314	0.835198886	1.031028941	5.791917661	2.528736657	0.943017521	0.889053684	0.740991445	0.586489063	1.342926243	1.554111772	0.95529946	1.919238536
100000292	1.323070174	1.517882098	1.859860025	1.664801918	0.688519166	1.48646165	0.933826933	0.879052243	0.887952481	0.769036895	0.978237702	0.8749692	0.844129561	0.597867419	1.010240939	1.089973696	0.947446024	0.767579593	1.550682627	1.206882851	0.803010043	0.932916339	0.919038963	0.821672932	1.265083874	0.845169077	0.927320552	2.408349658	0.878684177	2.68427442	0.83180849	0.760545644	0.989759061	1.143431666	0.871382704	0.890704724	4.536442466	2.635359521	1.58953501	1.087383596	1.20295799	1.711441982	1.630060079	1.353867352	0.865601234	4.979628344	5.636431377	3.636489898	6.217619457
100000293	1.006417899	1.133680618	1.014907484	1.214037066	1.000615573	1.101360318	1.090417838	1.141130863	1.091304676	0.969679354	0.861483135	0.800232021	0.743124255	0.761491463	0.742488379	0.802741345	0.872611188	0.742646279	1.150306159	1.243526084	1.313502635	0.980536023	0.977159735	0.975983548	1.266965405	1.118441127	1.091328863	1.085103076	0.948872221	1.079247512	0.985562737	1.085376574	1.083198104	1.000827057	0.94349414	1.030192498	1.389853138	1.346447321	1.038839517	1.19115418	1.009763193	1.07268069	1.121440483	1.13686806	0.781428722	0.871995172	1.135120003	0.794183462	0.960969155
100000295	1.039101391	1.42257436	0.999609073	1.158196961	1.48990742	1.039008862	0.995348816	1.055026922	1.081565012	0.947002282	0.711083272	0.698383813	0.550987562	0.523570614	0.639992553	0.785578522	0.750000716	0.593358411	1.258004658	1.394534734	0.884449779	1.141648511	0.854688169	1.14824485	1.142925565	1.045603434	0.936491602	0.719206175	1.260172115	1.019134157	0.812291537	1.095949954	1.003007918	0.923915787	0.878358489	0.790857087	2.490371905	2.513712101	2.605484564	2.89033074	2.934015771	2.175243178	1.931106412	3.035723598	2.876455223	0.898714855	0.917627366	1.187291567	0.987281428
100000299	0.39484742	0.534080893	0.452291213	0.886935565	0.464885914	0.694716876	0.915485635	0.764889261	0.711370711	0.78725802	0.791187727	1.057425941	0.621342259	0.798545049	0.987521339	0.879609484	0.735194421	0.909643515	0.832573501	1.005360112	0.981009763	1.223221199	0.79502371	0.473318828	0.758045188	0.617287587	1.093581032	2.552365969	2.809147001	2.74250265	2.49241841	1.618867503	1.411327197	1.315010321	1.150109902	1.588469735	2.365589958	1.891795816	1.359000279	0.966266109	1.241979358	1.914360948	0.397485077	0.621529707	0.736839052	1	1.123253556	1.711301534	0.806895397
100000406	0.721963118	0.985389504	1.064127404	1.021608506	0.442607745	1.000070518	0.996185049	0.682662954	0.932534865	0.84757529	1.045428251	1.098414672	1.055279773	1.024613589	0.990328724	0.63971035	0.809163191	0.414356747	0.874284245	1.088537291	1.42389313	0.805080794	1.011740598	0.991433612	0.967201876	0.770318077	0.272917122	0.929903822	0.641314535	1.08155713	0.968683349	0.760130197	0.298006199	0.805142174	0.924530576	0.770418063	0.880448615	0.394572865	0.349982136	0.796505852	1.060491704	0.096030357	1.064422306	0.896401011	1.077871442	0.971368905	1.148888251	1.186633119	1.063725021
100000409	1.415669561	2.033458329	1.421767029	1.412570368	1.529757779	1.889155779	1.566523026	1.301417041	1.339313387	1.217395343	1.191411438	1.078804553	0.872742361	1.003949809	1.110351577	1.17658748	0.927411302	1.378348205	0.380956963	0.762450624	0.795902121	0.693952816	0.674581805	0.501202159	0.84594248	0.82695303	0.485725755	0.932022999	0.51454346	0.833509924	1.063270388	0.978355952	0.698908245	1.047014909	0.867479272	0.870085273	1.176501838	0.828570985	0.69602994	0.957447612	0.959435049	0.909081017	0.516232571	0.425153024	0.596331196	1.335722593	1.743380994	1.318740515	1.242513055
100000442	0.949842201	1.016829569	0.919767709	0.96994202	0.845266258	0.958204918	0.971672976	0.999333213	0.991561485	0.914220286	0.858296713	0.876986225	0.838189383	0.798220616	0.849174376	0.920558179	0.92476105	0.824859674	1.052582492	1.222294688	1.082386595	1.032056033	0.968318684	1.001684788	1.067083367	1.106264341	1.003314054	0.993910969	0.903387133	0.984498669	0.941748998	0.987866797	0.867689582	1.008360385	0.804445729	0.993018712	1.140584794	1.177369214	1.06195502	1.053020215	1.241308093	1.071632313	1.002858964	1.130535567	1.029764257	0.954988193	0.990450505	0.957432041	1.045610982
100000487	0.852911699	1.177779133	1.168087276	0.954865471	0.387157009	0.801431318	1.317305209	1.611336792	1.217752953	1.141050167	NA	1.060259962	NA	0.912534702	1.119526095	1.056356292	1.419847532	1.172517439	0.955293228	NA	1.014973391	0.886530895	1.168044571	0.963651156	0.945867336	0.888260712	0.933426189	1.009763984	1.237661266	1.016822558	1.007816802	0.943450535	NA	0.947425933	0.283116851	1.014381783	1.534890279	1.2753543	1.438827927	1.475486395	1.514503716	1.344755896	NA	0.974561335	0.831719163	1.122401306	1.085054046	1.166497312	1.394486987
100000551	0.622284444	0.688757649	0.757223184	0.850433387	0.249337226	1.009635319	1.156485405	1.038655117	1.040718164	1.250363462	0.814288922	0.962855736	0.899927018	0.913526672	0.957971902	1.135892607	1.080781856	1.036117202	0.718274126	0.612947033	0.871078067	0.925160433	0.982147191	0.677904429	0.62914904	0.529234844	0.587532527	1.36440274	1.076488551	0.764245409	1.013508612	0.991823652	1.0656426	0.964019607	0.72099214	1.002695047	1.359970973	1.167359774	0.877627737	0.797317609	0.796577384	1.008771502	0.692607811	0.640798994	0.65936873	0.648706845	1.009880518	1.049608466	0.670391805
100000641	0.669192338	0.909923317	0.905084941	0.778934594	0.654239042	0.85836788	0.820990076	0.818351722	0.718578417	0.788899692	0.837956018	0.838600307	0.846254225	0.660887469	0.705209002	0.861117262	0.629821417	0.748072573	0.876726473	0.508182272	0.58657529	0.95029914	0.691897877	0.542068438	0.784357206	0.885793484	0.679138006	1.262087151	0.8102453	0.933686137	0.743652283	1.075802128	0.990648218	1.124812997	0.902283507	1.09347669	1.273894825	1.070910393	0.949643519	1.379152134	1.361835311	0.915175403	0.812900733	1.026548727	1.243066373	0.95591468	1.016866033	1.093461766	0.86953342
100000652	0.952300361	1.27030055	1.122026573	1.086845882	1.028905759	1.1605366	1.045127892	1.056204293	1.019097779	0.955204729	1.02776781	0.955868011	1.018281532	0.859908626	0.885836405	1.067181019	0.80953745	0.947807131	1.069028354	0.557996132	0.770687056	0.996449686	0.821695055	0.663541096	1.020059057	1.23924183	0.958553338	0.942798451	0.926528627	0.788773883	0.802778776	1.012097386	0.994150644	1.093961863	0.944323944	1.078460501	1.265414175	1.232861368	0.937847214	1.638446573	1.378850069	0.684982738	0.913971438	0.819848374	1.091465572	1.032925303	1.067758393	1.040324487	0.917220979
100000657	0.967679963	1.378146254	1.325766418	1.756675855	1.25986923	1.482110743	1.800438357	1.689281868	1.344944591	0.885529436	1.252565493	1.338371695	1.018897477	0.833020672	0.96861144	1.240129665	1.176081434	0.879371566	1.321595766	0.824590222	1.157550359	1.020359649	0.569222438	0.554562165	0.910657719	0.812600365	0.942131004	1.006207968	1.249232262	0.609367084	0.970301754	0.781666124	0.838023588	0.772247715	1.180177185	0.786018259	1.026597823	1.00831822	0.72532094	0.739204941	0.681688104	0.5062631	0.973852813	0.446161308	0.955940595	1.271013316	1.199162333	1.378562263	1.158834732
100000672	0.776608882	1.087865137	NA	1.166980046	NA	1.585453482	0.94223645	1.349987594	1.728598085	0.941034566	1.027636148	1.494879087	1.234902236	0.973370681	1.037096318	0.783691102	0.712854559	0.585191018	1.653989522	NA	0.747201462	NA	0.638550052	0.994505471	1.039115712	1.235343978	1.430559679	0.589614178	0.580555591	NA	0.608632047	NA	0.568344571	NA	0.889752294	NA	0.656162378	NA	NA	NA	NA	NA	0.756064993	NA	0.745887709	NA	1.67098226	0.838240546	0.916847738
100000706	NA	NA	1.915573026	0.730896018	NA	1.338665738	1.053452587	0.993718046	NA	1.157745463	NA	0.7711876	0.736431601	0.588886539	0.858550299	1.081603204	NA	NA	NA	NA	1.419696725	NA	NA	NA	NA	0.783751508	NA	0.837975345	0.981054622	1.03984376	0.710644491	NA	0.954757492	1.19380761	NA	1.275149585	1.205923696	1.176330095	1.032852753	0.933249574	1.087487094	1.062956375	NA	0.77222008	NA	0.778390078	NA	0.972508677	0.880767269
100000708	NA	NA	NA	0.370251765	NA	NA	1.090403411	1.166807447	NA	0.758703959	0.325120864	1.534994708	0.952995891	0.328039988	0.429491352	1.526508131	1.541136049	NA	0.981563557	NA	NA	1.2304369	1.663940495	NA	NA	0.996777784	1.39188558	1.110986341	1.683693648	0.769088587	0.882271103	0.540795691	2.038072832	1.178342335	0.336568799	0.636913132	1.029968846	1.911099628	1.950593514	NA	1.579134349	1.085598656	0.627022891	0.91981725	1.42394129	NA	NA	1.089225823	0.384839933
100000718	0.719244961	2.346600402	1.887527934	3.291917482	0.59722897	1.708637125	1.832085768	2.89581951	0.74778099	0.848505611	0.860960336	1.097207922	1.125278752	0.121258233	0.701214807	1.195562541	1.537292727	0.419514309	0.860798898	1.131466721	0.794696314	0.774963935	1.329937456	0.39759186	1.034741764	0.907594128	1.580829424	0.673239074	0.745775752	0.584693911	0.708539026	0.485409918	1.182688364	0.659029097	0.639251697	0.540904769	2.403470082	2.348895405	3.376017778	4.691173165	8.82314892	2.40219558	2.730137825	1.184593958	1.486461936	0.463146016	1.565038556	1.760883873	2.911021011
100000827	0.95678797	1.299900585	1.5159642	1.800280467	1.580215702	0.910619404	1.230664268	1.201979335	1.124846272	0.823460839	0.678050974	0.984335568	0.347170192	0.592043181	2.224568945	0.729971044	3.512497616	0.473038269	2.389322738	1.913483128	1.455688868	0.728988349	0.636490345	1.369810272	1.116147699	1.256557372	1.360730109	1.067853055	2.241585703	0.793866675	1.091178324	2.285701746	0.606564506	0.871168923	1.23886563	3.080341528	1.113270492	1.266762033	0.733677275	1.003530674	0.735413684	0.596968246	1.003188241	1.216994547	1.155482373	1.237262482	1.687781696	2.761546897	1.266866712
100000840	0.845214638	0.797541797	1.06424092	0.991689468	0.755766871	0.681564909	0.99501648	0.938084056	0.593644688	0.800333634	0.622902998	1.157093677	1.062421794	0.552176004	0.798682125	1.100202573	1.188094136	0.285990061	0.948418653	0.868547708	1.162739666	1.220574156	1.226407424	0.935358865	0.933049551	1.069482031	0.938259004	1.722820322	1.569161292	1.484327155	1.225947893	1.696282204	1.413897739	1.483368773	0.948267031	1.355581392	1.808794121	1.749633026	1.661690811	1.423716823	1.761291896	1.341399604	1.4058358	1.003842192	1.421931353	0.391731656	0.673822208	0.931354721	1.15652118
100000841	1.551479338	2.450329423	1.056961633	0.906617326	4.560394386	1.465798033	1.404642902	0.632230729	1.460922235	1.32253905	0.915835047	0.765091585	0.571394556	0.923266772	0.882643265	0.995546119	0.364787885	1.034360861	0.617126371	1.151119713	1.19461992	0.862681126	0.740908844	1.308845052	1.202815606	0.880449802	0.698146099	1.076524313	0.650057652	1.653447329	0.886781415	1.055466317	0.693343077	1.89496833	1.00729737	1.030071399	1.48614039	1.316568242	1.184554827	2.070571162	1.96878847	1.034962304	0.876893783	1.76304578	1.566867522	0.60496104	1.116907017	0.871433885	0.566253219
100000846	0.632986403	0.803086546	0.755554836	1.05034052	0.344615595	0.878023866	0.947569953	0.988431283	0.794948652	0.855966986	1.06034662	0.881127567	0.860330345	0.968450835	0.942436248	0.845370898	0.85426575	0.940763525	1.062354148	0.935844931	1.136547447	0.932778452	1.034891804	0.979473443	0.976643702	0.880127734	1.047063006	1.187960075	0.866978038	1.093223391	1.223215108	0.992526445	1.175379083	1.058380565	1.150907942	1.112143316	1.112021658	1.034410249	1.117366532	0.971800386	1.31239909	1.08288802	1.310132359	1.074324791	1.307607722	0.808854677	0.933081395	1.013457941	0.856274141
100000852	0.707880359	0.632275348	0.665855106	1.029377499	0.428545316	0.683424669	0.725558162	1.070601418	0.730105572	0.740440459	0.88621185	0.890343017	1.126428364	1.061196682	0.893320756	0.793323885	1.146600122	1.268177795	1.226670836	1.002145791	0.96547279	1.336495244	1.243357996	0.815151349	0.756519064	1.11513862	1.302867744	1.325680267	1.179028048	1.003123128	1.038022285	0.982234114	1.359175406	0.742323713	0.876978671	1.143112494	0.885795882	1.376721303	1.431848557	0.958682275	1.057567059	1.560085563	1.442501195	1.225036816	1.232630019	0.948836961	0.646802433	0.795330326	1
100000862	0.487972664	NA	1.022038031	1.10793786	NA	0.923911467	1.056878331	1.207165646	NA	1.110960555	1.195596019	NA	1.123935032	1.075934452	NA	0.608123663	NA	NA	NA	0.768412609	1.196543161	NA	NA	0.785511003	1.094455824	NA	NA	NA	1.510246347	0.639084762	1.123857992	NA	NA	0.713804699	0.922266432	NA	1.100791248	NA	1.389075699	0.529121198	0.808614001	1.063168437	1.171672769	NA	NA	0.488099554	1.002370119	1.293518653	1.208081064
100000879	0.609328688	0.661900018	1.008402997	0.820820623	0.269205304	1.162775588	0.874140673	0.852390647	0.963974779	1.080045047	0.964562617	1.011571138	1.03119257	0.769270276	0.963603512	0.857681193	0.770538769	0.836976901	7.169291314	4.711272268	4.17094345	2.006781801	1.701421332	1.909881257	2.018464318	2.201678124	2.830089908	0.72733573	1.111262368	0.761275672	1.160356168	1.397199413	1.134602652	0.68157714	2.553997612	0.846029615	1.395287391	1.860434753	0.98771108	1.153357796	1.15492949	1.136372356	1.023730114	1.003656975	1.167020401	0.810103398	0.995346794	1.014324697	0.731753801
100000882	1.123912341	1.246371555	1.129139401	1.208081767	1.013092141	1.027302699	4.233098648	1.25408969	1.513710828	0.985341607	1.114043671	0.959493201	1.093214735	1.124391663	1.156968072	1.056762931	1.006312824	1.283941777	1.25752075	1.527261298	1.261960602	1.021624307	1.019044598	1.089153909	1.108214834	1.115868827	1.127061172	0.708464875	0.762677253	0.986004028	0.920224943	0.752742107	0.778199825	0.8631343	0.84576558	0.799320319	0.932559032	0.971535732	0.927195523	0.986065839	0.91927213	0.874751155	0.994504706	0.975621049	1.355122857	1.290373556	1.108576367	1.261136075	1.144278282
100000914	0.936419242	1.428946265	0.949495072	1.374163485	0.338174691	1.605411227	1.522072609	1.593762343	1.062775847	1.344163888	1.256802491	1.061883609	1.789697217	0.399196789	1.301643996	1.316609751	1.00684856	1.206715242	0.904535604	0.814811964	0.842955448	1.868411007	1.162788765	0.64667313	1.016582301	1.197532086	1.080481082	0.706606199	0.580652983	0.940272409	0.713648748	0.39555928	0.865915765	0.727133011	0.771192675	0.583574497	1.35626202	1.366571285	1.209378602	0.765311167	1.068877871	1.730441383	1.870230136	0.735875138	0.893433757	0.937080785	0.807330908	1.856636035	0.911212683
100000923	0.843222912	1.09533954	0.974499922	0.968453224	1.143548248	0.924180059	1.085464601	0.806977324	0.739147662	0.672352631	1.059683432	1.036545869	NA	NA	NA	NA	0.785305217	NA	1.150455516	1.033398462	1.049997419	1.030616203	NA	0.991778362	1.030512415	NA	1.027190678	1.144509092	NA	0.93188276	0.88921857	NA	NA	NA	NA	NA	1.102005719	1.06530498	1.129429377	1.04695488	1.06983784	1.206024751	1.270441321	1.052128304	NA	0.779602046	0.996709074	0.857724769	0.742264528
100000924	0.689656152	1.012113982	1.277629796	1.399884939	0.826634906	0.722022511	1.504340996	1.142913943	0.847506707	0.921946162	0.513621871	1.157558145	0.436885048	0.524333637	0.663838614	0.807065371	1.556811253	0.487670329	1.490448154	1.480129576	1.3146703	1.177767922	0.987886018	1.284835126	1.274954129	1.248327881	1.09875579	1.419191981	1.679669413	0.884172496	0.965608555	2.571859535	0.654789489	0.96788414	0.839816371	0.880644002	1.437572301	1.937211718	1.266763346	1.867441445	1.209532091	0.73304585	1.140311896	1.164794357	1.042430853	1.614220629	1.652243277	1.163525456	2.148595461
100000935	1.411094117	1.944639018	2.182672931	2.973977885	1.164640662	1.8514997	2.647567425	2.600969742	2.27761448	1.025299728	1.519896773	1.343009164	1.327324653	0.829446976	0.968963524	1.626437612	0.899629341	1.843012901	0.767993035	1.413303624	0.882075342	1.393192626	1.324888466	1.16772077	1.674324382	1.007685946	1.078106201	0.237868262	0.197953902	0.219022685	0.236124569	0.296075198	0.190150879	0.220224588	0.260739276	0.382424081	0.453422245	0.655335574	0.665506281	0.665072849	0.815568431	0.832664088	1.054112996	0.604443426	0.623434725	1.577768672	2.86583285	1.949396807	3.110381943
100000936	0.851602169	1.193529373	1.31802109	1.672761709	0.452121392	1.706176499	1.574499436	1.624178117	1.583374225	0.923649552	0.669079745	0.689584356	0.595109661	0.485398902	0.569074533	0.74049934	0.926506068	0.707123885	0.663149189	1.10458559	0.837034014	0.924859107	0.831618355	0.738051909	0.708346027	0.536281632	0.469782467	1.266072379	0.622124627	0.926969042	0.870751684	1.027375079	0.82094005	0.940593941	0.598264338	0.704246128	1.244381027	1.089400267	1.000484805	0.859267403	0.620519755	1.016517406	0.826880833	0.503966652	0.361424836	1.043255453	1.5691475	1.80382829	1.150872404
100000943	0.633251335	1.582638168	1.099079794	1.434894951	0.653482857	0.808693411	1.420682384	1.206220438	0.690495193	1.028243434	0.762591988	1.730180423	0.669449933	1.010745198	1.637203406	0.991768905	2.55870916	0.973577195	0.800168683	0.615165312	0.799611092	1.145642491	1.6797375	1.201832083	0.970660128	1.026087522	0.974801186	1.499860733	1.239120871	0.708541649	1.183611217	1.455436766	0.848160499	0.920414002	0.705276804	0.883977478	1.008231095	1.179548253	0.792049001	1.344871965	0.772318321	0.779883015	1.0827816	0.697948474	0.636099679	1.528763279	1.772050719	1.546333883	2.155763979
100000976	1.228063661	1.36591267	1.539627081	1.729226468	NA	1.447233221	1.973792154	2.268949609	1.663000454	1.179089443	0.893968814	1.136193309	1.039232294	1.212152105	1.016169106	1.32670869	1.369622741	1.115208277	1.22009363	1.200034299	1.157206649	1.115143956	1.139128638	1.094340817	1.136663635	1.025994098	1.322514134	1.0252997	1.182643191	0.957469287	1.09929289	0.9747003	1.083765093	1.122848497	1.157700906	1.04034245	1.325584505	1.55271807	1.285477491	1.362625592	1.207374899	1.644237315	1.234647319	1.172504406	0.680336312	0.740517523	1.05600991	1.09484298	1.07689852
100000980	1.19364329	1.072888733	1.177357811	1.024732929	0.415723642	1.251170063	0.801315931	0.890911742	0.732444973	0.724288715	0.657601991	0.509065907	0.547364477	0.451409509	0.475677636	0.651509477	0.714791848	0.540057252	1.839293375	1.925141695	1.675072597	1.174431665	1.280675454	2.201301587	1.387823241	1.122073901	0.953377489	0.763224567	0.472334837	1.351970839	0.607155711	1.005768021	0.623768807	1.159905512	0.625311476	0.964714522	1.159894472	1.475123816	1.849279808	2.05253862	2.109844961	1.549187043	1.838897458	2.595049617	1.897726047	1.190638894	1.122902287	1.157663324	1.130454269
100000983	1.307312237	0.931851642	1.534430174	1.71938498	1.178337513	1.123441529	1.980588177	1.438287474	1.42652207	0.833742986	1.05925818	1.072609267	1.292570925	1.097138145	1.075623888	0.941219201	0.785351292	1.715237416	1.506498822	1.724937422	0.966159263	1.142821128	0.830790043	1.037597385	1.520513271	1.176124847	0.995056751	0.53023493	0.527783865	0.509155187	0.649430182	0.561035458	0.537852771	0.419909881	0.468324978	0.597395718	0.599667437	0.756440826	0.87476705	0.881130196	0.843898357	0.78656115	1.067922207	0.727084911	1.19951422	1.48473523	1.477099164	1.761455521	1.413722873
100000987	0.826145982	2.587069987	1.306571111	2.425641156	0.815519601	1.067801666	1.613877392	1.604318184	0.757176698	1.379034676	1.073627289	2.981668198	0.895653599	1.490582506	3.566315778	1.555507088	4.673756875	1.560780991	0.934980525	0.833693606	0.871916601	1.105250427	2.058390496	1.528657262	1.36790775	1.357204317	1.321841728	1.090739403	1.312796319	0.501461554	1.351077069	1.401531682	0.695821568	0.873699402	0.759026701	0.706703863	0.844707215	1.123288058	0.666832739	1.222507787	0.666815099	0.427123183	0.924527409	0.592679005	0.423974	1.268879956	1.467744341	1.227206287	1.644797349
100000998	0.973218922	1.18188687	1.141292433	1.174343534	0.772303525	0.789167772	1.134847573	1.123986147	1.014221313	0.58934002	0.733563782	0.996894423	0.835027356	0.839618465	0.853692579	0.930664772	0.829020767	0.919809233	1.005054989	1.005532996	1.092775552	1.129958004	0.98609469	0.732382891	1.073590496	1.060974217	1.084506375	0.983339642	1.137877211	1.002056257	0.972340318	0.930868072	1.121141649	1.157521731	1.127121158	1.058660708	1.332375062	1.105143438	1.442577579	1.357917059	1.501189132	1.434273081	1.338765763	1.539974263	1.375975294	0.769290135	0.939931172	0.933598749	1.084124616
100001006	0.66493012	0.756366852	0.866653526	0.672931611	NA	0.912523502	1.246439154	0.856788697	1.498654808	1.09398476	0.725953315	1.276407082	1.297888355	3.723366668	1.052142578	0.831418244	1.710809773	1.287413043	0.62821504	0.876576238	1.917047104	1.821471544	1.471448832	0.880559188	NA	0.742019178	1.267967764	1.229510549	1.187625745	0.878910731	1.29673966	1.569179498	1.869450845	1.59493923	1.382881188	1.632603832	0.686845435	0.951058213	NA	0.782682343	0.823640099	1	0.719339799	NA	0.869771904	0.837569825	NA	1.022920871	NA
100001007	1.057269175	0.942369089	0.847319556	0.724472004	0.78411298	0.808530911	0.939565158	0.856790931	1.017058761	1.07939606	0.907267695	0.912888625	0.685997203	1.148623502	0.936626048	0.875332863	0.689232402	0.869867642	1.078495929	1.402755791	1.149523107	1.167270305	0.938330607	1.39803577	0.877171417	0.960071491	0.987998857	1.265613045	1.096438265	1.657780551	1.162154788	1.184886915	1.111233414	1.586276562	1.165772147	1.293260789	0.970152147	1.301730683	1.338103415	1.150511018	1.304139049	1.238052619	0.945841911	2.307375377	1.684511747	0.888227696	0.768078385	0.82089023	0.697859597
100001022	0.922559216	1.808170623	1.112726013	1.679703686	0.898622421	1.530780848	1.115539895	1.751480163	0.901870605	0.875376649	1.562597587	0.769918787	0.613849664	0.428739158	0.506267338	0.935172942	0.788822349	0.533799307	0.716846511	1.140138317	1.293018705	0.655844446	0.641556224	0.792997821	1.312610948	0.804140156	0.797516366	0.985997928	1.077099806	0.928979514	0.838119812	1.023649277	0.791551778	0.916337533	0.920962465	0.874162677	1.003836915	1.092533121	1.386886479	0.990264395	1.540050908	1.714199884	1.215852368	1.314561756	0.808940005	1.040663244	1.313611335	1.091356209	1.117896947
100001026	0.069607678	1.627629797	1.294838152	1.20621742	0.542800228	1.359151958	1.242595227	1.071884668	0.070517764	0.262319029	1.111167016	0.846967482	0.872401371	0.589397361	1.038974673	0.885762662	0.880812116	0.049569099	0.998582282	0.071724728	1.133078755	0.727918499	1.003086586	0.291425123	0.973745883	1.034083008	0.988058304	0.91270244	1.087819477	0.405957661	1.344297724	1.195058138	1.184510057	0.893917769	1.231913536	1.020294247	1.534792837	1.175068404	1.295519409	0.104133346	1.615866831	1.242812254	1.117693489	0.069306568	1.522332676	0.034220244	0.944205192	0.816641824	1.097846227
100001033	0.911436531	1.257156334	1.112966825	1.051310104	1.363652533	1.029628488	1.104015439	1.161004624	0.961263118	0.82616002	1.005188496	1.079942174	1.069010542	0.931764161	0.938533025	1.205455156	0.962557125	0.915079522	1.029736095	0.93194652	1.024437097	1.019573728	0.851295531	0.799262018	0.940553928	1.022209429	0.93040852	1.009839959	1.032958407	0.943604281	0.846267531	1.212545956	0.965579113	1.155149802	1.042691586	1.030332279	1.244457777	1.033636375	0.95558445	0.99925573	1.234993705	1.124049911	1.141912736	1.014759583	1.068573789	0.963269543	1.017412008	1.11438853	0.94289003
100001040	0.76161996	1.65255436	1.696231097	2.180627335	1.049430902	0.990051217	1.569444597	1.515887076	1.047146051	1.009533925	0.777581242	1.797217153	0.516045676	0.711379228	1.258783744	0.916593602	2.591849046	0.70537722	2.427172427	2.045462279	1.700729217	0.824587069	0.990466075	2.02735237	1.682723116	1.421132872	1.538239338	1.164883935	1.898936021	0.765808917	1.057325356	2.307542021	0.543430007	0.946251766	0.93932144	0.79550059	1.247396996	1.658680969	0.982535584	1.547152447	0.988111641	0.555121918	1.06299409	1.026878607	0.75315484	1.19248411	1.561507842	1.06723214	1.504551005
100001092	0.782970708	0.793808805	0.776517353	0.918355984	0.4041237	0.835805828	1.03812567	0.878457145	0.839561506	1.380598796	0.817360954	0.985264413	0.919613903	1.033495693	0.980658699	1.071670258	1.331230153	1.197046437	1.553576901	1.845083899	1.313054864	1.085520697	1.212716328	1.129645566	1.5204392	1.379670412	1.436711253	1.11440451	2.166686722	1.307593322	1.509928379	1.572689285	1.255207703	1.428121856	1.342075163	1.044852247	1.685926679	1.525988744	1.30926424	1.577720297	1.367610974	1.037931046	1.299114513	1.579074157	1.061722442	0.819045723	0.904680808	0.856889167	0.877604841
100001102	0.60770302	1.159599679	0.998248731	1.174206394	0.45494921	2.076708127	1.749709494	1.083711372	1.351371827	0.894007075	0.864932722	1.1968027	0.911388004	0.751189929	0.923015549	1.261015882	0.940220803	1.386173945	0.81507738	1.468869691	0.987217752	1.399620467	1.265835988	0.708032229	0.759355196	1.296842776	2.351732329	1.148224667	1.22004315	0.725427798	0.801286826	0.890625315	0.909067619	0.873412741	0.737048024	1.120343446	1.054289327	1.048411506	1.071406743	0.879711452	1.033380241	1.139470154	0.91071458	0.8116883	1.03090614	1.128084163	0.902750608	1.285295748	0.522039084
100001103	0.774049157	1.258044829	0.747640069	1.13685157	0.395009352	0.946114841	1.323827025	1.197636913	0.944070681	0.899637151	0.843024759	1.151065353	1.147973892	0.678200524	0.900740319	1.227750194	1.042833962	1.195463994	0.421513029	0.628328757	0.599825246	0.706821535	0.958345241	0.560162158	0.547640287	0.56156571	0.618465641	0.884258692	1.530385548	1.379519468	1.359287585	1.34029594	1.61302971	1.679540062	0.810338701	0.934888554	1.20625433	1.251545055	1.411551304	1.607677034	1.638202112	1.133842014	0.735564341	1.305475407	0.634933921	1.388997663	0.998128691	1.474738691	0.966263335
100001112	1.203187278	1.249182906	1.394486317	1.386652913	1.292990707	1.066432437	10.29430964	1.618678525	3.851053923	0.828531771	1.199691654	1.052060056	1.097844031	1.034898306	1.06062645	1.268891181	1.074878522	1.240157559	1.159464138	1.273442844	1.022809554	1.154620617	0.88321633	0.94318554	1.332656785	1.273389373	1.670542523	0.785987207	0.712037732	0.85608459	0.7760796	0.750921806	0.717808073	0.751013151	0.763505159	0.844746651	0.835142042	0.86053154	1.202634751	0.767205752	1.003163662	0.906565043	0.909403427	1.28427727	1.470772891	1.083202071	0.966222343	1.06586877	1.147714032
100001121	0.623597844	0.784289961	0.77385737	0.823423231	0.271221593	0.845404613	0.97138405	0.962557606	0.881572404	1.060672593	1.064142756	1.161996191	1.089222234	1.088875955	1.101028892	0.799666245	1.58186011	1.11493533	0.938730628	0.982406053	1.173666548	1.259735428	1.216325238	1.073838582	1.32365347	0.918661151	1.241773099	0.998364382	1.001635618	1.016175674	1.569195121	1.047959714	1.047933927	1.005562575	1.242148849	0.990547306	0.938207525	1.032734466	1.100656826	0.858511661	0.952206058	0.90850853	1.288867113	1.133243939	1.201007894	0.762842734	0.883598507	0.777552246	0.968941674
100001126	0.59128841	0.989606751	1.172912202	0.850591423	0.318276415	1.612896355	1.327561541	1.808706752	1.112080144	1.602928359	1.131391606	0.630589542	1.241284125	0.738022305	1.223789022	1.293638127	1.261610412	1.363677276	1.20926641	1.436385915	1.465461523	0.766469453	0.901420268	1.071177404	1.380673817	1.254781555	1.476646424	0.813127198	1.018465824	1.063951205	1.114961479	0.687405949	1.237695658	1.049933646	1.494584628	1.171859468	2.397871701	2.865464088	2.29306953	4.440224695	4.100296821	1.47793874	2.216026941	1.663996901	2.011380195	0.908666233	1.054233965	1.294534606	1.071228441
100001163	0.998964654	1.272752562	1.291127856	1.961647451	0.358414663	1.529922687	1.479473224	1.622208589	1.366791794	1.432483235	1.16143666	1.200793634	1.145110772	1.012575982	1.130104615	1.172048761	1.472205797	1.258961003	0.765524238	1.058118817	0.846360272	0.886195193	1.000887113	0.787472537	0.995377673	0.838060007	0.892203492	1.012657434	1.236313331	1.080023365	1.075240724	1.008053169	0.959797149	0.867093974	0.889206179	0.991946831	1.545152172	1.366101785	1.251802714	1.277047405	1.208433094	1.282858218	1.340549305	0.841501882	0.605385434	1.353092963	1.348592422	1.366648542	1.546094465
100001167	0.608363883	0.884055073	0.87381677	1.111755969	0.42822261	0.91904326	1.077002036	1.088245241	0.890164816	0.896516486	0.881052237	0.931371352	0.789978185	0.796342122	0.904057874	0.927160744	1.012806179	0.856918753	1.281980847	1.213647428	1.014995416	1.142615901	1.048953684	1.123333196	1.101339793	1.0443039	1.072169133	1.281008493	1.861136004	1.40034012	1.450446666	1.533596672	1.190658254	1.221174665	1.180392608	1.191019774	1.660299764	1.526591355	1.595686846	1.611259469	1.701142517	1.3984987	1.234082549	1.713431006	1.498473806	0.86278094	0.842979751	0.907286045	0.986630755
100001169	1.283835542	1.236457457	1.230299602	2.076640237	NA	1.647632983	1.718875079	1.717019297	1.41242559	1.383956108	1.200687424	0.990436716	0.930316157	1.062265613	0.93069806	1.00456264	1.227600433	0.982747787	0.745604238	1.301218757	1.084620218	0.717395274	0.939917003	0.585440642	1.074526452	0.952683197	0.850749483	1.102498642	0.878106564	1.333627161	1.032901325	0.995632278	0.852041734	0.969012627	0.726424751	0.926411892	1.325886979	1.373801509	1.071988578	1.163847177	1.227125275	1.798551561	1.320833435	0.722505812	0.632445707	1.547150498	1.721475564	1.656331181	1.899966028
100001207	1.293084443	0.932173212	0.87147456	1.152862704	0.723421506	NA	0.741311641	0.760484818	1.158181593	0.789098717	0.686947513	0.908700798	NA	0.986341803	0.681370875	0.916087543	NA	0.991660692	NA	2.385810289	1.574102226	0.876126143	NA	0.881948433	1.12312522	1.441573245	0.696638127	1.391443197	1.287146205	1.785413906	1.569048593	1.065066381	NA	1.346238303	1.248819172	1.348989393	1.119196424	2.184453005	1.179254455	3.078962548	1.290379329	2.250778405	1.530526371	3.019169773	1.765332002	1.667048285	0.862578466	0.93439684	0.705539227
100001211	1.151424963	1.265270258	1.2206906	1.617154382	1.175347307	2.066661445	1.400942796	1.180766181	2.966125922	0.846230285	0.855408594	0.844423994	1.534339113	1.359368728	0.686043096	0.88692813	0.52720206	0.93661827	0.711438865	1.883907855	0.878121849	0.923019688	0.745180776	0.734832539	1.520392978	0.953158807	0.804700273	0.863867323	0.95107839	1.057806213	1.416719697	0.746414341	0.667529836	1.515796481	0.749929021	0.813163898	0.609302644	0.657093487	0.917762353	0.919397316	1.17421654	1.432682612	1.107285864	0.894349099	0.938967918	1.490302811	1.18797666	1.686194844	0.71915354
100001216	1.620412427	1.843306122	1.638702106	2.074699836	1.095210276	1.790810023	2.360718846	2.093478289	1.507389639	1.448244155	1.582055945	1.767330831	1.459777408	1.177208187	1.499343573	1.793416386	2.09652184	1.484230278	0.438023755	0.6709947	0.829871939	0.785589559	0.981792858	0.827550586	0.87579603	1.065859352	1.09268516	0.681947615	0.728196696	0.381888291	0.726947034	0.609238983	0.498840613	0.510123677	0.581099031	0.752617325	0.56938007	0.488831715	0.466054088	0.501623657	0.510629216	0.310199765	0.312020737	0.207197483	NA	1.698808372	1.511124437	1.856935041	2.78106808
100001253	0.76620072	0.849706994	0.936121741	1.353234819	0.321436265	1.075768235	1.039998539	1.025701215	1.076913182	0.982474916	0.591535003	0.585252455	0.495402783	0.446689229	0.591620707	0.752079578	0.684417855	0.708765271	0.930072405	1.236008211	1.725080756	0.927764688	1.082475906	0.80379781	1.089035716	1.087924637	1.101908374	0.963783097	0.633481475	1.025743402	0.829769952	1.064334314	1.294708925	1.160355968	1.126391919	1.288350468	1.504287433	1.510022864	1.350426954	1.8358385	1.382399579	1.613906374	1.133117813	0.968215675	0.711901059	0.670300151	0.771318114	0.686974496	0.654268823
100001254	0.683133715	0.754221415	0.811659933	1.283834114	0.401617521	1.095659101	1.276578949	1.29281875	1.107664928	1.110377541	1.217009092	1.312058214	1.084320663	0.996218129	1.148949759	1.261358173	1.135035056	1.330615936	0.474879619	0.799869393	0.599638318	0.884520162	0.764490596	0.743040854	0.821376544	0.678533753	0.714938751	1.093635405	0.967340993	0.834013879	1.118034575	1.032199729	1.08017998	0.959145742	1.375682639	1.132121508	1.059103402	1.22074073	0.982339306	1.063997589	0.914839719	1.148131669	1.339665157	NA	0.736819066	1.069020947	1.09887405	1.176470588	1.059426332
100001256	0.526344559	0.618798693	0.980120633	0.98710103	0.399114099	1.077663986	1.278945715	1.0168761	0.626331993	0.895532797	1.119672028	1.486466449	1.175389545	1.093402865	1.135348077	1.302098517	1.060567982	1.118459412	0.988696909	0.56807615	0.829222166	1.076231465	1.152312139	0.683488314	1.013722041	0.904724805	1.199968585	1.506641116	1.852695401	0.650301583	1.416681327	1.049685851	0.975163358	0.613596381	1.951941443	0.703336265	1.159814024	1.336095753	0.767014325	0.523636592	0.827224177	0.646984167	0.94686479	0.487886404	1.071500377	0.968710731	1.185015079	1.389243529	1.402324705
100001257	1.000817298	0.744116729	0.909917826	0.90316411	0.582587606	1.179661253	1.330648788	1.039084568	1.182447908	1.36768686	0.816560098	1.00083542	1.034528711	1.600594202	1.168799356	1.286451989	2.622616471	1.625340504	0.996066553	0.715777301	1.33356197	1.721743715	1.692880087	0.999182702	0.762986856	1.344847755	1.590517999	1.365928342	1.507383626	1.142322478	1.403659376	1.53775193	1.751816534	1.904937995	1.313819239	1.874094829	1.849576822	2.121986257	1.450578063	2.438737341	1.215542763	1.266518774	1.293192492	0.546811734	1.00661622	0.957250321	0.966355013	0.982376651	0.900410522
100001258	0.970365404	1.174082143	1.234740045	1.688513187	0.363582704	1.526500248	1.336755121	1.495066474	1.37443295	1.351583728	1.029004215	1.108481442	0.972719718	1.090435431	1.165599589	1.117152454	1.134824622	1.322723313	0.842366286	0.939981707	1.286223081	0.833061287	1.009019298	0.863509968	0.959053659	0.84514995	0.823672229	0.934623986	1.231262886	0.935400158	1.064618235	1.008959954	0.992652801	0.942795849	0.827885916	0.944977619	1.226330196	1.229675634	1.159840883	1.449767662	1.173068852	1.344946173	1.846053263	0.766384472	0.696848597	0.945392617	1.079120343	1.116658702	1.33313714
100001259	0.55525788	1.11431788	1.033974725	1.394102179	NA	1.127717395	0.979643688	1.351159949	1.05916653	0.861395842	1.001708617	1.058802492	0.896808062	0.613710998	0.748244991	1.060801264	1.161339897	0.770958736	1.084390279	1.329908768	1.496866619	0.973798763	0.83086892	1.168207354	1.309364128	1.03522094	0.985568167	0.541171179	1.121012139	1.096181523	0.965427656	0.859568213	0.892832744	0.697484086	0.917036546	0.815884857	1.280918337	1.051634561	1.187239945	1.047644707	1.099043422	1.652409057	1.418121786	1.273311349	0.849893263	1.142310056	1.002959495	1.205717671	1.092511364
100001263	0.951254116	2.479792837	1.114380398	1.695747444	0.377639842	1.174628786	1.299958343	1.276278294	1.592616241	1.43821046	0.956913915	1.322730307	1.12947357	1.216400823	1.017458386	1.191843468	1.532054075	1.424832028	0.724066757	0.517211362	0.787253262	0.90154556	1.085488874	0.504470371	0.94395728	0.890818522	0.950133485	1.09748358	1.882325049	0.803340393	1.360538303	1.402781963	0.958613726	1.696573706	1.073862517	0.788984379	1.005967069	0.828773341	0.672416548	0.769021751	0.602247974	0.570147493	0.746846465	0.527650887	0.57708524	2.113171898	1.33571749	2.080368498	1.159635923
100001265	1.126931649	1.078182828	1.021315224	1.693921121	NA	1.395532027	1.255585676	1.459887966	1.153789009	0.804462619	1.035223097	0.968459852	1.173980551	0.845187024	0.958418943	1.131734421	1.222970305	0.994579003	0.381691753	1.269135786	0.834846974	0.852115188	NA	0.741599127	0.67171511	0.800985583	NA	1.200376078	1.074040115	1.303288069	0.995669895	0.601819039	1.015968518	0.748438954	1.022533948	0.731830186	1.139246013	1.435140318	1.565523796	1.436075733	1.134835597	1.580034964	1.055762654	1.256239166	NA	1.142070286	0.957241047	1.103483706	1.141340793
100001266	1.10961913	1.373213685	1.460848217	1.941197285	0.520060811	1.777347056	1.636034622	2.041900419	1.78851569	1.627133425	1.144391612	1.202482897	1.073312411	0.845403855	1.076002018	1.2325859	1.32000082	1.377148642	1.120677875	1.476368484	1.065390469	1.132018269	1.315927705	1.003742125	1.149613481	1.050445455	1.126461459	1.1391689	1.05331698	1.390882859	1.431590617	1.155795786	1.305005375	1.36903038	1.79849515	1.239889815	2.116437971	1.908927041	2.009713429	1.842414594	1.869157351	1.857610985	1.83262965	1.390243553	1.120245235	0.96761711	1.056175601	1.125477538	1.16222956
100001268	0.677884303	0.892027678	0.83477515	1.158122266	NA	1.001739605	0.970942879	1.141758299	0.766974127	1.206347609	1.110150073	1.24150813	1.15992029	1.114184268	1.115605811	1.146043243	1.271475678	1.307251165	0.974821171	1.039968713	1.354827403	1.032828638	1.012070129	0.909254956	0.931334303	0.787832509	0.928981293	0.943446304	1.299192512	1.033575017	1.35960807	1.03564715	1.116433421	0.804018616	0.866300354	0.922716064	0.997682691	1.288448389	1.399242493	1.189204715	1.336782251	1.301266305	1.405811448	1.256309312	1.161569019	0.938454997	0.891696634	1.10751087	1.182492957
100001269	0.904388558	1.297786302	1.105128352	1.047199146	1.171112617	1.216262533	1.169513469	1.183818892	1.025891998	0.792970459	1.228228162	1.130250041	1.143485663	0.967044573	1.150866342	0.999547338	0.971772771	1.044677613	1.013985693	1.041632686	0.958059984	1.182344344	0.995257021	0.698247773	1.066049441	1.038000479	0.902252526	1.017301443	0.665394227	0.797177446	0.744065721	0.827302521	0.835904981	0.873784135	0.811140818	0.942289735	0.861637362	0.893361188	0.764196722	0.878233176	0.857975791	0.850714552	0.955074381	0.701489717	0.886238039	1.079785837	1.399041881	1.022831794	1.142033732
100001271	1.059035486	2.140239262	1.101394178	1.699124166	0.542676334	1.309407346	1.1852709	1.3277532	1.377293136	1.203102549	0.754725743	1.049989003	1.050271778	0.793028269	0.811287528	0.985395352	1.087577313	1.092421262	0.585817444	0.553962022	0.909435547	0.859288681	1.019298398	0.510069146	1.537918213	0.900183688	0.759168137	1.200723872	2.051112438	0.863326454	3.384114207	1.584686346	0.976308253	2.027782397	1.112540395	0.871746082	1.190006031	1.036486332	0.884123786	0.915295645	0.826096019	0.541450211	0.653158376	0.555666332	0.651432609	1.792996083	1.337236489	1.849455947	1.073040867
100001272	0.736702482	2.018159268	1.041666801	1.475207471	0.360205691	0.948052844	1.182380061	0.882493335	1.510922271	1.227460608	0.744128609	1.570186902	0.705304707	0.532376626	0.942867637	0.742017032	1.734347991	1.093943419	0.51449996	0.477795678	0.582493411	0.774448823	0.939634445	0.428164601	1.150453214	0.750175846	1.004002357	1.300013053	1.23407566	0.887897373	1.227663414	1.534160031	0.803957664	1.568048257	0.84476584	0.73617191	1.180195171	1.128700817	0.830382161	1.016741892	0.782323325	0.690017794	0.650100727	0.695852892	0.714089976	2.899447381	2.030536525	2.655769541	1.995077288
100001274	0.548424275	0.758244623	0.938910376	1.005215573	0.369776626	1.009124627	1.007629131	1.010631789	0.966395661	1.203495402	0.980906175	0.958588634	0.905835644	0.88050028	1.034906774	1.037759532	0.802081796	0.819763532	0.98545974	0.634965917	0.854334344	1.100190087	0.999867015	0.985386248	0.981051992	0.821760055	1.009401096	1.387336459	1.035859832	1.454988419	1.02665938	1.313403298	1.595019134	1.144766842	1.215143825	1.387695752	1.10554681	1.24017589	1.430134834	0.900766471	1.0962682	1.351882581	1.117352715	0.861042496	0.87833636	0.729592221	0.820007921	0.928070944	0.896958321
100001276	0.612822953	1.085722978	1.301235647	1.356824139	NA	1.262520282	1.321782951	1.1689497	1.088741887	1.067016663	1.030235896	1.228142162	1.028870756	0.859031765	1.255936408	1.214927609	1.152825449	1.102369883	0.758580879	0.666281827	0.763456378	1.135562282	1.13115483	0.711245632	1.006139229	0.774104468	1.031132988	1.253096917	1.059527896	0.92324014	1.026132676	1.245186907	1.24560815	1.288426735	1.180042436	1.058880429	1.227767723	1.362354905	0.926126435	0.897622317	1.066548615	1.042100911	0.952001685	0.624734773	0.649393098	0.953405829	1.224163754	1.250561658	1.179746006
100001293	0.974381731	1.07190386	1.141127665	2.376262323	0.44363741	0.818839502	1.640048144	2.007455204	0.752505457	NA	1.481076543	1.155008396	0.929415433	NA	1.004322483	0.717926659	1.331190482	1.047043585	1.038897551	1.202931229	0.671131474	0.931001679	0.966873756	NA	0.77380604	0.996103799	0.871625609	NA	0.833164624	0.716308858	1.037132097	0.615550059	0.93548418	0.676226343	1.163961717	0.877120782	NA	1.206630986	1.95901077	1.857636307	2.115459714	1.074110533	1.812622035	1.098371273	0.958871645	NA	1.222893329	1.218840736	2.173556574
100001296	0.886443295	0.836026013	0.570585986	0.761620912	0.536290781	0.595051343	1.434752283	0.419757209	0.993207912	1.133033042	1.285175344	1.441666029	1.258667728	227.8392018	1.755889792	1.316466035	90.53890057	0.68393818	0.766371585	0.570672767	1.071795309	1.143928293	0.77470776	NA	1.753774961	0.715266837	4.504935395	2.206763847	1.547610928	1.278598765	4.802245557	1.181846827	1.311337198	0.57882422	0.686865314	0.731397892	0.524236482	1.004093183	1.459950836	7.324800595	1.076586242	1.24740811	4.442532492	1	3.567283828	3.854145353	0.822787598	0.675708583	NA
100001300	0.777779194	0.99779058	0.99034336	1.413189519	0.419159269	1.269975522	1.08047987	1.218235218	0.925400522	0.93775601	0.816996298	1.086162174	1.19248345	0.828116978	0.854690034	0.904433031	1.319556143	0.787716857	1.03797613	0.740846732	1.35411764	1.108987792	1.221312375	0.744250267	1.191504317	0.978662077	1.165262572	0.997968609	0.955460967	0.734577323	1.305747986	0.822552709	1.090873142	0.963389394	0.86376366	1.145793352	1.152269126	1.276763019	1.212066106	0.739187714	0.936451322	1.105165527	1.228330727	0.682254965	0.688114964	0.652695184	0.912878967	1.117990116	1.031493794
100001310	1.763596802	0.677705288	0.512927192	0.689491583	0.307701442	1.001288595	1.048130967	0.787855683	0.838720562	2.17212318	0.575057444	0.788560728	2.074059635	3.84438584	2.607269299	0.951869033	0.919381421	2.946348352	0.335051141	0.278090765	0.387486782	1.378052102	2.788285949	0.361094097	0.391537965	0.806882208	0.429269107	1.995893469	0.897527786	0.976967803	1.576869578	1.389251521	2.85590079	1.186394254	0.546092022	4.001650466	0.700650771	0.678898297	0.486899684	0.522539398	0.393365901	0.807481371	0.864557483	0.24710861	1.395587903	0.820099475	0.690082924	1.3589145	0.691496634
100001314	NA	0.855487862	0.273195264	1.470368375	NA	0.59948573	0.875567259	0.90295511	NA	0.82252681	1.122791721	0.959497881	0.782495932	0.92390912	NA	0.90371441	1.152420569	0.51185987	NA	1.535135315	1.313377133	1.351518631	1.466092047	0.795141646	1.377399881	1.683376233	1.241645887	0.367489011	0.714280161	1.108196667	1.958108641	0.781709104	NA	0.928468686	0.712169765	0.897822041	1.174352025	2.31650101	1.735056453	3.806765485	3.739016222	0.754227221	1.730030379	1.601107402	2.279272024	2.350214649	NA	0.889490358	1.622189147
100001316	1.027283583	0.867189334	0.783549744	1.00619469	0.455073711	1.053477501	1.09873088	0.879194013	0.950478856	1.265141978	0.975162947	1.151154831	1.112939766	1.288697073	1.159364	1.043904631	1.065103032	1.255454483	1.006451905	0.938403877	0.989900172	0.989634786	1.150319662	0.978560212	0.913640034	0.86887616	0.987680669	1.155085787	1.164178756	1.044909637	1.125568491	1.08921438	1.179095157	1.344709378	1.155332912	1.189767603	0.823713714	1.000753817	0.841424808	0.794742767	0.847313884	0.867181693	0.985525825	0.951198073	1.181127892	0.919580004	0.942517759	1.067964227	0.845792095
100001320	0.74559368	0.866233241	0.831267449	0.747302523	0.630203669	0.800964768	0.838096292	0.86062494	0.728019121	0.864227231	1.011425722	0.948489715	0.881573418	1.003653195	0.9422104	0.9171722	0.926361032	0.793930534	1.129337791	0.850309002	1.000649179	1.071210241	1.011087469	1.028946741	0.968326099	1.009054813	1.075414728	1.23259194	1.395222674	1.191270742	1.267506821	1.215046549	1.263836184	1.181837579	1.243692215	1.182647982	1.192370608	1.143592549	1.279880689	0.984354892	1.310027712	1.038896131	1.047570426	1.221323407	1.454289001	0.701345962	0.803885493	0.837942088	0.743192157
100001334	0.544517772	0.540134058	0.567424279	0.702420593	0.456810381	0.88297548	0.76106528	0.75777415	0.633783067	0.954958825	1.012495614	1.205157411	0.884564985	1.016021764	1.30600208	0.991174055	0.965916946	1.005187662	0.942253819	0.62998448	0.854131478	0.989069852	1.105505724	0.819399059	0.870263325	0.950811792	1.07965175	1.487732662	2.599846826	0.846932988	1.645642941	1.36933192	1.015543508	1.026433506	1.08733321	1.008825945	1.275878412	1.371451332	1.430170695	1.311556566	1.490317219	0.975216822	1.051332264	0.894738688	1.04638259	0.706419714	0.742678955	0.812909575	0.842263315
100001335	1.054443287	1.24873459	1.227775306	1.521599684	0.90994555	1.015199936	2.204324492	1.215073908	1.07800071	0.974261362	1.233625246	1.44920767	1.039677793	1.235622775	0.961652058	1.070783381	2.04016779	0.931630571	1.601988319	1.360436023	1.250434817	1.182856691	0.930574498	1.327737317	1.219657062	1.274005252	1.934894385	0.762032844	1.000212716	0.6614472	0.836107067	1.107519186	0.587833445	0.837454435	1.14815395	0.661404156	0.724162887	1.026218125	0.75527298	0.895840726	0.835850806	0.532273524	0.867402848	0.938602651	0.725703952	1.042740903	1.108383063	1.10278688	1.276173955
100001337	0.890853794	1.210869218	1.101868323	1.747428797	0.648502209	0.86269786	1.170693265	1.124245695	0.876993585	0.987789406	1.069178527	1.839648989	1.338728641	1.527692025	0.935320574	1.271118381	2.630930566	0.959709066	1.908788481	1.7684735	1.642639235	1.450711804	0.992787843	1.300467564	1.056516612	1.683859797	2.440763587	0.776458812	1.320472782	0.752772148	0.850097246	1.245917193	0.754042087	0.910363732	1.054754571	0.795199708	0.868174469	1.308082792	0.823687749	0.938411398	0.867691355	0.525719645	0.855277305	0.998918769	0.92170399	0.981362293	0.950077101	1.138104417	1.119817457
100001349	1.020387212	1.140565046	1.069637048	1.15464805	0.693317393	1.123707055	1.088757339	1.244252413	1.339575471	0.989848356	0.979962674	0.923306024	0.806310623	0.492708464	0.778048162	0.941627335	0.934798552	0.942583524	1.166322084	1.553741348	1.344489261	1.009318649	0.996565358	1.367692408	1.200927328	0.884690116	0.951174457	0.923870826	0.756140676	1.157484238	0.825813153	0.793131084	0.628921465	1.007722297	0.832486322	0.650013569	0.892795949	1.084895819	1.131128556	1.327087732	1.467843437	1.110844033	1.182304704	1.590488613	1.078448421	1.099435238	1.210866975	1.052344746	1.189901542
100001355	0.6695446	1.547915946	0.922580095	1.933101061	0.664293808	1.283648701	1.499550469	1.455148389	1.062646226	1.16743389	1.037710248	1.051734774	1.280996166	0.567327111	0.966191314	1.606787579	1.587668762	1.360946077	0.709887474	1.520730532	1.106204575	1.474518242	1.421063836	1.218240991	1.432761665	1.532108545	1.08443252	0.793324684	0.809395998	1.0287002	1.000982345	0.781124959	0.648031361	0.85947135	0.739840568	0.836103907	1.601238769	1.648441975	1.673731127	1.79859121	2.344503835	1.981385145	2.216305834	NA	1.440420812	0.950939163	1.354592388	0.94631539	1.549980005
100001359	3.206224576	2.600729666	1.604504538	1.38699481	5.790817126	1.836346706	1.585591866	1.290119641	1.897694681	1.478244996	1.431431852	1.062103897	0.922175144	1.073132457	1.193247643	1.058491554	0.814710599	1.744101636	0.641613137	1.381946395	1.328964596	1.006088496	0.831639801	1.15756846	1.074137447	1.094176048	0.622129923	0.783153817	0.509259482	1.029354021	1.156735315	0.84740016	0.698373499	1.200326568	1.599483198	0.896646121	0.805842047	1.008301131	0.668927572	1.309291267	0.982149668	1.264506119	0.919426143	1.114437335	1.056375931	1.330284384	1.062206405	0.869168108	0.811435641
100001383	0.855550578	1.999327999	0.988973769	1.49433047	0.508388432	1.081849008	1.095918557	1.120489093	1.497906754	1.013876444	0.790976642	1.42701446	1.00968609	0.875142897	0.860343416	1.478260366	0.929632948	1.403637305	0.858790861	0.505209943	0.644766113	0.85616851	0.828284311	0.522091083	0.819463326	0.90329358	0.698279058	1.359740932	1.897407774	0.730295681	1.42076948	1.318853117	1.153621856	1.510508713	1.067953253	1.067671322	1.094408484	0.603244918	0.522724464	0.51316196	0.650088055	0.606709201	NA	NA	0.605569888	2.028119786	1.165706297	1.523995087	1.202384447
100001395	0.994367845	2.095046427	1.10684121	1.585275064	0.507417472	1.10498008	1.281347185	1.198905528	1.304981129	1.538209113	0.825748769	1.789013738	1.073515327	1.081802388	1.078819522	0.993166462	2.092096441	1.4174099	0.51943406	0.434173359	0.568621991	0.85668967	1.023223661	0.64815761	0.961107283	0.796786652	1.106502353	1.209268428	2.091343732	0.897211177	1.117336771	1.504791249	0.907018619	1.895942831	0.967969125	0.768924313	1.091798179	1.044169546	0.741277329	0.853645467	0.763266959	0.712035698	0.819005742	0.676766551	0.542377606	1.979390521	1.391305099	1.929331023	1.236171863
100001412	1.207890966	1.08592035	1.629431508	1.931366333	0.49010331	1.357992297	2.006203362	1.920811818	1.587633626	0.526802238	1.018217533	1.240185502	1.005376206	1.403911767	0.82899853	0.784148461	1.091520107	1.141785985	1.007582393	0.894846978	1.583587729	0.969260391	0.565414173	0.51907692	NA	0.681538254	0.679784072	1.625250981	2.003848	1.352187313	1.579769047	1.266452396	1.826246294	0.902249798	1.501379783	1.53931793	0.899779748	1.49924331	1.168868578	1.116088673	0.737899871	1.050061434	0.892560166	0.748256489	1.43747366	0.994623794	0.989104662	1.884938116	0.907131261
100001415	0.617168624	0.745499961	0.957307376	0.902726392	0.425908286	1.147034655	1.099779648	0.937790515	0.877829516	1.18116259	0.879338046	1.222551092	1.026900073	1.287630463	1.164094535	1.000617312	0.928825186	1.296003009	1.509081841	1.058652789	0.84920424	1.108618244	1.266940301	1.151049225	1.237391102	1.007702088	1.647408722	0.992187532	0.981280329	0.910391686	1.178337674	0.91719438	0.907329657	0.93183407	1.81113941	0.96084772	0.877199939	1.109660724	0.915277034	1.17714802	1.015019889	1.072507553	1.061142476	0.896635038	0.963811634	0.875834495	1.119987408	1.051592542	0.981501089
100001416	1.013876848	1.437344406	1.454389934	1.767084487	0.994162706	1.247953552	1.674042538	1.304658693	1.196469421	0.41350255	0.772714612	1.336339749	1.010144322	0.540253477	1.005837294	1.167797577	1.086960533	0.736247628	NA	NA	NA	0.794822907	0.985566059	NA	0.374666179	0.889739351	0.869112655	0.735185523	0.408641911	NA	NA	0.894899213	0.689349071	NA	NA	0.724469912	NA	0.735847044	0.52730802	NA	NA	0.806728231	0.798863181	NA	NA	1.034628575	1.009818771	1.369095798	1.406262078
100001425	0.773481123	0.621685834	0.944833229	1.041840772	0.436647192	1.377921274	1.115445772	1.107139556	1.073022594	0.877056909	1.000730318	1.153352993	1.14415468	1.270314869	1.139074807	0.874852087	1.070235366	1.052162297	1.013381467	0.620631957	0.952409126	0.972502126	0.969016936	0.730531006	0.822047295	0.67417169	0.798630884	1.247087971	1.335049736	0.911793255	1.331097696	1.180947935	1.271701549	0.987445919	1.410878046	1.27357819	1.115043634	1.308499427	1.060283622	0.999269682	0.964232888	0.901305329	0.81834948	0.490598306	0.992299301	1.074598787	1.054099027	1.351893281	1.099249344
100001426	0.355209284	0.482454786	0.570187876	0.575859245	0.23909595	0.544666713	0.808558527	0.612213097	0.750029246	0.933019817	1.078056199	1.116749725	0.976373973	1.427949744	1.219447369	1.113759622	0.835399265	1.145307784	0.790426055	0.640275146	0.790566435	1.364937648	0.952345523	0.579148827	1.249217379	1.058912988	1.688247818	1.156950001	1.481673335	0.87489296	1.605348494	1.073404927	1.241234412	0.772536908	1.634571021	1.068121944	0.705977867	1.073638895	0.618469385	0.644767319	0.60093587	0.522856274	NA	NA	0.814075478	0.709697948	0.47381671	0.80566669	0.640078613
100001431	NA	1.105256106	1.249901	1.525426	NA	0.759061148	1.035315625	1.073034059	0.795546914	NA	NA	0.85354779	NA	NA	NA	NA	1.052799257	NA	2.15261257	2.327413155	1.03657509	0.804169632	NA	1.70285568	0.952712017	1.140821838	1.309396559	1	2.011138669	NA	0.712714042	1.935543996	NA	1.034270538	1.058486201	NA	0.912239435	1.398574393	0.791283195	1.037706524	0.689272518	NA	0.73941886	0.902512081	NA	1.043059993	1.301804042	0.940689043	0.983168432
100001435	1.50777875	1.875705579	2.713260771	1.118029491	0.585732661	1.966060779	1.09383188	0.996572173	0.572014748	0.593574819	0.57733771	0.850574357	0.304042144	1.767568248	0.793110324	0.455723354	1.382892381	0.702697868	3.308952336	1.573113754	1.028365143	0.614844826	0.695998234	2.465198772	0.888688613	0.986713928	3.268445031	1.110046595	1.062627672	0.876479706	2.102867146	5.903154148	2.192876551	2.145783384	2.989022941	0.523184061	1.818047986	1.142901747	0.855276835	1.114022898	0.644201297	1.604561944	0.721337908	1.94810836	0.778075719	0.709333967	1.872531684	0.752869996	0.637284369
100001445	1.969356123	2.40083277	0.98010509	0.99070016	0.848628348	1.383627731	0.953466387	0.895126593	0.769970186	1.225976846	0.842753456	1.017585483	1.352714293	0.943926618	1.357252853	1.142831744	0.662522571	0.74429693	1.357671532	0.772344613	0.739582487	1.382631695	1.142309828	0.885246528	1.224952134	2.024233688	1.625760051	0.833802515	1.320227463	0.445753799	0.676375309	1.292608018	0.95043622	1.566544663	0.851138511	1.000130957	0.729918453	0.851314395	0.568489897	0.348903166	0.575469795	0.645758197	1.03422368	0.63057295	0.964049985	0.628232935	0.682984322	1.880355246	0.607054267
100001454	2.916153598	6.039251305	2.558631698	3.004727374	0.563374605	6.109865148	5.525726887	2.605165162	1.894054505	1.070804737	0.989941506	0.719678383	0.737989854	1.374218747	1.754431632	0.735376207	2.107898168	3.687608681	1.913544447	2.871719145	1.148401931	0.92480226	0.772040844	0.688670653	0.891218489	0.656480774	1.616523122	1.042045626	0.843032386	0.959165955	1.097229387	0.903449981	0.899860202	0.964654859	0.940863885	0.851652026	0.866244139	0.836807704	0.849254207	0.619904022	0.754663402	0.885505173	0.942297017	0.71539125	0.876223742	3.04426318	5.28854598	2.963688128	5.107615303
100001461	2.29026817	2.775163461	0.979465555	1.738813608	1.151189235	0.802169999	0.946555482	0.895517862	0.820041694	0.836700464	0.674035819	0.772453331	0.960788401	0.556230456	NA	0.784611011	1.134890552	0.881796646	0.439685398	0.570804511	0.659310149	0.641514261	NA	NA	0.737325879	3.162721501	NA	1.227129726	2.496835023	1.22111248	1.163223728	2.124808111	0.824249029	2.919586847	0.958713162	0.794930352	1.019804795	1.116507154	0.747730503	0.92092296	0.545247797	NA	0.581379702	NA	NA	1.829072302	0.725528286	2.071211978	0.859945039
100001462	1.477721323	1.61931351	1.370524597	1.450045249	0.742782276	1.232138315	1.151399183	1.114927571	0.759994795	1.051921473	0.738842917	0.806604639	0.874248061	0.647539675	0.646238385	1.138202918	1.367229968	1.082211956	NA	0.417767341	0.585586438	NA	1.255597026	NA	0.651656483	0.828223798	0.649905656	1.175620922	1.192993145	0.966976807	1.136233238	1.271886811	NA	1.617935326	0.682544377	0.890354483	NA	NA	0.811549541	1.32049591	0.945233434	NA	0.801020921	0.509218457	NA	1.542513737	1.215085501	1.519037282	1.163873822
100001485	0.407690979	0.784525934	0.626387876	1.117428884	NA	0.904298626	1.390661807	1.139814305	0.989777708	1.521534248	1.828367476	1.770865145	1.578780726	1.136352048	1.026012155	1.516117399	1.536172767	1.146895071	0.762971126	1.182298905	5.445282367	3.119010167	1.494502331	1.41636718	1.926922539	1.948467293	1.699236001	0.961649722	1.498260648	1	1.711308667	1.344239401	0.993182398	0.667261528	1.422132125	0.730021101	1.678462462	2.430186073	1.48250368	2.807125176	2.491311463	1.281987339	1.541633428	1.374959909	2.051465085	1.109986266	0.744138424	0.89507769	0.885613954
100001502	0.842473926	1.081291461	1.154662743	1.436010172	NA	1.109992537	1.050567019	1.453164388	1.051752414	1.3152097	0.999022905	1.091053728	1.072880427	1.076049421	1.157681322	1.09591923	1.427606969	1.17368569	0.576891078	0.872095894	0.552635992	0.716306112	0.914785417	0.690030957	0.766185413	0.811722953	0.88231923	1.160188806	1.58566881	1.359696322	1.280388535	1.242230716	1.08144072	1.326303715	0.951352547	1.074056991	1.878180512	1.062741171	NA	NA	NA	0.9739472	1.331349967	1.039871563	0.83276793	1.29879487	0.992983434	1.128234533	1.341470111
100001511	0.561172946	1.522074752	0.964640819	1.271659885	0.302596131	0.697126134	1.053075225	1.12353321	1.219423074	1.325880768	0.771555735	1.109544028	0.826717446	0.77628765	0.896548791	1.2262571	1.31380796	1.351336949	0.7481114	0.402933232	0.784624918	0.910183861	0.979324339	0.524817389	0.985347725	0.619221369	0.715244893	1.504153879	2.437221397	0.834622488	1.543271167	1.624347322	0.82415013	1.621653289	1.082206191	0.653599797	1.121720987	1.045479163	1.012378317	0.984762745	0.726000194	NA	0.759363153	0.629150408	0.845926317	1.698558206	1.10974365	1.397073017	1.134555832
100001523	NA	1.049856377	1.630634552	2.675280717	NA	2.583294992	2.214518957	2.691540556	0.296541862	0.665377585	2.234646041	0.993526405	0.474042204	NA	0.608766585	1.233400067	1.341730188	0.199840834	1.088332359	0.472065059	0.994921598	0.699240229	0.62671508	0.397535408	1.343814273	0.621484972	0.477765205	0.582760293	0.705129385	0.233054378	0.670704684	0.287561397	0.598763974	NA	0.428552954	0.2301098	1.034079011	0.974035987	1.050885985	NA	0.739001977	1.551312501	0.847304741	NA	NA	NA	1.548241087	2.715417998	2.150974272
100001541	NA	NA	NA	0.521924757	NA	1.440486801	0.574302094	NA	NA	1.41099704	NA	1.309928586	1.401886024	0.535173142	0.582994971	1.449839897	NA	NA	NA	0.612528747	1.700117739	NA	NA	NA	0.577812256	NA	NA	0.775723765	1.07447265	1.594064635	0.569504506	0.576172713	0.576227731	0.850746597	NA	NA	1.333905523	1.276763609	1.042000902	1.081217883	1	0.69410975	0.774975517	1.315089295	NA	0.974669616	NA	0.731434105	1.334818825
100001556	0.502737324	3.171693804	0.779040564	1.39549868	0.351461813	0.946630428	1.854627583	1.75451662	0.897921637	1.911939755	1.856434858	5.746112937	1.417532241	2.583235655	1.957934922	2.482414621	7.175977769	2.395036223	0.514943768	0.465083003	0.917908257	1.243691324	1.943307442	1.126021619	1.441390202	1.003547314	1.824600574	1.06756182	1.124676123	0.495066107	1.070699146	0.731999176	0.915191987	0.952720506	0.549405262	0.543155564	0.662785474	0.537265119	0.452191829	0.729445689	0.487909028	0.393788822	0.628207363	0.372402559	0.359745674	2.64820618	1.097043304	1.717542641	2.827319779
100001557	0.519671702	2.778901485	0.951618565	1.661151025	0.395442691	0.880564935	1.879528411	1.533706294	1.133642455	2.098711138	1.854863505	5.472422587	1.675745127	2.497800885	2.346700059	2.71311582	6.330294756	2.694466671	0.460897784	0.433069644	0.883691663	1.31424665	2.044569149	1.162311956	1.516391095	1.123492888	2.126383338	1.535491265	1.858807729	0.69571696	1.630695411	1.185766715	1.112354664	1.394531287	0.706790689	0.748786056	0.97116104	0.780810562	0.689216859	1.1257535	0.703566555	0.535134476	0.69304334	0.438078475	0.500704621	1.920419366	0.916581628	1.191450631	2.027185545
100001561	0.491866702	2.177566752	0.805920455	1.56418711	NA	0.895764823	1.498727981	1.17909376	1.049725959	1.816284182	1.692672704	5.15741962	1.172930039	2.458266655	2.492376682	1.983056362	6.812843284	2.415824028	0.876230253	0.712471057	1.076113016	1.388050646	2.184990768	1.332307512	1.708766377	1.381312465	3.093979894	0.882138984	1.876001641	0.349324423	1.299358129	1.04127026	1.010952842	0.799038659	0.790779331	0.496837539	0.84497201	0.655139365	0.270594097	0.664661919	0.362715789	NA	0.705996659	0.505143762	0.548489112	1.459260236	0.786974999	1.021638969	1.714302881
100001562	1.528525421	1.831791319	1.196811572	1.9055922	0.786056575	0.957618584	1.168601563	1.186076496	0.858119923	1.084535957	0.907611944	1.888825561	1.237599327	1.056475354	1.015527125	1.222852431	2.901010425	1.190154718	0.862281148	0.554234268	0.746392129	1.100140552	1.204353793	0.83880232	1.22333385	1.268050422	1.557310919	1.094728746	2.085255318	0.997327298	2.052756812	1.37780274	0.762256801	1.74868855	1.000525687	0.812274508	0.793847805	0.83697625	0.708598021	0.737809602	0.527944399	0.403600124	0.92595011	0.40838664	0.394580447	1.507553288	0.716195578	1.561311671	0.930310543
100001567	1.265756093	2.466836367	1.054823365	1.474312434	0.617753853	0.988383058	0.946658224	1.005463765	1.16864738	1.163904297	0.840061877	1.077687881	0.985560668	0.806456278	0.747661747	1.08089344	1.109475846	0.977309453	0.546856885	0.492672576	0.726082539	0.819566995	0.703506208	0.511226212	0.67969522	2.942375238	0.68281152	1.322278471	2.198789184	1.156229011	1.124640411	1.520696376	0.979045314	2.261850404	1.254054883	0.99193024	1.195746728	1.095635051	0.898584665	1.078343967	0.838551806	0.702857169	0.7758441	0.585592114	0.575184725	1.776746384	1.036734672	1.605767541	0.856621121
100001569	1.578658099	2.185722364	0.936170844	1.587307874	0.768648166	0.911515596	0.924407658	0.956249166	0.796698514	1.303324572	0.719604533	1.260651783	0.993616449	0.818638529	0.666786685	1.091815966	1.384076281	0.861745501	0.477311284	0.458406315	0.589955332	0.868332377	0.606005282	0.529034144	0.635061665	2.324161126	0.584482507	1.411764457	1.874514721	1.164928169	0.857659944	1.516067953	0.649597269	1.964068698	1.038189054	0.754112561	0.896791493	1.005904891	0.683880792	0.865672211	0.592950137	0.454530436	0.757664391	0.410451317	0.379101177	2.048194328	0.772172462	1.996024577	1.047395854
100001570	1.074754729	2.471014863	0.939741739	1.226786267	0.529247922	0.990036468	0.986004054	0.965772532	1.008619546	1.345689299	0.910338912	1.659115827	1.055326137	0.852590435	0.977958355	1.106638419	1.487361396	1.114959314	0.558236532	0.45309911	0.624901612	0.913693185	0.784433467	0.622747409	0.808891759	1.87672628	0.952822604	1.194671444	2.270866938	1.095328737	1.00770048	1.381830615	0.958342124	1.951762012	1.026955893	0.856572865	1.270825608	1.172366558	0.840579727	1.06313057	0.860264386	0.811240661	0.916206726	0.657653929	0.66881901	1.568674626	1.014568085	1.507124071	1.010921196
100001579	0.881595636	3.485245096	2.247752868	1.052494295	0.753819397	1.811531557	1.999876568	0.668254954	1.536643727	1.226822739	1.541831685	1.000826778	0.706225631	1.179895344	1.119979076	1.003634181	2.95972038	1.159490426	1.247038103	1.234305013	2.078028174	1.189363191	0.992227307	1.411545477	0.825232095	0.991182755	2.853662714	0.676848825	1.221819331	0.764826612	1.077431403	1.589202566	0.566785377	0.793656945	1.122162249	0.61281797	0.643028406	0.931247456	0.624070962	0.690224633	0.727085182	0.51532764	0.686639662	0.893721896	1.129625818	0.918208776	1.217054957	1.572697888	0.67810381
100001586	0.88570365	1.20063786	1.053020621	0.984900892	1.019553415	1.220619407	1.245304675	0.988491814	0.762523297	0.940312871	0.966641525	0.90684574	0.746627833	0.88590814	1.108788492	1.066414874	0.931264422	0.754404391	0.828339272	0.756235068	0.840642074	0.735218063	0.848392517	0.834591019	0.848099077	0.861690318	0.961641964	0.95052821	1.220424097	1.01117502	1.524120691	1.208511455	1.059028788	1.240589242	1.387465992	0.958563004	1.578245356	1.200571283	1.3225301	1.135707112	1.749934573	0.843133531	0.898184351	1.232174838	1.785903305	0.965876507	0.96583132	1.020099099	1.084275638
100001615	1.484406856	1.168173752	0.674582798	1.594011931	0.856754512	1.233094843	1.964651136	0.567913237	1.512383901	1.02604206	1.437721815	1.049242996	1.466746583	1.721494374	1.44683984	1.407536057	1.136430567	0.822028619	0.819517858	1.528817111	1.635911425	1.140659216	0.794042135	1.588641169	1.667362003	3.274059881	2.266527599	0.676838707	1.041352035	0.62921921	1.689694556	0.449756475	0.884580533	1.089688892	0.560966171	0.803348939	0.587093181	0.628077097	0.955231065	1.021879484	0.562391452	1.189316998	1.506352413	0.751604621	0.737087518	1.378180926	1.344568829	1.070093634	1.191827758
100001617	0.930850144	1.346968664	1.57654631	1.535816313	0.449947045	2.990581188	2.960819377	1.170924565	1.713790058	0.836618027	0.97041104	1.185104638	0.945426204	0.942088607	0.811916038	1.13155852	1.281046409	0.868667758	0.961033084	1.019287036	1.045227268	1.070752656	1.083908194	1.008362849	1.081928264	1.40800709	1.311644191	0.977413079	1.871405091	0.669995883	1.279544176	1.508266995	1.317470843	1.189177637	1.315063499	0.850754102	1.002259635	0.98073182	1.121256596	0.810357236	1.211987693	0.752826115	1.144921478	0.843035516	1.113619721	0.898209577	0.797446833	1.330594953	0.775579601
100001619	1.211860051	1.340347316	1.166865651	1.315316165	1.213022812	1.47480369	1.287615176	1.320172841	1.298597892	1.226239078	1.058953479	1.151743638	1.082393547	1.023186201	1.092676368	1.235406595	1.171903599	1.232372011	0.204637722	0.062174469	0.169364209	0.413034178	0.506743015	0.262066483	0.309614359	0.47798463	0.453244039	0.997324425	1.220232066	0.358660164	0.991919526	1.219517536	1.08226087	0.865023496	1.006843418	0.9903702	0.382297266	0.492225482	0.352335772	0.407131934	0.252919486	0.303136965	0.160487183	0.103041279	0.223845545	1.322568712	1.440974086	1.163361359	1.3808864
100001620	1.300405414	1.285515143	1.218919602	1.67572165	0.592655209	1.562783374	1.65702234	1.689315412	1.601053948	1.248282576	1.073572762	1.167408533	0.916612529	1.005320879	0.985640319	1.141331414	1.389717269	1.142457916	0.863720975	0.473524857	0.701741117	0.652923806	0.913026255	0.615439598	0.972770725	0.939522963	0.833065641	0.659314658	0.791525229	0.446328144	0.688034485	0.674532389	0.756300552	0.690175422	0.782837224	0.701052329	0.512009784	0.499254923	0.504164209	0.690079133	0.342160578	0.297351692	0.334308412	0.246571145	0.31909811	1.84552331	1.857084011	1.542984133	1.60478985
100001621	0.94444798	1.034470637	1.109521974	1.211517514	0.711534365	1.16238404	1.401526094	1.164570891	1.308263325	1.115245732	0.99288709	1.165586209	1.053742296	1.052781746	1.027959924	1.091737892	1.118412422	1.140671674	0.351944689	0.127105762	0.212168182	0.485042375	0.679937606	0.448214726	0.372433332	0.559970279	0.606551956	0.734374924	1.033732917	0.415941962	0.755372681	0.968037151	0.987102936	0.817261669	0.8356315	0.771659328	0.347759343	0.506863025	0.368790015	0.525416684	0.251620407	0.230007282	0.255902221	0.197418395	0.301557497	1.113538582	1.127130702	1.126997329	1.026587317
100001630	0.521863477	0.551545385	0.674628518	0.757259472	0.416054802	0.615357864	0.639854029	0.73901002	0.710356647	0.660824902	0.706595677	0.725401943	0.448733574	0.62621687	0.632845411	0.719066571	0.627929775	0.626395478	3.627929935	4.548735376	5.011342472	3.112554406	1.598315315	4.840077383	2.877652377	1.856184481	1.810435223	1.392426488	0.886545417	3.171711208	1.505043887	1.247656793	1.047406985	1.138705842	1.165465461	1.623010926	2.590509292	2.930078192	5.038471034	4.247675457	4.807756788	3.015086367	2.575256584	3.986869809	4.965888644	0.601979095	0.785344598	0.549397355	0.739263401
100001651	0.690034601	2.493301888	0.642323251	1.306453668	NA	0.964624469	1.835106987	1.241596805	0.415424076	1.924201684	1.884408945	4.296052745	1.417796216	2.810927682	1.444781464	2.497667453	4.605105782	1.500273708	NA	0.376175311	1.114196691	1.21362001	1.154925892	0.896455561	0.925664905	1.557872992	1.398688265	1.158609767	1.254920728	0.488048063	0.900270266	0.764930884	0.622134238	1.117832366	0.442085693	0.539739374	0.421208105	0.606345217	0.302793892	0.547237954	0.453481606	NA	NA	NA	NA	1.582131483	0.450451877	1.447797421	2.455843418
100001652	2.20788713	2.116834181	0.900423812	1.429033067	0.732947646	0.897235431	0.649360365	0.754764945	0.665090755	1.095471246	0.578491355	0.774294757	0.910854596	0.538534755	0.680029925	0.809590211	1.079078895	0.835633877	NA	0.426964928	0.518695506	1.181052244	0.701886393	0.672525088	0.48670594	3.990936225	0.640512021	1.678788259	2.711753139	1.508581993	1.13533384	1.831615107	0.784431771	2.871888979	1.4188608	1.164475797	1.350839398	1.455809199	1.006658781	1.26536024	0.826452593	0.579885782	0.856381854	0.539090959	0.432820738	1.412726888	0.693175142	1.444219003	0.408116662
100001655	1.811138727	1.846299747	1.242432403	1.421791737	1.093917154	1.215396787	1.161511211	1.025048589	0.826651926	1.050182479	0.77555789	0.998128381	1.039200305	0.825039557	0.755590605	0.951344589	1.18055523	1.097546657	1.171014822	1.297513874	1.851003047	1.290975751	1.084226213	1.011432098	1.144485999	1.676209862	1.12173052	0.89473605	1.416606732	1.017588873	0.872759995	1.049583694	0.572205366	1.583532092	0.978472197	0.752344124	0.784509549	0.955592947	0.790462268	0.850414299	0.709716698	0.576639381	1.126490689	0.78535253	0.672610466	1.23891329	0.916799079	1.310248914	0.994667808
100001664	0.815147294	0.999254206	0.957451359	0.889403145	0.421664217	1.06644695	1.069177872	0.802468797	1.175442541	1.573038452	0.812898945	0.643861458	0.94105486	1.067587576	0.824151659	0.779349185	0.808341925	1.311012525	1.012376889	0.775236351	0.676133497	1.120023471	1.038589353	1.032820417	1.246539735	0.877514313	1.232682226	0.666048828	0.805024238	0.809493518	1.06817434	0.79441861	1.21272127	1.015360065	1.303422975	0.832399263	1.11566935	0.815421483	1.102585053	1.082251201	NA	1.075199061	0.839133344	1.072852004	0.993227533	0.946527671	0.969740508	0.933070478	1.14385049
100001671	NA	1.275924538	0.647270774	0.765698208	0.259147185	0.741245596	0.602113001	NA	NA	0.777886438	0.399650505	0.693234149	2.515384585	16.08318938	8.286245055	1.446559761	0.800984357	1.374207925	0.27497465	0.235444063	0.574674453	1.068532242	8.692392476	0.265632077	NA	1.330336709	NA	0.381726873	1.361226118	0.133998389	0.372368268	NA	3.567640469	2.516935668	0.601259303	2.493360801	0.382275965	NA	NA	0.134455297	NA	NA	NA	0.167156307	0.481296818	0.545624702	NA	1.087453858	0.460062604
100001675	0.822319536	1.339212959	1.15590029	1.732949299	0.606997585	1.4275033	1.616823626	1.843390013	1.896203738	1.150768151	1.031240967	0.983702232	0.870870561	0.504178878	0.835988102	1.194565225	1.214016967	1.138469828	1.24990998	2.293547486	1.465185211	1.46622364	1.012153691	1.401725548	1.759699569	1.357157772	1.281892167	0.375180697	0.423487616	0.600427208	0.479217244	0.399743476	0.448515248	0.439331951	0.546790937	0.366935269	1.163667144	1.286073498	4.396022569	1.458826983	1.667449599	1.660437468	2.362322606	2.423130358	1.834954319	1.003487351	1.209913097	1.117721222	1.42179611
100001679	0.921056997	0.823467147	0.758083696	0.470578723	0.728257439	0.800817658	0.860105261	0.482797269	1.111871706	1.086964655	0.646755613	0.583820783	0.305646121	0.952233236	0.858891387	0.753769499	0.4199373	1.110352424	0.714926482	1.454821107	1.246154328	1.093485482	0.706352218	1.457531459	1.575024511	1.148843839	0.599056927	1.195199612	0.467708257	1.61848917	1.13316003	1.558423895	0.637582819	1.110889862	0.94728289	0.962963557	1.432881947	1.001522122	0.595882205	1.338468415	1.147545101	1.167716245	0.655258405	1.376059181	1.004032587	1.443908625	1.06903712	0.476752683	0.761396965
100001689	0.861751998	1.242049898	0.6562339	1.130258651	0.403958527	1.001431552	0.939909544	0.9454538	0.966082067	0.955033057	0.555209907	0.610880569	1.049952288	1.19610643	1.192171755	0.842119018	0.580552238	1.071424764	0.474738818	0.421857593	0.426574361	1.023529773	1.687702676	0.437987422	0.580988445	0.620456082	0.648416879	0.757665224	1.121366735	0.934119107	0.688599121	1.111685423	1.305645931	1.837678222	0.837518458	1.727583452	1.073263235	0.879324467	0.996051836	0.899970915	0.850980379	0.946305967	1.023413229	0.905245251	0.728405241	1.013559771	0.652884074	1.154650084	0.61810903
100001694	0.765684437	0.297482992	NA	NA	NA	0.593803315	0.580179877	NA	NA	2.237892032	NA	0.509560419	1.244855404	2.907774291	2.081631106	0.397337658	NA	1.863967816	NA	NA	NA	1.087103229	1.576805611	NA	NA	NA	NA	1.503271058	0.703203657	0.729043537	1.103431135	0.605767003	2.651962003	0.630174611	0.335968996	2.971409314	0.497141774	NA	NA	NA	NA	NA	NA	NA	1.840166818	0.618969185	NA	0.741765486	NA
100001710	0.596268299	0.740457302	1.050998301	0.938995282	NA	1.296005933	1.347976225	1.177972492	0.908807638	1.46787733	0.691405495	0.922687384	0.888834186	1.090382206	1.496126833	0.860964013	1.027077893	1.514529829	NA	0.868013187	2.761801786	0.904639244	1.161121255	1.018272125	0.628605971	0.905394703	1.031178527	0.936841259	1.522176452	NA	1.077955666	1.048999993	0.943569546	1.069542511	0.943226787	1.305509727	0.767859257	1.310851548	NA	NA	NA	0.84992945	1.040102703	0.74010208	0.811856939	0.961106299	0.793522494	1.163015692	0.805325838
100001718	1.039314856	1.156535428	1.416200534	1.369261806	0.567098574	1.228935157	1.470770864	0.978566073	1.040463977	1.246563589	0.841279697	1.415345135	1.845018203	0.75470405	1.258322748	1.888081871	1.670434373	1.441713065	0.777166001	0.921908776	0.827608774	1.2370666	1.498303373	0.810253451	1.126276979	1.328022302	1.299680771	0.988763871	0.830216194	0.819637074	1.005521446	0.868827665	1.048667562	0.942752684	1.133465422	1.149151171	1.258461879	1.28203688	1.200253528	1.041510037	1.337457455	1.198228397	1.629467978	1.090736699	1.173669172	0.961617838	0.978834029	0.840104812	1.697606171
100001739	0.781253077	1.076385323	1.025289118	1.397887858	0.616468038	0.75741232	1.0527255	1.033212977	0.71759258	1.044138216	1.326378005	2.187497616	1.169672926	1.746026762	1.059705662	1.342993807	2.64201348	0.984358938	2.160800936	1.674034418	1.591931039	1.537686223	1.029979219	1.812259364	1.206228752	1.709852317	2.908483602	0.772440511	1.022342727	0.709436345	1.122447296	1.169649865	0.664561088	0.95948047	1.997204387	0.752974108	0.607854146	1.187757488	0.667711474	0.828989579	0.711233271	0.451502065	0.720393514	0.949138832	1.209309957	0.958265372	0.910954597	0.961726184	1.010793087
100001740	0.649846412	0.952902706	0.767986677	1.009373767	0.505413477	0.877198767	0.978076163	0.936742129	0.671922419	0.819381109	1.054654578	0.985130061	0.874889301	1.331692073	0.953030259	1.505905533	1.762439094	0.770723504	1.169782876	0.97782966	1.107707985	0.962499025	1.103867521	0.732190953	0.923417931	0.840662774	0.918622414	1.271102178	1.315723715	0.825357652	1.496544595	1.086457072	1.195751933	0.792637494	1.140818265	1.099099092	1.158569176	1.114776608	1.147245331	0.79599901	1.215840378	0.838293072	0.990084752	0.758286142	1.310109936	0.630004546	0.742004407	0.8946742	0.93565739
100001776	0.724997058	2.681276737	0.842819685	1.452258776	0.480623815	0.996428484	1.544884697	1.244699481	0.941964372	1.781570471	1.457947325	3.466204554	1.331482311	1.963868041	1.838536447	2.316066911	4.59045774	1.873361058	0.429376447	0.547301558	1.102049678	1.081637139	1.443048863	1.037744524	1.316871697	1.360727828	1.656966934	1.190693006	1.553638716	0.795792878	1.135564873	1.101683198	0.986067618	1.241549389	0.812379434	0.860498383	0.87847277	0.796956901	0.724654538	0.908034994	0.718156358	0.553535416	0.611221391	0.414632201	0.444352779	1.616424695	0.848232476	1.114361109	2.30774352
100001778	1.96366196	2.701109339	1.131783215	1.59495564	1.008380146	0.983412485	1.278327445	1.452111949	0.806326018	1.312151166	0.890613816	1.85587465	1.16373875	1.473922086	1.252990461	1.289759986	2.561596863	1.546225186	0.915894121	0.697119925	0.974301921	1.593072461	1.524360199	0.960525462	1.013483013	1.66910901	1.83870664	0.840727858	1.828223001	0.63075158	0.710863474	0.786433798	0.6599116	1.547119605	0.615118453	0.923933284	0.764693138	0.909211579	0.74535673	0.762137134	0.712827099	0.545858606	1.048508312	0.384082567	0.468783567	1.395636693	0.792873173	1.593865956	1.297307328
100001784	1.342342632	2.405247033	1.387303424	1.892981103	0.952532459	1.396901915	1.422022968	1.190180829	1.242704718	0.982988388	NA	1.374534002	0.921005271	0.856847495	NA	1.038908172	1.547274714	0.957663796	0.803862964	NA	0.745522132	0.884057505	NA	NA	0.765608262	2.956463984	0.766229592	0.996882633	2.297542529	0.760444787	1.008666495	1.24106569	NA	1.556819643	1.302341775	0.516679522	0.882986245	0.778152719	NA	0.849530788	NA	NA	NA	NA	NA	2.017707932	0.981231521	2.01601534	0.809540644
100001805	0.870803465	0.859770509	1.069373856	1.211571962	0.688324624	1.208447137	1.361849728	1.202481662	1.294387851	1.277151653	1.06873039	1.176240185	1.054945401	1.137866361	0.909583782	1.209624527	1.03031637	1.153073588	0.750407581	0.643007283	0.501552751	0.765308211	0.947095306	0.753256982	0.745919806	0.810212875	0.964991825	0.909054908	1.307285585	0.762683222	0.961296759	1.18556281	1.133631932	0.949764596	1.034664112	0.88949697	0.728843972	0.854186788	0.789941775	0.77173239	0.622182249	0.777346266	0.792341186	0.697972169	0.664888597	1.387467713	1.213940468	1.379534764	1.307994333
100001810	0.710163065	0.751309963	0.820590258	0.999974677	0.392543703	1.138444536	1.056746031	0.975917086	0.950257327	1.040701152	0.995097928	1.052276852	0.868054068	0.965579609	0.853775646	0.973587457	1.020803823	1.006393411	1.368177559	1.70843862	1.235164786	1.080358776	0.981718975	1.000025323	1.063876358	0.947163667	0.991447672	1.345273014	1.988499768	1.642055594	1.449340514	1.456980821	1.131104566	1.337494231	1.522021558	1.255746548	1.931493093	2.484350792	1.939350787	3.099819655	2.876118504	1.513247357	1.936513105	1.594717345	1.912935775	1.046916439	1.013405576	1.111316316	0.959803737
100001816	1.138153457	1.207257624	1.401930804	1.425211996	0.542933549	1.17350401	1.033317717	1.224764731	1.58473358	1.006317033	1.013211485	0.949304848	0.949768764	0.822297641	0.93060184	0.731396312	0.840049869	0.905802005	1.485152387	1.182613834	1.021003253	1.091144891	0.870300407	1.130327734	1.02613362	1.074857449	0.988176495	0.776074606	0.914336212	0.828832219	0.912283247	1.185093899	1.052460535	0.770473963	0.934406522	0.709412148	0.919991036	0.887671382	0.902348108	0.837329257	0.776268958	0.964385664	1.117235206	1.248594698	1.402675967	0.860644343	1.058619948	0.982036492	0.738206786
100001827	1.068227145	1.352872127	1.103099923	1.022797	1.751488782	1.084902	1.12190655	1.031687883	0.815889062	0.790818307	1.072421513	1.089765992	1.133812081	0.88181393	0.97112339	1.087973778	0.860460207	0.8933143	0.992121453	0.960874207	0.997131902	1.079864701	0.76702732	0.637829507	0.926176962	1.139415144	0.828358045	1.009784859	0.76312427	0.907454408	0.870912164	0.932003397	0.944671285	1.01123338	0.960219417	1.169660658	1.109412777	1.048836603	0.80419519	0.995321698	1.060501033	1.104035067	1.03670073	0.909048729	1.138690119	0.923255105	1.047461828	1.127548357	0.895353231
100001851	0.657418816	0.548637998	0.63244169	0.729803556	0.478446754	0.797179779	0.73889836	0.64293578	0.993550664	2.369774564	1.02920213	1.110963555	0.664859678	0.840302487	1.062919398	0.947059589	0.597538621	0.850540823	0.399361644	0.872161676	1.212922544	0.903169437	1.138115601	0.895809404	1.18839197	1.033012321	0.690147758	0.941044707	0.565476424	1.028912055	0.914040317	0.940355795	0.776384507	1.255926375	1.018040898	1.00360647	1.125523092	1.31650946	1.260914168	3.537815323	2.236278456	1.008053513	0.67458308	1.051088836	1.16830649	1.206546977	1.282365495	0.99639353	0.693871124
100001859	0.528233891	1.150762002	0.976058425	1.29023076	0.731334745	1.096559997	1.088566976	1.156521739	0.563995159	0.638329488	0.996323994	0.928096502	1.035770609	0.743682152	1.018469437	0.935858962	1.362512712	0.447609617	2.294923169	1.490676877	2.027288402	1.288117432	1.373171177	1.417639674	1.425858885	1.442740936	1.700219062	0.918585741	1.239648342	0.772329458	1.182555296	1.106143981	1.108263391	0.673262725	0.861424391	0.950630147	1.585495848	1.163056247	1.28799562	0.834385079	1.399906293	1.329998069	1.366175555	1.441771001	1.98115293	0.311935138	0.830325613	0.880373326	1.145915123
100001870	1.116292202	1.569086866	1.503129469	1.536984227	1.951463876	1.362207304	1.454649296	1.485577698	1.131894716	0.839656169	1.348556087	1.342741768	0.987081597	0.629220456	0.769537351	1.326539656	1.361265926	0.863943071	1.102917244	0.934194723	1.091295187	0.80713274	0.599596481	0.729637375	1.012918403	1.191599938	0.985685509	0.924342255	1.077207689	0.715243868	0.888863302	0.881210151	0.748694394	0.871857079	1.108424732	0.608810641	0.956155521	0.955705473	0.837564774	0.973085879	0.900525919	0.754051371	0.919775739	0.58156885	0.603427812	1.318946959	1.514467627	1.265239465	1.366750095
100001890	0.972444196	NA	0.922562738	0.927534925	NA	1.132440589	1.135566847	1.159085301	NA	1.534218169	0.941675841	1.243052482	1.473820325	1.660841052	1.481398527	1.063781236	1.050489712	1.248044947	NA	0.748419824	2.615613849	1.231788522	1.4127012	0.711193152	0.657656974	0.954835968	NA	0.964868486	1.349954445	0.838385468	1.483775909	1.02609438	1.437343406	0.872745995	0.708289044	1.624272397	0.867175044	1.004317917	1.094231645	0.959351985	0.820424607	1.19231942	0.96436774	0.692833688	NA	0.76542214	0.653723142	1.390306228	0.869699529
100001899	0.789194967	0.917631187	0.979370502	0.895812771	0.399801696	0.919039604	1.205003599	1.392129237	0.983564612	0.920592681	0.891728159	1.077782918	1.251104658	0.68944144	1.469594206	1.135479814	0.936124451	0.784791904	0.950677763	0.768331904	0.902111471	1.540882029	1.256638875	1.012225204	1.32179074	0.993000607	1.401755097	1.293157271	0.780234137	0.939586225	0.873625675	0.92036866	1.176666481	0.772885653	1.070691606	0.94386472	1.136507496	1.20291006	1.102391045	0.573193757	1.24681009	0.907972175	1.041166073	0.70124221	1.099602338	0.647642985	0.89952368	1.233201081	0.873910975
100001903	0.46187825	0.649088024	0.715499393	1.080685657	0.4535767	1.049140594	1.139855173	1.160957153	1.039142626	0.689511523	1.071786123	1.139181448	1.112286402	0.956672878	0.921285023	1.240511346	0.88539983	0.974980005	0.403653263	0.615938542	0.553363048	1.54000147	0.969282049	1.249924474	1.228869876	0.568406691	1.137900057	0.939917946	1.307918776	0.952101716	1.355131749	1.477291439	1.324887446	1.063888877	0.836325121	1.689502012	1.25453783	1.239225804	1.430169771	1.55302705	1.159586185	1.745735222	0.802979538	0.960842156	0.577525842	0.713261713	0.905741275	0.834437446	0.977673522
100001913	0.115466917	1.117435203	1.594465564	3.00551039	0.57928396	1.898411052	2.675258498	2.960012861	0.813742337	0.431419354	1.239934994	0.79778936	1.284650342	NA	0.858468493	1.24647073	0.810940535	0.990305821	1.133762385	1.156086286	1.194029488	1.59740651	1.563112134	0.807356553	1.341517188	1.066458355	1.023358704	0.534571314	0.605349901	0.259188261	0.590454692	0.441834923	0.315359384	NA	NA	0.363196702	0.628697797	1.677111956	1.376740994	0.677996806	1.567508018	1.085954788	1.101051284	0.196882624	0.44815046	NA	NA	1.892911469	3.103084413
100001914	0.495853907	0.727800362	0.583781818	1.214468838	0.265578435	0.928600055	1.094867541	1.259703621	0.896391622	0.676507814	1.064620189	0.989577639	0.890451381	0.468953957	0.828357315	1.125043421	0.947269348	1.018883684	0.486089159	0.91325298	0.831718205	1.305135907	0.920293313	1.211271247	1.021675444	0.616964995	1.081843864	0.963687001	1.139860392	1.319994594	1.211607217	1.071538048	1.035340784	1.094154321	0.974256513	1.012655001	1.378773483	1.427938269	1.992163163	2.18423796	1.949180438	2.0432943	1.243185777	2.043118106	0.963941625	0.680862339	0.769485299	0.629905319	1.040300596
100001920	1.466976974	0.79911379	1.640097171	0.863214519	0.391595306	2.046723427	1.658882387	1.600977427	1.423628364	2.302603883	1.406225208	1.290675366	0.644551733	0.728045625	1.387216248	1.7894516	0.998712629	0.759674443	0.791476061	1.483016564	1.143895519	0.710255837	2.076481203	0.823208329	0.843663771	0.717969992	1.388786393	1.186907999	0.906422283	1.742338492	1.654228126	1.161552511	0.982688218	1.443493255	1.222065159	0.6779463	1.490675377	1.707689145	1.830649072	2.377314621	2.812646481	2.939367979	2.099141743	3.341356305	1.177782384	0.448082652	0.676634494	0.990365579	1.782723813
100001956	0.783830868	0.887308689	1.064136916	1.115963406	0.398658544	1.073615459	1.036923977	1.064209085	1.045942885	0.938904798	0.933387183	1.108069702	1.038607125	0.914612447	1.007535578	1.034522943	1.066450753	0.973764425	1.211349598	1.152924724	1.006582202	1.105739801	1.076971797	1.078297072	1.041001867	1.094860153	1.095840279	0.780910417	0.997439085	0.857740919	1.115567621	0.900224779	0.997011966	0.77778905	1.026155442	0.662567525	1.054018076	1.081724582	1.054122865	0.775747715	1.007962183	1.023181136	1.064823438	1.473393039	1.37204208	0.859384671	1.007973484	1.110254086	1.078749875
100001977	1.49054771	2.347099673	1.950075237	1.906199445	4.686189978	1.171766052	1.870585576	1.540839827	0.645139983	0.498837891	0.564558858	1	0.898402012	NA	1.011840088	1.421614166	0.719968846	NA	0.797233192	0.603558384	0.955082195	1.070194556	0.552038812	NA	0.921292731	0.377971502	NA	NA	0.485097455	NA	0.418389225	0.999247632	1.544953127	1.059555432	NA	1.243371741	1.351493787	1.241112869	0.468059667	NA	1.031066102	1.332896512	0.715747812	0.346250168	NA	1.007679103	1.241944713	1.4244276	0.374564651
100002052	0.783070787	1.302904402	1.478018776	0.809621481	NA	2.411874149	1.037798152	1.536050624	1.900181411	0.682980998	0.712930239	1.240005619	0.91434854	2.341481948	1.721780878	1.39292804	0.982141134	3.718839216	0.888210754	0.878547738	0.5170019	2.508878125	2.195654697	1.068389966	1.537668049	0.985082795	1.955989909	0.910590837	1.199821643	0.530752457	0.791433999	0.643209929	0.798426553	0.953938809	NA	2.122789936	0.874562813	0.94575884	0.434906577	0.534368453	1.475854065	1.004921908	0.684674163	NA	1.924125167	0.574374072	NA	1.628226757	2.75466323
100002070	0.600055471	0.641889332	0.692508022	0.801922408	0.284025909	1.124139741	0.924274787	0.774891854	0.897809371	1.065557233	0.849975829	1.021931184	0.966069918	0.66785977	0.798561912	0.972874888	0.873407838	0.795506593	0.988783748	0.826293411	0.715748048	0.905589525	0.882845989	1.007070997	0.967525899	0.804410768	0.743705105	0.96538081	1.216029004	0.993163566	0.932397604	1.291267531	1.128543087	0.999322679	1.040656689	1.096927775	0.866075363	0.960325293	1.112565675	0.868915644	0.922216553	0.710265165	0.912220879	0.995648195	1.086204277	1.103326296	1.021516004	0.969066558	1.018958825
100002113	1.136456787	2.539754766	1.405282482	1.889147977	0.66477928	1.742818845	0.952953903	2.769600302	1.383315791	0.792212956	0.920877302	1.044070278	0.804184996	0.18960588	0.433989151	0.90446011	0.944668448	0.459844007	1.21851402	0.686342986	0.48002411	0.896003153	0.603427523	0.904680683	0.878449788	0.983628972	1.333752553	0.682025648	1.039158323	0.921944242	0.705072914	1.249747659	0.899509711	1.057544598	1.117250065	0.463407474	1.201698468	1.585098383	1.34661161	1	1.000843836	1.282312775	1.440433973	1.10064862	0.587211112	1.016031091	1.324778021	0.829851491	1.096110976
100002143	0.907942927	1.319929803	1.067850603	1.825556997	0.460018312	1.555127423	1.736456585	1.747806348	1.25204105	1.941572562	NA	NA	NA	NA	NA	1.389478102	0.705783611	0.589195788	NA	1.748226003	1.236113231	0.66145277	1.46150618	0.534259118	0.84919121	NA	NA	NA	NA	0.748302304	NA	0.429230887	NA	0.951472608	NA	0.619906913	0.971596978	1.086429879	1.246452007	2.490214406	2.522737677	1.320349458	1.159087441	1.728521288	NA	1.453513658	1.196322295	1.244105753	1.663169541
100002173	0.914972877	2.209186849	0.964676492	1.481252455	0.357798935	1.088540494	1.106032318	1.012120249	1.213132771	1.597921991	0.634194462	1.106010249	0.961101327	0.785684335	0.94817777	1.093448621	1.241054365	1.33731898	0.669403212	0.476944603	0.486871201	1.102187912	1.102947083	0.587209739	0.792887629	0.957389335	1.111452444	1.128577923	2.800037959	0.736894374	1.145963816	1.760388943	0.959031263	2.017844926	1.371177112	0.704161756	1.174348857	0.986043617	0.646658987	0.895702299	0.745527734	0.695166466	0.670272728	0.576413624	0.557646218	1.971169167	1.017725754	1.74470677	0.971773855
100002183	0.815191739	1.141867005	1.152642284	1.565259724	0.537735723	1.341349829	1.304084457	1.485963906	1.126139768	1.362432533	1.043705741	1.221884779	0.862397825	0.875882644	1.038237487	1.327639215	1.258818904	1.2395685	1.154900105	1.144990461	0.957048591	1.197430083	1.047126147	1.069417521	1.000775589	1.005295162	0.854068609	0.998282038	2.528673332	1.141155781	1.276417488	1.384227087	1.177506371	1.128508185	1.452771973	1.020618381	1.427478101	1.175013634	1.252505705	1.106810763	1.012580558	1.541452607	1.261024842	1.062518787	1.01835731	0.897067551	0.932384323	1.001717962	0.879689156
100002196	1.332767728	1.936506304	1.511114968	1.714153869	0.87877358	1.052560747	2.054184898	1.36631042	1.891758633	1.137029441	1.24473377	1.000381772	1.190538279	1.253842487	1.092070144	0.999618228	1.021430923	1.48969315	1.670689759	1.384155309	1.741736045	1.454445193	1.263592391	1.341370353	1.883334901	1.41040667	1.707887341	0.348058408	1.057919593	0.293543812	0.471891408	0.714749052	0.375370397	0.518102964	0.511610289	0.382611261	0.559377615	0.742515716	0.678343579	0.569538273	0.705309207	0.696688967	0.90364723	0.863964414	1.273799468	1.324658817	1.71181801	1.567635486	1.398662984
100002220	0.818508246	1.227410809	1.372494175	1.535343755	0.52128679	1.515266385	1.524622311	1.422824695	1.522769948	1.212666109	1.072443952	1.0634699	0.969356831	1.129306156	1.06330792	1.095262313	1.154644707	1.08592539	1.296537339	1.523334615	1.171827252	0.974976359	0.9335113	0.991480216	1.409550483	1.112633984	1.173116757	0.847337963	1.063286202	0.734923874	0.910700179	0.806940705	0.696079452	0.776464041	0.78206909	0.645336289	0.952995951	1.053600887	0.805631292	0.929591204	0.868522046	0.850239124	1.019688256	0.998971111	0.827210823	1.183316065	1.301951451	1.257832274	1.228389928
100002229	1.095628323	1.390200129	1.281263757	2.061968779	0.565507433	1.742203109	1.720480173	2.059530663	1.182553926	0.827367851	0.803037486	0.572279977	0.613338526	NA	0.445667265	1.318817514	0.987115235	0.870779858	1.763722867	3.463546781	3.308980393	0.693373066	1.480122583	0.841979615	1.10019979	0.868798889	0.87602858	NA	NA	0.683874572	1.288747418	0.510615963	NA	0.720158478	NA	NA	1.486234804	2.214943619	1.702753039	3.206952017	3.938539162	2.068758254	3.478497172	4.761606447	1.968930954	0.875165081	1.06770851	1.238122651	2.385628661
100002284	0.675352131	0.871484728	1.012061363	0.807986277	0.51550212	0.911792535	0.972137215	0.953428387	0.986303853	0.858688244	1.656245922	0.869543639	0.543091385	0.852517486	0.837936176	0.856740563	0.656519627	0.806668503	0.866536279	1.04065583	1.156111788	1.344263983	0.796013931	0.912000986	1.018512275	1.160947316	1.012969891	1.315082343	1.320069798	0.952510598	1.277711315	1.436594991	0.998567427	1.042734903	1.247726372	1.43921544	1.361591455	1.692845772	1.390891833	1.142334073	1.603858824	1.719362147	1.184250277	1.639135405	1.755983454	0.630758085	1.275366995	0.768387163	1.210464369
100002285	0.768223971	0.906412007	0.962809584	0.827988624	0.497880482	0.836729633	0.975583106	1.000470772	0.784864278	0.760082985	0.926857063	1.029513573	0.890537812	0.971963032	0.931568028	0.867752354	0.805207328	0.633897384	1.167975002	0.827788522	0.960327346	1.086245825	1.109469833	1.230684317	1.125692842	0.957268748	1.301915359	1.42685902	1.104227906	1.425150512	1.140696974	1.215357182	1.390846914	1.3220261	1.099172896	1.23740257	0.965761098	0.88953674	1.030435257	0.802077274	1.134192531	0.9805211	0.764805486	1.068449049	1.356830959	0.594453708	0.712804812	0.854585954	0.757546994
100002313	2.529262613	0.291130335	0.187596332	1.330627914	0.127085766	0.221851845	0.142840714	0.117643817	0.119308118	0.956832016	1.279450685	2.178017023	2.389490152	1.867530016	0.907739155	1.545532664	3.148527606	0.780502453	0.12966048	0.724674128	1.567972764	2.943194178	0.391608861	2.594423477	0.863769368	1.579693941	6.442672687	NA	NA	NA	0.381625456	NA	0.203714648	NA	NA	NA	NA	NA	NA	0.252349107	0.134241298	NA	0.202054341	NA	0.121457972	2.841203886	0.121021133	NA	2.10076922
100002324	0.49499829	0.418159371	0.639504959	0.519161118	0.207251191	0.598424754	0.700820524	0.410203489	0.688696838	1.112300693	0.631686713	0.556147185	0.466140648	0.578837261	0.726939422	0.741440537	0.753817465	0.444179977	1.213513286	1.068126338	1.005071992	1.248199294	1.064260848	1.403341658	1.089866793	1.388105634	0.962769472	1.421196487	3.760236521	1.104251102	1.537888833	2.349607501	1	2.07083921	2.275733623	0.919978575	1.52867491	1.960586195	1.044499993	0.814828958	0.912644604	1.412188482	1.115805404	1.34358352	1.256354632	0.766137836	0.911939445	0.789994534	0.723851715
100002367	0.629282293	0.724193189	0.697759992	0.636220113	0.364523624	0.682637959	0.743984515	0.762309456	0.682844265	0.827910046	0.981039569	0.943442583	0.732822927	1.007786021	1.019723626	0.811039497	0.7793471	0.684794375	1.609388654	1.150602859	1.226144369	1.534261108	1.042902362	1.495551274	1.258516976	1.100547885	1.385645509	2.097567144	1.910489494	2.242476709	1.46132274	1.835655225	1.639483476	1.899263404	1.576657461	1.832692972	1.62145915	1.581534868	1.781442659	1.31580957	1.644154481	1.163563358	1.053012811	1.866812208	2.402973292	0.593932944	0.606957278	0.664593871	0.584097454
100002397	0.640405321	1.078326498	0.738514723	1.36597735	0.603641764	1.094692452	0.841098163	1.291182537	0.604212602	0.753382704	1.020487114	0.705378413	0.813007416	0.440570909	0.670131866	0.81618967	1.831311046	0.570079686	1.07975205	0.886869754	1.147820204	1.308067338	1.110527161	0.90118078	1.029943226	1.463547189	1.37602427	1.151172854	1.483895676	0.885124442	0.941581095	1.17802743	1.12324997	1.534001238	0.877966624	1.235473483	2.33319534	2.260124687	3.164865693	1.329879711	3.678166783	2.09891839	2.777791765	1.409021215	1.330721418	0.560697756	1.11529216	0.826264916	1.403352696
100002417	0.937952456	1.237718398	0.91099514	1.199741848	0.545006334	1.244557207	1.074419575	1.181142128	1.272140127	1.166138712	0.960212462	0.999087305	0.937576418	0.935536379	0.964085906	0.950025005	0.946503285	0.858193248	0.576881809	0.583141547	0.601537924	1.215527311	0.890394067	0.757504778	0.886001828	0.624101285	0.789310673	1.586876291	0.98611523	1.754097467	0.997665194	1.155668612	1.223207458	1.49237498	0.686509108	1.26942205	1.225292178	1.418486294	1.470560404	0.956137592	0.859023247	1.000912695	0.694844957	0.662859396	0.558404138	0.964091763	1.096738238	0.97999054	1.002334806
100002428	1.876480031	3.111377886	1.154005515	3.242896538	0.674825415	1.141410677	2.267523701	1.510927875	1.465254435	0.911163856	1.359872131	0.771289805	NA	1.097040625	1.311495877	0.655288323	NA	2.065827925	1.809252679	4.304279227	3.74795231	0.975043561	0.849918367	NA	1.378956467	1.021512753	1.933088205	0.689684031	1.723517225	1.941704282	1.081811571	1.04767654	0.664480634	1.475914772	0.656481952	NA	NA	0.540288392	NA	NA	NA	NA	1.678666978	2.328892669	4.11723627	1.55293811	0.848875657	1.199390838	1.43258743
100002528	1.416132668	1.333634607	1.062039425	1.055593422	1.066746624	0.885248547	0.969592025	1.017401749	0.794648915	0.892816014	0.746025579	0.793623429	0.898407974	0.643844987	0.668743462	0.805931062	0.955735149	0.731842568	0.908946023	1.4427986	1.620912448	1.097306164	1.299803648	1.365366595	0.937356282	1.202994101	0.992142269	1.330970712	1.622895154	1.343845192	1.292934161	1.69918962	1.098075703	1.138865766	0.916220976	1.499488351	0.412530736	0.455858961	0.300279037	0.276551292	0.252822607	1.429747953	1.012649271	1.280535642	0.431535002	0.891272457	0.820320446	0.66259486	0.848459951
100002544	0.714654594	1.359448597	1.061695979	1.176294976	0.45042731	1.281787314	0.884619988	1.540973968	1.855138223	0.968905667	0.724029319	0.780762968	0.886900123	1.038210517	NA	0.70815957	1.20757738	1.17571721	1.883618207	1.588618512	0.78029461	1.417637682	0.94781296	1.152254136	1.255579427	0.908792622	1.084384382	NA	0.822171656	0.865976849	0.61332014	NA	0.372921905	0.909180555	0.617532243	0.699682144	1.453488963	1.220485277	1.186288131	2.245967496	1.699661473	1.284898136	1.338108518	1.76811577	1.316932789	1.004518777	0.850924426	0.665276561	1.137345731
100002554	5.642389295	10.73371967	3.359010271	3.677842698	19.54939637	3.186735908	3.64093602	3.226737437	3.872705036	1.701505372	1.641366922	1.40712096	1.124371169	1.168232872	1.340946985	1.300302422	1.336671173	2.53203992	1.144574975	2.518763407	1.826134523	0.834312486	0.875289632	1.302779994	1.323576203	1.531869975	0.974746437	1	0.598441598	0.825967313	0.830888079	0.65724697	0.640420988	0.940898255	0.986288739	1.304913116	1.349431723	1.486395148	0.880602149	1.41800236	0.934400933	0.712467878	1.26902736	1.469426755	1.497183697	2.817988983	2.058127147	1.973616585	1.584075828
100002619	0.938072472	1.049033745	0.939099449	0.730964566	0.528716797	0.731640051	1.00281787	0.756639297	0.809973778	0.727992992	0.820109865	0.965810698	0.58203408	0.84298169	0.72228808	1.024415872	0.718864237	0.729009313	0.792424125	1.007419654	1.338312193	0.978460323	0.901709273	1.334084274	0.806085372	1.01502679	0.716220426	1.218245364	1.094317851	1.911738966	0.864770545	1.349374071	0.764557696	1.528879997	0.701548462	1.207857932	1.219340814	1.288572872	1.282160176	1.413535095	1.698082852	1.179426382	1.073213313	1.507697566	1.395101331	1.14463722	1.183870286	0.899943602	0.997581526
100002700	0.820224198	0.92585118	0.948617055	1.230643655	0.292976565	1.280337167	1.218940042	1.072678717	1	1.103255102	0.945438044	1.050777062	1.13922766	0.861761107	1.176977679	1.0370332	0.983124271	1.166988523	0.770263922	0.73721997	1.087197063	0.80453624	0.974535628	0.545477479	1.071133225	0.809185098	0.727349699	0.874681292	1.574064731	0.991388159	1.276480686	1.023415469	1.107978566	1.011201192	1.138639039	0.8566985	1.023797097	1.056106131	0.757589728	0.825536283	0.844145978	0.804450651	0.983767985	0.650083799	0.446780563	0.920112853	1.017913789	1.242508672	0.905075477
100002784	0.838098823	1.069676777	0.768188746	1.295862616	0.278055031	1.263095816	1.310530699	1.365748043	1.199685308	0.93681764	1.079807972	0.9829263	0.635031255	0.725227019	0.854302821	0.762648102	0.918432534	0.90698951	1.033803174	1.320366874	1.955948241	0.820650923	0.877472396	0.658542212	0.705120297	0.864172604	0.864983968	0.816830888	1.047157843	1.101730446	1.179441937	0.786456195	0.886840754	0.87650051	1.122385042	0.871113176	2.029070888	2.184988385	2.977356803	3.076733133	3.703286405	1.456338615	5.175973773	1.647827423	1.926708101	1.026046792	0.856115057	1.171108079	0.930805729
100002910	0.762856811	1.140049163	1.464566072	1.392108355	0.804709526	1.138505155	1.139032004	1.675473044	1.371286575	0.790510158	1.259101624	1.019744142	0.933342507	0.357701318	0.71942192	0.889048207	1.286221131	0.686019919	0.668144609	0.692291459	1.172915614	0.661409524	0.806161623	0.913244551	1.001624281	0.846558667	0.592118487	0.820896113	0.50805688	0.998375719	0.512109026	0.657318959	0.548306195	0.828199475	0.634425111	0.554815245	0.613246981	0.702594452	0.897871729	0.671428087	0.662910452	0.980255858	0.88496049	0.6140456	0.484881347	1.120835062	1.418668349	1.124022387	1.423005985
100002914	0.391935381	NA	0.758911061	0.912987308	NA	1.034369781	0.909774961	0.833173298	NA	0.862771114	1.133917608	0.948491885	1.536793589	1.315007827	1.430297317	0.599137555	0.996898223	NA	1.014473018	0.909559641	0.956447098	1.087006873	1.170103063	1.273072738	1.542985504	1.576179752	1.822250156	1.044158127	1.060400263	NA	1.209041126	0.564086896	1.048557645	NA	0.688576965	0.983891711	0.650191751	NA	0.727043652	NA	0.83370287	0.672672358	1.403737263	NA	0.75804978	NA	0.61626425	0.874177273	0.706081926
100002945	1.029457485	1.11528194	0.934609577	1.28924645	0.938613538	0.882913894	4.079051102	1.190552309	1.577249686	0.95267325	1.49407777	1.029307618	0.913872929	1.015797068	0.900278538	0.935602052	0.960088516	1.263421141	0.977137181	1.110224719	1.540647587	1.241423201	0.851283078	0.947179529	1.152726647	1.373016786	1.099685306	0.82678823	0.823326096	0.908202617	0.898032631	0.93791346	0.798111258	0.88689113	0.830197963	0.879087049	0.701691321	0.829290902	0.809856943	0.814054263	0.76073048	0.719082689	0.889904711	0.820391116	0.991039691	1.208049527	1.115018363	1.081463906	1.097382282
100002952	1.550325448	1.077353548	1.110741784	2.141292269	0.425856287	0.844032783	1.344876171	0.572099738	1.074858112	1.787719281	2.727069773	2.4505229	2.86898218	2.845079576	1.888305683	5.088555723	5.064047865	1.640448881	0.576539927	1.299472138	2.066240673	4.374350095	1	4.038795841	2.057737339	3.849733093	17.68635398	0.646580806	0.481063462	0.442089022	0.88159827	0.470327631	0.673966106	0.464280044	0.361242856	0.39529588	0.623710113	0.380204199	0.353697015	0.981837395	0.578196936	0.336774686	3.912441459	0.579719995	0.560143475	4.030550484	0.632506152	0.442565288	2.527340649
100002989	0.633763842	1.619446668	1.122260931	0.778290413	1.176398893	0.780544963	NA	0.755067506	0.566524907	0.542423196	0.778557193	0.836817162	NA	NA	NA	NA	0.623262663	NA	1.142308638	1.342919093	1.488933875	1.115327276	NA	0.839160638	1.920266884	1.224398307	0.98619023	0.975239186	NA	0.990262543	NA	NA	NA	NA	NA	0.671131303	1.294812443	1.544065722	1.405489384	1.524337105	1.92123723	1.406342032	1.617043035	0.957942972	0.915462235	1	1.559818799	1.319484331	1.419477007
100002990	0.877464339	1.234799476	1.068204698	0.990060877	1.143102577	0.960107037	0.920112338	0.931901329	0.770843281	0.788051968	0.854616832	0.858999787	0.815496705	0.425472432	0.477331856	0.795950475	0.8414195	0.641464283	0.744623106	0.914245107	1.007790915	1.155994148	0.655837405	0.638048497	0.840974893	1.041280705	0.680659336	1.162137757	0.714589694	1.089352945	0.759642891	0.988241959	0.703253691	0.965069101	0.719201667	1.009676176	1.314757671	1.287427545	0.975684322	1.398197692	1.332738741	1.18492811	1.195295127	0.94429841	0.905136276	1.776232431	1.940026179	1.832817125	1.877465096
100002997	1.053402093	1.353365691	1.188072198	0.927098438	2.034730775	1.027671773	1.554421356	1.276059457	0.939417564	1.215652965	1.04074928	1.05059002	0.535710602	0.905408767	1.018531776	1.201641135	1.533848021	0.987304717	0.516693463	0.491539512	0.593468831	0.500879721	0.636951312	0.598956469	0.685621113	0.921001062	0.904301532	0.763394509	1.96222357	0.96194752	1.035850144	1.016684362	0.712671015	1.506379493	0.62579099	0.563773699	1.682617928	1.075759138	0.966076141	1.208924617	1.061583498	0.538125284	0.908208706	1.332634612	0.53496739	1.260336721	1.045881996	1.474154406	1.209367511
100003006	1.570986571	2.026287509	0.893614498	1.417318044	0.565063817	0.87017807	1.289605516	1.053924131	0.644176463	1.355222502	1.151062356	2.452620079	1.700232578	2.233577689	1.56460948	1.680942499	3.388980437	1.546991837	0.649866218	0.611633947	1.280876098	1.366270055	1.427767539	1.08440315	1.025604391	1.962622806	2.177196765	0.664151893	1.315142662	0.484222656	0.758440526	0.807662236	0.72031148	1.514220639	0.765770805	0.78371564	0.47289079	0.512466964	0.40058699	0.564184423	0.43137469	0.249329351	0.612373888	0.332104978	0.396082332	1.490414886	0.764727295	1.43951677	1.210988645
100003047	1.702121657	2.300089817	1.656322499	1.493562512	0.447781943	1.466766811	1.184400478	1.510338835	0.634228232	0.4552804	0.545048719	0.253555783	0.389782174	0.534720387	0.303558185	0.429841295	0.651215518	0.463182555	2.581009537	2.875907267	2.745057455	1.535653224	1.287317576	2.982827365	1.120924114	0.946537548	0.751064418	0.447388049	0.189048833	1.501326048	0.343652906	0.488785116	0.312055364	0.747626456	0.411671108	0.791371605	1.280350553	1.586185243	3.040272051	2.937708322	4.007848506	1.55391203	1.798534652	4.617278033	4.071380217	2.096001082	1.624221496	1.912215282	2.181407027
100003064	1.01434601	1.198874636	0.749592187	0.867643213	0.596435588	0.732958658	0.836953159	0.811960016	0.776037881	0.853064837	0.945004273	0.996882141	1.046553845	1.085042802	1.103971053	0.895833514	0.901734948	0.988860579	1.059926697	1.59121581	1.751499661	1.483557509	1.043585062	1.265936932	1.052454763	1.027736721	1.122615846	1.305110885	1.043186312	1.781110536	1.151705902	1.000256235	0.929306507	1.138278302	0.9943516	1.221378682	1.343080606	1.553909981	1.736778173	1.553459797	2.137907015	2.083218409	1.394661541	2.16226512	2.892535333	0.769893451	0.800646008	0.85111412	0.856396257
100003065	1.801313477	2.455350866	1.490091382	1.649500979	0.761433431	1.332049357	1.233109923	1.390510727	1.772217614	1.198314224	1.188123346	0.811822138	1.021444857	1.002641695	1.440711925	0.967121698	1.063694626	1.321075226	4.083830587	4.669794778	3.037317158	3.212035035	2.348843337	3.346092886	3.339978214	2.624789788	2.969758846	0.604194347	0.793842104	1.288863046	1.210846208	1.155961634	0.819591716	0.737143953	0.881638922	0.622768849	2.324204853	2.508160262	2.152803335	3.608384079	3.719616024	2.589110622	2.109883395	5.920108081	5.10988456	0.997358305	1.113489751	0.946005715	1.017733351
100003169	0.788567085	0.79802381	0.911919892	1.131563364	0.375785483	1.065984958	1.237947095	1.065596083	1.130502797	1.340963525	1.373010332	1.33893961	1.425570276	1.597541252	1.395176187	1.302915676	1.200968651	1.435760559	0.968863514	1.064093613	0.946591602	1.16616437	1.214685321	1.101902834	0.915092755	0.806207854	0.884928456	1.110440401	1.319062812	1.361565044	1.652664233	1.190380655	1.049095425	0.856107542	1.256604241	1.193438624	1.407558309	1.460781108	1.117899723	1.065277913	1.426056369	1.792880059	1.157485395	0.948173615	1.009668838	1.149584169	0.97981387	1.220898477	1.155028414
100003175	0.787831122	0.863368728	1.047423832	1.522705789	0.301793379	1.20204652	1.112052995	1.355458168	1.135892498	1.126303241	1.195358063	1.153879338	1.137814298	0.899465006	1.100834453	1.229235036	1.32632677	1.293958917	0.655760012	0.97584669	0.768667418	0.947412716	1.041372178	0.782677801	0.918727433	0.786705236	0.931052951	1.182752059	1.210112157	1.094124606	1.224974846	0.99751752	1.084068063	0.915978008	0.998330765	1.083917342	1.461348041	1.245567	1.371735881	1.204823916	1.284043876	1.513789937	1.362694535	0.893648599	0.810028901	1.093096245	1.072076556	0.957902384	1.370225425
100003183	0.867592771	0.944515189	0.74754875	1.578738183	0.334936866	1.320256394	1.681726888	1.641220229	0.768799708	1.084867194	0.875023045	0.803233385	0.758501083	0.819658285	1.319994855	0.701170775	1.104958518	1.209711235	0.639372307	1.164362124	1.290801123	0.997102725	1.243651253	0.608583617	0.649083542	1.287499002	0.932548717	1.106103262	1.174030484	1.115544408	1.07551611	0.666752959	1.208840869	1.185778292	0.994078933	0.964233862	1.074036916	0.898465933	1.10490278	1.092992047	1.237087058	1.316109324	1.212459537	0.78825648	0.556704611	0.834411645	0.742602954	1.430442746	0.884837181
100003184	0.706555653	0.933337957	0.927141385	1.552400138	0.291358367	1.231251662	1.377189624	1.566276898	0.948880349	1.148413552	1.345896504	1.312461401	1.328322777	1.149670394	1.425456945	1.1879848	1.62794625	1.496688178	0.735504014	0.949187203	0.967660476	0.982415529	1.160193823	0.716263605	0.81537131	0.923721408	0.982558683	0.979178433	1.321142171	0.960277052	1.390525972	0.976643523	1.003863004	0.961940582	0.953049157	1.047025417	1.236495511	1.110743393	1.345776704	1.111531109	1.257240768	1.104918576	1.098131445	0.816791037	0.96991985	1.010082063	0.91756017	1.032716671	1.200320306
100003185	0.722251882	0.721782433	0.842173089	0.767549108	0.30607154	1.1653473	1.16340507	1.133415564	0.891244316	1.031158526	0.944973214	1.053084556	1.181704376	1.162088772	1.306743497	1.054115503	1.005154734	1.036405309	0.640291611	0.527108378	0.624781384	0.796793019	0.994974134	0.659925625	0.796664151	0.675960529	0.805151052	1.104346545	1.975883208	0.949520426	1.270605129	1.135376204	1.300539406	1.080745227	1.234963825	1.234365507	1.017470867	1.043557503	0.927750879	0.751882398	0.720567389	0.771479593	0.804635579	0.440140651	0.582392901	0.800539406	0.853310996	1.09268396	1.004749719
100003190	0.940706531	0.728696526	0.890395384	1.247799502	0.2286523	1.198288533	1.23277434	1.22820439	0.969639997	1.01458718	0.972690677	1.051531124	1.477067207	1.061316591	1.368586468	1.012379969	0.897319505	1.414662835	0.723413825	0.833136667	0.996650086	1.123601893	1.22631677	0.692553218	0.782716705	0.818090247	0.94871433	0.897981606	1.286238819	0.948187377	1.289470168	0.876728882	1.286332917	0.877287775	1.049089407	1.285666795	1.048379903	0.987620031	1.021701041	0.845760948	1.107940612	0.96255425	1.069952969	0.799978169	0.750604584	0.845663085	0.920678565	1.300275757	1.003349914
100003191	0.928905411	0.799799611	0.975372462	0.939738042	0.418958557	1.391049284	1.006287573	0.990024105	0.984999855	1.295240031	0.866145848	1.099715389	1.171390817	1.205761914	1.532483374	0.877849737	1.073316295	1.127755351	0.694435571	0.504225598	0.831179392	0.984883687	1.274692882	0.771382104	0.805637034	1.025440711	0.768231057	0.924142538	1.493654343	0.856692708	1.109328261	1.181991113	1.490241919	1.272645427	1.212223739	1.500290419	1.047556123	1.027967357	0.715752331	0.662474951	0.84196846	1.019995353	0.872535068	0.433203613	0.559768246	0.81501757	1.176574797	1.148767171	0.756018935
100003202	0.629525507	0.638255918	0.847707195	1.088029263	0.271207147	1.23623192	1.25517877	1.011520285	0.912299377	1.399137675	0.962952908	1.093101761	1.139440096	1.286842585	1.328101278	1.181920476	1.006590674	1.212784122	0.620959416	0.802018997	1.192551288	1.023415648	1.229187579	0.740913264	0.901868608	0.717258279	0.662639628	1.186157083	1.171246798	1.125022773	1.059716154	1.097116892	1.353642375	1.025544668	0.81263552	1.381526822	1.263309054	1.265345198	0.998689009	0.926402349	0.828445994	1.333495272	0.932532212	0.714743464	0.838483823	0.831368038	0.908477143	1.206554238	0.993373604
100003365	0.771566892	1.02601397	0.808622859	1.43571346	0.400039181	1.299997282	1.164884813	1.264522194	1.085824389	1.862618622	1.056373406	1.176120151	1.070934349	1.102656764	1.156431133	1.409593468	1.644363958	1.356916896	0.346537767	0.907318906	0.64273131	0.774840029	1.240484306	0.468650433	0.651185723	0.707779588	0.44704763	0.810342372	1.04241153	0.950089696	1.02362129	1.006556015	0.712260572	1.220162656	0.628631463	0.899258364	0.993919452	0.943794949	1.067295158	1.211831281	1.010138427	1.168841467	1.596999534	0.778545441	0.586142587	1.057624695	1.212061231	0.950625732	1.273251951
100003397	0.668551212	0.751092293	0.821139244	1.070717794	0.411946976	1.076405573	0.983147743	1.150646704	1.030586949	1.115020011	1.323909089	1.202693633	1.088473552	1.885246532	1.136084005	1.182342099	0.936679414	1.147328909	1.218713858	0.821929133	1.2603602	0.910463404	1.055716243	1.046950581	1.003258842	1.024677827	0.946523087	0.918838128	0.668381407	0.715733283	1.13599933	0.73042376	1.043078302	0.675280127	1.049851375	0.965629884	0.742988096	0.904904167	1.038979314	0.714128559	0.83615723	0.872355555	1.236605278	0.870533376	0.971245396	0.823323536	1.002303746	1.116472421	1.128154165
100003415	0.935020717	1.274811301	1.504696823	1.678332672	0.563972603	1.566650282	1.549405359	1.551087449	1.464112561	1.680697536	0.981212029	1.233358342	1.077368697	0.970855582	0.83073955	1.319900824	1.482373471	1.431487173	0.984711291	1.315834917	1.034233943	0.901604271	1.136535309	0.722314014	1.084515667	1.177530556	1.033572518	0.77334509	1.381699215	0.788520736	1.151573319	1.21462986	0.931554355	1.122747506	1.029268912	0.89465044	1.103283766	0.933968564	0.899660931	1.14781533	0.596029213	0.96073791	1.24929235	0.784202918	0.532857465	1.125402155	1.218443046	1.286555649	1.39186063
100003521	1.329898831	1.48683356	1.29863127	1.681354473	0.736425501	1.491080815	1.094235141	1.647112522	1.315718338	1.111823528	0.641035097	0.675568373	0.740316274	0.478273564	0.652160876	0.825647777	0.89031044	0.645951986	0.793819078	0.728658727	0.664719475	0.708981341	1.009053359	0.785899666	0.872342573	0.854963377	0.734014818	1.012274805	1.03897026	1.06487034	0.871628625	0.956116557	0.970832006	1.278022845	0.649080558	0.956358748	1.604694137	1.398280264	1.400429058	1.528972274	1.414318064	1.425259578	1.757456453	1.02544463	0.613149748	1.220773044	1.398183814	1.050106045	1.549965312
100003551	1.231351113	1.472456407	1.309944011	1.542026911	0.597926497	1.493304424	1.604410653	1.683007925	1.46367603	1.624412893	1.013681679	1.116136628	1.001393455	0.781071615	1.06779506	1.193465018	1.182929913	1.000516493	NA	0.636582755	NA	0.767183971	1.069995534	0.75140556	1.076532396	0.900438811	0.913315292	0.786130908	1.353862129	0.6698804	1.332777386	0.92472162	1.062339605	0.999483507	1.181337394	0.886568884	1.634457602	1.279778382	1.047285992	1.316889853	1.130269168	1.289084844	1.472015237	1.099037494	0.780140852	1.168043084	1.247539934	1.383594073	1.588355239
100003579	0.905214215	1.1299158	1.161724561	1.518870148	0.359828882	1.402132635	1.439727678	1.194114635	1.099358306	1.164474817	1.098893803	1.214933522	1.135467177	0.920232387	1.252213753	1.060847397	1.089320512	1.247235641	1.077612772	1.25246753	0.973101882	1.106090045	1.206923586	0.946956033	1.017091441	1.018481228	1.02503784	0.957024495	0.882392394	1.111852302	1.348771446	0.886737916	0.870550968	0.746472044	0.945791377	0.999828325	1.329393744	1.332758627	1.44120526	1.114519228	1.495674458	1.836521111	1.55964444	1.616420291	0.993594392	0.775871679	1.124885574	1.16775603	1.086680775
100003588	0.784044612	0.869104606	0.799768879	1.243481785	NA	1.096534567	1.033567505	1.124752794	0.77012418	1.353028323	1.307290757	1.139831051	1.285229107	1.426453015	1.401638027	1.072492111	1.015164327	0.961620976	0.669389723	1.017917665	0.86794457	0.713145421	0.876749663	0.868734233	1.092977589	0.861382074	0.752765568	0.952450174	1.206856791	0.794051671	1.309918308	1.212137533	1.398682031	0.958371477	1.401351512	1.11906673	1.234557893	1.05130947	1.182265425	1.556726462	1.351274293	1.101131292	0.907490618	0.769523197	1.201951097	0.766958539	0.798104809	0.916668192	0.983920223
100003589	0.838896103	0.526115445	0.886234519	1.000247822	NA	1.050486226	1.051675018	1.092189653	NA	1.102399905	NA	0.745613447	1.399448845	2.089305009	1.402670526	0.824169194	1.112144252	1.816889541	NA	NA	2.46895786	1.026486903	1.712556627	NA	NA	0.989442108	NA	1.222872082	1.1859158	0.968467174	1.189286175	0.918712607	1.555140317	0.682352125	0.960824354	1.727975063	0.899493453	0.85690704	0.645892604	0.78468264	0.645287919	1.089189053	NA	NA	0.914075278	0.97468254	0.828963412	1.069698849	NA
100003592	0.928438099	1.321359632	1.367209449	1.650071033	0.496664947	1.649924507	1.743958998	1.735141971	1.509785372	1.614853888	1.055765788	1.114885742	1.01828705	0.945005065	1.08085673	1.373924151	1.150615727	1.092970587	0.539558766	0.813934599	0.723024928	0.839089247	1.030748109	0.790742121	0.99637508	0.878233919	0.716670171	1.111063331	0.945868292	0.959265842	0.964805153	1.139068861	0.998725863	0.979728481	0.763835534	1.271856226	1.545040741	1.556240404	1.256923342	1.391758882	1.377099937	1.573670597	1.250144933	0.950624009	0.729252273	1.336381706	1.433541018	1.415053291	1.34855927
100003625	0.858261747	1.000665871	1.276820597	1.60112341	0.283403986	1.887296365	1.400200509	1.650852777	1.41365761	1.604861519	0.710069158	1.237597412	0.888937968	1.336719826	1.368002584	1.117473179	1.736697411	1.369967234	0.878171953	1.024782273	1.239258707	NA	1.112334439	NA	0.895913133	0.868661761	0.737732478	0.834203237	1.188975547	0.78655204	1.110969733	0.868284515	0.927644201	0.728660808	0.817307375	0.982253964	1.162413222	1.107132522	0.658361957	1	1.314172507	0.817821485	NA	NA	0.437088363	1.55723525	1.378926827	1.590642247	1.882140809
100003637	0.677424259	0.855784303	0.946366655	1.6946173	NA	1.368051696	1.272511509	0.973297081	1.34894721	1.488998597	1.173901666	0.987992573	0.777238098	0.814719376	0.956874101	1.012283163	1.439610035	1.362015815	NA	0.947085108	0.826865902	0.911242451	1.0056197	0.674767673	0.966762779	0.718399491	0.792061146	0.952994641	1.713068854	0.996254364	1.270425926	0.949368834	1.253424777	0.843941814	0.8734334	1.035841892	1.417460195	1.205260127	1.373554267	1.21986109	0.785123123	1.153717999	1.128829433	0.7952012	0.806864257	1.187438788	1.431799774	1.03052301	1.30444816
100003639	1.020232245	1.106596101	1.16601657	1.599925504	NA	0.81469742	1.223694416	1.458129186	1.103412055	1.170387089	NA	1.028281082	0.867117989	1	0.980516433	1.036742492	1.131812096	1.238663949	0.583136617	0.709289977	0.769241749	0.815024309	0.99689847	0.706996727	0.786212541	0.899954177	0.851038457	1.04662947	1.236594249	1.062555423	1.08594199	1.149502246	1.060293136	1.117074331	0.962284995	1.102209725	1.637537403	1.6277053	2.147668233	2.602888012	2.48325539	1.298649032	1.050701057	0.939223072	0.89883181	1.11714601	1.238708844	1.123960131	1.203196988
100003643	0.833439739	1.202035209	1.009307888	1.538308158	0.288370945	1.148227479	1.191431822	1.383773289	1.166333638	1.248516592	1.008886495	0.990692112	1.001186388	1.221638095	1.00969997	0.892829669	1.156272594	1.219414146	0.737601906	0.912331587	0.850152336	1.034416851	1.030400455	0.782003093	0.972716457	0.863968828	0.996226051	0.974346682	1.333408874	1.0236914	1.146879579	1.012879194	1.220625057	1.009782839	0.94757653	1.080274659	1.232830563	1.082869189	1.097059736	1.114130871	0.867862751	1.08419866	1.059636507	0.732218766	0.609769648	0.935036162	1.009016719	1.077012754	1.1655709
100003646	0.616261223	0.983204367	1.023720633	1.509546079	0.289789099	1.223828871	1.424037442	1.511584888	1.137961616	1.136329423	1.035923788	1.084014787	0.966321193	0.863715575	1.11853893	0.977526786	1.0500081	1.131213582	1.24875847	1.232173917	1.373979164	1.038764988	1.134949218	0.968398455	1.074396907	0.964656929	1.159345388	1.053982407	0.863756482	0.861801941	1.131505659	0.987467449	0.866875238	0.718956018	0.666095058	1.081063197	1.367281855	1.177588139	1.251212077	1.238522698	1.280471282	1.145198016	1.017507416	1.084770127	0.95349682	1.015777047	1.018004029	1.102817686	1.316943226
100003649	1.58968059	2.018558559	2.025266175	1.688746929	0.542940213	2.281105651	2.333104013	2.120778051	2.206396396	3.088140868	2.569492219	3.408312858	3.051334971	3.981105651	4.22020475	2.79997543	2.532465192	3.454897625	2.076560197	1.104733825	0.752710893	2.0895086	2.437362817	2.356707617	2.712514333	2.145626536	3.622784603	3.248370188	2.877379197	2.558149058	3.786576577	2.968443898	3.626388206	2.088206388	3.022268632	2.503734644	1.954561835	2.353292383	2.004373464	1.703407043	1.717805078	1.666994267	1.524635545	1.533660934	2.171564292	0.738681409	0.595667486	0.779418509	0.491523342
100003650	0.717397537	0.52657203	0.829422134	1.072446445	0.206409286	1.172922287	1.197147519	1.22012048	0.912385385	1.427989085	1.078043106	1.3872717	1.12221954	1.110901223	1.247656926	1.158220835	1.094351857	1.309667052	0.939321854	0.750974377	1.194646455	1.019940063	1.142243773	0.860770174	0.962163167	0.871076386	1.26994201	1.014053464	1.597238856	0.979742182	1.444258774	1.045784074	1.027165366	1.023649876	1.289380328	1.087040053	0.920003844	1.187762451	1.191180963	1.062949934	0.90717621	0.79613162	0.893354864	0.591785158	0.910905754	1.122267976	1.095267447	1.194499907	1.034680704
100003678	0.748974567	0.821915548	1.070576961	1.366657494	0.294158113	1.301591834	1.271348638	1.355705468	1.228535293	1.342575544	1.151472361	1.283969293	1.101025333	0.994472824	1.18130999	1.139511681	1.205106843	1.246423133	1.611207911	1.896798698	1.352634328	1.188558695	1.322199703	1.229008416	1.582870317	1.529333785	1.71693246	0.831126233	0.897211103	0.85033709	1.045535091	0.932551333	1.005527176	0.751212007	0.967064496	0.853174757	1.329227114	1.295673122	1.351002683	1.428706724	1.36414061	1.362372416	1.188252233	1.621817957	0.857872538	1.067877552	1.19546931	1.346574248	1.226260079
100003680	0.787292051	1.249713582	1.156213686	1.889037241	0.29661162	1.492178021	1.614264641	1.362059847	1.220341883	1.122899967	1.027341397	1.234994743	0.998278111	0.583894486	1.013821521	1.184794955	1.436210335	1.282035987	0.445545856	1.288820095	0.886468425	0.83504338	1.047795237	0.790827677	0.909890373	0.722545091	0.607398613	0.767126918	0.611107298	1.197652778	0.827961896	0.603801225	0.598453683	0.534603593	0.600560363	0.767180797	1.132959629	1.395963601	1.234861442	1.515366001	1.498209951	2.154806284	1.460112788	0.935720646	0.596547133	1.307224297	1.34276618	1.266125063	1.552708084
100003682	0.960316479	1.289622192	1.237043046	1.746455141	0.516762088	1.435224642	1.405835286	1.628506623	1.407908098	1.290647006	1.003227812	1.034546933	0.969492617	0.813853894	0.970075202	1.089170335	1.329962368	1.110151245	0.718783816	1.182020091	1.143048442	0.826001138	1.161782622	0.774404988	1.044185115	0.818213795	0.709311884	1.008302192	1.051605228	1.411518665	1.011300567	0.871774699	0.928487394	0.930727975	0.854394022	0.971043345	1.317508186	1.183391778	1.241733466	0.90379236	0.993481008	1.634172961	1.48326467	0.854189935	0.636300491	1.364937898	1.493954313	1.377503925	1.708032265
100003695	0.486532054	1.591097051	0.618355267	0.963533198	0.57613689	1.002826273	0.663356362	0.710395366	0.418759801	0.593159411	0.873689608	0.949705399	0.962519887	0.835413393	0.956381722	0.749826335	0.90432163	0.564960047	1.07458334	0.545365468	1.016200568	1.210194264	0.94526368	0.819498469	0.87075511	0.836869122	1.02660843	1.324674267	1.30989013	0.794395307	1.547244834	1.097808418	1.265949204	1.051426202	1.442054057	1.188005028	1.304197538	1.233142163	1.367101434	0.778508769	1.561765758	1.229597895	1.530341943	1.198670681	2.119410596	0.58179856	1.005783582	0.958811504	0.844642184
100003708	0.9984569	1.388065016	1.341999362	2.168233405	0.470442498	1.922284321	1.868680589	2.016468848	1.609246932	1.489094143	1.131873408	1.227094534	1.141666814	0.900381749	1.0015431	1.228121045	1.582914502	1.227328464	0.80449235	1.002430993	1.011964384	0.79059087	1.091681883	0.767957287	1.312350418	1.089204088	1.121356096	0.759162546	1.150552384	0.862355293	0.863775034	0.802586669	0.880540831	0.966388628	0.948960974	0.762469962	1.306174322	1.41490144	1.203712157	1.222753086	1.177341317	1.208930777	1.420803269	0.931588721	0.533733254	1.324229115	1.498606851	1.445220448	1.621278535
100003802	0.889222385	1.246034925	1.165246305	1.949322303	1.13594943	0.977237609	0.724886596	2.102535007	1.103880742	0.33629323	0.62051	0.823009875	0.591796142	0.139266634	0.646862496	0.701158744	1.415596302	0.157215428	2.235744843	1.263908971	2.092815526	1.629618835	2.054147068	1.043817695	1.716140684	1.169663879	1.39341677	1.363374371	1.341726306	1.210445694	0.873142715	0.994920795	0.634078813	1.307294056	0.551697489	0.819315633	1.769083371	2.351661889	3.117506134	2.060905385	4.171512163	2.757245597	2.758880358	2.598071147	1.356628815	0.130251689	0.501600483	0.72279367	1.030374865
100004035	0.48934324	0.804263045	0.938238528	0.978787476	0.239312429	1.041961575	1.064142333	1.012606726	1.011116455	1.16744661	0.731820009	0.840914354	0.752195756	1.037473784	0.808452256	0.974260879	1.081921135	1.133069634	0.851454896	0.912166371	0.64115593	0.849413722	0.979873513	0.815157647	0.916394148	0.896896132	0.777922675	1.026863017	1.604768856	1.151292263	1.34967398	1.366882017	1.147468401	1.112314033	1.050979284	1.120262258	1.539674652	1.436957735	1.262087559	1.582436099	1.262009554	1.1012506	1.095155257	0.970213069	0.815311679	1.092555686	1.106378523	1.13294232	1.100922856
100004059	6.099807278	3.266640191	1.352501792	4.942827244	3.014986841	0.809785186	5.290034075	8.969765059	0.576461508	0.298844143	1.49827238	2.694597503	0.521699781	1.576168544	4.337050037	0.41789513	1.600692654	2.646074815	0.053296704	1.160917645	1.469584607	0.172602522	0.11792819	0.443518271	0.656457209	1.117340477	5.939304888	NA	NA	NA	NA	NA	0.058594751	NA	NA	NA	0.197487843	0.113846022	NA	0.169136062	NA	NA	0.195848236	0.177475742	0.353112176	5.762398603	1.665928596	8.54087269	1.282914383
100004089	1.100978044	2.155490898	1.418589782	1.717048355	0.599757226	0.89098819	6.591459375	1.551679724	2.051292862	1.665287552	1.152891739	1.063816085	0.927348626	1.3676722	0.946571287	1.092953544	1.556127484	1.314952349	0.939820885	1.099027516	1.588248648	0.826555905	0.727143843	1.030198435	1.224092958	1.197999435	0.841719986	1.087250219	0.811123106	0.815255816	1.244084711	1.396100797	0.846269673	1.443075626	0.942230088	1.20813662	0.751550925	0.888273204	0.85472505	0.915844681	0.802797456	0.92529617	1.600280765	1.111017935	0.7125172	1.103540139	1.134572529	0.801875472	1.355501091
100004251	1.286619863	1.442978424	1.340878953	0.763795999	1.002917214	1.091582452	1.304229734	0.786044016	1.619238913	1.327305656	1.203145253	1.010865317	0.603855485	1.44289138	1.165519968	1.370615431	0.563678818	1.522196077	0.416421307	1.376649889	1.019326696	0.773309702	0.374533318	1.0515421	1.174694103	1.124997653	0.505527515	0.931400792	NA	1.323955274	1.639835552	0.903467378	0.610055335	1.075167221	1.042516597	0.777290438	1.170339427	1.080305898	0.456089669	1.479344031	1.656325509	1.066526495	0.67124826	1.676873699	1.522288869	1.175156423	1.305287568	0.985105308	0.428873561
100004284	0.528454599	0.608441683	1.049000177	1.026015013	0.227698836	0.934965033	0.968001563	1.098443725	0.617856857	0.831259391	1.334853556	0.500853025	1.004808096	0.989575334	0.955139986	0.476066564	0.834185772	0.9999575	1.357229706	0.744482597	1.150306194	0.674413089	1.258246429	0.782121307	1.065652191	0.891560539	0.984162959	1.053379327	1.13689384	1.200291099	0.974934394	1.864499201	0.983668838	1.101120725	0.995682606	1.043646141	0.776377727	0.8123276	1.096140675	1.158289319	0.866844189	0.475333224	0.814148822	0.49449945	0.704559399	1.267099823	0.880723308	0.450116769	0.845792617
100004290	0.623093352	1.143622074	0.953429973	1.094273726	0.339736613	1.316283408	0.654494592	1.429948738	0.708661792	0.783779778	0.712656313	1.288513052	1.193712633	0.626206092	0.821368524	1.159787229	1.964462611	0.808118009	1.451542089	0.601260892	0.415048265	1.093398937	0.931771806	0.541889456	0.616290116	0.740264091	2.024067747	1.260648091	2.533214464	0.759377712	0.999264281	1.577918488	1.061338403	1.000735719	1.54106069	0.949283274	1.228575973	1.148344595	1.382718828	0.789644972	1.228962225	0.781568131	1.112885252	0.822850781	1.121246481	0.956573108	1.102799411	1.248841498	1.667988436
100004488	0.686952432	0.806633104	0.869935259	1.016876326	0.37403169	1.022214086	1.052035257	1.041111942	0.958551532	1.396012242	0.678323938	0.930347947	0.703814754	0.589698452	0.528639693	0.876828899	0.998308997	1.01326577	1.672268252	5.796269632	2.573089598	1.904811339	1.154720017	1.112815304	1.335831274	1.834031004	1.217855702	0.932100092	2.804593416	2.165251037	1.064853498	1.388074995	1.187526494	1.538005863	1.682733126	1.521168261	5.388369331	7.347087432	3.641250627	8.46626404	6.869355388	4.217307061	6.473060585	2.906366428	1.636178009	1.001691003	1.016874527	1.137760874	0.923931979
100004523	0.416727226	0.264984999	0.491128109	0.575531879	0.220112959	1.002260762	0.79353477	0.579897654	0.770771977	1.271263515	0.702610748	1.234607846	0.786322684	0.916621269	0.783636371	1.036427934	0.786852641	1.014524215	1.656996836	1.366254106	0.925104036	1.340977106	1.296949574	1.322768639	1.172096665	1.141274078	1.994413048	1.12681454	2.559870219	1.270565404	1.677249623	1.803836948	1.410744356	1.879339889	3.683649775	1.24887649	2.303021344	3.10387114	1.740331117	3.119601229	2.409613803	1.638952956	2.29348004	2.128563991	1.357608699	0.649986441	0.808718733	0.969323019	0.568816785
100004606	1.018566378	1.550690274	0.511347368	0.719939815	0.422338791	0.414909245	0.491094838	0.54065758	0.26826536	0.664409108	0.501346488	1.508699306	1.249709462	0.837641035	0.895179778	1.165001413	1.470585924	0.799714795	0.757877283	0.402299603	0.498531869	1.588122458	0.98144485	0.864357457	0.678311902	0.922562426	1.00947501	1.881774782	2.387350684	1.469597813	1.080502963	1.254631302	1.093363376	1.20341834	1.118823325	1.540592081	1.057855013	1.111175571	1.69864116	0.583842516	0.812283266	0.842184848	0.693912077	0.476958116	0.687395785	0.742217223	0.277838807	0.792895333	0.558544632
100004635	0.768983868	0.735624294	1.279057329	1.161834497	0.396332351	1.161032868	1.00982346	1.09999552	1.246451875	1.474813513	0.774849675	0.795854108	0.912892934	0.702675934	0.728766453	0.932345798	0.634244725	1.02470807	0.968123678	0.743678978	0.833726947	1.001249226	1.240853278	0.60056354	1.028511404	1.376892614	1.082686111	0.751224498	1.204757607	0.818161599	0.779715446	1.459422132	1.214911565	1.138804886	1.144651492	0.89009741	1.478944859	1.29542732	1.288821367	1.497503912	1.156221499	1.096611703	1.391304974	1.378547725	0.672081257	0.940538707	0.988426793	0.683696684	1.062110986
100005350	0.753638516	2.238167492	0.882049048	1.568392362	0.364461988	1.064572836	1.204196627	1.095703862	1.263753541	1.454954523	1.071675366	1.841699963	1.069146859	0.988521173	1.095797473	1.284562844	1.896854901	1.471022339	0.51267311	0.466014153	0.623069516	1.008243089	0.9714866	0.576773875	0.898485059	0.829332636	1.340930916	1.025682041	1.905505017	0.999444137	1.236135872	1.261827286	0.936027869	1.777184168	1.503254855	0.778187257	1.430031635	1.305887275	0.920243028	1.014789131	0.847917116	0.78879743	1.020039794	0.759287903	0.660335599	1.864649701	0.9910157	1.818114706	1.141657612
100005357	0.632065266	2.842977952	1.029317632	1.921751361	0.485489464	1.027737012	2.091479633	1.634677242	1.198200929	2.223169386	2.02705865	6.847241036	1.548252479	2.662311565	2.849458006	3.094216578	8.157511187	3.085615089	0.644927184	0.714349331	1.197410915	1.376875275	2.459793145	1.552588818	1.749839391	1.518674693	3.281210607	0.969131331	1.66810492	0.429067481	1.534490627	0.837002198	0.858956182	0.982157463	1.150216664	0.45105577	0.698170075	0.717556751	0.608130011	0.863782657	0.646877101	0.463072197	0.859723181	0.515446285	0.574868465	1.836028972	1.059400012	1.245322073	2.282611262
100005373	0.699945991	1.005667981	0.57365603	1.031256763	0.506758878	0.723048816	1.700496981	1.416486475	0.760870455	0.903985525	0.412331515	1.10333853	0.505750847	1.054644255	1.145873994	1.228934129	1.332480634	0.775320201	2.301245318	0.72589938	1.553802929	1.439832326	1.095903338	1.476687575	0.8172929	1.314790758	1.236356972	1.105773097	4.964590227	1.00652783	1.58889294	1.974700027	0.782292579	1.639711746	1.464792028	1.043836243	2.161667131	1.994520698	1.982526161	2.077039313	1.6935176	0.987176116	1.039127985	1.669482785	1.791672922	0.813853506	0.633513427	0.674444672	0.983393809
100005384	0.436584639	0.618304688	0.627671237	0.954949485	0.206412657	0.937925529	0.942310828	0.980519152	0.766336645	1.054079734	0.568121124	0.839728561	0.716681565	0.635193712	0.659031748	0.962831779	0.923858838	0.991965907	1.730259126	1.905221317	0.92417368	1.214570437	0.977269533	1.366639118	0.955028195	1.268509617	0.976482428	1.03657227	1.277460125	1.46686007	1.453760394	1.259469154	1.163588524	1.207261606	1.633388993	1.232280299	2.103481815	2.285539195	2.066656547	2.765054788	2.503668471	2.137540972	1.654663316	2.465842455	2.365137996	0.793435545	0.977528153	1.069023484	0.847026149
100005462	0.707393293	1.125581061	0.811374113	1.14940402	0.443797951	1.144289873	1.270634014	1.134117273	1.547537819	0.981672148	1.783573312	1.014362387	0.956582158	1.177379637	1.456417204	0.897423511	0.906813693	1.782665196	2.777425352	2.310553599	1.491323587	1.697287603	1.129087053	1.883560433	1.479024572	1.070168199	2.13402213	0.358059896	0.305482769	0.411798855	0.819308138	0.457167135	0.869032899	0.366456874	1.14339452	0.474878102	0.805275658	1.253647064	1.281783574	1.174495557	1.032317401	1.006046242	1.920874406	2.890358539	3.191136742	0.767180814	0.851057387	1.031984786	0.775692274
100005463	NA	NA	NA	NA	0.217659725	0.78662747	NA	NA	1.000351996	0.852115136	NA	NA	1.04628466	1.643736542	1.361694638	NA	0.644143537	1.735148127	0.536559409	NA	NA	NA	0.957576291	NA	NA	NA	0.706353244	1.049844656	1.58979598	1.313108258	1.993790579	1.941515951	1.536138664	1.096606268	1.375350964	1.440938834	NA	1.449131288	NA	1.267227843	NA	NA	0.841640519	1.203832901	1.737906342	0.989860879	0.513652201	1.080601069	0.622292316
100005710	2.514075065	3.015619138	0.791950359	1.740989413	NA	NA	1.048038097	1.175772364	NA	1.056134965	0.844939457	2.077814947	1.298894093	1.414102615	1.206422921	1.325241712	3.02921537	NA	NA	NA	1.076159366	1.342044158	1.870088027	NA	NA	1.803875267	2.167085154	0.650625107	2.178262296	0.555183859	0.676280058	0.909730148	0.530174348	2.153404961	0.876425414	0.8447453	0.580335052	0.936308657	NA	0.691524001	NA	NA	0.544233408	NA	NA	1.15617301	0.098831123	1.421784932	0.912495572
100005711	1.451140426	2.269306869	0.557468693	1.497204855	NA	NA	1.169085367	1.084119866	NA	1.599139452	1.298916859	2.663204106	1.591017709	2.380601656	1.615946694	1.686887369	3.374905889	1.615975791	NA	NA	1.241319047	1.209106681	1.383176754	0.770005201	0.665242725	1.875729702	2.150897829	0.547770249	1.128427554	0.34507949	0.665813756	0.644501911	0.567008922	1.339270971	0.943573712	0.606577411	0.304561706	0.435091529	NA	0.599737762	NA	NA	0.45280442	NA	NA	1.595333181	0.805851619	1.520237069	1.214656963
100005714	1.371824402	3.059470253	1.090110175	1.765684063	0.599658617	1.255731525	1.121739568	1.149623458	1.298364168	1.724897863	0.887436411	1.266169638	1.170943188	0.9645972	0.828855723	1.216181684	1.41291394	1.54335126	0.345971216	0.400513928	0.55762349	0.842914083	0.805592414	0.507236553	0.67977674	1.75053867	0.793515338	1.031188018	2.169562403	1.017321801	1.030865722	1.362834388	0.801133939	2.153344037	1.334001288	0.777914299	1.491509195	1.419490882	0.984139079	1.228057245	0.860646583	0.824108822	1.084947462	0.75669767	0.481009946	2.076081212	1.078256982	2.031608304	1.077685666
100005715	NA	1.725597277	NA	0.46797878	NA	NA	0.196686413	NA	NA	NA	0.282548459	1.670866602	0.893249354	NA	NA	0.795868376	1.629306258	NA	NA	NA	0.171235882	1.05124224	0.713934154	NA	NA	0.539979052	NA	1.432915043	2.474483902	0.91478171	0.805802893	1.012605483	0.901441073	1.253216655	0.979293627	1.14396251	NA	NA	1.365434124	NA	0.528090557	NA	NA	NA	NA	0.40581368	NA	0.604909355	0.24516856
100005716	0.948152362	0.974276897	1.173026889	1.086543249	0.532419373	0.918007737	0.967025794	1.01856216	0.692802788	0.967988112	0.688133477	0.91808467	0.960261625	0.628125136	0.699959223	0.897173717	1.242124722	0.696498529	0.445431103	0.482707426	0.609629105	0.616665987	1.081419566	0.534736686	0.650661189	0.84852207	0.747196638	1.785053854	1.268711229	1.493957383	1.285304977	1.585159996	1.028932171	1.553868115	0.89172453	1.327474109	1.172710773	1.117176857	1.311647458	1.206109509	1.06192087	0.944383935	1.094167991	0.580469226	0.439575604	1.017761532	0.978297882	1.024181084	1.034757642
100005717	1.304524479	1.330418492	1.143561381	1.320957102	0.605250379	0.973023947	1.034815898	1.042244189	0.754462236	1.21379749	0.789519814	1.294091033	1.155581219	0.841803568	0.843589423	1.133007047	1.597332448	1.018145404	0.486022431	0.316173611	0.554074085	0.884241263	1.071387999	0.558137811	0.656433443	1.077549467	0.996747893	1.357822016	1.696902128	0.895273552	1.091449032	1.555330524	0.922916835	1.621025732	0.942844611	1.11421876	0.902085423	0.952071516	0.925100508	0.910432257	0.70513006	0.511154724	0.647968064	0.348138281	0.336907115	1.195612278	0.95570533	1.409362082	1.032728832
100005718	1.123207063	1.222932256	0.742602916	1.135034015	0.346708378	0.727258591	1.112401689	0.90220894	0.552986038	1.954545912	1.584301556	2.982628067	2.016352609	2.197342541	1.238176169	2.10488818	3.480127649	1.47556488	0.697143509	0.427317	1.487408597	1.79599118	1.180966058	1.000433443	1.101272014	2.274362051	3.177765935	0.987926093	1.25672056	0.781329103	1.079691038	1.206924529	1.075197812	1.501507454	0.870105039	0.975395504	0.694165194	0.791235218	0.7488735	0.98069879	0.879756743	0.383992088	0.494830886	0.373152492	0.406084778	1.131085686	0.610392117	1.229877515	1.084598457
100005719	0.765352428	1.391217565	0.608171007	0.94856071	0.365754034	0.707739341	1.35270423	1.065435394	0.421284539	1.322433446	1.136071231	3.071200972	1.535363009	2.151426064	1.214282279	1.922263906	3.0056273	1.001899815	0.422273525	0.386955006	1.009601279	1.354074983	1.044411178	0.627876777	0.73236058	1.528900031	1.95857081	1.402636895	1.06159368	0.831992641	0.867487916	1.172001178	0.836630354	1.167960465	0.557218094	1.024294784	0.81257966	0.840427579	0.786312916	0.620181324	0.695807181	0.425817041	0.843616382	0.361398288	NA	1.667051439	0.657766996	1.624083159	1.861187264
100005720	0.798886381	2.881820974	0.947933256	1.894406878	0.491264849	1.156152956	1.84848018	1.430339141	1.1786075	1.80957592	1.605581385	4.586532762	1.367930988	1.835624169	2.095526448	2.652682402	5.316190222	2.013331094	0.423970645	0.549955649	1.208870667	1.006517269	1.660309852	1.010837651	1.209098125	1.450867564	2.036257085	1.000121994	1.583878974	0.688173799	1.302527529	1.004400719	0.902300468	1.264187947	0.958542787	0.689899571	0.895142811	0.896631537	0.788955257	1.046201103	0.679864636	0.555155777	0.915740662	0.461943253	0.41949587	1.711458499	0.920134438	1.397689317	2.835588464
100005724	NA	1.149135326	NA	0.583957704	NA	NA	0.565201269	NA	NA	NA	0.779969782	2.009000393	1.085661731	1.134229536	1.029219366	1.300553709	1.708570149	0.691858421	NA	NA	0.446479572	1.03393615	0.588262868	NA	NA	0.645369642	0.851636854	1.362418074	1.795820185	0.968575004	0.842498347	1.181870307	1.030523073	1.23014368	1.537190186	1.111524521	NA	NA	0.572335875	NA	0.344134782	NA	NA	NA	NA	0.600188546	NA	0.654698369	0.668392527
100005805	1.497191419	1.620118301	1.342153024	1.408861241	0.887762582	1.27563296	1.084210403	1.143972624	0.647545578	0.997973431	0.691675388	1.072717366	1.255798456	0.53785999	0.726123139	0.97267464	0.836200713	0.706382712	0.734409728	0.614148351	0.463045498	1.106334106	0.81577039	0.771475946	1.154995277	1.505885673	0.905213809	1.046846275	1.340436124	1.154540573	0.97437586	1.309571128	0.537907029	1.42111473	1.134133769	0.910576181	0.821430671	0.957536131	0.825225098	0.700840026	0.561183171	0.667309524	0.537914868	0.472061181	0.389932226	0.926788731	1.092943856	1.737831767	0.951624979
100005864	0.869425957	0.715402751	0.657986925	0.697782171	0.877276497	0.866065746	0.967617518	0.678050349	1.15708874	1.451690477	0.990581797	1.144796865	0.915457518	1.01871701	0.979420177	1.166281454	0.974413316	1.281391951	0.713943425	1.053859982	0.833821972	0.851148851	0.967951179	0.882234447	0.791721137	0.907534714	1.004585124	1.21007208	1.288617988	1.509673403	1.740623509	1.47912189	1.098013765	1.798497332	1.246970283	0.935785312	1.2045194	1.16513098	0.790189319	1	0.69258375	1.294032446	0.790934459	NA	0.666171914	0.8657814	0.882018906	0.695277339	0.715320441
100005946	0.986784206	0.955855701	1.008496921	0.639367688	0.601564238	0.793128894	0.679011735	0.838227905	0.978100896	1	0.837006708	0.979445058	1.030908179	1.783712753	1.36017274	0.830877916	NA	0.893293526	NA	0.890767011	1.257271566	1.206325945	NA	1.246553494	0.908151133	1.087481191	1.193395603	1.709459988	NA	2.32368703	0.679374711	1.674599157	NA	2.231254947	1.026682829	1.148286341	0.588566373	0.8742954	NA	0.850442126	NA	1.218906623	NA	1.071703927	1.042211726	1.169600624	1.026521922	0.684038326	0.991361292
100006018	0.433356204	0.617590304	0.532488117	0.761242413	0.277935151	0.683356464	0.812256392	0.958194197	0.885791009	0.528265498	1.011774133	0.929159016	0.914674641	0.843045808	0.828312312	0.949817466	0.67605511	0.908301268	0.581330582	0.882820228	0.710961269	1.88970534	0.998931889	1.30806128	1.119996927	0.573836159	1.04880821	1.03932081	1.376050854	1.322759484	1.807667356	1.622141973	1.66423738	1.290159781	1.303236615	1.937684182	1.803282807	1.821798807	1.976206763	2.191348612	1.727686704	2.604818644	1.367186259	2.497297544	1.258226479	0.624048795	0.634281485	0.726853183	0.63939264
100006056	1.293379228	1.243024813	1.581936817	1.282870982	0.917495409	1.268756487	1.720988103	1.214028442	1.341555699	1.025106236	1.456995591	1.44567117	1.82735249	1.541558361	1.7740838	0.974658671	0.833895193	1.773955164	0.876553615	0.520923342	0.607876971	1.377959741	1.030664206	0.612947011	0.948541088	1.037428696	1.546854623	1.02543448	1.545900941	0.725206483	1.708705565	0.887594148	1.17407138	0.690802956	1.606018399	0.761703675	1.106022835	1.192395383	0.659060867	0.434306828	0.683599329	0.739600429	0.565968187	0.379632012	1.150766051	0.910620026	1.305080686	1.112423595	0.901699772
100006115	0.610503535	0.850327681	0.68118415	1.585707538	0.528756502	0.721569202	0.90730263	1.957485086	0.581310188	0.787724876	0.609976765	0.864806196	1.076648221	0.430172791	0.685240455	0.975500002	2.550016038	0.464701465	2.285112578	0.923993974	0.946603587	1.351772614	1.94003528	1.217715838	0.8598039	1.056161616	1.713767941	1.197084079	4.115447998	1.077671768	1.155301878	1.495410451	1.81583013	1.255711044	0.845230286	1.024499998	2.027893713	1.724583147	3.019364097	1.329947259	2.134589965	1.166102249	2.679217674	1.269119135	1.625676837	0.521726059	0.72767201	0.800452721	1.442717065
100006122	0.871344899	0.691330924	0.799146561	0.85595479	0.626015096	0.981247928	1.013192018	NA	0.847296677	0.906637775	0.715107446	1.003885656	NA	0.71731468	0.976012977	0.893034636	0.833453379	0.247029952	0.586140966	0.992524862	1.389233783	0.991595458	0.55270023	1.025189501	0.638458191	0.870569161	1.31287237	1.486053796	1.251087308	1.07026092	1.054339515	1.352222357	0.550538728	1.517026032	1.123947411	1.215254111	1.434216429	1.36087859	1.491120289	1.537698169	1.320882167	0.733953105	1.095039508	1.326430516	1.463889668	0.870568803	0.6975518	1.12423781	0.899077226
100006353	0.619794716	1.32683905	0.835687484	1.682411622	0.787036702	0.968206076	1.225811223	1.281338945	1.284602306	1.006791467	0.761274267	0.811571776	1.262002072	0.546727947	0.710794927	1.182704377	1.339916185	1.168604121	0.816851929	1.332281827	0.900068603	1.496595303	1.227915089	1.459572126	1.600306424	1.533450734	0.807625906	0.609909875	0.641939091	0.78647008	0.747527429	0.697197908	0.627515508	0.82355408	0.600630071	0.905878884	1.62512641	1.416818059	1.667848464	1.864065026	2.37044049	1.898810829	2.200983874	2.538909838	1.849258573	1.086378556	1.581597638	0.928285762	1.083294465
100006367	NA	NA	NA	NA	NA	NA	0.85127596	0.89294967	0.991507952	1.008492048	0.779414113	2.120445052	NA	NA	1.209908263	0.79804399	0.407337053	1.402191296	1.679175535	NA	NA	0.919498723	NA	NA	NA	0.935174516	1.128229207	1.078628418	NA	NA	NA	1.165239255	1.810052697	NA	0.729653525	1.495258459	0.943820921	1.023155352	NA	NA	NA	NA	1.015241831	NA	1.254801952	0.854019244	NA	NA	NA
100006372	1.533953936	1.710753203	1.011820134	1.954856077	0.711831091	1.146948859	1.744403502	1.248040455	1.208306697	1.299921122	1.523606703	1.273680596	1.134049728	1.358152442	2.019450776	1.059640181	1.537810345	2.117226426	1.424236698	2.260886395	1.663293218	0.788360145	1.069391359	0.875942196	1.562696785	1.192440119	2.122885571	1.429952492	1.565576698	1.900836581	1.874338891	1.611150477	1.099705016	2.379177748	1.233674522	0.650753964	0.53437326	0.735525474	0.709936649	0.39425161	0.528567239	0.668066121	1.389459912	0.976552566	1.501036431	0.981091614	0.881107814	0.919253341	0.920337855
100006430	0.806618871	0.95196862	0.88355795	0.935207428	0.569687963	1.049002521	0.357086341	1.317219568	1.224514591	1.010213875	1.164815474	0.755506296	1.708492674	1.687135941	1.129588183	NA	0.875201435	1.318306167	0.732005133	1.311864434	1.227360029	1.012855205	0.978947105	0.93871751	0.977606802	0.893446369	1.087689001	1.287548832	1.153150395	1.147745507	1.234863674	1.307845974	0.674089542	1.019988325	1.137439342	1.075671828	1.090127676	1.436901028	1.384815041	1.119288853	0.692982913	1.256664417	1.004009894	0.989289351	1.40490743	0.853402998	1.193876385	0.561925183	0.870800729
100006435	0.738016693	0.675043327	0.834111501	0.855272886	0.281854261	0.958216364	0.9174211	0.955672363	0.891718675	0.905084863	0.867390628	0.870444796	0.848858138	0.773177857	0.994986973	0.861024863	0.80336494	0.791533771	0.940177227	0.990402705	0.730478781	1.009431396	1.06156009	0.847353004	1.03892421	0.990568604	1.09327051	1.377908434	1.039591015	1.221955281	1.239947265	1.209727382	1.361660803	1.078672907	0.905526795	1.421609813	1.208192429	1.247942621	1.202177825	1.218186017	1.251915984	1.238184605	1.142478174	0.944515864	1.177824443	1.053073706	1.10212788	0.900916165	1.012957747
100006438	2.129018761	3.136765834	2.763122987	2.994566066	3.468655697	2.807801016	2.683136669	2.566562889	2.367163738	1.260908027	1.533209906	1.222366912	1.095226461	0.829318588	1.016679854	1.411988203	1.26530045	0.947637587	0.494432702	0.806335132	1.043756878	0.700401445	0.74391699	0.420607259	1.178202849	0.868993872	0.845399984	0.943786393	0.630157026	0.680546247	0.777538196	0.523585655	0.673145847	0.845269982	0.829745951	0.495284504	1.790027353	1.201042383	0.684470216	0.901991197	0.696065796	1.056213607	0.983320146	0.59892442	0.678699323	2.624630447	3.571631473	3.061932881	2.642935326
100006726	1.87574824	1.533293227	0.92363371	1.327801846	0.795634608	0.767291585	0.860343564	0.646548573	0.698000843	1.012369291	0.630867662	0.897177755	1.114075754	1.141345739	1.187402194	1.002340653	1.591414669	1.080837072	1.976597293	0.856883301	0.773511637	1.561895259	1.557236919	1.047441453	0.696638174	1.468366091	1.779484801	0.938979057	2.71070506	0.776113214	0.881399875	1.929569872	0.863760446	2.006821005	1.0432922	1.273083251	1.202115966	1.290773717	0.791073236	0.822954352	0.52197656	0.599355284	0.879952996	0.546884838	0.772779266	1.22691324	0.738877112	1.641275883	0.6452867
100008903	0.790857986	1.045069941	1.336095684	1.197593643	0.857848056	1.056686584	1.196084051	1.223049627	1.074195549	0.990500445	1.249148362	1.232334079	0.87934583	0.727135085	0.801011509	1.1900141	1.163994351	0.917344903	0.966611952	1.052975093	1.091077959	0.790707479	0.621307866	0.837988938	1.044563691	0.807951239	0.92679922	1.053300256	0.999433571	0.846729154	0.980812999	0.958354393	0.751417561	0.878066979	0.934748442	0.571319282	1.038142494	1.042050057	1.056687081	1.071015832	1.051436229	0.851532704	0.846032261	0.804441497	0.769141957	1.294764758	1.348123445	1.244137632	1.401741975
100008904	1.005485705	1.347485988	2.046255348	1.428755227	1.776437102	1.612997953	1.517810035	1.45081991	1.334767972	0.915062552	1.177948409	1.085891877	0.823854464	0.392648263	0.531269744	1.146464082	0.901117133	0.590319152	0.983724217	0.46948114	0.637460408	0.562603379	0.40337915	0.482822119	1.013214869	0.820534226	0.706191569	0.962040164	0.783887513	0.520879515	0.740588486	0.991338342	0.756229538	0.937557863	1.059130951	0.484178765	1.012869057	1.047944367	0.639501574	1.031498463	0.849526285	0.704667658	0.723912227	0.550760128	0.457982586	1.475366833	2.537297146	1.739845541	1.541739845
100008905	0.724031561	1.284878941	1.665992248	1.041246882	1.168145071	1.411999045	1.153503648	1.252828675	1.19346382	0.968142219	0.918425467	0.901569746	0.877294324	0.439505437	0.576063822	0.877448322	0.753113463	0.607485392	1.316296686	0.800469044	0.909627996	0.616332841	0.452178258	0.805920706	1.148358931	0.814831728	0.647337667	0.976969398	0.553998174	0.547973462	0.680101794	1.193060438	0.723578451	0.998942791	0.950314669	0.403819253	0.942492483	1.044040772	0.642886389	0.946799202	0.903235635	1.038430395	0.853006219	0.848642764	0.766203974	1.89246741	2.779015722	1.996752691	1.518698685
100008928	1.34052239	1.051142034	0.785400309	1.13575778	0.483844376	0.841321095	1.030110772	0.629966101	0.860625268	1.127181312	0.981327246	1.445737277	1.164521126	1.155980962	1.252612164	1.369129555	1.35893674	1.338951319	0.920338076	0.730781606	0.998598351	1.74922798	1.278275367	0.7366402	1.252253387	0.81818549	1.16012896	1.094813404	0.953502841	1.148162623	1.142278402	0.996987231	1.387581917	0.857700242	0.788836496	1.211962939	1.232838165	1.291538679	1.315922704	0.767335529	1.079775822	1.163388076	1.082279427	0.915668285	1.151153851	1.029992013	0.92237755	1.043493731	0.799683793
100008933	1.322205236	1.700708753	1.924354512	1.874613426	1.208714852	1.383670746	1.670136322	1.321985971	1.57838191	0.882211197	1.323102254	0.934560446	1.359996248	1.147830368	1.142009468	0.956082608	1.056783111	1.917169592	1.978447104	1.802854702	1.232997783	1.019716419	0.941753082	1.169981054	1.684057387	1.170643772	1.466304906	0.255155787	0.20868771	0.288908625	0.390694144	0.345064675	0.290825463	0.239372168	0.508532042	0.34575214	0.469595078	0.810701941	0.792009867	0.62582883	0.702104039	0.748774484	1.108421744	0.757804663	1.209534434	1.507627574	1.615103738	1.946985905	1.550215007
100008934	1.109466558	1.360306992	1.377378312	1.095967083	1.068495389	1.133699078	42.29720439	3.905270223	11.02709817	0.698908603	1.032835298	1.907563908	0.883880005	1.15404459	1.007855725	0.993673398	1.071308509	1.247741333	1.458643633	1.715279561	1.065046107	1.21548967	1.363884674	0.746795845	1.640282479	0.649970818	0.891963348	1.151447414	0.877057313	0.841764912	0.967293101	1.110995681	0.728942454	1.117841718	0.905118478	0.930063033	0.927938602	0.889062682	0.989004319	0.831627174	1.076111824	0.950583635	0.780716704	0.965647251	1.175545699	1.128749854	1.006326602	1.129345162	1.06947006
100008939	0.913462685	0.578853004	0.700004459	0.75185134	NA	1.182787905	1.299995541	0.789512334	0.968189859	1.387253055	0.964103322	1.151173498	1.336707786	1.452027294	1.793989881	0.984330747	0.970717123	1.338090629	NA	1.365180032	3.244610491	0.896499183	1.272720337	0.957747016	1.106025854	0.886620361	0.944428815	0.949444704	1.399727246	0.816196421	1.480466161	1.039738219	1.43234325	0.809430031	0.878352796	1.442160624	1.071707524	1.03558198	0.916915022	0.74882816	NA	0.931493784	1.059543281	0.685279406	0.67378751	0.866345911	0.843323971	0.889694893	1.030980435
100008952	NA	0.695949385	1.105670277	1.782089944	0.828937551	1.575293858	1.288873808	1.13523577	0.915433859	0.712968791	1.911350953	1.254118025	NA	0.335869186	0.451312532	0.85172739	1.711412616	NA	3.133790882	2.797014991	1.82411943	0.774363802	0.745653931	1.695106533	1.230560132	1.06367363	1.317647531	0.523487656	1.511625701	0.868053541	0.768569651	1.678813221	0.369420895	0.644595623	0.836017871	0.531027714	0.798352243	1.711790258	2.90361204	1.045364406	0.681695701	NA	NA	1.077930963	NA	1.252226169	1.313249012	1.130299066	1.251076825
100008976	1.354799647	1.176348728	1.716782267	1.428259905	2.633776652	1.693095641	1.8452514	1.806772611	1.413836141	0.561337341	1.880104837	1.868971066	1.37497904	0.719697251	0.659045084	1.632575636	1.509406174	0.979597585	0.97528582	0.776871922	1.270758218	0.726757974	NA	0.440068526	0.936612918	1.326266829	0.793446612	0.889837698	1.245478222	0.493576543	0.776220201	0.938390489	0.775940184	0.80636291	1.095503126	0.836410629	0.985416816	0.822409781	0.885768779	0.944706978	0.91228531	0.717020157	1.064624443	0.530581733	0.456452408	1.305980881	1.978360224	1.363984038	2.038642339
100008979	2.159162943	2.534092926	1.709977026	1.391892428	3.46987279	1.414035638	1.438972602	1.481339071	0.905043406	0.833595014	1.010244337	1.08624098	1.283153201	0.234151352	0.604078087	0.802605205	1.060530175	1	0.637758241	NA	NA	0.507092963	0.455481772	0.365931719	0.684159366	0.979297615	NA	0.76875098	NA	0.452377793	0.334667878	0.605480996	0.534206676	0.902613306	0.546015928	0.942391115	1.036086126	0.81889377	0.680176415	1.087929986	0.63758417	0.467492671	0.591093424	0.458983873	0.777397656	1.591893117	1.758632457	1.641518864	1.670997186
100008980	0.850879153	1.517310571	1.420900664	1.649642534	1.328323496	1.313642933	1.612031221	1.688135043	1.128030091	0.758893149	1.389249219	1.367082827	0.763945539	0.469834586	0.700017882	1.417132535	1.351552702	0.766437846	0.960446929	0.833277423	1.070758921	0.813127993	0.450306805	0.53694249	0.971486909	0.907436568	0.832658036	1.049896999	1.111668816	0.670475969	0.99002432	0.890383781	0.626376005	0.653577525	0.890255588	0.573574144	1.2019316	1.261074765	1.049205277	1.171561363	1.052516823	0.707430542	0.815287868	0.584322776	0.657492248	1.319075509	1.487369146	1.491974239	1.544917402
100008981	0.653167291	0.946203938	1.183486809	1.12926951	0.82703188	0.959807717	1.099374112	1.192007344	1.004464989	0.816854458	1.070415827	1.092873501	0.721708355	0.531320841	0.645750464	1.02665533	1.060367992	0.713078985	0.998177868	0.894530877	0.958634958	0.720813819	0.491216542	0.756277217	0.930179252	0.688299046	0.702998304	1.221123552	0.902973122	0.86115863	0.802687633	1.057951072	0.724827211	0.917941822	0.880414634	0.58018077	1.052319828	1.06513582	0.950822455	1.13201532	1.009618761	0.857974207	0.754706106	0.753306705	0.778048277	1.67006343	1.753858203	1.678568306	1.674735045
100008984	0.648809882	0.892004672	1.305195205	1.067147089	0.804624364	1.302689921	1.319022303	1.22907791	1.322547379	0.879594228	1.255257981	1.102879152	0.927343898	0.646368251	0.832907795	1.007890745	1.062548486	0.810071755	2.096314144	1.282126004	1.332417101	0.924121241	0.738946813	1.142975286	1.461087948	1.193688018	1.34356567	0.875772377	0.968645889	0.734304474	0.977097547	1.030248176	0.760711483	0.776083661	1.326207314	0.43794561	0.873520671	0.925293901	0.756208609	0.747642838	0.750265804	0.782949905	1.109023667	0.972589695	0.89901337	1.095123911	1.362745052	1.079164199	0.946260324
100008996	0.705295997	1.061651777	1.066562815	1.239596106	1.374410884	1.089109799	1.194627262	1.044633101	0.896836916	0.360161574	0.982751933	0.829832003	0.663790946	NA	NA	0.763677919	1.314917461	NA	1.515435883	1.376233494	1.101847218	NA	0.581687979	1.158669286	1.088913774	0.871952237	1.206751583	NA	0.665342459	NA	NA	0.810139886	NA	NA	1.083464711	NA	NA	NA	NA	NA	NA	NA	0.715939708	NA	NA	1.022409349	1.237118691	0.773164252	0.841970922
100008998	1.293825472	1.654979107	1.417967499	1.33803051	1.201622629	1.429081322	1.458339742	1.372925948	1.242796568	0.955718104	1.282111712	1.225356734	1.271086675	0.901791129	1.181122741	1.142498591	1.181425947	0.998474956	1.173253965	1.001525044	1.229559977	0.83038592	0.828239941	0.738684312	1.078717244	1.249921578	1.12855581	0.635725102	0.567627649	0.519301766	0.6884618	0.543029193	0.610224761	0.545695374	0.8806115	0.611502868	0.564124129	0.627965679	0.483264245	0.48267325	0.547720183	0.494591805	0.904918175	0.46328827	0.552997403	1.046414459	1.473441282	1.354486994	1.369581695
100009028	0.873857374	1.426088405	1.365318025	1.387777391	0.968887345	1.311005705	1.433636209	1.34547937	1.138430571	1.629844242	1.900668206	2.040886683	1.937092754	1.663181183	1.866664342	2.08915456	1.637204126	1.961405653	0.452464793	0.634005366	0.651135161	0.919603827	0.918628386	0.464063536	0.998771012	1.171079279	0.76964014	1.120259465	0.969641448	0.733673769	0.843243337	0.900075144	0.905084573	0.997026938	0.830020635	1.001228988	1.204743144	1.103029414	0.815618104	1.088420073	0.900988591	0.927802571	1.039205814	0.570653989	0.576273189	1.984591515	2.036098593	2.10010091	2.076261687
100009035	0.638459877	1.160997451	1.476315306	1.71259214	0.741104801	1.131158333	1.684976638	1.568712983	1.175116971	0.888715252	1.505317006	1.491245137	0.801808542	0.719688939	0.823952123	1.473616577	1.56100151	0.990389064	1.245584196	1.124226908	1.320862865	0.890847855	0.529186264	0.763518607	1.229531943	1.019215458	1.109372811	0.990433606	1.173249417	0.77544021	1.300937156	0.871426544	0.619851625	0.698279526	1.068956062	0.4486644	1.244228055	1.249209448	1.118316789	1.179657623	1.045891814	0.732667082	0.920532507	0.708448562	0.734999987	1.244205807	1.354340902	1.38756111	1.460625448
100009037	0.824008673	1.526554195	1.719226568	1.592097087	1.055983134	1.372530099	1.697954246	1.633608835	1.117962395	0.766479181	1.591120562	1.403177213	0.806871501	0.542778007	0.732751976	1.489109758	1.353900869	0.823446887	1.198213771	0.946107134	1.157777318	0.845419273	0.489800813	0.63844959	1.104799643	0.962833132	0.94057012	1.093509478	1.124963907	0.68773133	1.070400029	0.926905036	0.589954254	0.771702346	1.008292318	0.486425761	1.300000246	1.254124875	0.888965111	1.170803238	1.143352619	0.699406169	0.873963111	0.65338221	0.897687152	1.391578114	1.748794533	1.525496823	1.379592125
100009051	0.86927929	1.229346573	1.133408218	1.258935118	1.780738925	1.272495623	1.008525186	1.055020299	1.041147253	0.77111182	1.599058894	1.516865153	1.127111976	0.693964158	0.928400361	1.641190735	1.300216097	0.995978132	1.322752154	0.74589577	1.17160273	0.480837759	0.615987836	0.498584601	0.939891608	1.022868238	1.064059725	0.973166083	1.015851958	0.705524061	1.738381303	0.810186911	0.792831514	0.804579284	1.643341971	0.616831183	0.816346523	1.452596897	0.914045012	0.796030358	1.005586962	0.690433986	1.105624894	0.622034728	0.844637085	0.678850855	1.186337227	0.971762553	0.792848251
100009052	1.126152592	1.761909041	1.776178175	1.331354906	1.829248772	1.258277903	1.587709293	1.350761461	0.981352202	0.657219636	1.340441693	1.249062161	0.932380727	0.418258435	0.515203854	1.107117928	1.01810868	0.774131526	1.775095781	1.841842317	2.120314651	1.332140287	0.481004023	0.989477231	2.112078971	1.635415341	1.32166494	0.951548506	0.673134409	0.878771844	0.713747073	0.70223509	0.466677482	0.638208267	0.57442438	0.793303466	1.284549051	1.419510551	1.35068492	1.218977258	1.554201661	1.348253069	1.855834404	1.092675743	1.439879697	0.907716115	1.333533006	1.409169984	1.140846863
100009055	1.192231489	1.555944839	1.402779123	1.399078228	1.37122607	1.31766828	1.381657553	1.231018106	1.023521063	0.893307648	1.27356266	1.057637277	1.083555442	0.872222342	0.819012875	1.094732778	1.04692707	1.037483391	1.05216936	1.119797792	1.36322719	1.119383549	0.699910875	0.722352576	0.971562517	1.214368906	0.941108333	0.911990306	0.921772262	1.025304229	0.898539773	0.815131854	0.728059963	0.830988742	0.848724464	0.960667372	1.088352007	1.058056961	0.826398102	0.997971998	1.002028002	0.925323854	1.18364434	0.834583625	1.053688601	1.24263731	1.223280461	1.472053915	1.268254031
100009070	0.405428125	1.88288985	0.721230156	1.28562113	0.215145929	1.300370727	1.349556835	0.945343311	0.881662556	0.734881222	0.807137948	1.319628126	1.346340524	1.909792265	2.286618306	1.180919668	1.135761444	1.299060841	0.785049607	0.599414644	1.133218747	1.043513003	1.702390868	0.404198256	0.723345913	0.73476975	0.895280328	1.058434406	1.946423447	0.715908021	1.513329895	1.986948417	0.785277149	1.713239503	0.97387476	1.078083428	1.166187914	1.060745331	0.537142187	1.164403813	0.919788123	0.50345673	0.417756429	0.744350255	0.639701955	1.165002928	0.770419759	1.573190809	0.840482368
100009073	0.836009587	0.997653403	1.210981151	1.10278009	0.709749717	1.169881163	1.162302573	1.123441835	1.04063858	1.205198958	1.14066745	1.131977623	0.909750616	0.784667639	0.880970581	1.169747573	1.084021966	1.139688402	0.776642362	0.418582064	0.649515996	0.788484839	0.681244154	0.651660107	0.960111324	0.926437925	0.934128597	1.093852393	1.085675712	0.982814085	1.117300581	1.186419722	1.013242659	1.129553223	1.104185463	0.947678417	1.380920855	1.24320712	1.065899378	1.524396924	1.233695299	0.817765574	0.736637318	0.714916018	0.655553666	1.155762313	1.170082211	1.207544928	1.133304734
100009075	0.657859175	0.892774445	1.325477559	1.169511254	0.794892637	1.175865225	1.279359888	1.266699186	1.365252976	0.969112691	1.31915049	1.261527893	0.808247071	0.617812808	0.649417091	1.064075414	1.394743078	0.724575067	1.714168339	1.377805057	1.391428194	0.949753151	0.566188222	1.101347015	1.206305466	0.994317321	1.233265733	0.975114828	0.972818463	0.88941948	1.04137903	1.071964362	0.688226943	0.805837461	1.192957549	0.401350102	0.860989004	0.923850921	0.876279382	0.852063046	0.870548243	0.863162094	0.930743132	0.886890383	0.713073318	1.198629234	1.457033368	1.169924854	1.183946599
100009076	0.84072073	1.049352685	1.194529339	1.289733183	0.926132982	1.202530082	1.32625681	1.355949453	1.206062727	1.000001955	1.236071011	1.225586494	0.924173412	0.823919003	1.030174047	1.292425262	1.185025456	1.079831976	1.221265302	1.18059314	1.219121975	0.992014515	0.802162295	0.954798071	1.196067998	1.03756693	1.279501439	0.845585308	0.99134074	0.748066118	1.164295915	0.871590343	0.797710711	0.825963421	1.19562217	0.552410818	1.011045462	1.159248967	1.020199803	1.057801648	0.996068572	0.85259288	1.0647747	0.920342707	0.976370557	1.128235362	1.199266498	1.022555843	1.192044592
100009078	0.890939168	1.667963886	1.301354727	1.57677738	2.363271706	1.465737502	1.501913301	1.508300491	0.96053012	1.509781987	1.413948947	1.135728845	1.16764891	0.685812709	0.925976927	1.049627778	1.589667365	0.777942847	0.660667426	1.003949233	1.147418788	0.591767972	0.389778603	0.787133442	0.887157311	1.2194816	0.788684883	1.047026415	0.987422472	0.851153318	1.084047191	1.852741258	0.541163271	0.759785996	0.853216052	0.844300192	0.819838924	0.964119707	0.904918169	1.282922072	0.949467839	0.665651615	0.773334797	0.911496254	0.61024293	1.787554174	1.933136554	1.692425612	1.820073954
100009082	1.881419136	2.217903793	1.092811259	1.138723198	0.762468637	1.316706046	0.990138808	0.816399603	0.804085215	1.234201937	0.624300794	0.901956663	1.323686826	1.041562256	1.081900745	1.243792016	1.015077534	1.060605154	0.497443521	0.552254426	0.782606661	1.211709841	0.887159012	0.443513908	0.973036146	1.400395735	0.809585299	0.690991556	1.504261534	0.612679022	0.618409978	1.202680279	0.926177266	1.867165013	0.698080581	1.180100235	0.871827353	0.879054691	0.586983936	0.558084105	0.621777089	0.749265289	1.170103636	0.671956525	0.802563275	0.94397049	0.648129161	1.784378767	0.464911178
100009083	1.567407334	2.365924697	0.7780793	1.310718302	0.568125544	1.103975532	1.305399288	1.01965244	0.620693835	1.31398664	0.732033139	1.54997304	1.683021328	1.741475794	1.420456378	1.46383169	1.683281213	1.124417194	0.441077741	0.37420936	0.713175444	1.531540827	0.751828294	0.503208767	0.725218922	1.412153863	1.327111872	0.656421869	1.42431471	0.39943202	0.523500268	0.804003059	1.088027514	1.698821009	0.522869048	1.576494928	0.590549632	0.738965709	0.378051911	0.329629453	0.324725663	0.375800725	0.725908826	0.252179755	0.550403059	0.894061374	0.34850934	1.950092794	0.613125903
100009084	1.891505883	2.453713861	0.848799866	1.239681372	0.643155885	1.377853184	0.982050413	0.852644189	0.739294509	1.313881251	0.646262949	0.804922724	1.717690355	0.853033599	1.099403259	0.952210459	0.664850691	1.140626887	0.710086689	NA	0.661723018	1.267332591	1.047872783	0.565048817	1.02029485	1.339454302	1.01385328	0.794307277	1.539352119	0.663817974	0.651597301	1.129726632	0.883055494	1.827305815	0.803277324	1.355361843	1.032013289	1.150339807	0.797608786	0.540675779	0.59934294	0.89596312	1.330867645	0.456607551	0.755544687	1.109785418	0.44968314	1.954919835	0.425624548
100009085	NA	NA	NA	NA	NA	NA	NA	NA	NA	NA	NA	NA	1.428872475	1.369176663	1.167986975	NA	NA	NA	NA	NA	NA	NA	NA	NA	NA	NA	1.202063629	NA	NA	NA	NA	NA	NA	1.193253739	NA	1.377105564	NA	NA	NA	NA	NA	NA	NA	NA	NA	NA	NA	0.656724413	NA
100009086	1.333503207	1.836742033	0.795688911	1.162935697	0.785268379	1.822706729	1.644053242	1.211828488	1.166235946	1.2662376	0.704112764	0.804263752	1.475568325	2.035938856	2.157866187	1.301493141	0.723551164	1.670672393	0.611052799	0.540834329	0.540867771	1.112627699	1.368731216	0.456340267	0.832238145	1.008956354	0.723506191	0.677231632	1.234182778	0.411793274	0.862157906	0.865311201	1.359351908	0.965535558	0.792036229	1.116204272	0.92315368	0.758682813	0.522017335	0.74817738	0.57894731	0.581713938	0.998034632	0.710608327	1.023958576	1.100332573	0.620529981	2.039571069	0.615112111
100009089	1.129599609	1.608625154	0.773028467	1.446741277	0.672639775	1.211690849	1.223937187	1.079254471	0.892087243	1.040764909	0.573049268	0.86541517	1.388197123	2.127048678	2.330260533	0.884624153	0.89477386	1.234082865	0.762215529	0.894015227	0.708261988	0.995206498	1.574071399	0.602525149	0.829006858	0.685628814	0.863165824	0.832942298	1.697265389	0.62332812	1.18557324	1.436675253	1.366292551	1.454719644	1.144730142	0.986040468	1.068311707	1.048357642	0.51760831	0.979498614	0.741193556	0.600946725	0.701287807	0.892035239	1.089184993	1.143637879	0.702486274	1.326699191	0.589001606
100009102	0.772415194	0.754302412	1.096952343	0.944710243	0.792696773	0.856965496	0.999627907	0.979812696	0.961137904	1.168691166	1.087053847	1.030553991	0.960050317	0.846427565	0.973513074	0.762677923	0.85639802	0.891577898	1.146052238	0.774537537	0.873318465	1.016801575	0.906557264	0.935971293	1.064393969	1.059150963	1.269642713	1.244817681	0.913958137	1.195216805	1.22796282	1.082091391	1.169310562	1.207817872	0.907369766	1.057861161	1.073138384	1.168522654	1.078008842	1.070009523	1.341462604	0.814699909	0.7799026	0.929525019	0.918403215	0.799917292	0.83944023	0.888489115	1.008964392
100009108	0.845467303	1.035418397	1.089957671	1.117668585	0.816766303	1.068059073	1.125598036	1.11100981	1.073654085	0.904652308	1.170843795	1.101814033	1.009160786	1.044609793	1.151749535	1.067147846	0.975446566	1.093152413	0.71531588	0.632056983	0.777403887	0.879583011	0.838223237	0.739715319	0.978759322	0.822275298	0.919146287	1.101827713	0.88863158	0.887299629	0.95082249	0.939724066	0.977495503	0.987596051	0.892226783	1.029846517	0.912670507	0.85420306	0.906483673	0.96111967	0.886665472	0.813295113	0.706801426	0.556653835	0.789389997	1.218293857	1.044028327	1.125158846	1.070469729
100009117	0.917470541	2.061982597	0.595262969	1.321761992	0.588183087	1.273975351	1.840925167	1.347655243	0.749761134	1.658586402	0.727722973	0.743365727	1.956564449	2.771767882	3.025998073	1.342520889	0.649785775	2.650369865	0.348682182	0.406335542	0.424944957	1.327128981	1.668027003	0.258492734	0.563188508	1.325989708	0.392814727	0.595113646	1.253246274	0.491158001	0.75739119	0.774163201	1.375729388	0.924754376	0.858736409	1.584139863	1.105709624	0.95642093	0.466906168	0.966096897	0.706788804	0.482974584	1.357417709	0.41739366	1.712628005	1.030135649	0.301291612	1.984218167	0.584936216
100009138	0.883920034	1.035616642	1.553315441	1.299628158	0.980014598	1.403153232	1.382161056	1.332816233	1.449618585	1.09325245	1.338096985	1.240969668	1.062792631	0.727268451	0.815930884	1.110228688	1.143030558	0.958566676	1.183157144	0.961102804	1.011843682	0.83120455	0.674048981	0.897933119	1.228506872	0.986210434	1.221834466	0.926059873	0.794095726	0.690381341	0.852716029	0.930003084	0.806390606	0.795467163	0.989338298	0.484802421	0.871161305	0.830212431	0.811999935	0.831923419	0.77289163	0.833038822	1.015203958	0.703936195	0.669141619	1.229160158	1.538256715	1.261336304	1.240939252
100009148	0.960815578	1.234281411	1.427048744	1.555736296	1.132359822	1.500672802	1.215480346	1.67336271	1.373042026	1.126447232	1.744800468	1.695963001	1.137827407	0.669786339	0.915957891	1.640663475	1.076394153	1	0.931354737	0.589628321	0.750675837	0.667148517	0.563800177	0.619391966	0.87851187	0.947117418	0.963837798	0.973869358	0.715082232	0.531190136	0.842723525	0.780817573	0.502340854	0.569462243	1.166247565	0.38314264	0.650546575	0.818289875	0.627982446	0.670158996	0.5021815	0.652300951	0.645206723	0.535226641	0.543388139	1.343122557	1.820190124	1.501389083	1.423267046
100009176	1.826102931	1.920343103	1.39113874	1.462792402	3.094377728	1.155676312	1.525597846	1.564935769	1.138290714	0.821760402	1.014608881	1.14933089	0.990482165	0.705548254	0.766776572	0.908421023	0.975857802	1.02577768	1.07667206	0.759958936	0.905182511	0.953012259	0.730744152	0.834378002	0.976899294	1.288898311	0.987936196	0.716818285	0.725127298	0.67986198	0.845279729	0.732670824	0.757354907	0.831371727	0.931543761	0.839722424	1.082217456	1.060499154	0.80840292	1.053732729	0.988496243	0.672719212	1.206059175	0.638069791	1.053587432	1.060927303	1.284038906	1.218149181	1.231974113
100009185	1.717991544	2.063072252	1.452046409	1.338735729	2.459081105	1.209986565	1.365825128	1.379169071	1.041305715	1.034088363	1.09111301	1.032028143	1.187800885	0.678329492	0.472295286	1.026023792	1.100449351	1.057297572	0.558824988	0.424913521	0.698505259	0.727515242	0.655843852	0.534172404	0.757459423	1.011961452	0.658672305	0.90313041	1.018099327	0.782025029	0.508264034	1.039036276	0.856601977	1.24579029	0.652339786	1.041357432	1.22748574	1.044783452	0.869268427	1.196475247	0.939203534	0.724581474	0.821003241	0.479778275	0.481441684	0.727802977	1.41337944	1.445739748	1.343818577
100009206	1.03078507	1.607769672	1.470722842	1.63839055	1.827776345	1.331031243	1.706675299	1.658109164	1.198974374	0.94669473	1.478116427	1.387444383	0.944198477	0.663992078	0.85017276	1.512453795	1.327113131	0.931280762	1.097584483	0.985488473	1.146721871	0.880396452	0.653601708	0.667901587	1.082790972	1.246583584	1.038685978	0.854538685	1.004042501	0.61733904	0.968214881	0.810042003	0.609104681	0.718241251	1.137994678	0.50388122	1.071344321	1.147497378	0.927047355	0.973721373	0.89913688	0.855413569	0.95117519	0.653886774	0.649173448	1.289065031	1.502945273	1.287966963	1.426115397
100009217	0.997247286	1.543656318	1.631067976	1.675247737	1.780912145	1.263721702	1.521726417	1.500629256	1.17716338	0.822271007	1.544401269	1.428974717	0.823333786	0.609765882	0.684540866	1.322264576	1.542559266	0.756242458	1.367049954	1.300437834	1.496859775	0.78316486	0.50076203	0.870692327	1.206139035	1.194988892	1.033330449	0.901986033	1.143079106	0.684098242	0.875330498	0.864782228	0.54949167	0.70669947	1.06686772	0.417124836	0.921059915	0.960240256	1.005442745	0.929604315	0.965319488	0.805783981	0.898168847	0.719996091	0.666947655	1.330157056	1.733031153	1.365393835	1.641547425
100009218	1.001156393	1.487566933	1.485706325	1.653154232	1.663161277	1.258170659	1.529894792	1.658722575	1.212027305	0.986403998	1.390011415	1.458841795	0.789290748	0.540318498	0.672597846	1.391588913	1.525261	0.848305918	1.009928812	1.236085639	1.345757341	0.789089523	0.540646159	0.773607371	1.068501905	1.064273109	1.013737755	0.834633458	1.137533907	0.75480777	0.983797524	0.874891554	0.552087906	0.790969704	1.026438061	0.419408861	1.085586491	1.199300413	1.110850423	1.20086464	1.1701496	0.914827332	0.962509391	0.844217623	0.655230484	1.440133739	1.608946296	1.300076557	1.650511469
100009227	0.875227896	0.874411984	1.000306993	1.062953334	0.465620658	0.770608779	0.938900281	0.855401421	0.648617918	1.1370379	0.873363054	1.274585151	1.131829175	0.891089767	0.979817908	1.142537942	1.400769144	0.993748606	0.582611803	0.489287973	0.689107854	0.80436008	1.110295478	0.678038849	0.776008808	1.042765066	0.976789611	1.735053482	1.408113127	1.248171097	1.651849653	1.443048783	1.168148175	1.459085807	1.04760198	1.177695215	1.110591977	1.145620304	1.297692374	0.969054729	0.9348291	0.778179995	1.002449074	0.590130507	0.533877937	0.862416172	0.847153518	0.984039973	0.871302762
100009232	1.380655224	2.204563243	2.272877005	1.99527162	0.832516748	2.357676645	2.003603727	2.440903597	1.555691268	1.041369929	1.870109856	1.475045434	1.002808572	0.179841929	0.672255335	1.081470057	0.746226928	0.563512217	0.890424974	0.94995402	0.81320948	0.730072054	0.64751026	1.153960018	1.749344388	0.955307024	1.166305966	0.777303446	0.566266195	0.875463086	0.737782261	0.537510984	0.692785148	0.769619905	1.326359756	0.270581799	0.58734703	0.543321922	0.705251596	NA	0.471260723	1.557267115	1.399563086	1.721222466	0.768395663	1.25494753	1.176817814	0.771283112	1.129631887
100009233	3.839223203	4.810283916	NA	0.93174033	0.545451861	0.200805897	NA	NA	0.639179714	0.393450809	NA	NA	NA	0.625123489	NA	NA	NA	0.443903958	NA	NA	NA	NA	NA	NA	NA	NA	NA	NA	3.679294719	NA	NA	0.813932199	0.46069304	4.243331615	0.803054464	NA	0.300812877	NA	NA	NA	NA	NA	NA	NA	NA	1.639560917	0.25132616	2.6927684	NA
100009246	0.535340667	0.5170985	0.844460225	0.770129106	0.217656199	0.726806053	1.0210243	0.854546459	1.190754173	2.36410629	0.868038972	0.792269543	0.79542662	0.526021646	0.609084714	0.652717301	0.685985732	0.758116371	1.2266843	1.191341125	1.009328391	1.272198535	0.880547048	1.113504787	1.80246323	0.9789757	0.987726913	1.152526531	1.366463372	1.247705167	1.157754641	2.351972409	1.294012002	1.078251898	1.47389403	1.084984864	1.123046873	1.716893801	1.506860912	NA	1.325985267	1.28930552	1.361441157	1.671570204	1.359102529	0.987112421	0.929460246	0.815660667	0.624191202
100009343	0.720222722	1.046196521	1.356496174	1.324126474	0.843649131	1.11736847	1.308061107	1.345129562	1.341851196	1.04820485	1.37997923	1.356068393	0.832381018	0.699408445	0.808872587	1.246757942	1.354972021	0.932893315	1.016204274	1.13049298	1.148339868	0.762628077	0.62024857	0.86928916	1.125480882	0.933151076	1.035576747	0.96171319	1.071434044	0.835434924	1.071134423	0.996683819	0.688590055	0.819283636	1.117972576	0.459205662	1.013837036	1.098007147	1.054339948	1.131703984	1.054316696	0.855320176	0.898153757	0.876661159	0.699988254	1.205002248	1.467478406	1.132107227	1.386579134
100009344	0.709248735	1.068943162	1.355345881	1.469485006	0.904177974	1.254027992	1.389029609	1.415481479	1.349928674	1.172910477	1.569016905	1.582851228	0.849502336	0.703457785	0.83593776	1.40480862	1.487855054	1.025784295	1.172149092	1.321073626	1.260353538	0.900639408	0.718613894	1.025746255	1.275049883	1.0432732	1.359266876	0.892380518	1.077630405	0.823994314	1.278900361	0.993253499	0.712081218	0.753101566	1.691536073	0.362936985	1.074636772	1.385812862	1.193806861	1.167592958	1.120964279	0.950410808	0.94966393	0.995654401	0.786957501	1.205700945	1.450645062	1.090185139	1.415196247
100009345	0.61643723	0.990769723	1.295501592	1.359703003	0.798483263	1.173987572	1.409615246	1.475270326	1.490614818	0.990338882	1.545511806	1.325508196	0.738722636	0.672116718	0.766778843	1.187663719	1.510770856	0.912133727	1.822396736	1.557748622	1.508539399	0.939623301	0.658893292	1.136427546	1.451798733	0.999375245	1.403678522	0.969554393	1.159248759	0.901962361	1.190814757	0.963250084	0.681929281	0.69400922	1.328103516	0.362177341	0.992687574	1.116869647	0.973510853	1.108116029	1.037322106	0.776911312	1.025749016	0.992347971	0.868373034	1.286170824	1.649306792	1.100268152	1.494017842
100009347	0.697040728	1.146676309	1.44244213	1.340113785	0.8194477	1.20707476	1.456533077	1.366758234	1.168504793	0.802776704	1.336439155	1.255418109	0.784493028	0.552927262	0.700423438	1.242356951	1.022705549	0.789188428	1.229174753	0.869106112	0.950556018	0.769265256	0.451890484	0.653806213	1.013884823	0.833151793	0.849792885	1.116698277	0.995773214	0.766708228	0.984249026	0.943511969	0.725946962	0.784885103	0.996666299	0.523335609	1.059268152	1.112402547	0.908015229	0.947223623	0.894526871	0.811332091	0.788157216	0.69448726	0.773852669	1.415195092	1.676145082	1.473953097	1.340205395
100009350	1.135663436	1.349458835	1.651917395	1.343741101	1.423897474	1.561845628	1.320090922	1.357872191	1.292801724	0.904451539	1.525279225	1.469191396	1.305015267	0.735802908	0.89399126	1.391325646	1.277732558	0.920090636	0.843794143	0.509810835	0.779853286	0.537824384	0.529058066	0.544008236	0.866169893	0.874747014	0.745892706	1.111651729	0.691669091	0.549929573	0.783510341	0.905106207	0.762544754	0.820480056	1.051118778	0.505785634	0.696202843	0.653657228	0.61017133	0.508115317	0.508547696	0.685520534	0.665343014	0.429354314	0.531441731	1.326943067	1.806602074	1.576386129	1.316757372
100009352	0.97066065	1.53504344	1.721311533	1.81253552	1.704188668	1.436177243	1.698843552	1.774239954	1.472224798	1.306892926	1.548741914	1.455866102	0.741755297	0.451741876	0.640060582	1.609188385	1.560174676	0.82293064	0.907708439	1.043743009	1.033603946	0.682167457	0.521615356	0.788725545	1.171727121	1.093348704	1.092099138	0.81230631	0.939090692	0.69211236	0.927385325	0.860547919	0.532792669	0.744949248	1.227951626	0.39864643	1.255784419	1.379353832	1.168504118	1.240885982	1.098421345	1.097723131	0.947536852	0.819329608	0.622114927	1.342669146	1.957059969	1.239987622	1.754866746
100009392	0.91713656	1.02847865	0.804795389	0.96080283	0.791452393	0.850903917	0.966105605	0.956819761	0.806445663	0.885422029	0.985465684	0.990190483	0.970473919	1.088874326	1.115295064	0.964904994	0.918225172	1.103515949	0.898943147	1.051829578	1.125727296	1.147002871	0.95109324	0.831290118	0.895533544	0.959738677	0.940540581	1.139543599	0.961331002	1.148112877	1.082258085	0.977274307	1.063930824	1.017042689	0.877543195	1.287125339	1.128623057	1.096293902	1.050728699	1.124242959	1.215679219	1.002020265	0.929746434	1.005157943	1.204153729	1.001380498	0.854301522	1.001081346	0.860910895
100009393	0.628207827	1.303368099	0.855458808	1.729049852	0.590488948	0.69863171	1.714783274	1.310487035	NA	1.57616496	1.330791312	2.168778107	1.099799062	1.316936178	0.730657353	1.145890345	2.867993493	2.019500526	1.229662233	3.334570854	6.679705291	8.5706918	6.849440245	1.646588843	3.291321405	3.083647498	7.9694479	0.831346283	1.346129557	2.235862597	1.121213281	1.185168883	1.223739355	0.796545785	1.001090805	0.568940771	0.89427806	1.773437949	1.629461296	1.393761363	1.911185532	0.870643958	1.178423117	2.070471725	1.411338628	0.750798967	0.622600708	0.579188594	1.090622907
100009394	0.777540093	0.963342489	1.056568408	1.865467563	0.82557683	0.764107632	1.37224724	1.458147451	0.81345724	0.768365974	1.170906192	1.324092604	0.601888977	0.81412067	NA	1.018617008	2.701843117	NA	4.330608008	4.518132924	4.404686374	3.694554378	2.53824165	2.614907794	2.371748668	2.165549793	4.46671709	0.70066413	1.742633078	0.893232713	0.845024124	1.332539349	0.615950898	0.787499538	0.75675195	0.608958904	1.128830335	1.523315472	0.993588507	1.372632908	1.043581563	0.397174827	1.16308491	2.087952449	1.027273572	1.006411493	1.309465169	0.744188742	1.123071282
100009396	0.82343144	0.944461498	0.910328397	0.967079214	0.583445594	0.987087262	0.985413197	1.023333688	0.927458456	0.908706549	1.052170783	0.961561051	1.007492147	1.039238799	1.076966267	0.917014237	0.843776622	0.976466989	0.887672813	0.943379102	0.92109484	1.10972719	0.933899307	0.896582089	0.966979583	0.911703196	0.814068369	1.104671494	0.835413972	1.101917217	0.893269083	0.895642868	1.098724054	0.888176829	0.847378662	1.254131892	1.027468691	1.011206233	1.053248189	1.002177426	1.065429358	1.1706933	1.271838211	0.999690659	1.221085366	1.004999641	0.862023078	1.047813062	0.829734917
100010805	1.035947964	1.007215235	1.499519648	1.82836768	0.686401071	1.626453724	1.901327399	1.933604941	1.959496276	1.931818674	1.107843893	1.245840347	0.760642883	0.868080491	0.903334566	1.344914901	1.408021567	1.234665352	0.765724473	0.926036264	0.511424916	0.703314295	0.977517471	0.753634689	1.136216251	1.028447724	1.098626688	1.03171706	1.305738316	0.797898062	0.983214119	1.119417376	0.788043276	1.163892121	0.944326871	0.84988864	1.202193764	1.319901972	0.945089196	1.138936366	0.837048658	0.955084319	1.089773321	0.791037135	0.523966898	1.675769234	1.545797986	1.718047096	1.780107297
100010869	0.748719292	0.880620257	0.779301372	0.977799619	0.588864612	0.944763808	0.796136726	1.059607271	0.901725269	0.899120637	0.885498688	1.037245393	1.044738961	0.957531636	0.906574007	0.824543938	0.920333725	0.967836777	1.037721391	0.759350046	0.848220168	1.150738462	0.979844848	0.833332246	0.91721997	0.904844911	1.171825262	2.057783164	1.284555077	1.201732382	1.39396511	1.553126683	1.969417455	1.346351213	1.425472306	2.219203789	1.798251898	2.354707272	1.952549204	1.46698223	1.776845721	1.26874651	1.938843718	1.598063578	1.573067804	0.854766434	0.8634019	0.921094471	0.877808962
100010872	0.742409164	0.892101512	0.639678183	0.614699476	0.680844375	0.636095254	0.66672291	0.698079113	0.595769335	0.744364763	0.838246067	0.851734145	0.850436794	1.009055149	0.951590994	0.775442732	0.679066739	0.804514644	1.293146638	1.374492654	1.320775122	1.298378817	0.98079692	1.008405324	0.972148264	1.122548728	0.919518952	1.395353626	1.037599849	1.483559611	1.135300593	1.163462062	1.122431686	1.104166264	1.013829201	1.395915169	1.435629032	1.555248591	1.335610697	1.369413632	1.609918933	1.283776902	0.976993534	1.644389843	1.866145557	0.756826608	0.64891944	0.74933682	0.592527877
100010873	0.996264803	1.096073441	0.844484711	0.779553649	0.939808684	0.8335814	0.842227249	0.855285795	0.699147224	0.780297569	0.918358428	0.974013021	1.021251158	0.935372507	0.919070897	0.9427055	0.884966521	0.933508661	1.101696551	1.336677321	1.275161039	1.235294243	0.864107894	0.959743657	0.933392115	1.128185112	0.893893903	1.376759741	1.041818421	1.44306291	1.018244119	1.098073926	0.999687052	1.165896579	0.905869987	1.485239165	1.242439174	1.218737851	1.066302156	1.271442653	1.39423554	1.112141125	1.074085749	1.261072006	1.416773555	0.911802882	0.872151615	0.920420478	0.800618021
100010874	1.087201757	1.186487186	0.823640293	0.691140487	1.169466033	0.791703326	0.816150452	0.755149385	0.662060013	0.636854798	0.994956577	0.925472619	0.901944272	0.863680911	0.89271544	0.792477984	0.739779474	0.924361099	1.578422977	2.00313293	1.986556119	1.446881375	0.758676878	1.186854583	1.101622719	1.315225833	1.087519986	1.301249958	0.915768603	1.729300574	1.068309139	0.876676641	0.837322187	0.957837054	0.855239471	1.304565115	1.440361337	1.349973557	1.315015426	1.185576489	1.621048939	1.424414122	1.652997334	1.812461994	2.143672019	0.790588705	0.867043417	0.855231694	0.772852379
100010875	1.054946356	1.198582666	0.923938998	0.943726959	1.077178195	0.904603673	0.916551807	0.998299889	0.777643771	0.746132489	1.035583519	0.918881163	1.009863549	0.960982192	0.983143308	0.942227772	0.846762881	1.011892347	1.075122166	1.40029398	1.304171718	1.214014823	0.835846171	0.918991616	1.00064888	1.034901551	0.922913154	1.137788932	0.780668548	1.111607141	0.947712755	0.90217534	0.905162027	0.904955288	0.794490362	1.329045534	1.151261697	1.040821494	1.077366102	1.171728982	1.267229226	1.115954903	1.206818975	1.133099066	1.466926868	0.927236639	0.885988138	0.972927503	0.846675492
100010877	0.890971306	1.038538416	0.918384373	1.052277911	0.795334157	0.922028984	1.033448715	0.987509244	0.886747538	0.91819186	1.070147763	1.02703742	0.965808835	1.100806147	1.100937898	1.022213601	0.990305936	1.1019672	0.873462559	1.019366382	1.006980783	1.018813912	0.911918018	0.873455011	0.928713022	0.938358507	0.916546902	1.086332429	0.899193649	1.053164805	1.037687712	0.959992003	0.99614744	0.910924364	0.926308935	1.1592521	1.097042182	1.02518403	1.033288128	1.044366551	1.113643961	1.050994264	0.946614613	0.955161144	1.106916151	1.015723618	0.908483851	1.028418506	0.957762954
100010878	0.733218459	0.899105554	0.76946819	0.735656808	0.629089863	0.805166978	0.792221141	0.789743573	0.678247151	0.782858683	0.955383814	0.904163217	0.872572128	0.902105552	0.900676592	0.876092534	0.780285847	0.882134626	1.019950617	1.0922459	1.099522502	1.23560598	0.90952267	0.953001283	0.978064979	1.00643256	0.993140065	1.274046685	0.901931911	1.296806645	1.065955098	1.062211128	1.055946845	1.057092627	0.988189775	1.275329173	1.227864831	1.164687103	1.138711727	1.195144561	1.363709	1.095736101	0.862556555	1.357213997	1.510544669	0.818689925	0.780077141	0.837084625	0.735395554
100010880	0.837842051	0.980477296	0.90177804	0.886534597	0.629985605	1.08244167	1.01694365	1.229225695	0.901899775	1.657713752	1.800145639	1.189969234	1.213643166	1.350615875	1.127044904	1.121388897	1.068310165	1.038401635	0.919001891	0.993910808	0.932785216	1.071625225	0.996301196	0.826405271	1.000575442	0.985960029	0.818560135	1.190529168	0.779220885	1.08960024	0.896460885	0.956354437	1.057152769	1.05564834	0.786332113	1.187208278	0.922555289	0.958741327	0.8964343	0.994447421	0.999424558	0.98808899	1.161056505	0.902593337	1.034035971	1.089507889	0.881723038	0.9468316	1.159319101
100010881	0.357313588	0.308048498	0.204942394	0.209521272	0.104836878	0.207452668	0.291562066	0.231543486	0.171441649	0.488057901	0.3330869	0.763368539	1.00037092	0.507493508	0.571285805	0.566680898	0.530549055	0.447217864	0.949641996	0.479555498	0.455573228	2.163726222	0.722278453	1.374878166	0.633232226	0.567483935	0.758654991	2.235200441	1.416574406	2.659612622	1.13100853	1.518180308	1.430818889	1.551168956	1.070359059	1.751167968	1.564320479	1.889815268	2.464014342	1.130539169	1.608237069	1.667382831	0.530369526	1.721767971	1.851751153	0.305229194	0.171571981	0.34461195	0.173874296
100010882	0.490057672	0.475357878	0.326540517	0.33043687	0.192022161	0.365977481	0.412903253	0.366921597	0.399566858	0.668129012	0.538495942	0.774317239	1.063685432	0.673613463	0.756730913	0.752096891	0.374448063	0.632188282	0.763917986	0.572023864	0.645430531	1.566286143	0.826599272	1.010403124	0.674958886	0.608713653	0.640671723	1.707608097	1.238145489	1.673294002	1.105908779	1.124748205	1.303524889	1.287164174	1.029819074	1.545306927	1.536006793	1.558478838	1.849919737	1.239618033	1.562593185	1.638032235	0.897963923	1.35957788	1.518666672	0.460028772	0.366356646	0.495416544	0.303329216
100010885	0.360232456	0.333365397	0.277084924	0.357668438	0.157976683	0.304553007	0.387194037	0.325281888	0.213644198	0.47209738	0.425631403	0.982552404	1.253056617	0.518444489	0.692025358	0.67566309	0.591940789	0.496578961	0.916923359	0.653775602	0.575596662	2.2195518	0.723611338	1.002642071	0.587029483	0.544579244	0.703655338	2.145839246	1.382377969	2.840024757	1.161605025	1.064647786	1.186170625	1.326222569	0.970135698	1.541947676	1.555297186	1.80551887	2.808493676	1.085403878	1.894448453	1.523507364	1.049478973	1.349924586	1.702043458	0.367694892	0.224445921	0.426877848	0.281495934
100010887	1.048476375	0.954178627	0.47041355	0.543297143	0.300321931	0.453804123	0.520946975	0.500309201	0.364360575	0.805165413	0.567004825	0.980415321	0.887564796	0.953674011	0.73267298	0.73907071	1.052908414	0.674869138	1.025516711	0.861191558	0.600748084	1.767514849	0.949090258	1.217344385	0.813167358	0.813668675	0.945726816	1.745513624	1.499341856	2.160373323	1.047888647	1.128893577	1.090625271	1.815017284	0.870384131	1.94828848	1.249763111	1.540248673	1.809018629	0.986795901	1.228921512	1.168086021	0.817749792	1.326943519	1.372996092	0.6941461	0.386371694	0.797571119	0.382448228
100010888	0.812474814	1.048358893	0.422023694	0.553267324	0.215519881	0.504350394	0.55296085	0.511714141	0.528972881	0.784651184	0.711733465	1.000270765	1.07322865	0.837928302	0.934620889	0.684068354	0.669873037	0.768625219	0.713839994	0.660495914	0.665291769	1.431265408	0.942018144	0.998318298	0.725274512	0.708165928	0.831809215	1.623822385	1.179400316	1.906769913	0.999729235	0.985660249	1.343004716	1.364154689	0.843698767	1.756185334	1.379841826	1.510338143	1.981547936	1.129637143	1.480604414	1.664423022	0.809339587	1.136171648	1.446870782	0.719370617	0.467306565	0.762787791	0.466650534
100010890	0.614843671	0.561462193	0.573507765	0.677609572	0.348170924	0.561155426	0.545555016	0.573529097	0.403419007	0.677467565	0.632071977	0.978616224	1.022243332	0.706467588	0.853188846	0.74763975	0.681169285	0.708572902	1.081043816	1.091430613	0.857446199	1.560599487	0.750323451	1.16302327	0.87659068	0.786632039	0.958399279	1.467842768	1.03518503	1.883954402	1.028384965	1.08956604	0.96328845	1.126915807	0.89366418	1.095341991	0.968256853	1.233888422	1.644895335	0.993814993	1.19187641	1.122357578	1.079033985	1.091990919	1.214720172	0.634682745	0.426179678	0.714148337	0.457988343
100010893	1.095311135	1.328955894	1.094824898	0.861088438	1.374656653	0.977225169	1.002165016	0.984076598	0.770471371	0.679273492	0.978409212	0.95371335	0.919117677	0.40093903	0.495860067	0.699279177	0.81763914	0.802929479	1.361825967	1.543400779	1.683510226	1.432612856	0.41383988	1.0122702	1.052153888	1.18907883	0.927844567	1.325434867	0.559740672	1.563999457	0.952674257	0.72467729	0.58230656	0.699535777	0.643301274	1.155749866	1.353766214	1.230374193	1.233522349	1.134759171	1.52128433	1.330753937	1.475303011	1.640984407	1.824761508	0.96813072	1.089577501	1.058214832	0.956285525
100010894	1.084337244	1.300452871	1.097050763	1.073599613	1.199259159	1.062788653	1.119053321	1.103239852	0.90666559	0.681500418	1.150129366	0.988837232	0.933511889	0.52248947	0.624120048	0.706339266	0.866481611	0.943867703	1.137077875	1.3958358	1.407902848	1.17895249	0.393240081	0.967090883	0.968442186	0.920946975	0.910133401	1.108185098	0.51134871	1.112986751	1.023271446	0.704594871	0.685976713	0.621112708	0.689431855	1.017499569	1.266757469	1.128759618	1.275360815	1.247488749	1.432143486	1.173672272	1.523154724	1.258131237	1.662989743	1.024865326	1.045611337	1.073266353	1.015030041
100010907	0.653266696	1.308123762	1.186497632	1.69392359	1.028187812	0.546133424	0.896266892	2.23866068	0.623987205	0.37002488	0.599324682	0.768556735	0.527266595	0.215891369	0.359155236	0.830026258	1.229111206	0.293065116	2.264277062	2.022237979	2.665797434	2.525828552	1.764481978	1.610159871	1.739126729	1.696832317	1.493021957	1.25843422	0.920893146	1.114706117	0.758131379	0.822154199	0.59070912	0.623111322	0.393925766	0.97470278	2.059365956	3.611822778	13.49688454	2.078452209	5.605789527	3.871749443	4.789594229	2.613066785	2.969005012	0.296619421	0.471469451	0.634938452	1.195281842
100010908	0.785533932	NA	NA	0.822160933	0.473923871	0.255292701	0.539607315	1.175603292	1.677651314	0.963368683	0.817801603	NA	0.641434349	NA	NA	0.777782094	0.727412414	1.178495125	1.608687583	1.795957477	0.822255888	1.126200434	1.101442895	0.93224048	1.253889946	1.190753042	0.750676559	NA	0.565935939	0.773483191	NA	0.438237795	NA	0.579859897	NA	NA	1.045755696	1.096755537	2.892816602	1.493290517	0.930643497	NA	1.966463375	2.223353058	1.437629215	0.961331451	0.779361811	NA	1.002602649
100010909	0.846255216	1.184328341	1.012371049	1.372373126	0.562182776	1.216928104	1.342911589	1.70890882	1.638220502	1.008903439	0.863119427	0.927795701	0.719981895	0.566052148	0.747225513	1.018087344	0.9257115	0.956993184	1.447233157	2.610809394	1.778078189	1.518615793	1.251584031	1.872391301	1.511790275	1.137405094	1.048598822	0.697080702	0.455873015	1.025706988	0.569079143	0.575865609	0.466784543	0.659300252	0.495127537	0.73177192	0.96428193	1.425606649	3.631471052	1.937940687	1.987498729	1.39071453	1.926858991	2.530854039	1.882141711	0.935143549	1.092732755	1.004477929	1.397619917
100010910	0.919756307	1.362766071	1.509379392	1.374156301	0.566499642	1.130107059	1.220729581	1.950736457	2.395832835	1.170267989	1.022455025	1.035288975	0.593612857	0.51175794	0.465527006	1.528642281	1.265502438	1.131699138	3.144357609	3.161007445	2.835352148	1.345991804	0.681826521	2.060621868	2.83757755	2.333336524	1	NA	0.383250938	0.327802531	0.224239176	0.187461813	NA	0.226515626	NA	0.15035742	0.696487055	0.870229543	1.410951212	0.897282138	0.751911533	0.586290566	1.670303883	0.9804372	0.971414351	0.87000142	1.305778229	1.017474591	1.551513672
100010917	NA	NA	1.046332884	1.022956331	0.772592025	0.702743644	1.031242163	1.010607221	0.298472967	0.432567896	0.907242733	0.829938797	0.983631668	NA	NA	0.859757627	0.58643699	NA	0.642072373	0.815115798	1.07348127	1.493195112	0.694932256	NA	0.72422242	1	NA	1.335967629	NA	1.150544594	NA	0.963850726	NA	0.707759199	NA	1.224120753	1.415104954	1.507587721	0.6028121	0.880423069	1.937932507	1.358727405	1.854775961	NA	0.618750042	NA	1.338675351	1.891704679	1.872232125
100010919	0.790858219	0.840692342	0.898650622	0.372727249	NA	0.767059282	NA	NA	NA	NA	NA	NA	0.770637278	NA	NA	NA	0.683518328	NA	NA	1.071336303	NA	2.406313059	0.777424948	NA	0.848127208	0.898866354	NA	0.974830374	NA	0.800718756	NA	0.586402035	NA	NA	NA	NA	0.795015009	1.356076411	NA	NA	0.585891645	1.004285703	1.510924728	0.461772003	NA	1.531340354	1.886246024	1.943278234	0.287534103
100010921	1.125435636	1.91937981	1.490705083	1.439218252	2.253426787	1.430115241	1.38395402	1.095830202	0.826590152	0.828860642	0.994460621	0.962892396	1.129684302	0.72180431	0.446900183	1.223987349	0.920462422	NA	0.870969962	0.903880723	1.430554116	1.088718323	0.752926373	0.541430765	0.98181746	1.520623073	0.832081757	0.961161998	0.785042786	0.837621946	0.593984013	0.83031735	0.735062868	0.901676632	0.721873947	0.858407775	1.391203554	1.47268206	0.681319313	1.149546226	1.535922965	1.113609495	1.442654756	0.94091788	0.823348794	1.297621978	1.465404996	1.461841364	1.239740691
100010926	1.010677204	1.436781424	1.233614243	NA	1.266594789	0.995509767	NA	1.116485439	NA	0.883866615	1.090649784	NA	0.821451781	NA	NA	NA	NA	NA	1.637187649	1.911072366	2.031392586	1.390076364	NA	1.081084214	2.071379805	1.409786409	1.478009818	NA	NA	1.043585852	NA	0.673626131	NA	0.497622863	0.50690053	NA	1.588540406	1.802342334	1.530921993	1.563855434	1.40286806	1.44043615	1.536847093	1.190004528	0.883429647	NA	1.04236854	NA	NA
100010927	1.114945524	1.408187102	1.026887886	1.181279976	1.183171228	1.10264766	1.318817157	1.012884423	1.011520144	0.957627355	1.069430387	1.17109929	1.081886274	0.834022419	0.84630431	1.092936515	1.108701427	1.140320521	0.782299808	1.081804214	1.245575525	1.00127194	0.885411895	0.736863686	0.910305112	1.200689532	0.860434455	0.899598185	0.868219669	0.996198865	0.917874157	0.82160731	0.754289626	0.844107394	0.792057947	0.939908552	1.028862014	1.239215765	0.860293172	1.1144157	1.02404173	1.143932167	1.450321254	1.046638694	0.858663038	1.225649417	1.150635157	1.121748372	1.202052516
100010933	1.074376516	1.175798007	0.663087439	0.795651438	0.70618987	0.798255198	0.985417425	0.823987451	0.833495494	0.981053172	0.822222048	1.029041754	1.188825851	0.996983117	1.118862719	0.966708676	0.981261531	1.376747918	0.631826044	1.050993266	0.98880904	1.238596259	1.300407498	0.759388472	0.724961174	0.99870179	0.966665963	1.00129821	1.169123915	1.727268141	1.377959939	1.080450545	1.312541975	1.494928765	0.969400908	1.864849536	1.127742783	1.269029027	0.937749015	1.144831777	1.052197576	1.510931074	1.331815139	1.11881984	0.833531788	0.896423089	0.678739572	0.942422437	0.796452776
100010939	1.111193948	1.40358545	1.151130414	1.149075715	1.307502643	1.122801684	1.249362148	1.112251533	0.952799612	0.928670588	1.152153671	1.08005722	1.084801482	0.846716889	0.835830208	1.059041249	0.844274937	1.010777448	1.092783135	1.259753484	1.439197846	1.087850418	0.782511658	0.759174651	0.929748065	1.151072598	0.983656461	0.834204034	0.774907609	0.892649088	0.957225971	0.791578105	0.740955318	0.88731756	0.854235366	0.942468374	1.007588398	1.215263666	0.822274129	1.078901762	1.04642489	1.044651261	1.368579022	0.99500029	1.127303618	1.033495986	1.122134601	1.077050747	1.014374932
100010940	1.109035395	1.368416467	1.112144557	1.052689222	1.45385649	1.042274244	1.327373829	1.157317304	1.050070496	0.810794754	1.169262415	1.302564866	0.697499472	0.405981563	0.329900277	0.874598947	1.021836564	0.865825866	1.341542817	1.883778274	1.729737411	1.214267516	0.44296909	0.996577237	1.284038566	1.164911352	1.029167011	1.000406246	0.558727585	1.027774377	0.856056102	0.600207719	0.398893025	0.588893852	0.500582899	0.715396366	1.08332019	1.224264115	0.987941655	1.171642172	1.254684424	1.115307028	1.345607485	0.999593754	1.222140238	1.30213362	1.110529499	1.117494876	1.118990083
100010941	1.206082389	1.65330362	1.670560007	1.132380187	1.60979532	1.356319779	1.435310434	1.202650975	0.994376841	0.9012846	1.094774366	1.31819288	0.831659988	0.283105392	0.27971886	0.750064259	1.044702133	0.783148126	1.787853588	1.566045102	2.134718674	1.320939603	0.259253241	1.134131864	1.920166452	1.47321356	1.438248463	0.944685947	0.441286284	1.005623159	0.751615081	0.68257139	0.349638548	0.517198215	0.479687251	0.547082398	1.483734442	1.716509768	1.494933332	1.38494408	1.563750065	1.399684838	1.464360637	1.18397714	0.98489907	1.0934661	1.2833567	1.051823432	1.204286149
100010942	1.061355582	1.385814826	1.138213287	1.12819402	1.306284314	1.077908048	1.258997463	1.04627265	0.895329161	0.92713819	1.076685971	1.136995086	0.95023656	0.527513904	0.534654784	0.963038051	1.052319586	0.94684562	0.748965407	1.070301492	1.205314716	1.071139368	0.506767477	0.672417768	0.866057627	1.036868693	0.714564772	1.019365939	0.742247831	1.028962794	0.859485369	0.837901384	0.591805158	0.82484267	0.707312229	0.943750203	1.122345585	1.204304132	0.910939584	1.173154591	1.155499958	1.128832712	1.261211067	0.866830067	0.84118317	1.372552304	1.303510434	1.303902505	1.310272761
100015612	0.932337265	1.289953361	1.047693527	1.36196683	0.753583361	1.315322025	1.192179083	1.101817202	1.131523081	1.319247902	1.011696487	1.008711832	1.083303019	0.696793358	1.018653911	1.371261005	1.186271086	1.227235526	0.618894658	1.024653276	0.803035582	1.071710936	1.217593235	1.071268482	1.275691653	1.146052215	1.04392968	0.767860748	0.736642577	0.902144185	0.902025186	0.86590448	0.791519883	0.977205402	0.888039596	0.781185777	1.240077602	1.133372804	1.251701924	1.407194657	1.463653924	1.528511702	1.3692387	1.415071997	0.99562044	1.045010758	1.204621987	0.852201175	1.207324895
100015635	1.426747978	1.293413833	0.984448719	0.831330711	1.041606172	1.058814329	1.001804006	0.739490495	1.119172999	0.768054319	0.995624131	0.874663643	0.847599098	0.999941958	1.05187755	0.835718084	0.57997625	1.175449769	1.03277644	2.055807249	1.599143601	1.464604122	0.836949997	1.246815701	1.204214572	1.180039542	0.772284241	1.01834698	0.656388474	1.281793075	0.904148822	0.938577647	0.728457365	0.997013339	0.856179358	1.336734868	1.454004558	1.318508113	1.028020901	1.398394032	1.640590256	1.746703446	1.315957244	2.116012188	1.981266417	0.971383142	1.019845323	0.948813574	0.688494258
100015637	0.829319537	1.962024528	1.211492408	1.212212691	0.939199175	1.070154263	1.136714075	0.983400711	0.77801596	0.733301457	1.049899066	1.02252544	0.645264262	0.638600209	0.922763773	1.108342378	1.327082276	0.630106768	2.042589299	1.460894733	0.766882711	1.351594845	0.812018403	1.381324346	1.163224426	1.107929792	2.029863478	1.610026931	2.929007865	4.859229723	1.565206721	2.756547591	0.548095286	4.411041145	1.452103018	0.530965823	0.763633652	1.117579865	0.935622752	0.712489455	0.593106014	0.561463543	0.813039828	1.148102578	1.587244598	0.806628161	1.004346282	1.004883421	0.880678426
100015638	0.759433538	1.116191034	1.118324055	1.241230589	0.809969724	1.113073542	0.93180584	0.873956441	0.498349448	0.799574177	1.221521633	1.113565778	0.525242699	0.936814142	1.03698408	1.197675554	1.704533646	0.822685809	4.151717941	2.453341147	1.444266042	2.147963668	1.099822248	1.58000586	1.238257642	1.601226682	3.795218283	0.528723508	1.689067292	0.794225999	0.852337142	0.995710519	0.308827034	0.834651821	1.976153921	0.285293486	0.540607481	1.132407462	0.676081649	0.358769411	0.211524563	NA	0.796894228	1.297849399	2.204879383	1.076245727	1.215931243	1.15255396	0.89737279
100015666	1.403626917	1.417762394	1.413243822	1.802617425	0.860159774	1.363342291	1.255360114	1.743826328	1.671502074	1.162471286	1.188684698	0.944038796	1.053683555	0.845267216	1.084346672	0.907734387	0.81418202	1.016988886	0.324141382	0.093701245	0.143055254	0.4440813	0.54337246	0.346665592	0.426689183	0.515941086	0.5480564	0.70587176	1.07320872	0.32258197	0.626131201	1.09032126	1.261864899	0.895007561	0.760339139	0.751581395	0.35043997	0.446406694	0.410374103	0.438394471	0.207611346	0.304992383	0.207461147	0.098323965	0.224010081	1.293913653	1.389994893	1.094535827	1.097571827
100015684	1.109978684	1.806806056	1.316641785	1.839868097	1.533742596	1.380223607	1.604685056	1.567544756	1.204189278	1	1.177580469	0.927404944	0.910258003	NA	NA	0.783608893	0.859846248	0.973043943	1.065969468	1.637883969	1.45662318	1.068445826	NA	0.943941034	1.031067267	0.98217884	0.704466823	0.789040658	0.495730374	0.583366073	0.532984734	0.407098555	NA	0.284074002	NA	0.760657591	0.554166846	0.591142394	0.648836213	0.661567786	0.952386504	0.768656962	0.998666771	0.631374974	0.795377296	1.450043216	1.341298909	1.593094079	1.350879906
100015689	0.897717784	1.323433523	1.809086556	1.529903175	0.879307889	1.471474445	1.568461873	1.638994478	1.653747499	1.130079933	1.264060467	1.519395797	0.794899366	0.661629625	0.654287842	1.162587491	1.292404262	1.138018451	0.887132349	0.859230451	1.037655472	0.676202956	0.434481976	0.813247452	1.038295855	0.84514808	0.943979875	1.271832996	1.110482941	0.89479751	1.757672409	1.794347872	0.698427748	0.885835335	1.004629236	0.357698789	1.32932632	0.98680843	0.899771469	1.112257216	0.823307517	0.676069145	0.738589316	0.803649992	0.669032898	1.355487397	1.800267432	1.260633622	1.507490409
100015760	4.537880457	6.917091701	0.502266216	1.88328816	0.671717849	0.762493724	0.536526407	0.360081879	1.349156331	1.129986528	NA	NA	NA	1.691699174	0.748498845	0.516897226	NA	0.957999459	NA	NA	NA	NA	0.488021429	NA	0.253225524	0.392533641	NA	NA	7.03598456	NA	NA	1.825054923	1.042000541	7.861205332	1.835646502	0.923943739	0.751302364	0.524871581	NA	0.338049032	NA	NA	0.500798571	0.422627175	NA	2.901529213	0.514270915	4.556928033	NA
100015966	1.165800397	1.020722907	0.926590778	0.92227781	1.527874605	0.795319645	0.995734027	0.946628644	0.763128455	0.904248746	0.913765021	1.047233632	0.942164695	0.939497928	1.059004797	0.919089002	1.035078526	1.013476782	0.990795524	0.995612609	1.091542898	1.147926894	1.093960446	0.987060459	0.93270124	0.862578692	0.871644287	1.086819667	1.103060311	1.04023564	1.046407517	1.021447308	0.986297256	1.004641016	0.901632899	1.212391588	1.004803342	1.081666674	1.019354911	1.113421583	1.10021627	0.86094326	0.929228502	0.952880318	0.99153588	0.889932467	0.915480897	0.932894733	1.004735359
100015967	1.215721757	1.070964117	1.116908843	0.986558732	1.032767945	1.00097679	1.156519787	0.897827406	0.853529337	0.850037809	1.037517122	1.02551349	1.087571116	0.781344581	1.099620058	1.023931436	0.87494622	0.84290398	0.844960701	0.904906788	0.994749953	1.109088219	0.968910341	0.922812942	0.885227739	0.772985893	0.699399999	1.037560391	0.803860271	1.008855291	0.823313697	0.971014877	1.022791818	1.078589819	0.953151204	1.10138108	0.952466496	0.895187681	0.908424149	0.849522886	0.966320286	0.91872932	0.798606004	0.913808874	0.902191516	0.774982649	1.062382727	1.024357872	0.922543075
100016038	0.842275043	1.065532979	1.459833489	1.868997573	0.370990158	1.385344009	1.51611511	1.532333253	1.33245044	1.283543266	0.981486772	1.185093836	0.943818764	0.964717298	0.971956919	1.068160671	1.286389226	1.146867198	0.99715705	1.225629198	0.995652817	0.772766735	1.057689258	0.835176527	1.10905229	0.986050714	0.974855041	0.741584135	1.00284295	0.772031306	1.063817645	0.844271634	0.829456297	0.860572155	1.042836187	0.6410088	1.160709348	1.296982001	0.958764568	0.975633907	1.04947037	1.087654628	1.203162678	1.19580781	0.80125907	1.063508239	1.427065954	1.46214433	1.345527098
100016094	0.734095213	1.03151933	1.354687672	0.974837186	0.681860634	1.038036867	1.36711952	1.381437212	0.928967813	0.858918202	0.917606168	1.157070146	0.810374152	0.441887899	0.694400815	1.176572472	1.072721885	0.803494272	1.356733611	0.951310458	1.165760626	0.729285121	0.53673946	0.525029708	1.06866735	1.150166973	0.830570844	1.341795871	2.135090397	1.212208268	1.173053502	1.575946915	0.963554665	1.158294529	1.517281132	0.900111882	1.687924134	1.554053869	1.171336444	1.470959756	1.098447623	0.651713028	1.007077688	0.566575379	0.796128004	1.026185136	1.064586194	1.266202795	1.022255388
100016115	0.634272273	0.604006044	0.633371584	0.666818676	0.419474635	0.60490615	0.709833006	0.595150837	0.487056129	0.697852644	0.592109738	0.814749899	0.877021043	0.541701517	0.714203876	0.619356712	3.297115025	0.764616617	1.433369551	1.734150655	1.507879732	2.201004566	1.133704772	1.810963094	1.124438356	0.928665768	1.327298704	1.567658489	1.018871848	2.851582465	1.18615435	1.086638678	0.993364724	1.119260818	1.053892252	1.238680453	1.531468211	1.821061584	2.39931073	1.179267949	1.533065011	2.396427061	1.609868514	2.037199846	1.821583453	0.507872799	0.519874047	0.612744838	0.476413412
100016117	0.744524158	0.989992164	0.333485731	0.468756766	0.220309849	0.400688985	0.652488301	0.515521611	0.455421917	0.889108423	0.709983562	1.21789731	1.015682388	1.059045934	0.922500587	0.86914868	1.169657965	0.798440424	0.607236304	0.459266608	0.657223436	1.188640856	0.882982524	0.892116506	0.59568453	0.574758639	0.824773453	1.307011532	1.033015396	1.433592508	0.914415334	0.971975414	1.282542798	1.167128959	0.930242894	1.282600009	1.353320831	1.227105285	1.347951035	1.079536681	1.065674409	1.223795749	0.706741665	1.022428868	1.228016353	0.735607407	0.366247474	0.672185976	0.454909651
100019761	0.806949257	1.3301779	1.088350885	1.225581494	0.652526287	1.24263522	1.282857547	1.169668619	1.037935301	1.554359557	1.434901271	1.754169666	1.558703016	1.497359205	1.686960208	1.732887429	1.345631413	1.667760267	0.616149836	0.716277732	0.74379554	0.88886768	0.8395232	0.590256101	0.92841373	1.049964414	0.900130474	1.001742243	0.82986741	0.748654349	0.883955403	0.757781553	0.73665345	0.89031341	0.972269104	0.820498642	0.998257757	1.026646033	0.700427127	0.919939638	0.859112047	0.746597828	0.987610978	0.63190587	0.781177088	1.531683142	1.688363964	1.756249177	1.607570811
100019779	11.00373322	10.35958311	0.164908329	1.259657145	0.567933105	0.268816198	0.084509892	0.128140682	1.105423661	0.462971841	NA	NA	0.149865773	1.714683135	0.820100177	0.156640029	NA	1.013738578	NA	NA	NA	NA	0.605045895	NA	NA	NA	NA	0.115427131	4.371608262	NA	NA	1.366584305	1.006883946	11.02263003	0.904083371	1.301279487	0.239764622	0.104349462	NA	NA	NA	0.067925067	NA	NA	NA	2.676339178	NA	5.898722782	NA
100019804	2.15555872	2.850870528	0.931894613	1.906497002	0.776097856	0.993790994	1.674157027	1.548733874	0.738967146	1.980803191	0.909913651	2.387740883	1.848058844	3.078899959	2.028515046	2.555615977	2.542220785	1.586738037	0.270069255	NA	0.822448639	2.26671281	0.986030153	0.587287527	0.832132276	1.952559832	2.296043886	0.649152345	1.768690874	0.475437954	0.738951852	0.742095565	1.186620158	1.900482096	0.54577286	1.572618304	0.721371532	0.74967607	0.469151363	0.488568551	0.472833998	0.316615391	0.854151195	0.393814464	0.544579195	1.029433132	0.057445267	2.441314698	0.468824756
100019890	NA	0.652088332	0.845118764	0.636146671	0.345691074	0.597686176	0.812402121	0.56462471	0.41129358	0.429323333	0.622618768	1.008982949	0.57460541	0.6576917	0.917764592	0.783069847	0.62924064	0.636705411	NA	0.52782128	0.406172325	0.657279828	0.62425029	0.528763156	0.546808874	NA	0.836593983	1.732628363	1.524384228	1.000748712	1.674286289	1.573157474	1.17180628	NA	1.628351445	1.595669922	0.754309086	1.507931719	0.987533704	0.732093568	1.024247736	0.492508888	0.466161885	NA	1.126637708	0.931161589	0.746659132	1.190394774	0.867506693
100019892	0.601495285	7.889327908	0.986482148	1.105338339	0.583751057	0.942789933	4.413890036	1.031956649	1.050690308	0.848145309	1.129019153	1.003571124	0.734504924	0.82057885	1.052885403	1.211089488	3.442812867	0.58638517	1.918715968	1.289601803	0.94259991	2.346117303	0.792396454	1.483084665	0.845688113	1.486223323	3.619907872	1.393990027	2.192224778	3.570770511	1.481014068	2.354380033	0.541454529	3.995642573	2.040481479	0.557141266	0.587852935	1.051057249	0.607883994	0.5431975	0.525433613	0.445381455	0.706564972	0.618446659	1.332966392	0.95029257	0.947507748	1.07532779	0.934815514
100019893	1.06318231	NA	1.865272924	1.499904129	1.086933663	1.153994124	1.441255605	1.131263337	1.361799907	0.740170094	1.090879852	0.976094016	1.103355497	0.905811041	0.801144271	0.962338024	1.089234576	1.520717489	1.681434978	1.529197464	0.993858049	1.005306943	0.642430803	1.135970311	1.478268131	1.11987011	1.404496675	0.37207979	0.585687336	0.297355806	0.575011597	0.415679604	0.29632287	NA	NA	0.504165765	0.612636462	0.879845369	0.769265502	0.792825112	0.72225143	0.657300139	0.988303696	0.577986702	1.009079944	1.478057832	1.37582805	1.53956394	1.604323488
100019894	0.439750423	0.815340209	2.149738103	1.648210922	0.994312589	1.703302752	0.522140676	1.628957795	0.393896596	0.470698699	0.453724513	1.604358548	1.437358038	0.04689847	0.28335255	0.771838109	2.534605615	0.007853244	5.647160913	0.146642892	0.215730854	2.109097138	1.740132862	1.693071522	2.076037296	2.170647727	4.98331339	1.292289705	2.673315336	0.158108038	0.709481075	2.742630905	0.978813055	1.951075304	2.102978113	0.740617665	0.543920956	0.980521782	1.557500328	0.011689782	0.476164133	1.289401736	1.886547189	0.736365493	0.748656252	0.017850351	1.156433931	1.202178555	1.458811522
100019968	0.955707102	1.043633454	0.994821751	1.135535343	0.627056218	0.968120662	1.081493473	1.062792419	0.801916245	0.883636661	0.843696751	0.898258836	0.987848011	0.444309381	0.715796841	1.014482349	0.932556725	0.58033485	0.835415683	0.890136259	1.067348164	0.716159524	0.701744846	0.882763334	0.779875525	0.748993703	0.790334554	1.019108492	1.051198636	1.110028645	0.91345117	0.727568596	1.089543676	1.246324381	1.135554863	0.892076756	1.124852562	1.035058453	1.330557045	0.894810916	1.228768294	1.015490169	1.08915569	0.987261693	1.004480681	0.895812052	1.053622901	1.258256868	1.213979412
100019972	0.20442595	0.118727069	0.21766606	0.146420329	0.047595041	0.297123435	0.318367109	0.240929583	0.208736674	0.864517806	0.487383018	1.022980875	1.128237031	0.579905594	0.747465296	0.869245558	0.571363635	0.591630207	0.66531064	0.541877062	0.565953052	1.808151614	0.842569796	1.019935517	0.596177218	0.630158565	0.601541833	2.051308342	1.798517283	2.130010101	1.385032179	1.483632759	1.594568261	1.471950806	1.112012769	1.720167082	1.720342251	1.856201295	2.084069247	1.362210237	1.428650904	2.047261766	0.655342772	1.152796392	1.420788816	0.221549394	0.220996983	0.259386475	0.236824937
100019978	0.891720652	1.670599853	1.239146333	1.807026491	0.508941956	0.87748565	1.221965891	1.041144063	1.126732071	0.733877277	0.796206682	0.668910443	0.734485558	0.697756559	0.984001294	0.900052393	0.926007242	0.556389383	0.712811889	0.646082124	0.744995035	0.989588807	1.049746666	0.805374228	0.783044297	1.069337013	1.048618329	1.155141712	3.289864236	1.229177034	1.206845555	5.835316952	1.337130572	3.343066337	1.562856813	1.221583588	1.843269485	1.84223711	1.63148107	1.394248576	1.595382021	1.468110546	1.01662556	1.463936163	1.552209583	0.966481887	1.113996875	0.990489619	0.844593617
100019982	1.107568721	1.836890949	1.045934105	1.7974616	0.581191742	0.819233458	0.772255067	0.965639966	1.296665407	1.092869034	0.597404134	0.539244033	0.501384132	0.511977902	0.759319198	0.814839005	0.670977416	0.595361438	0.51338799	0.569278428	0.254489525	0.901798466	0.993264656	0.691666355	0.704383708	0.832780204	0.949148695	1.094146323	4.029667386	1.194816719	1.099447434	5.781643984	1.159656267	5.356152294	1.845345441	1.02113925	1.642051292	1.332363093	1.056347992	1.191738187	1.341440535	1.174062587	0.920239474	1.541540256	1.232450861	1.286899822	1.074990613	1.104756995	0.718724836
100020217	0.601000747	0.777155838	0.790776671	0.863097258	0.279250435	0.853047835	0.969939901	0.806542755	0.93793386	0.925949429	0.932012688	1.046508168	0.897696731	1.078835963	1.014972972	0.907061245	0.868520903	0.997695497	1.535712715	1.155858201	0.894296288	1.314914522	1.096704295	1.238121806	1.371514858	1.145674641	1.63331808	1.098380902	1.38645363	1.009027925	1.476882318	1.12682346	1.224786726	0.893658538	1.285458953	0.982082086	1.002304503	1.209332207	0.986178575	0.973926743	0.950732881	0.779668763	0.904596288	1.460588365	1.527494091	0.75138423	0.811584062	0.843104382	0.755314235
100020219	0.72005608	0.875076842	1.029996535	1.302274115	0.449512525	1.045732952	1.315208282	1.086715796	1.08662885	1.099238746	1.024751779	1.492938521	1.046779022	2.589755172	1.456119746	0.972998083	1.398512543	1.6455073	1.176904679	1.11894154	3.184432307	1.222597635	1.252612967	1.14331361	1.2004331	0.89086559	1.362969263	1.219804463	1.528544462	1.002057497	1.896937664	1.746090423	1.256242965	0.922776269	1.170523653	1.147302251	0.957371294	1.040110885	0.832853658	1.001067127	0.892506811	0.697598518	0.878046594	0.924600778	2.118416468	0.918918038	0.8790587	0.963530161	1.357094969
100020377	0.360946284	0.373194857	0.392912335	0.439619436	0.121844567	0.50619566	0.494772731	0.489985794	0.511157551	0.424863599	0.5174692	0.786141494	0.558961753	0.67284288	0.739035858	0.582503166	0.482037143	0.481232803	0.55111662	0.33315583	0.938260468	0.480099358	0.726673238	0.511109176	0.697177855	0.452962603	0.728478428	0.92609862	0.676401375	0.681477815	1.21790151	0.823629893	1.103052368	0.733994509	1.329348313	0.925629902	0.504884754	0.623122951	0.688136866	0.3871832	0.638009378	0.421282795	0.492823166	0.567111176	0.773580358	0.885134189	0.986789051	1.195439401	0.741018509
100020417	0.866342169	1.054658882	1.273471192	1.46470002	0.458926569	1.339776011	1.499175211	1.56527564	1.292037573	1.517864215	0.99653148	1.248856883	0.907872752	1.047635436	0.945259755	1.288380414	1.353024714	1.228648551	1.016495582	NA	NA	0.72341118	1.090240276	0.84438774	0.972647658	0.995902884	0.891571825	1.068583651	1.984337613	1.15700793	1.245213944	1.397906441	1.186173801	1.293963939	1.31189615	1.160790463	NA	NA	NA	NA	NA	NA	NA	NA	NA	1.177154479	1.205247405	1.405797343	1.248805743
100020689	0.80233929	1.010496895	0.296005932	0.426450389	0.18024087	0.398382911	0.583191427	0.481547837	0.40815715	0.904291594	0.643637646	1.049890389	0.960953925	1.10249774	0.910475369	0.926879838	1.05580044	0.777724382	0.641563141	0.460248946	0.569003485	1.310681199	0.993187495	0.824821585	0.645713492	0.558222596	0.722435368	1.475867438	1.251983534	1.363357704	0.924397379	0.906921236	1.304081109	1.357918568	0.816301502	2.033155273	1.171138039	1.006812505	1.418372528	0.903534517	1.180731551	1.18947148	0.54132466	0.868272795	1.188041033	0.828507987	0.404798609	0.656583506	0.497861477
100020690	1.085357087	0.983309926	1.308454161	1.401677639	0.624817901	1.035515851	1.16519936	1.239987464	0.865803491	1.146689814	0.880539843	1.240791581	1.066050343	0.750887974	0.864409536	1.161332123	1.491311891	0.939419851	0.390070287	0.348044122	0.562540553	0.642838105	1.010949751	0.5719905	0.68535725	0.84248602	0.826336532	1.645411277	1.361169903	1.109404227	1.273474233	1.577422473	0.976050622	1.484725321	0.877422141	1.291846761	0.970286181	1.002782122	1.048763331	1.159895501	0.826357665	0.718460069	0.596749166	0.292320992	0.270879314	1.127417579	1.043771933	1.076506439	1.089862667
100020692	NA	NA	NA	NA	NA	0.459545641	NA	NA	NA	0.754587915	NA	0.613073737	0.796219849	NA	NA	NA	0.628957779	NA	NA	0.369838183	NA	1.571990897	NA	0.709548949	NA	NA	NA	1.301161698	1.018391352	1.699122772	0.473445005	0.815173527	1.147931304	0.668611651	0.540732214	1.055981159	1.247224758	0.993847497	1.504412601	1.026786541	1.182907951	1.148268699	0.560916392	1.035730825	1.35105651	NA	NA	NA	NA
100020696	0.639085934	0.735481184	NA	0.341190477	NA	0.345237502	0.590829459	NA	0.295871944	0.540418193	0.511088577	1.015273672	0.957895547	1.114683821	0.831124973	0.719347406	1.008406405	0.782873026	1.200336799	1.158924958	0.84233804	2.664205556	1.288905085	1.616184479	0.733810768	0.550916013	1.023711765	1.884772955	0.928144932	3.703802121	1.464267122	0.847887987	1.071895809	1.21018275	0.888208852	1.308538137	2.017777033	2.069523728	3.57678257	1.815579689	2.627266266	2.243482433	2.109577507	2.380624075	2.892292092	0.496874194	NA	0.511835512	0.419401276
100020697	0.853477171	0.851445834	0.445192196	0.672001863	0.330665225	0.540796787	0.7430573	0.614674036	0.311762759	0.836319573	0.75056375	1.196667443	1.007788324	1.278561274	0.839810837	0.897297985	1.071397057	0.992211676	1.133862972	1.390278688	0.933817627	2.067893537	0.992128952	1.48993523	1.053303451	0.753403945	1.229907226	1.311791866	0.849423689	2.047914126	0.982681549	0.820330835	0.762828369	0.959989093	0.866173794	1.359699865	1.353334702	1.652160326	2.314815893	1.381506866	1.716895026	1.393485015	1.710794887	1.800451	2.14051001	0.79937865	0.369318843	0.836776087	0.577803582
100020706	1.092186892	1.022951514	0.937817447	0.902126023	0.666103168	1.125534344	1.060387631	0.800571479	1.248324516	0.940032507	1.060315159	0.917985629	0.815078119	0.962294571	1.09235453	0.886869632	0.658933639	1.18689066	0.778071619	1.466225873	1.081271503	1.231968458	0.804641644	1.037959975	1.136681353	1.001042974	0.780187188	1.057166169	0.718449913	1.216735052	1.03202737	1.081114915	0.838330134	1.069372093	1.0036722	1.308143446	1.574863945	1.289041965	1.038774979	1.344337196	1.352431317	1.737350731	0.962142172	1.457805181	1.276918614	1.074268045	1.065256567	1.016143746	0.745012006
100020837	1.274406258	1.412069532	1.132787609	0.626541048	0.342679619	0.847174081	0.945927022	0.431782642	1.356783386	2.408170877	0.998226455	1.395332575	0.941961508	1.064955801	1.649700609	1.315522601	0.888417645	1.838287969	0.862188777	2.435248987	1.124671379	1.068253534	1.186953572	1.046230185	1.335325151	1.284793737	2.10293179	1.261444714	1.015475594	1.411122159	1.369282454	1.349591747	0.76458832	1.027588324	2.188769245	1.068694866	0.802952152	1.05746152	0.80443448	0.884672288	0.909281913	0.937307889	0.801969506	1.109095313	1.011419127	0.89448705	0.709046231	0.922361991	0.638841179
100020840	1.917587488	1.621088907	NA	1.048081514	NA	NA	NA	NA	NA	0.751537638	NA	NA	0.860673636	1.078160533	1.069101725	0.68936779	1.442351063	0.8134244	1.683073805	0.8466891	0.543600235	1.607651674	1.336340355	0.749891955	NA	1.441818858	1.816815791	0.497060605	2.275399107	0.446852158	0.660609847	1.459619417	0.667645521	1.601261439	0.90052107	0.919672902	1.034066782	1.24064159	NA	0.571546659	NA	NA	0.755659396	0.369210619	0.495418696	0.940157133	NA	1.464375291	NA
100020878	0.69704232	0.893437246	1.057997109	1.189419288	0.539008668	1.135457592	1.0507394	1.330928963	1.048524494	0.998321633	0.802013136	1.481246275	1.086970551	1.955381682	1.387199135	1.188196636	1.45414863	1.240432935	1.180066855	0.825409858	0.973715728	1.331263933	1.340092899	1.158147655	1.194672932	1.033846315	1.0088602	1.488164632	1.983713086	1.069627146	1.341795549	1.909997351	1.216741531	1.248951946	1.06845912	1.62712274	1.235127845	1.211846403	1.204325809	1.307039595	1.105691057	0.714854217	0.852283493	0.688890014	1.600372797	0.766199868	0.850360244	0.854318869	1.026311436
100020967	0.876240624	1.541571883	1.401258649	2.179782042	0.619789845	2.682519137	1.747964873	2.482708495	1.752534225	1.604181977	2.391183951	2.204580099	1.962026091	NA	0.543107506	1.866165791	1.381781573	0.394087316	0.459412132	0.515049281	0.584631245	0.332537639	0.11272795	0.526657014	0.910160345	0.494944073	0.749532423	0.462836812	0.13744181	0.429869114	0.232974365	0.093159268	0.778951589	0.38837616	1.39205879	0.163782193	0.418386308	0.318280664	0.514365589	0.310895941	0.355469448	0.599089891	0.677375696	0.294984169	0.117921504	2.198188037	2.989777907	2.636846016	3.195673768
100021044	0.776744653	0.90726905	1.154711139	1.281776539	0.489604676	1.021423787	1.452922291	1.308257431	1.261393653	1.002033599	0.739833169	1.163875082	0.72596368	0.934531222	0.989835356	1.048406053	1.436791593	0.877500008	1.883373753	2.034915664	1.214471809	1.242144162	1.009565749	1.828853132	1.45517345	1.715957227	1.098128445	0.609016583	1.734693805	0.905717284	0.785919017	0.746934667	0.381119523	0.754190633	0.711131641	0.447666424	1.11148465	0.927455407	0.618450382	0.9142131	0.584152595	0.510931873	0.997966401	1.307907176	0.788116577	1.062316114	1.282120839	1.055204939	1.293081093
100021105	0.871362467	1.608460343	0.903317421	1.367835037	0.388802046	0.709426327	0.742647187	0.88274738	0.936611454	0.794990163	0.605911154	0.516608143	0.54318483	0.466572882	0.573637894	0.619024796	0.754954088	0.472124937	0.562514578	0.597978211	0.630414282	0.981992867	0.8497497	0.800907171	0.723064075	0.561953884	0.631666467	1.314331343	1.922982853	1.310058914	0.963784507	2.122616252	1.145693408	2.360243266	1.075826245	1.237597744	1.661943	1.86274352	1.824833141	1.362273836	1.769771762	1.785855341	1.288211077	1.396512724	1.620541321	1.104615523	1.067687501	1.308308233	0.88327606
100021199	0.849818888	1.434188939	1.293240603	1.274314231	0.825388466	1.471463156	1.493796074	1.383339805	1.391268695	1.04408549	1.419050147	1.452983648	1.063195704	0.711521099	0.969525832	1.177385857	1.166307072	0.999401147	0.844608804	1.109272518	1.005893881	0.984451355	0.469680854	0.819792495	0.974676759	1.164012984	0.970505415	1.2383348	0.714442253	0.960447168	1.045185208	0.822384492	0.77877044	0.63498741	0.823610412	1.084806298	1.038948821	0.95781816	0.885898128	0.830889786	0.878575979	0.98288748	0.901155235	0.623018839	0.916139611	1.309588023	1.113445075	1.193479659	1.148657889
100021416	1.036860729	1.605921423	0.345196695	0.880269879	0.309719807	0.643568454	0.619308164	0.375429065	0.922145649	3.51814598	0.469205884	1.023476917	1.078532487	2.168552587	1.645456014	0.882207992	0.593302656	1.637440059	0.597160854	0.517084382	1.356307757	2.007475429	1.182926337	1.105166556	0.551654483	0.928593056	0.822536615	2.162643754	3.335478413	1.619777256	1.222845817	2.009391157	1.798863648	3.360866477	0.817091991	3.075088923	0.739535921	0.626565609	0.780021617	0.719448711	0.466248012	0.60785886	0.703334776	0.4866809	3.522924936	1.089009956	0.484235612	0.957708168	0.219709097
100021436	0.53874856	0.78252195	0.879910052	1.617469232	NA	0.933206202	1.054646465	1.421337199	1.095563798	0.885145972	1.497616279	1.112439994	1.233229901	0.976901328	1.073936695	0.87923765	0.842090179	1.249466763	1.164225993	1.149587465	1.350426314	1.288344843	1.103202729	1.520830692	1.636847646	1.175072614	1.145575097	0.694117582	NA	0.515357779	0.596718456	0.533887422	0.661754088	0.451159894	NA	0.998429224	0.73486957	NA	0.767574777	0.638539674	0.551083284	NA	0.512844537	0.755306191	0.861997696	0.79890211	1.205352763	0.783315605	0.690391812
100021467	0.856795397	0.985045631	0.891020435	0.998909924	0.715590313	0.986045315	1.033244512	1.022819126	0.866136642	1.041765877	1.079969198	0.994059691	0.985918543	1.007705006	1.062612332	1.013408992	1.08695023	0.882819704	0.981031993	0.864897821	0.930876588	0.956320007	1.001090076	0.844145089	0.957734455	0.970533182	1.002372829	1.217262794	1.653109257	1.197243298	1.459735831	1.34571176	1.30141692	1.244321169	1.17738321	1.158606064	1.489120102	1.281723614	1.325358902	1.178015488	1.370674995	1.065049889	1.179625967	1.050911019	1.169819903	0.822107506	0.894418433	0.908873987	0.938625715
100021472	0.823985309	1.201240178	1.046186781	1.428404438	0.41601649	1.309861249	1.505294793	1.123761897	1.200458582	1.103302069	0.980875111	0.996012478	1.013370131	1.155585989	1.064402114	1.142876411	1.209536853	1.151906264	1.324687362	1.582371901	1.291234368	1.162354056	1.100286355	1.071740815	1.149042718	1.05998921	1.08686089	0.564329488	0.678867862	0.803414813	0.98074715	0.592951112	0.64345742	0.60177692	0.861837373	0.717771276	0.919073705	1.210660829	0.965201693	1.034065128	1.094441678	0.867758134	1.425561642	1.340371154	1.423386316	1.006059097	1.121140438	1.17356961	1.137152778
100021485	0.466926854	0.446916516	0.829180667	0.77289222	0.280304988	0.715575084	0.49040062	1.052928405	1.472613078	1.216448695	0.886042905	0.73904885	0.945184802	0.344424916	0.87011114	1.358056345	0.914928922	1.006611528	2.63802533	2.307852158	1.369790644	1.492794004	0.875409667	1.808301887	2.355249418	1.940134402	1.170638408	0.682827604	2.221669682	1.221225123	1.355316619	1.058195916	0.789222021	1.541411217	1.29868183	0.475564745	3.059824244	4.076934608	1.503468597	2.541860946	2.43736366	1.237813388	1.844822952	1.810721117	2.142109072	0.80578444	1.244269837	0.572726803	0.867247351
100021486	0.883974507	1.305690195	1.194787309	1.292887189	0.539739899	1.136101488	1.220764626	1.7041719	1.66109683	0.882467334	0.756243988	0.755586069	0.632683965	0.321011657	0.533395062	1.036425901	1.017269922	1.217060044	2.365954062	2.513057749	1.760885971	1.18563885	0.877962863	1.648661006	2.162753885	1.710584268	1.046735189	0.394108952	0.677652001	0.749799638	0.529480422	0.471918992	0.428542153	0.617436608	0.560483174	0.323677989	1.205318132	1.434268409	1.048385335	1.109749411	1.650650586	0.936988787	1.373429308	2.15714642	1.4830577	0.937577615	1.16125975	1.077736715	1.280925972
100021487	0.626141729	0.699977467	0.758637314	1.267071567	0.265630486	0.871492278	1.108405955	1.392786212	1.188026977	1.23964387	1.202574032	0.769463761	0.82601701	0.459018283	0.710604782	1.245775013	0.692829706	0.960713518	0.905009197	1.507569604	1.332858213	1.18593086	0.798253934	1.060907933	2.009558296	1.100660801	0.539781689	0.606427744	0.784754938	0.851809735	0.875590188	0.507218505	0.62883524	0.604153457	0.675798752	0.406751594	1.306719629	1.420392079	1.102557787	1.434415105	2.016192507	1.453678424	1.43682564	1.215056412	1.253834585	1.088188902	1.272332822	0.778078804	1.428671743
100021489	0.757054149	0.847692492	0.782323064	0.781685562	0.401241398	0.75865707	0.697739973	1.061468546	1.348781388	0.979727738	1.007427511	0.765587105	0.789612585	0.395750325	0.798603809	0.990637579	0.760689745	0.946720199	1.890831324	2.061526084	1.496600413	1.337303295	0.832059432	1.811387967	1.690830815	1.490120499	1.16081195	0.86130306	0.752397125	1.196996815	0.920971631	0.728903237	0.757521583	1.013830028	0.930001553	0.592443156	1.49847524	1.459694539	1.496035215	1.26821782	1.865115344	1.264158581	1.446265241	2.746746168	2.237180326	0.869089548	1.039387143	0.703091529	0.872343253
100021503	0.783689694	1.035316484	1.017370137	1.531642895	0.523503252	1.390173632	1.292589891	1.70053887	1.508455091	1.738102266	1.246180281	1.307241843	1.211191049	0.896542204	0.915215854	1.441306839	1.985344122	1.119454275	0.58461926	0.70937654	0.733122396	0.681228316	1.114704533	0.685423327	1.015102437	0.907336285	0.939494388	0.791259951	1.176162665	0.822291728	1.01314329	0.963115948	0.802035839	1.089511708	0.904957344	0.750325557	1.462194421	1.615380881	1.239345364	1.188607004	0.933462856	1.222512542	0.979410473	0.680345071	0.394546215	1.484182606	1.957347931	1.274850412	1.837859628
100021762	0.794453245	1.06308145	1.011026391	1.469134095	0.740173019	1.087083422	1.059255632	1.141849099	1.28555433	2.13439451	0.79865096	0.795690628	0.898513892	0.777994535	0.688274954	0.954859278	1.488645279	1.143648119	1.024007984	1.239343395	0.81526297	1.060534566	1	1.114238565	1.503404162	1.437322689	1.403653951	0.684280628	1.386536953	1.016270842	0.861750446	1.217925428	1.087265278	1.243220983	1.555520153	0.667352062	1.318808408	1.740861097	1.882167903	3.054260688	2.042017729	0.943159504	1.446281874	1.299092825	0.951629339	0.992596511	0.993402088	1.273603577	1.152730393
100022041	0.517358219	0.598000174	0.7176582	0.822997282	0.267792229	0.85631649	0.920205857	0.80269552	0.839613941	0.916629747	0.981146875	1.005130349	0.873201761	1.064046291	1.054341142	0.892741977	0.849505251	0.999558116	1.268979128	1.060732351	0.842299949	1.225887958	1.079944647	1.11966773	1.17408415	1.010147148	1.440816688	1.17347299	1.198802431	1.019970873	1.376780745	1.104156959	1.188670753	0.896982479	1.287629991	1.072340171	0.960677183	1.136338488	1.057967777	1.048921343	1.059890539	0.909106077	0.985531863	1.288823652	1.377066841	0.703111114	0.822861295	0.789468449	0.788566902
100022120	0.602463269	0.848731998	0.750072141	0.919895263	0.220734132	0.882525336	0.914057756	1.006974737	0.641016341	0.982093779	0.862671774	1.51012124	1.049899627	0.97424817	1.243219706	1.1380494	1.566222179	1.356295398	2.155048247	1.562484605	1.511161325	1.40176368	1.216488387	1.116165446	0.732304708	1.135308052	1.609515589	1.361603893	3.769785191	1.260125103	1.696181933	1.975459224	0.98668283	1.051905154	3.127234641	1.000458686	1.945503564	2.219109762	2.189553411	2.996411773	3.349689182	1.54499214	1.881679678	3.006284246	3.120488775	1.011398924	0.735881298	0.959265241	1.045194201
999911407	1.185298172	1.480420926	1.337693617	1.305110143	0.434500955	0.40520543	1.241220211	1.406248815	0.70478306	0.834101704	0.991717745	1.111982298	1.014960901	1.179037859	1.2393634	1.407596776	0.741222045	0.800444264	0.797078031	0.924544757	0.694209761	1.156964078	0.847583761	0.680996806	1.280731862	1.669913434	0.448335292	1.145828109	0.734012533	0.69371559	0.873150988	0.697101394	0.649908077	1.057486505	0.991685942	1.290485621	1.001290471	0.537139264	1.129014068	0.863991702	0.979378152	0.635736137	0.972349672	0.756145027	0.409031584	1.14971787	1.38164302	0.431257041	0.68851701
999911615	0.545951529	0.638721204	0.97354797	1.264116673	0.213446825	0.758364348	1.065713387	1.00643909	0.337341145	0.881982062	0.505444854	0.812044803	0.572683726	0.268634958	0.450504835	1.10889708	1.306401695	0.481580806	0.899518612	1.163513008	1.194610348	0.911921933	0.890190003	0.866797253	0.804817446	0.992880674	0.65236747	1.426867532	1.695281681	1.250774317	0.888990984	1.291385461	1.154719803	1.838158496	1.141690855	1.378885387	2.902471048	3.22705154	2.78195179	4.46609921	4.06744781	1.620430816	2.314253492	1.728555063	1.290000059	0.937125084	0.823031857	1.165824385	1.052357973
999911632	0.622723039	0.749521321	0.766887463	1.132861554	NA	1.211873836	1.043357138	1.137622473	1.119980335	0.769656041	0.957432036	1.114490616	1.105438833	1.118790106	1.103118747	1.140748982	1.056768785	1.01132012	1.115637722	0.94468019	1.166692541	1.302469296	1.160599082	1.061206272	1.077688367	0.986670289	1.131507452	1.080047264	1.180143	0.762738908	0.979045919	1.199717105	1.254502173	0.674342786	1.040234941	1.221934727	0.949777479	0.861446043	1.093786656	0.743790106	0.83442869	0.907934003	1.25925878	0.782037018	1.328451666	0.831517802	0.950639964	0.948565687	0.954202029
999911787	0.76302104	0.869770269	0.660869645	1.12023656	0.391492286	0.936211892	0.650163416	1.155780692	1.267394652	0.866431052	0.587931363	0.81695458	0.754475493	0.645601561	0.659128115	0.853239795	1.066058019	1.143763518	0.618080006	1.117022522	1.270936936	0.792048865	1.033665057	1.042989495	0.738867632	0.757455187	0.744111237	1.011059581	1.6901455	1.081862273	0.998099228	1.321799321	1.117562183	1.347683843	1.196597916	1.154766509	1.62174441	1.563721776	1.413422238	2.146645692	1.822124675	1.24590737	1.386643968	1.37495504	0.75763946	0.867098117	0.756979071	0.81612021	1.113091349
999912100	0.760640581	1.201196305	0.878052907	1.206008063	0.387711792	1.158479179	1.26051448	1.384563179	0.870607936	1.058977208	0.859656039	1.444524383	1.164306668	0.979416199	1.066425901	1.323004924	1.422927608	1.193486816	1.307660456	1.254787547	11.73215208	1.152233825	1.094523213	0.955049334	0.811629966	1.045508485	1.425788736	0.971699321	3.833844122	0.989861755	1.829688166	1.951414258	1.011004514	1.236826192	3.855270553	0.641309755	2.191529323	2.719351797	1.275666459	1.95993201	1.67799959	1.043484402	1.249666189	1.446997074	1.743877209	0.972271005	0.908989142	1.063973581	1.124293583
999912462	1.095730096	1.403966588	1.333891365	1.663356902	0.741413828	2.002421404	1.504021384	1.765512439	1.86073209	1.26388684	1.138267542	0.960277726	0.852353366	0.569986649	0.97716724	0.866581646	0.715595354	0.805146253	0.360026061	0.558106637	0.675790964	0.679793581	1.018851808	0.682186907	1.024051157	0.805281694	0.709009597	0.905316835	0.812681076	0.672583374	0.776928177	0.801122118	0.801634704	1.012975287	0.895714192	0.654028689	1.119249006	0.837379724	0.411925927	0.962440026	0.489548077	0.650646935	0.836565506	NA	0.457924903	1.177271637	1.744030175	1.202646572	1.084163019
999912844	0.719869189	0.498703601	0.23650491	0.798037838	0.292693331	0.398972918	0.893862598	0.380731336	0.60262458	1.693054649	1.276609625	2.088130008	1.526371255	1.530695371	3.245864071	1.671735167	2.217017112	1.985839983	3.845561299	2.831024908	2.52887205	1.396631037	1.578093374	3.548602399	1.945007611	1.635243639	5.233410281	0.587393988	0.326684063	0.355547749	2.223365283	NA	0.83064017	1.620774159	9.179705927	0.233979023	0.379819675	0.726836286	0.73624563	0.433448755	0.343286328	0.417473779	0.920158579	1.237834764	4.338895301	0.461927703	0.297167997	0.334671551	0.547406367
999912906	0.661946022	0.780517441	0.861977161	0.995380668	0.373528874	1.041367523	1.005840503	0.959551741	0.940292567	0.950335416	0.707985676	0.771405363	0.786503483	0.728753038	0.923995614	0.822373703	0.775437801	0.87852593	1.192654694	1.113160763	0.814041441	1.175990171	0.97209041	1.006652812	1.105043086	0.931249535	1.036736683	1.082662614	1.236033359	1.071424993	1.02873273	1.235910159	1.183894616	1.034936064	1.115919906	1.18878201	1.552644405	1.448532767	1.389756781	1.375198847	1.364163626	1.451401572	1.345786485	1.546645501	1.468294895	0.913577071	0.988415794	0.993157649	1.098428859
999913007	2.076360964	4.824488134	0.656147536	3.267522824	0.96460127	0.885056102	2.059428028	1.047823662	2.368028851	4.225917757	0.695230981	1.094284708	0.745200371	1.165287821	0.854687678	1.242815964	0.872802773	0.861741138	0.766537805	0.589269724	1.223328038	1.690518005	0.925724839	0.618714756	0.626845507	1.064226806	1.159554075	1.425658444	11.78155518	0.629863555	0.698671228	2.341122466	0.592576502	3.865843967	0.953293124	1.282348847	0.60934873	0.532162433	0.402161663	0.631636794	0.349447974	0.292908609	0.832317897	0.464776619	1.176131547	4.24638219	0.988998971	3.495898874	0.584398083
999913744	0.769715996	1.888338582	1.175569617	2.07141534	0.487028244	1.735436633	1.436496407	1.52293578	1.461650206	0.69361113	0.784038062	0.623199992	0.597841453	0.71120904	1.196833351	0.735933859	1.180931861	1.169310415	1.557078649	1.731419825	1.277413254	1.135733019	0.919000868	1.066443077	1.061500063	1.124150572	1.245717517	0.448020357	0.651356648	0.799188839	0.713246692	0.95119383	0.882215874	0.627002311	0.667092396	0.71560608	1.576411976	1.532412327	1.401797814	1.54115766	1.564254307	1.293577982	1.089383732	1.652165859	1.930983046	1.437715099	1.397605514	2.080111925	1.254501848
999913879	2.839031906	5.960450502	1.886856173	2.715990187	0.576098137	3.908018979	3.167965741	1.651670477	1.916044177	0.503018629	0.376736672	0.020426115	NA	0.764474313	0.968281794	NA	1.594001367	2.898876854	1.335142786	2.842811007	0.657531859	0.261368138	0.097205802	NA	0.029128421	0.010917605	0.894604623	NA	NA	NA	0.022505261	0.043252028	0.052359658	NA	NA	NA	NA	NA	0.016957998	NA	NA	NA	NA	NA	NA	3.677021627	3.48500381	3.024952621	3.541206333
999914056	1.495219232	2.194437374	2.995419333	5.291704846	0.856273845	3.094653402	2.60487991	2.825008501	3.097565032	1.93821447	2.166173863	1.24264849	0.981139002	0.294322241	0.75496964	1.816840637	0.912310684	0.717747709	0.516472029	0.736804116	0.574823223	0.482662109	0.695395325	0.630843711	1.494266538	1.000717675	0.543938274	0.866256506	1.177418696	0.695567284	0.7008894	0.688095568	0.690676414	0.812608918	1.30411593	0.492895225	1.018860998	0.805584209	0.521252932	0.318500593	0.322610369	1.128559839	1.034582075	0.444596778	0.21891131	2.051411365	2.816788771	2.678238778	1.614084318
999915245	2.668828604	4.126580979	3.099187532	3.889169253	2.365130259	2.929077389	2.673054033	3.440224964	2.897722603	1.633815772	1.93821066	1.218138379	1.3147895	0.931516882	1.210552428	1.212546532	1.463473581	1.597234127	1.974044816	1.943987988	2.137002457	1.142105331	1.096355587	1.064909255	1.622511874	1.552475066	1.186378404	1.140195609	0.518269827	0.641233956	0.711090856	0.699165243	0.761644359	0.836709411	0.851212632	0.78987306	1.462574841	0.913182276	0.681043183	0.734380072	0.61072935	0.828617571	1.328183426	0.747758077	0.891901493	1.75943592	2.48707226	2.190863544	1.788869839
999915674	1.662899652	0.487340172	1.035701109	0.500446685	0.770808322	0.889993688	0.748116337	NA	2.777119976	1.613492704	0.503068737	0.704646463	0.939973742	2.048142745	1.367267054	0.700908166	0.589697584	1.618714333	0.739439218	0.777625657	0.388217248	1.017421662	1.649343644	1.210962799	1.053456145	0.845357002	1.061944102	1.798079534	0.720657835	1.427823341	1.265675656	1.407590465	1.094303967	1.255221161	0.880674167	1.002230617	0.930347066	0.465755067	0.305590776	0.633403442	NA	0.442310177	0.465537811	1.04530531	0.776913957	2.796907103	1.395823071	0.763490925	0.660414322
999917438	NA	NA	NA	NA	NA	0.854615927	NA	NA	NA	0.725623679	NA	0.668372093	0.734996476	0.383608175	0.887019027	NA	NA	NA	NA	0.963650458	NA	1.332233968	0.706131078	NA	NA	NA	NA	1.323354475	1.541761804	1.906525722	1.188217054	1.006934461	1.354742777	1.157124736	0.993065539	1.100211416	0.714841438	1.108414376	1.545581395	0.926568006	1.261564482	2.084651163	NA	0.570007047	0.55042988	NA	NA	NA	NA
999917812	0.654582692	0.684668426	0.950860588	1.083856969	0.293770188	1.092282462	0.893766302	1.119955118	0.908680741	0.864584627	0.797832962	0.784691154	0.633804542	0.681368188	0.797564279	0.78542961	0.825906108	0.652899622	1.483961401	1.90626006	1.582862082	1.19896481	1.019548798	1.509790453	1.152734441	1.014274839	0.720700671	0.903516621	0.765195585	1.13921918	0.740542655	1.124101961	0.802360017	0.924644565	0.807973632	1.070040919	1.128669571	1.27948352	1.332216356	1.828433249	1.535249432	0.988766855	1.186248839	1.240294673	1.130881559	0.871605871	0.987469066	1.135420442	0.837574384
999917884	0.518970005	0.68357486	0.415926289	0.896353807	0.2797423	0.807873978	0.947114535	0.801001719	0.803186704	0.985588741	1.205617499	1.136416946	1.022552737	0.921898848	1.217964269	1.030051572	1.047555548	1.113860193	1.64147374	1.206304323	0.982640618	1.157604068	1.014877175	1.144743184	1.214775155	0.903342545	1.573843645	0.878070626	0.939945054	1.051813055	1.522026573	0.838600325	1.137131886	0.870451296	1.346753852	0.612285719	0.854574008	1.089532156	1.054243047	0.837106181	0.950512507	0.80897852	1.29308115	1.180518291	1.266166477	0.691435181	0.713068136	0.916793856	0.695291037
999918410	0.564280019	1.040207118	1.164487389	1.428717299	0.230527533	1.325564832	1.388497575	1.076594591	1.371495114	0.967107565	0.779891399	0.847299303	0.603604711	0.93434119	1.211177188	1.017279795	1.106726293	1.473481518	1.130321739	1.574270344	1.391582915	1.087684797	1.036283473	1.440226657	1.21113937	1.499736848	1.159192832	0.571610459	0.60708084	0.582640786	0.620575657	0.815721052	1.072141491	0.410561381	0.613156974	0.947631158	2.47706795	2.066490812	1.688156895	1.944700243	2.001563155	1.819805425	0.931177062	1.611086424	1.589788438	1.25729341	1.19964892	1.551024717	1.286980747
999919924	0.863053052	1.477448476	1.002606379	1.243883708	0.469992947	1.485617115	1.169775096	1.032883003	1.534268474	0.749848758	0.802360317	0.676490871	0.561034402	0.900365175	1.04085103	0.679996865	0.933840608	1.036153906	4.097113079	3.270210799	1.887591882	3.06219732	1.333362589	3.097551916	2.394255936	1.982333673	2.870823603	0.553161978	0.573906434	0.686057519	0.853444087	0.714586631	0.717095839	0.386577854	0.877620876	0.631883081	0.995675887	1.338260324	0.840432568	1.20627537	1.069927122	0.768461719	1.425204921	3.897707076	4.60831753	1.306435232	1.293044432	1.216942246	0.982863412
999921283	0.594427392	0.679143664	0.949773625	0.750245918	0.347366677	1.227572137	1.191896104	0.752657267	0.972524194	1.09456439	1.048015011	0.827880884	0.736777845	0.816654448	1.023887632	0.956100402	0.756976097	1.13837165	1.466140829	0.617173683	0.845539112	1.230174638	1.182093131	1.217548452	1.021096144	0.71763823	1.424550838	1.284706406	1.293511974	0.9145108	1.326132609	1.152350061	1.261598853	0.74410631	2.091506311	0.932482359	0.736686513	1.051481985	0.8700528	0.78562842	0.877849033	0.700675032	0.875919337	1.018087126	1.125910389	0.695393968	1.075841643	0.804148952	0.681400428
999921796	0.572416241	0.701733051	0.994605884	1.18604711	0.435636352	0.787940143	0.986231269	0.830905827	0.693794657	0.937545332	0.984803263	1.091720551	1.04481242	1.704011893	1.423859422	0.797557575	0.892579618	1.407834483	0.77156129	0.737248003	1.216138109	1.317962726	1.457964886	0.943450773	0.97350885	0.996414554	1.156703036	1.591695345	1.205683215	1.01496628	1.558637222	1.529426894	1.492469534	1.075808783	1.377724965	1.566705248	1.063685139	1.033927478	0.676212081	0.814411745	0.858601727	0.993040016	1.393044131	0.655754976	1.44009424	0.630589978	0.72091236	1.147118525	0.854515245
999921959	1.163886346	3.061829594	NA	2.112742149	0.511434496	NA	1.483970036	NA	1.887534326	1.927496217	NA	NA	NA	0.754979358	NA	0.475552484	0.360860062	0.604113504	NA	0.628943976	0.688490781	0.543169378	NA	NA	NA	0.63679737	NA	NA	4.788104089	NA	0.494965534	1.026022305	NA	2.383022921	0.706947376	NA	NA	NA	NA	0.548056266	NA	NA	NA	NA	NA	1.896493621	NA	2.292891969	NA
999922776	0.937593219	0.696009693	1.081258283	0.938704189	0.587187102	0.645250603	1.075191686	0.814481103	0.984140245	0.898753002	1.127149224	1.493703773	1.399997376	2.674538226	1.834972816	1.044180747	1.069964878	1.491892979	1.223475587	0.776878699	0.981384689	1.520314571	1.860538252	1.086498213	1.028797747	0.99261686	1.334279553	1.450367189	1.151678046	1.19072821	2.213826767	1.60464333	1.423393358	0.904027923	1.021410232	1.549659055	0.994860669	0.928145598	0.954353997	0.697155654	0.598944141	0.979263348	0.801543111	0.680582953	1.232958199	0.728905782	NA	0.640203124	0.920539389
999922812	0.856798547	0.752151977	0.940266059	1.623635328	0.460053731	1.387042596	1.339673922	1.417461758	1.44737964	0.866947219	0.951446382	0.718590868	0.854746434	0.743901006	0.699689945	0.912404765	0.749343469	0.753575253	1.636720066	2.456916258	1.470022255	0.887345266	0.758026346	1.195484456	1.395591202	0.998179505	0.749459838	0.964589303	0.791151074	1.124112551	0.62029533	0.976199294	0.818974324	0.904008334	0.57285952	0.979746294	1.22941705	1.111099425	1.064511762	1.408210466	0.931041621	1.014486754	1.285676722	0.984772516	0.80428952	1.09247152	1.151673971	1.436816965	1.058169681
999922918	0.400395447	0.417559938	0.531443525	0.671210747	0.343828599	0.538590031	0.664868011	0.670545569	0.899978228	0.841237271	0.550425309	1.116606138	0.872294921	1.146142996	0.735199591	0.706285215	1.468475488	1.010945946	1.441426861	1.335881542	1.599993901	1.696683516	1.296025455	2.12886448	0.960463286	1.377544079	1.193094422	1.44470768	1.488037057	1.534211822	1.457474817	1.860414067	1.244247681	1.7219772	0.724728554	1.193460727	1.460076565	1.47492327	1.474044273	1.793352801	1.609756387	0.836374665	0.973247365	1.361961036	1.454917459	0.555696916	0.879294024	0.62759334	0.647563233
999923109	0.736507357	5.493442885	1.115958586	1.422600613	0.968153794	0.948094806	1.119732465	0.847713727	0.753836435	0.767568022	1.283038875	1.429321809	0.768540206	0.862507743	0.989712078	1.32404084	2.677550753	0.777591363	2.896353695	2.426058635	1.300638688	1.712774991	0.754082558	1.843859858	1.330805108	1.731677202	3.921884806	1.113089207	2.007318044	3.427180543	1.30228976	1.999673888	0.490056649	2.801725729	1.139649932	0.423002613	0.668013504	0.979549268	0.844403378	0.783728018	0.733949734	0.585482462	1.123172027	1.309119661	2.429252075	1.20287266	0.865920642	0.925172593	1.003006797
999923195	0.578211949	0.737081881	0.964501926	0.982733618	0.65975662	1.016231185	0.983480532	1.007914668	0.808331368	0.833818172	1.100772248	1.182491635	1.155414909	0.990028042	0.979601821	1.058241825	1.264949201	0.860292126	0.964964926	0.739776887	0.789470696	0.966244726	1.286325794	0.776336365	0.85785046	0.965646321	1.174742948	1.045985446	1.392505525	0.68107643	1.046470285	0.923810397	1.278996427	0.781656489	0.862462982	1.095618104	0.865987892	0.895274786	1.022499148	0.517524089	0.638441177	0.6288667	0.764957937	0.411746206	0.730538739	0.562404452	1.025674625	1.259314586	1.596474216
999923208	2.071259618	2.053926067	1.515847705	1.906557188	0.677164037	1.256332459	1.580514884	1.244336228	1.249993805	1.249888213	1.425071218	1.181675333	1.159340125	0.770165387	1.669400751	1.012190238	1.610134617	1.524807773	1.750399827	2.04373448	2.033388361	0.874690445	1.131345806	1.004882227	1.793638618	1.40965793	2.209667192	1.116711656	1.06200739	1.465677585	1.78581734	1.228977739	0.916531215	1.711656314	1.68445956	0.670920904	0.807138339	0.877771336	1.088601444	0.600483321	0.798929139	0.910553448	1.485591394	1.35219944	1.19338729	1.02418347	0.933043395	0.897573074	0.976725754
999923209	0.540221481	0.829319848	0.83772855	0.962547397	0.369118577	1.065066098	1.064911186	0.987120555	1.262485287	0.815888799	1.210869058	0.873969362	1.024023002	0.800047198	1.079833447	0.974590025	1.183307684	1.021797765	2.038636887	1.885622538	1.309118259	1.424205133	0.9753559	1.393974053	1.449161953	1.176956276	1.646200376	0.794765699	0.904230846	0.872224788	1.074408618	0.698900991	0.795176868	0.574009755	1.35245319	0.716695646	0.971849379	1.254801922	0.940164728	0.967650819	0.866956319	0.809317329	1.02487864	1.622739112	1.483442472	0.957778412	0.989848171	1.070102923	0.846984203
999923216	0.757127839	1.041083544	0.879227642	1.216728343	0.602146061	1.338138492	1.452412391	1.33448416	1.221662461	0.972573591	1.371383516	1.209029997	0.942073171	0.703898234	1.331832072	1.232359125	1.195913933	1.062430614	1.416712924	1.461417157	1.277534343	1.003769274	0.977375946	1.119222035	1.123228203	0.872936641	1.582985702	0.845400897	1.005967199	1.009901878	1.2265321	0.946675077	0.958123073	0.909363611	1.048573031	0.697047939	0.930970003	1.038263246	1.091522288	0.792582002	1.166254556	0.993093636	1.117598823	1.317605831	1.31149986	0.872795066	0.834275301	1.176878329	0.97840342
999923222	1.069042695	0.536281773	0.591601005	0.295973927	0.644662443	0.57779901	0.367235151	NA	1.476996675	1.647718646	0.28718489	1.110664642	0.281353891	2.899472527	1.165152745	0.691074841	3.151036622	5.470504699	4.96814874	6.346816837	4.933064579	2.498265752	3.842275071	9.493750164	0.827425984	4.943489699	3.212684223	NA	0.623740216	2.68389571	0.416415801	1.283068506	NA	0.70781524	NA	NA	1.767231224	0.639433523	0.384119526	2.495072119	0.267381744	NA	0.93027015	2.150434544	2.300914898	2.593649381	0.355226303	0.528546373	0.514803277
999923231	0.865064981	1.225279833	0.820538945	1.283085427	0.409822647	1.351182874	1.553323254	1.411871314	1.036750804	1.442020684	1.174747086	1.356767018	1.180152813	1.350264183	1.53178799	1.422164732	1.347500282	1.541946813	1.036079393	1.056409558	0.781786425	0.852691595	1.006149132	0.790613379	1.020331731	0.796361855	0.905304311	0.942075461	1.017718076	0.776984813	1.196124279	0.81604878	0.857958031	1.139420489	1.209812318	1.001051722	0.836411812	0.926230765	0.794286582	0.609851757	0.759772252	0.733512064	0.933835405	0.657083787	1.164553832	0.997290876	1.102981132	1.532241859	1.324326397
999923271	0.479647362	0.531151137	NA	NA	NA	0.414105538	0.517602396	NA	0.706525499	NA	NA	0.743189775	0.92611465	1.066748218	0.870375838	1.04326992	NA	1.26676509	NA	NA	1.063432741	3.896056017	1.460049774	0.350040073	1.773045936	1.690994221	2.692883958	1.370658455	1.806976842	0.926587084	0.810857553	1.102163918	1.537756781	1.085249083	NA	1.982393386	0.573214662	NA	NA	0.640612477	NA	NA	0.875749779	0.780208377	1.88497912	0.720934745	NA	0.848584806	NA
999923298	0.353044008	NA	0.546338494	0.683092712	NA	NA	0.540502696	NA	0.531570708	1.174621673	1.412941381	1.57119499	1.255948861	2.479144199	2.190789703	1.481248913	1.089772134	1.483727605	NA	NA	0.477961385	NA	1.228187511	0.429961732	NA	0.711845538	1.007705688	1.872064707	2.445016525	1.295834058	2.438241433	2.530048704	2.126300226	1.710923639	1.73288398	2.058531919	0.787554357	0.48905027	0.855461819	NA	NA	0.633188381	0.698086624	NA	NA	NA	0.665967994	0.622908332	NA
999923302	0.979020609	1.482625982	0.947410366	2.017897473	0.308125618	1.586812744	1.531663177	1.229248518	1.431602303	0.730785066	1.298293182	1.292264621	0.792961582	1.123272303	1.571047323	0.90169035	1.241714405	1.197088352	0.558284419	1.219866019	1.129831671	1.414453254	0.54249253	0.426910319	0.433274126	0.83393962	1.506153543	1.161047852	0.993867042	0.976531254	1.547084529	0.165197266	1.141366807	0.423532854	0.385846998	1.364799969	1.448224956	1.630024291	1.196509022	0.851923846	1.756774044	0.941278878	59.25246877	1.735960806	2.46774426	1.371607832	0.701080436	1.014653814	1.481736402
999923311	0.581089763	0.994682053	0.714407233	1.507994765	0.355981203	1.108197014	1.170239724	1.043096782	1.069632978	0.95469633	1.097281542	0.910064838	0.817774076	0.868615787	0.801433585	1.199482482	0.796210814	1.320468741	0.608256499	1.19968473	1.27811552	1.220064244	1.248902504	1.121111177	1.127565285	0.78911427	0.96644459	0.669585391	0.57009696	0.968681221	0.850550235	0.736708108	0.745357207	0.863315686	0.79972637	0.947730653	0.970085063	1.13622628	1.082196181	1.709362917	1.734745107	1.559936946	1.6561894	1.728326691	1.342716079	0.976681934	0.843364464	0.557872821	1.06373208
999923323	0.751107785	1.153482691	0.929932913	1.220638543	0.274087714	0.996119884	0.989709657	1.16071486	0.954412082	0.877778645	1.102875878	0.957410562	0.91215785	0.881612842	0.991707113	0.93795488	0.772482861	1.041413923	1.270799947	1.339475702	1.34529358	1.603153685	1.042309335	1.493463497	1.318123585	0.843890769	1.316286844	0.792237013	0.754400143	0.77458593	0.93584722	0.731289346	0.896596059	0.648149254	0.816867713	0.940893666	1.103840167	1.333363946	1.21622118	1.081202331	1.38714373	1.058357861	1.151361255	1.472056278	2.135624974	0.916997663	1.025673051	0.89981954	0.977440226
999923325	1.790852764	3.628157094	2.532477296	2.449456186	0.983437004	1.884495532	2.439283159	1.991003116	2.140227711	0.74457095	1.236428892	0.934196646	0.672438253	0.795339081	1.212178531	1.109708632	2.09982661	1.373152426	5.026954276	5.961405551	3.40368363	1.28166794	0.819274187	1.115710596	1.404871897	1.411552872	1.803232573	0.771379724	1.483903823	1.003589053	0.886568938	1.002800917	0.449650189	0.900997902	0.877669055	0.339117044	1.394662496	1.204757921	0.932292993	0.769269943	0.87901495	NA	1.69714937	1.17074679	3.368835861	1.541704558	1.478883998	2.387836019	1.369502746
999923329	0.666327058	0.844481195	0.933701944	1.157254289	0.323786705	1.167926195	1.194045766	1.105438436	0.986364095	1.349050897	1.79706503	1.648379614	1.59963477	1.749365416	1.80483636	1.427139152	1.219458738	1.598264879	0.973250106	0.889363913	1.350290449	1.098474987	1.36317086	1.156391646	1.313533897	1.051622509	1.569718593	1.237920275	0.966560747	1.073139828	1.65189361	1.110149095	1.660982583	0.841825232	1.356831448	1.303902471	0.971848783	1.00594127	1.002375027	0.846728118	0.90617183	0.917359086	1.013063976	0.793738092	0.970226036	0.698922528	0.874637515	0.916582218	0.804681155
999923330	0.735975139	0.583641523	0.924183973	0.858101815	0.217290643	0.86018362	1.031062619	0.785473058	1.123856917	1.696073819	1.623018201	1.726506098	1.170436704	2.088356299	1.717817676	1.448097036	1.277917875	1.744313408	1.163677144	1.010756203	2.655477988	1.17247902	2.204104674	1.244428781	1.622912113	1.629656629	2.105741607	1.224268412	0.852505308	1.001927844	1.075894066	1.027545097	1.279689564	1.030499271	0.904967429	1.239281543	0.652498115	0.570215799	0.753609762	0.493712548	0.474316266	0.686432561	0.592924792	0.599891514	0.687666287	0.771858662	0.619933572	0.625482441	0.676692031
999923331	0.520744346	0.859445599	0.992700184	1.180518787	0.106407075	0.368301775	1.119636137	1.288346887	1.172361251	1.176809521	1.681632932	1.619194515	1.851066065	1.507944441	1.942484715	1.3836784	1.192853921	1.468185434	1.022147563	0.733708079	1.056743634	1.077417344	1.298061376	1.208862706	1.379355375	1.099697275	1.443533567	1.143070576	0.80114976	0.702271027	1.455839022	0.820134742	1.53811183	0.7391405	1.537850656	0.984771176	0.93582537	1.030257019	1.11491779	0.735965454	0.906278269	0.786434974	1.02003146	0.764354484	0.907611444	0.857073069	1.195815872	1.143226687	1.111229299
999923332	0.780169581	1.396948801	1.372596211	2.183879472	NA	1.446002328	1.686488113	1.360103237	1.331744662	0.78040709	1.268203086	0.834559144	0.933917078	1.041461155	0.768183294	0.889249551	0.834749151	1.254712575	0.960597256	2.160144405	1.732469856	0.860764304	NA	0.954247849	1.029617373	0.695695545	1.101107584	NA	NA	0.455162258	0.603937899	NA	NA	NA	0.592236622	NA	0.469666142	NA	NA	0.508443445	NA	0.417794175	0.803192121	0.827228032	0.710737782	1.279556016	1.315039862	1.575112223	1.235585183
999923350	1.016026957	1.319123331	0.829196812	1.580297603	0.545780182	1.156432728	1.450623664	1.151902139	1.317438518	0.898897085	1.438929082	0.77407937	0.988701845	0.971075024	1.600883465	1.034503263	1.301029293	1.678554742	2.609873851	3.663136583	2.143506392	0.928105223	0.876031771	1.202814628	1.395619487	0.967493027	2.023615693	NA	0.486415313	0.495150854	1.077345641	0.625575172	0.900765953	0.475754272	0.95531707	0.378983732	0.505783579	1.05201682	NA	0.593153148	0.516741941	0.429641376	1.166966346	1.581147088	2.331072758	1	0.838640257	0.881765797	0.646599935
999923423	0.481731149	0.508307118	0.647512631	0.411137667	0.26635549	0.570304095	0.703221392	0.70515518	0.699966635	1.099545832	0.865523417	0.729947161	0.602800588	0.982650379	1.164858847	0.852810802	0.441540358	0.903514864	2.080160287	1.70960834	0.977284798	1.503258161	1.259754055	1.621212431	1.352177554	1.24047405	2.12160055	1.075594776	1.111397094	1.070998625	1.665073334	1.360532336	1.408546799	1.398860835	2.795981942	0.944103989	1.068748213	1.865502989	1.55706037	1.849944165	1.473801937	1.11764786	1	2.996745244	2.854952268	0.461256145	0.650474595	0.395520965	NA
999923429	1.273392054	1.674023971	1.553940688	1.8646602	0.602883434	1.769951792	1.983660155	1.853399218	1.96727997	1.882093094	0.971545729	1.131554711	1.275654943	1.080380181	1.15274888	1.609837831	1.518025105	1.45668653	0.40941908	0.57727527	0.814702167	0.613411018	0.790701257	0.479299379	0.75372859	0.841332422	0.605660041	0.86895026	1.134263762	0.831421105	1.009490427	1.007125475	0.915210685	1.119200193	0.641503207	0.910537159	0.988609738	0.887214241	0.695128714	0.803939837	0.719599601	0.772039229	0.663331627	0.488259563	0.344624448	1.55365491	1.74064748	1.843627387	1.758727747
999923440	0.643942526	0.994503063	0.873347038	1.395327582	0.427323057	0.923897302	1.370440584	1.266932787	1.116621846	1.152362134	0.97167231	0.993751119	0.882674111	1.024783774	1.121245777	1.059840851	1.077307579	1.17527347	0.796922818	1.01710479	0.940038025	1.097078165	1.00209111	0.772028211	1.067564866	1.018873006	1.191507874	1.16647655	1.14370929	1.015932716	1.284072318	1.065488788	1.156823152	1.008125996	1.006073868	1.002879728	1.12190379	1.219278779	1.137136018	1.05637178	1.142958843	0.949077444	46.00364171	0.878867613	1.172918843	1.034581498	0.790226551	1.012279775	1.158939896
999923447	0.927150271	1.219138274	1.100407241	1.451658349	0.612624688	1.365996874	1.349313917	1.352233072	1.507127732	1.134330522	1.011763171	0.926295641	0.858577771	0.939028994	0.976314605	1.055824195	1.068555734	1.227947397	1.088352698	1.523367514	1.068050932	1.136411361	1.003207808	1.074848095	1.267984501	1.071286381	1.000519756	0.683159303	0.815071395	0.736038514	0.722561099	0.665607216	0.654998203	0.640612687	0.752822069	0.696749098	0.993409017	1.099401261	0.874853804	1.104255341	1.146219214	1.174363094	1.400751222	1.27454331	1.248316229	1.175605616	1.113629082	1.151155767	1.195570243
999923453	0.625332596	0.748483018	0.937642288	0.999345107	0.367646563	0.959485973	1.110938054	1.064283333	1.091830047	1.808470487	0.883387275	0.964913454	0.819374138	1.254395516	0.931155421	1.048624216	1.057304761	1.098347946	0.857882287	0.758242211	0.786203583	0.970012418	0.977983496	0.782580804	1.060440116	1.004761887	0.899427343	1.072016852	1.82838106	1.301374473	1.473272706	1.957279989	1.589808385	1.379739616	1.249541066	1.405330745	1.554746451	1.719688583	1.668207235	1.591311857	1.279258986	1.211260846	1.23857321	0.838681182	0.844010215	0.912263571	0.955064909	1.079545984	0.882378183
999923456	0.907195402	0.977158074	1.189810549	1.135622472	0.474003155	1.183914599	1.38234651	1.182235619	1.52929233	1.421291018	1.298663064	1.269042748	1.004388773	1.112366658	1.108657285	1.093413716	0.980976775	1.448927796	0.922392116	1.06310619	NA	1.07204773	0.866923329	NA	1.308018492	0.984920424	1	0.92932669	0.942860043	0.854561357	1.103768723	0.802786325	1.014907773	0.764872632	1.13672357	0.95842379	1.024942602	1.319794774	0.941969794	1.069400409	0.802442719	1.122018836	0.982187202	0.703086198	1.00452153	1.272619364	1.084355038	1.315390382	1.153841348
999923459	0.511375506	0.918959177	1.174227697	0.789315409	0.307183174	1.136154765	0.966747078	1.217743635	1.086207462	1	0.868089093	0.724383446	0.789015622	0.735911188	0.731929644	1.026179825	1.022933696	0.653170012	1.327048739	1.69135068	2.542127082	1.060697473	1.147424878	1.192332014	1.42872333	1.135939293	0.978607396	0.932215378	0.947134459	1.239309553	0.760414081	0.976921095	0.931198913	1.325179755	0.764325362	0.899599503	1.058711385	0.905656135	NA	1.113141439	0.666374687	2.018582102	1.304873879	0.86443544	0.501562171	0.809059184	1.330903811	1.178935288	1.961631965
999923462	0.98368005	1.2974051	0.994488857	1.618613169	NA	1.61839969	1.542378499	1.56888367	1.232114065	1.185901361	1.258023741	1.061712443	0.91331045	0.757268136	1.262124796	1.21397954	1.088745695	0.83083993	NA	0.986432813	1.013859317	0.904748796	1.14838514	1.066015741	0.96372533	0.768717381	0.909141981	1.039162261	0.574215041	0.858581035	0.775863328	0.68168514	0.834154481	0.782166593	1.382055359	0.99079229	NA	0.782627259	0.545855969	0.510058819	NA	0.742740291	0.963073656	NA	0.780840772	1.291472616	1.442863323	1.800744931	1.426818649
999923468	0.646801625	0.804391177	0.71572177	1.036560449	0.28634183	1.218373802	1.003939228	1.045015079	0.850329767	0.88491243	1.180583365	1.048586536	1.138641212	1.066893322	1.214209825	0.889865069	1.000596605	1.171609771	1.209751632	0.871002542	0.760442632	1.071429155	1.148530145	0.999403395	0.940748126	0.839733898	1.459312351	0.962417967	0.613171079	0.761043323	1.250529181	0.748199969	1.141191085	0.771054847	1.495378354	0.995966786	0.713212759	0.848629852	0.914097042	0.609640484	0.855351874	0.940617364	1.122324471	0.990691326	1.22239067	0.908780719	0.935480839	1.088881897	1.140733416
999923477	0.483088142	0.426739038	0.449334404	0.637420376	0.272431131	0.577763895	0.489705345	0.964721407	0.821149619	0.727104887	0.896982062	0.800668338	0.62662868	0.631278553	0.675874601	0.607773727	0.693396186	0.75973764	1.067645348	1.48972048	1.275997766	1.161297668	0.983481627	1.422291314	0.966747439	0.60497482	0.763731676	1.289033759	0.879668264	1.580558084	0.893521435	0.839663999	0.723875209	0.927824451	0.98376656	1.062406979	1.035439382	1.3906698	6.063100685	1.266096901	1.52876412	1.182824502	1.909392549	2.010009078	2.053193755	0.42617683	0.603522639	0.478347642	0.576571463
999923517	0.821374825	1.565886882	1.260525931	1.390358832	0.408209175	1.198858335	1.411394241	1.264101354	1.273833486	0.858367575	0.99926969	1.027495879	0.947937858	1.00073031	1.209261551	1.187875568	1.228849054	1.174134434	2.007983456	1.712614725	1.406507312	1.375263864	1.225900294	1.099848913	1.294133052	1.067675491	1.41319676	0.827918899	1.194082829	0.870598435	0.794432475	1.050175421	0.819285747	0.896451977	0.977852599	0.752600056	1.049581362	1.198625019	0.93697917	0.832730151	0.896339805	0.553589018	1.142509305	0.966360873	1.325493606	1.138150029	1.142782255	1.305220662	0.974468914
999923527	1.187284381	1.360924888	1.144115837	1.503753033	0.539244253	1.665870241	1.709327065	1.517728845	1.902132637	1.00273089	1.097475114	0.747255045	0.885312514	0.572686687	1.039818787	1.011641221	0.87513812	1.089880831	2.082441153	2.468309297	1.491064689	1.065136738	0.772534514	1.160442217	1.630694981	1.098596275	0.989467338	0.523286718	0.721948571	0.66848591	0.709096396	0.551919095	0.604513541	0.55748642	0.724802109	0.32486251	1.205823829	0.873877657	0.528560813	0.946480178	0.598129312	0.629175269	1.00447812	1.690581028	1.039193169	1.356165016	1.222707189	1.458217043	1.142640234
999923529	0.267862128	0.541962848	0.474455063	0.76813057	0.208547192	0.776785139	1.052013315	0.909792763	1.049092666	0.932846559	0.954976914	0.892451412	0.826790508	1.10286696	1.710555138	0.659604853	0.838161709	1.53321164	0.635305487	0.655750027	0.645162676	NA	0.569451305	0.573574573	0.678889724	0.375303339	1.537989907	NA	NA	NA	1.666111887	NA	1.030656072	NA	1.060743047	NA	NA	0.515129389	NA	NA	NA	NA	0.470127778	0.502072372	0.734994094	1.038773757	1.043594975	1.094416407	0.895887469
999923534	0.683375768	0.963758306	1.094780476	1.314574924	0.439570266	1.016267155	1.238188536	1.140175744	1.076085202	1.054197976	0.863190089	1.072806309	1.030733404	1.032577781	1	1.122346768	1.095240017	1.020524126	0.955554866	1.023365211	1.041076197	1.115624418	1.112103335	0.938884059	1.109051108	1.084934484	1.110206173	0.896845308	1.101583556	0.732674036	1.003030491	0.926016891	0.80688381	0.82419425	0.834065081	1.005399615	1.159563435	1.345208967	1.041712724	1.028867292	1.12560703	1.031376141	1.367850711	1.107070111	1.042349252	0.791911445	1.044650065	1.020564491	1.198391604
999923536	NA	NA	0.515026773	0.597742366	NA	0.523554541	0.685627683	0.610107897	NA	0.923325133	0.813150236	0.9772977	0.947019033	1.540575236	1.302371266	0.900555832	1.05697417	1.020520778	0.990086671	0.572456544	0.722836836	1.201088617	1.202605498	1.071548023	0.800926745	0.857512315	1.433267941	1.686474564	1.521531139	1.279875326	1.871225887	1.642302765	1.667114227	1.111177218	1.343118022	1.427012816	0.983081145	0.939351547	1.383891578	0.847644546	0.89758639	0.990887992	0.925656735	0.8633574	1.959888405	0.649048331	NA	0.912221883	0.576677547
999923547	0.47110745	0.621222351	NA	0.788011868	0.228712301	0.7522717	0.618794249	0.737969438	0.758515389	0.754829878	0.877263183	0.89202381	1.077550591	1.076900206	1.234076423	0.848751572	0.698438458	1.154977298	0.741537261	1.004385449	0.995614551	1.049949518	1.005624276	1.125573732	0.98005488	0.795221843	1.336025718	0.844700606	0.751398326	0.623774335	1.367330885	0.759525034	1.304602863	NA	1.161530695	0.74936665	0.897734804	1.21042721	0.96520134	0.745173219	0.930291186	0.77705444	0.915747354	1.307854785	1.554307093	0.368458217	0.333089697	0.319171472	0.496633487
999923572	0.480889127	0.99423943	0.827316852	NA	NA	0.90573893	NA	NA	NA	1.166221828	0.965086202	0.87371057	NA	1.536258618	1.119075835	0.91717763	1.499860881	1.444192541	1.923906883	1.970702501	1.922866064	1.512330094	1.450262266	1.93893177	1.056740074	1.448417647	1.335050856	0.687105185	1.171044632	1.053452735	0.955162357	0.96716784	0.79241336	1.14920805	0.817712466	0.752934387	1.320695803	0.994754686	1.360669422	1.071661909	1.156205237	NA	NA	1.219159307	1.943290842	0.929811725	NA	1.249239996	NA
999923576	0.602393655	1.619679889	0.919954975	1.876555617	0.560458746	0.906562452	1.196460055	1.68738909	NA	0.792054075	1.343628501	0.978986602	0.965123157	0.504890109	0.610634767	0.964118144	1.093115944	0.909077857	1.373537705	1.668035399	1.106583126	1.769156995	NA	1.72777915	1.439282822	1.138364527	1.680911059	0.799473947	1.057010113	0.862140851	0.835815238	0.626456552	0.808295095	0.545383542	0.895754248	0.573902956	1.552527753	1.516335778	1.972893348	0.792881058	2.005461531	1.835390261	2.854985155	2.094970912	2.497521924	NA	0.959971745	1.026044209	1.136951765
999923580	0.794741893	0.928095871	0.921847082	1.142495229	0.438449295	1.099721619	1.091358935	1.025522052	1.122564347	1.119217004	1.233950293	1.235210688	1.215860915	1.434872188	1.421456892	0.980326067	1.035657452	1.319260972	1.199803566	1.022911122	0.894685713	0.793577943	0.993173097	0.872807586	1.086697223	0.91405676	1.569252698	0.998541122	0.952581304	0.75758719	1.187760238	0.943641766	1.214453096	0.828268036	1.015333702	0.964236648	0.658597176	0.689684161	0.696104012	0.485267893	0.540069308	0.612353462	0.757676464	0.588958386	0.802924454	1.050756584	1.100855707	1.194376445	1.005766882
999923593	0.63401328	0.635167961	0.669172224	0.971234726	0.425760643	0.890280311	0.931763504	1.026779758	0.875239465	1.324367509	0.814927207	0.893161905	0.772570127	0.958677562	0.721845628	0.999683771	1.268299234	1.059091127	1.436889571	1.752464818	1.361667696	1.070731582	0.964542445	1.240127088	1.181609494	1.213894939	0.992029936	0.994639556	1.341573578	1.401418781	1.134904413	1.333977645	1.204950797	1.345902261	1.249969967	1.212361522	1.773863233	1.777418578	1.720519923	2.605623349	1.817343232	1.285550965	1.906543774	1.765161661	0.977371631	0.817685885	0.862855601	0.825606911	0.806608919
999923605	0.478956989	0.575599051	0.718575087	0.72279811	0.24927264	0.770102026	0.802951936	0.61125063	0.749429886	1.344086426	0.940130952	1.070673789	1.428123468	1.341367982	1.109769446	1.0031246	0.857946731	0.955166769	0.841242568	0.42614063	0.678051557	0.641854985	1.25381936	0.86266949	1.121960639	0.989704584	1.414049154	1.097120705	0.975666705	0.782334257	1.308431778	1.199790671	1.643661784	0.931735532	1.367814514	1.286235883	0.742975116	0.906352905	0.789775843	0.711328333	0.794964972	0.778779722	0.743367081	0.579705098	0.551447932	0.725579453	1.125169999	1.10506548	0.970404323
999923610	0.599555587	0.858088823	0.724926004	1.08381576	0.359231308	0.877433746	0.965967839	1.062350727	1.032652087	1.040017879	1.246170744	0.910726209	0.902417986	1.054648073	1.228781374	0.856794745	0.822276201	1.192812674	1.411075228	1.400297872	1.209448022	1.172584162	1.145299184	1.360039751	1.179233822	0.88214043	1.405001447	1.015422445	0.653233232	1.069067933	1.292280358	0.788611279	1.237717613	0.974533581	1.78101454	0.966291063	0.869609134	1.060431569	1.296687724	0.995920401	1.110605955	1.126633961	1.352022542	1.776483148	1.710584939	0.746501408	0.894470027	0.827551417	0.782834645
999923639	0.806272325	0.867345263	0.897520869	1.301023415	0.518616573	1.148048563	1.070371438	1.21639992	1.136739944	1.760461462	0.861862528	0.888943273	0.812280498	0.942419359	1.065986495	1.208086124	1.13349098	1.211375337	0.576287843	0.707418864	0.664623397	0.793530279	0.918106768	0.6530678	0.725340288	0.733474265	0.590913454	0.859163814	1.297771238	0.980045573	1.166567491	1.361865958	0.957392282	1.235755462	1.051010524	0.982432362	1.554193056	1.603845776	1.543719855	2.919383691	1.893770504	1.027696501	1.180891898	0.805582729	0.779503089	1.19183899	0.999426209	1.017567638	1.269582511
999923728	0.621105909	0.718162335	0.779724294	1.081312783	0.387087786	0.997154189	0.989293876	1.179783613	1.021654039	0.972024595	1.297714769	1.046673547	0.933807309	0.948743037	1.041490455	0.898885148	1.020961881	0.965677715	1.327361675	1.155987999	1.077159636	1.166329619	0.973120131	1.212611142	1.072076398	0.802781362	1.150688366	1.039965741	0.780773076	1.133333539	1.233141416	0.843734797	1.103013737	0.785838048	1.212960621	0.973640209	1.059559092	1.190735897	1.34114982	1.000340078	1.135841037	1.554022325	1.750108953	1.579922688	1.636543097	0.737645158	0.92070603	0.919379863	0.892563548
999923753	0.901809315	1.566468234	1.318644257	1.290069202	0.846341276	1.425873227	1.474704601	1.48399779	1.385267942	1.075189841	1.252813863	1.328121059	0.911051537	0.953140697	1.175476984	1.213229098	1.094375576	0.947803003	0.894212131	1.107822327	0.945780029	0.860836804	0.758192364	0.677168634	0.989458355	1.169779934	1.100274175	1.196947758	1.262602925	0.969579843	1.079917468	1.138283452	0.843920882	1.016602954	0.836911312	1.010456096	1.100068755	1.009132479	0.752080603	0.868999667	0.817129833	0.790560204	0.878120469	0.636200252	0.642607626	1.327605187	1.308424742	1.361017159	1.265984097
999923782	0.754564858	1.078236334	0.792171018	0.962686873	0.473598116	0.862273037	0.913274098	0.918531334	1.183589485	1.240867113	1.007793421	1.070047577	0.895985418	0.757173673	0.986712668	1.052245701	1.220928816	0.856868149	1.346724724	1.45131891	0.95118059	1.052145431	0.971672286	0.933446797	1.069873002	1.527401832	1.708363357	1.154171723	1.239140746	1.517500587	1.302390901	1.134250058	1.126630375	1.596516227	1.524935166	0.839730113	1.532275816	2.236779375	1.53814568	1.631546836	1.711319288	1.588218106	1.255044431	1.931902184	1.349486338	0.877840615	0.902518644	0.829347501	0.852792376
999923852	0.973334995	0.979177558	0.931236067	1.026864886	0.66648037	0.986902936	0.994333509	0.813735082	1.073402528	0.962678196	1.265256505	1.038668657	1.156248306	1.264586293	1.175195834	0.885837866	0.886008547	1.221384007	1.139004187	1.061151752	1.043556773	0.747150948	0.908109839	0.882823573	1.0987695	1.005666491	1.286911022	1.050183403	0.836625064	0.851398055	1.271521889	1.077618488	1.187571051	0.885358114	1.01664711	0.961947174	0.658147695	0.627658684	0.718534861	0.50686197	0.518247126	0.619193607	0.75555575	0.750474046	0.903349972	1.065011012	1.133542103	1.130249618	0.917728171
999923911	0.723593883	1.002576314	0.715481453	0.999198096	0.445680657	0.665334695	1.006222201	0.899692879	0.983203402	1.200929341	1.184351511	0.975152007	0.981587829	1.258081821	1.394020172	0.866768856	1.028420345	1.483851801	1.320595769	1.430097394	1.12048304	1.207730634	1.12090881	1.243621812	1.168259751	0.992637264	1.488799266	1.065602805	0.900333373	1.001583586	1.646621028	0.918781209	1.503859324	0.913060152	1.476460754	1.000801904	1.103315456	1.343564564	1.354441191	1.135604868	1.206971013	1.05926405	1.216085731	2.382217366	2.329587315	0.815538186	0.768471827	0.827707566	0.700461839
999923918	0.614230177	0.324818867	0.797069816	1.275310927	0.306341417	0.877645208	1.421818572	0.967901116	0.454349716	1.093280949	0.427543777	0.968015893	0.615249158	0.568376018	0.680232852	1.580840739	1.485670065	0.910394232	0.757479338	1.197973787	1.586084272	0.877521094	1.215747405	0.608805726	0.436972563	0.7845444	0.416268062	2.078663878	3.168825631	1.580217445	1.052652036	2.402765295	1.27615327	2.217177636	1.022192316	2.571739552	2.798794964	3.503505156	2.742501597	5.642636372	4.843735191	0.905250691	2.302025045	1.471691851	1.46627168	1.230294442	0.894805257	1.799620576	1.428856508
999923923	0.708806671	0.919937181	0.868948254	1.33001698	NA	1.54274189	1.304139861	1.148127775	2.400130741	1.65119301	0.910912874	0.98041279	1.08341106	0.851202577	1.317931425	0.972998828	0.691108826	1.032501853	1.043152449	NA	1.103803442	0.928722327	1.139789061	0.930906656	0.978531398	0.785034957	1.01894945	0.793262064	2.3955867	0.843549454	1.024625515	2.001737897	0.927127927	1.63124706	1.689426733	1.298065195	1.289136552	1.410342876	0.838750309	0.947871077	0.835003468	0.926888767	0.728704789	NA	1.668556031	NA	0.632418945	0.561723228	0.674670557
999923924	0.732811926	1.237809565	0.936280779	1.339417511	0.572226711	1.153115197	1.123167523	1.188883183	1.399075161	1.028511677	0.98990877	0.950555699	0.912406379	0.877037463	1.091641016	1.009665992	1.497961582	1.477404041	1.109856477	1.416773794	1.127323954	1.222692892	0.973976512	1.19327295	1.433940334	1.04913246	1.173302018	0.62092848	0.667484432	0.790474228	0.775721733	0.600203024	0.62944851	0.738316035	0.828900498	0.927991905	0.968540005	0.860697412	0.832457234	0.966365838	1.066955393	1.079433408	1.240651029	1.804669552	1.721045912	1.133048315	1.169786716	0.976619531	1.079455215
999923925	0.416778694	0.7118817	0.718535939	0.9278846	0.25947042	0.97008159	0.94195668	0.78835091	0.763453659	0.861727215	1.100837074	1.031413529	0.847956725	1.023591428	1.173712867	0.973906013	0.767002159	0.969009981	1.585807284	1.415543456	0.780053965	1.333517282	0.934705677	1.225470914	1.395388233	1.196133226	1.589914047	1.066423683	1.265364267	1.018522143	1.408029363	1.001113318	1.103397384	0.655432959	1.483645137	0.973565922	0.9641332	1.153987571	0.875773628	0.896371611	0.952627847	0.790410708	1.025439472	1.219862616	1.43985036	0.722238443	0.934243666	0.971621626	0.795499244
999923928	0.392579146	0.532318569	0.487928278	0.68127994	0.232521748	0.761481821	0.847646115	0.725119759	0.790236239	0.89081176	0.828967185	0.88470709	0.740594819	1.000590675	1.087082778	0.769806933	0.738504263	1.035765202	0.827773465	0.755049341	0.63373526	0.893026018	0.845759667	0.788999224	0.846174067	0.709329259	1.005761398	0.782931664	0.614722336	0.751226964	1.131405033	0.809205867	1.077539206	0.581539404	0.999069146	0.912490452	0.596012481	0.837391259	0.973419636	0.719052199	0.657659134	0.777513538	0.87411824	0.873079147	0.999409325	1.059243751	1.054493612	1.066727693	0.883185562
999923933	0.669866975	1.04046357	0.877649049	1.148110754	0.458800024	1.12646184	1.228881542	0.994175871	1.46249422	0.803136784	1.503150281	0.992604972	0.963527842	1.03980866	1.464613828	0.89720343	0.896145838	1.493752909	2.253997497	1.853015427	1.046595241	1.42672491	0.941511648	1.500120583	1.327219854	1.012010375	2.010531665	0.420481875	0.457584605	0.33475206	0.735801981	0.480468113	0.773863476	0.304102555	0.991048823	0.483255907	0.675960295	1.046340062	0.9032466	0.779900746	0.748317552	0.710080529	1.40175277	1.719334086	2.477056385	1.069350422	1.150597642	1.728676882	1.058432301
999923947	0.749178781	0.811226033	1.15385759	1.240955074	0.374719477	1.218940321	1.14663332	1.081924123	1.134268768	1.191370496	1.281216154	1.34050148	1.229622295	1.505004248	1.322051846	1.2162925	1.187392818	1.296755936	0.292439289	0.333050859	0.424978647	0.432567532	0.771372682	0.381265438	0.578702434	0.477466759	0.569872522	1.349232898	1.323870086	0.899379821	1.082072794	1.350305555	1.220666014	1.131904164	0.859540965	1.238297961	0.785751347	0.607371677	0.568992022	0.507395985	0.497720882	0.720860401	0.473571964	0.236310608	0.336689941	1.08530043	1.33561208	1.431743154	1.309647896
999923957	0.618478809	0.948019724	0.803347407	1.047314776	0.407199215	1.062763624	1.010708064	0.990010268	1.046184474	0.919506013	0.966452735	0.715473524	0.79071438	0.82469348	0.954624826	0.846986873	0.805143761	1.01196593	1.479620068	1.876434312	1.005664055	1.619425083	1.272707977	1.49363016	1.268694936	1.042899176	1.198543051	1.013875209	1.288437047	1.267069016	1.103392787	1.14148426	1.09815534	0.904413718	1.053482813	1.055443327	1.780736149	1.82356527	1.674749211	1.805782627	2.223243432	1.895631662	2.33506695	2.739666786	2.680319161	0.789745102	0.903257276	0.82406507	0.824226094
999923959	0.481905452	0.624973914	0.475089307	0.871383239	0.259915788	NA	0.881731749	0.832551773	0.661908766	0.99873866	1.323857429	1.098872467	1.544634856	1.122033857	1.255781908	0.924285855	0.919808252	1.179263697	1.502209646	1.233854237	1.388023103	1.180509692	1.243773094	2.420922282	1.247280907	0.842400044	1.530772394	0.839064092	0.59288187	0.896517966	1.370321381	1.027460994	1.17661519	0.889134064	2.39855882	0.77046378	0.771728189	0.949917752	1.118179251	0.701915641	1.00126134	1.021565534	1.375115086	1.52028885	1.862357447	0.581149262	0.569800273	0.694964462	0.645480659
999923974	0.59489781	0.827334952	0.97872097	0.937292742	0.336548366	1.15286097	1.165404834	1.025156335	1.692708328	1.032109889	0.907370552	1.105847937	0.978299576	1.392730826	1.309899786	1.16891606	1.05508409	1.008888065	1.092023853	0.902942455	0.877789377	1.09549903	1.161947959	0.987771662	1.04586858	0.930515049	1.024510149	1.319238296	1.81971228	0.847057556	1.458774822	1.426685996	1.059953606	1.195596366	1.298099984	0.80107363	0.891821967	0.879274684	0.776523809	0.747867671	0.93957677	0.692428762	0.858664115	0.674832568	0.863055302	0.708428436	0.88294008	0.97768773	0.75817638
999924027	1.499571909	1.357251668	2.142168325	0.990720227	0.893828307	1.427269919	1.000247738	0.741901091	1.230611611	1.097179735	0.943693077	0.956723293	1.009861658	0.916113233	0.801632744	1.262077289	1.132938475	1.017396594	0.819249398	0.647300874	0.791367177	0.667211303	1.045255319	0.94289376	0.948554265	1.067380221	1.214650415	1.034048875	1.419785066	0.965537533	1.344850431	1.000932663	1.028916993	1.635424024	1.219072101	0.954184031	0.834293804	0.81403689	0.798831667	0.735878954	0.778359402	1.12790535	1.11212145	1.159648368	0.78423131	0.907175664	1.022868	1.046130659	0.788086899
999924210	1.357112517	1.509953532	1.164564223	1.087087731	2.301967725	1.129334446	1.271071609	1.074162909	1.028246483	0.803616383	1.036495553	1.040123924	1.362792831	0.851658687	1.020621891	1.057257576	0.780592187	1.066515129	1.054005819	0.89718699	1.017976652	1.161138239	0.837135707	0.603372049	0.999592033	1.239525194	0.937792494	0.969485064	0.669220849	0.834014139	0.723094743	0.912550935	0.966636581	1.069834006	0.777998873	1.195247065	1.111174416	1.063656596	0.773789957	0.886595448	1.02035742	1.234464641	1.218170175	0.890542509	1.107665861	0.943656873	1.095687891	1.148237269	0.815736028
999924211	1.288598947	1.192240402	1.093686769	0.798764086	2.115624604	0.92093121	0.869074984	0.762976191	0.83052041	0.714920437	0.860246821	0.939954577	1.70292135	2.812943047	1.221167019	0.882081059	0.601695216	1.476667959	0.981048354	0.835613302	1.360015358	1.713643229	1.43372176	0.674233802	0.915188484	1.514036607	1.042812175	1.52174984	0.967669187	0.848690373	0.965227786	1.695907937	1.146415958	1.219018296	0.769323109	2.010439344	0.798595289	0.799753687	0.490870102	0.907612897	0.838025725	0.838515454	1.036760109	0.759541567	1.588187821	0.741473027	0.933531592	0.911603899	0.657740219
999924212	1.377738361	1.259344759	1.063685566	0.827618467	2.207486524	0.84021566	0.897511864	0.817981524	0.779564979	0.705829927	1.003187436	1.178182289	1.633787422	3.671910895	1.750620523	1.044880815	0.79840527	1.771904361	0.876486652	1.079285111	1.63984243	2.129468568	1.481968255	0.719675958	1.042717219	1.807670678	1.097183306	1.783564378	1.289811715	1.036177767	1.287452372	1.909250344	1.156496024	1.297634452	0.810730169	2.460021997	0.968326034	0.977295909	0.518179375	0.939334829	0.798830663	0.777421613	0.845700926	0.778216627	1.777772371	0.864464122	0.741836826	0.996812564	0.679319995
999924224	0.639639177	0.979392993	1.225212412	1.580424181	0.351498477	1.54228634	1.446194789	1.620546856	1.192568469	1.346298395	1.236186939	2.024041124	0.966694739	0.045568734	0.562057292	1.405322364	2.695562871	0.593293422	2.079850723	2.178911038	1.64163385	0.937550541	0.449139839	2.250493217	2.512382207	1.100333428	2.158673395	0.559577144	0.4158625	1.055062376	0.638499972	0.436126517	0.606623504	0.928683476	1.104518873	0.227673468	1.190530983	1.03948567	1.469777693	1.070593219	1.454268123	1.692173417	2.326860908	2.157901693	0.616728498	1.413044536	1.424445096	0.890568162	1.963539588
999924228	0.968842518	1.055906843	0.971751103	1.001070583	0.519820066	0.958171837	1.170523734	1.124752949	1.080966688	1.110260535	0.956947476	0.873257052	0.935568035	1.008489973	1.018983444	0.911904258	0.983426466	1.139029343	0.852701099	1.024184047	0.836678234	0.909979	1.138604625	0.893678361	1.042486477	0.935292771	1.005324357	1.101939892	1.129998953	1.290289841	1.149474484	1.277747514	1.103711818	1.270372017	0.969958502	1.044974327	1.307385485	1.354508747	1.306512616	1.267866179	1.122136538	1.263910632	0.995967373	0.790511354	0.79069076	0.929121104	1.088549375	0.883022747	1.074616417
999924229	0.312713155	NA	0.214950817	0.420271478	1.132616465	0.601894601	1.031464769	0.39538614	0.92731363	1.252204648	1.232702626	1.872085532	1.255955929	1.636702553	1.507214956	1.258533763	1.017813185	1.575375628	NA	0.241252411	NA	0.402782552	0.700849538	0.372100837	0.673787354	0.577708497	1.026541373	1.39157462	1.049917078	0.528625018	1.404420735	0.987621013	1.326019042	1.008912193	1.550668694	1.363270664	0.677436233	NA	0.305132191	NA	NA	NA	NA	NA	NA	0.37870818	0.469227735	0.388494987	0.314965203
999924234	0.428324495	0.585241434	0.708654926	0.669076049	0.241807986	0.681093572	0.84567059	0.492350875	0.680300031	0.867193296	0.731045822	0.935171154	1.174813535	1.307716525	0.852440301	0.848174815	0.990562703	0.952705329	1.713405625	1.294076489	1.419320481	1.030440172	1.1674937	1.003063004	1.091115234	0.909604741	0.965676778	1.767302049	1.89428837	1.34650159	1.372268686	1.364844723	1.323563005	1.16671801	0.874469046	1.302121979	1.497397191	1.23933811	1.149226568	0.772688068	0.747513287	0.822896176	0.906308868	0.674257326	1.085547193	1.061863751	1.003325895	0.616283929	0.726541516
999924425	0.594091919	0.348882785	0.564640643	1.288692456	NA	0.857283066	0.649833776	0.56524503	0.680395667	1.541235722	0.554598364	0.858529047	0.761157384	4.890663792	1.073441922	0.727335496	0.842073648	1.760349177	1.739401873	6.278575766	10.30084716	3.49161084	2.120855232	1.267272523	1	1.700652049	1.522341499	2.622720399	4.373929933	2.5489482	2.103570621	4.19977991	2.839545751	1.420555204	1.136559878	5.981996664	7.361816295	13.10512012	6.372927814	35.32806184	18.04786577	2.927973843	10.90297401	3.305581468	16.20138294	1.172089669	0.601129595	1.111705389	0.705464441
999924473	0.461912311	0.996513556	1.083703011	1.735859641	0.341723439	1.353583479	1.224699893	1.21327257	1.199642533	1.175627787	0.717242825	0.924171194	0.740349054	0.681878528	0.928424103	0.85447669	0.870237704	0.710832634	1.186734978	1.182614278	0.761891533	1.026550528	0.80442069	0.820280442	0.737863376	0.862570944	0.844760558	0.849829108	1.232247562	1.229912282	1.16743735	1.001479638	0.933231651	0.681686939	0.907767341	1.036656331	1.146450288	1.30611642	1.087878411	1.380641236	1.218199477	1.31740391	0.915456198	1.149268182	1.036285362	1.131532963	1.087418214	1.241548546	1.081759819
999924728	0.877728539	1.038601551	1.067381594	1.274538166	0.485262832	1.080893244	1.364583211	1.273754539	1.353752425	1.272244661	1.014589955	1.119515732	0.746802455	0.783694823	0.816345943	1.130561417	NA	1.270722703	1.19627211	1.346791886	NA	0.957812388	NA	0.530467081	0.829104416	0.9874571	1.096778674	0.790074417	1.565520417	0.864287602	1.175435789	0.998129695	0.823252127	0.767910555	1.8834238	0.824289135	NA	1.049624448	0.951008976	0.732206461	0.368786284	1.133005227	1.282073969	1.80074739	1.339600335	1.129589842	0.87746733	1.129268778	1.321604095
999924752	NA	0.492069634	0.562919926	0.185637891	NA	1.412741695	1.708297187	NA	0.98461577	0.999331048	1.318508598	1.197712777	0.860479983	0.907358281	0.889488509	0.836469349	0.817797571	0.784827491	0.914065918	0.267768825	0.212468308	1.204508856	0.812265708	0.574369381	1.378072834	1.068379618	1.756958766	0.881431251	1.328104663	0.507509236	0.71316957	0.967034407	1.055511597	0.714631578	1.023996845	0.913911723	0.938264077	0.793442442	1.03337939	0.312474795	0.162009503	0.714767072	0.16876583	NA	0.479501376	0.971070869	1.198206406	1.679697241	0.443105983
999924753	0.513082746	0.538943677	0.653842414	0.73227039	0.240937242	0.844104461	0.882450246	0.863733131	0.773048493	0.974830645	0.83502886	0.941854393	0.771539583	0.925771176	0.870994187	0.959191195	0.865669989	0.862477381	1.007763375	0.832909038	0.823812126	0.958709624	1.022263687	0.937808642	0.841770933	0.837465086	0.771295381	1.205560074	1.238606072	1.096716133	1.298288871	1.285542414	1.351673963	1.080853218	1.380149964	1.252864988	1.067920306	1.236256171	1.162874175	1.050169124	0.99580077	1.015029091	1.026834878	0.821387466	1.159260204	0.741248063	0.896271565	0.945398632	0.824497996
999924839	0.415367564	0.548104174	0.557997232	0.525571802	0.184084274	0.617909839	0.549846469	0.648650296	0.655456795	0.671687675	0.633194487	0.737380215	0.673741211	0.767735155	0.865835766	0.658631357	0.614552407	0.700903422	0.752488453	0.555949752	0.463920533	0.638546515	0.669885231	0.614846692	0.703627475	0.60320932	0.915844819	1.080346433	1.082056837	0.798267716	1.187636886	0.893773453	1.046928346	0.693170875	1.012412646	0.817556091	0.890011935	0.923310531	0.760055087	0.698891063	0.665106836	0.628174285	0.650500779	0.78815788	0.818424413	1.059907561	0.998054854	1.3749151	0.94423786
999924984	0.762962854	1.019265199	0.603465221	0.827873764	0.371698139	0.81220014	1.032642981	0.861240728	0.936552474	0.757735163	0.61639625	0.797401953	0.915372183	1.005644453	0.899978876	0.75870602	0.751545088	1.082706173	0.470861754	0.55055821	0.61891342	0.985003374	1.377858785	0.572332783	0.504632212	0.507421684	0.563409735	1.175704465	1.215520652	1.542869282	1.166528468	1.570864398	1.399868561	1.62263075	0.651971619	1.5563613	1.313739826	1.25522693	1.368992997	1.361663404	1.323529394	1.153464773	1.060635716	1.161180249	0.999620705	0.835962689	0.630814219	0.869351794	0.756354709
999925080	0.612326802	0.653188332	1.054363801	1.013533918	0.319747309	1.191091411	1.119768071	1.06895038	1.092076167	1.506407858	1.433665449	1.507859582	1.580853855	1.673161679	1.58923241	1.492677155	1.147556125	1.355775286	0.212605274	0.196105069	0.373994249	0.519439054	1.162137664	0.506149896	0.719121225	0.607686003	0.748187651	2.221772078	1.766357833	1.425910458	1.844530096	2.15194259	2.103394402	1.737825574	1.563022264	2.077350352	1.25325732	1.040773594	1.115842853	0.838810532	0.81877122	1.128008448	0.650407138	0.341566202	0.456906384	0.791449706	0.999751109	1.179819588	0.939271553
999925111	1.047570401	1.243347965	1.46426055	1.638951143	0.654436078	0.981468948	2.005648718	1.094910529	1.36102634	1.353038003	1.573374423	1.570687566	1.49724385	1.520668999	1.673568332	1.491615304	1.245383613	1.616961342	0.683679922	0.534765356	0.619582822	1.023050614	1.221311048	0.81094963	1.001842291	0.929102497	0.59152785	0.978987552	0.879411411	0.830007531	0.960443471	0.979039638	1.013602988	0.823572022	0.858613397	0.893460732	0.829133693	0.946149825	0.800523734	0.512139658	0.506022721	0.942790035	0.739702781	0.549131122	0.805897634	1.133273086	1.132233959	1.447624772	1.24626668
999925206	2.167128594	2.677978529	0.604435631	1.729955229	0.981750767	0.623422594	1.003147761	0.992719709	1.112052074	2.095694544	0.814689854	0.704923728	0.633732768	1.550430173	0.928877285	0.666902988	0.779109603	1.353426328	1.219419449	0.996987602	1.832695998	1.254224746	1.329401593	0.671802577	0.810623314	1.060219762	1.125881131	1.196020769	4.975682541	0.859550391	0.730355114	2.234973824	1.003012398	4.352044494	1.193663755	1.053262651	0.922336416	0.963981509	0.944631321	0.962417499	0.81823581	0.664225615	0.593222471	1.264238813	1.762702439	2.155554465	0.973955531	1.422000264	0.528693642
999925212	2.16255916	4.210054989	0.909689477	2.719620237	1.403579099	0.699105098	NA	1.585846571	2.51021843	3.277795436	0.824936821	0.863058731	0.598806433	1.746042773	1.083496902	0.882903941	0.788725666	1.144574826	0.912738385	0.803186681	1.282916029	0.655392916	0.832696354	0.874691477	0.469571176	0.815410712	1.001567417	1.115204964	7.675041152	0.713623639	0.64951938	2.949677724	0.675163851	4.456613134	1.071714878	1.047936016	0.802857541	0.720399395	0.78853561	0.975218792	0.502276851	0.513758862	0.586902074	0.945436778	1.09943613	3.3361383	1.29956014	2.192266172	0.707421692
999925222	0.544151679	0.794850628	0.578515562	0.892680456	0.242941419	0.669901179	0.85962851	0.890434707	0.624772931	0.598961696	0.99219792	0.732017384	0.51474075	0.770526005	0.570750212	0.618728916	0.876394169	0.994768829	1.151816953	1.29117422	1.055548635	1.322666943	1.165204339	1.278982541	0.860903984	0.709491225	1.00660191	1.541661957	1.506709244	2.176191944	1.596460695	1.441163401	1.190192274	1.308496378	1.557499098	1.432743404	1.15878634	1.169037229	1.614355379	1.321716662	1.622964582	1.474939645	1.772083249	1.926982925	1.697788454	0.608472593	0.693347475	0.64561132	0.627043013
999925258	0.985282087	1.167839011	1.117105268	1.832411507	0.604350396	1.601884363	1.704295204	1.896383543	1.675990621	1.158221481	0.833660181	0.933976851	0.756152362	0.467039312	0.772984018	1.515831543	0.84313288	0.94839336	1.345033291	2.113981626	2.301474531	1.023662177	1.408684352	1.361833633	1.224248545	0.989071167	0.671269929	0.554419093	0.324412556	0.828775086	0.639328926	0.652512418	0.434444614	0.678875489	0.30044506	0.806893933	1.017324863	1.475161564	1.685197146	3.485773336	3.275127118	1.701410336	2.129239718	2.384129706	1.492134137	1.364154836	1.510234038	1.047410469	1.903296265
999925260	2.47368524	3.323404383	1.72295031	2.655549708	1.109028756	2.667354819	2.065338305	1.614740423	1.771234098	0.838460232	1.071429158	0.716198096	0.373544887	0.977346492	1.381277691	0.54627313	1.168263678	1.679270122	2.022479903	2.433117835	1.814934596	0.962793848	0.733242566	0.89140963	1.242116926	1.063678637	2.207583441	0.700005121	1.381959686	1.98597908	1.030158584	1.12832933	0.784314723	2.078843273	0.563372263	0.152193964	0.261164925	0.856457421	0.362983527	0.474533817	0.315260199	0.421903756	0.943765727	1.554043096	2.484698382	1.578297936	1.747488081	1.895859612	1.797617458
999925343	1.454324163	1.75459741	1.396399111	1.04278622	0.648031148	1.271579123	1.500011865	0.909815719	1.207920951	0.874809978	1.120429049	0.970332386	0.723398523	0.84125546	0.931484641	0.979935101	0.60995138	1.233571516	0.943963554	1.380145026	0.772996671	1.096848448	0.72409928	1.02083026	1.065648192	0.955072456	0.803903709	1.271633968	1.232404123	1.289519765	1.314952246	1.546804856	0.936611226	1.150236044	1.263171652	0.756477732	1.568622798	1.125502861	1.247626729	1.18269533	1.403079158	1.035100933	1.088970385	1.901902144	1.501837681	1.349752731	0.880116162	0.885297744	0.578205679
999925365	0.954028786	1.000694603	1.222791044	1.291398802	0.579733835	1.248480593	1.740542957	1.536081488	1.478086732	1.362404888	0.999305397	1.249323354	0.895263684	1.245710792	0.995079455	1.544919719	1.960296654	1.188274615	1.611826297	1.117498302	1.121784525	1.012822854	1.071233706	0.87171803	1.404715981	1.130964089	1.242651329	0.710353656	1.912507415	0.898919696	1.169585115	0.827360119	0.628956512	0.87777785	0.953162147	0.441139681	1.353961615	1.70934473	0.729875349	0.984925215	0.970599052	0.479665197	1.01307259	0.695149111	0.704565885	1.662197838	1.624782435	1.70170899	1.589397801
999925420	0.928891033	0.92849077	1.266294234	1.590806676	0.564545715	1.401445188	1.416180121	1.633775301	1.417641258	0.911229099	0.965155917	0.858593985	0.761700402	0.88476138	1.034997826	0.963463351	0.918948077	1.000418818	0.976344724	0.837156596	0.673653155	0.744661237	0.831494598	0.874532143	0.890789181	0.798516713	0.899266273	1.676932745	1.960151305	1.160182053	1.976604498	1.786428751	1.515543987	1.455488639	1.690363471	1.603621209	1.788703572	1.459449568	1.555798246	1.373410877	1.429373469	1.139431061	1.385834933	0.884703063	1.060776351	1.166360947	1.20818445	1.549009588	1.134578478
999925853	0.848765465	0.923875525	1.040277344	1.103268602	0.48250181	1.116241386	1.095032907	1.092944465	1.015032996	1.145696792	0.852812047	0.983456594	0.92116965	0.927038302	1.067206119	0.794587013	0.706219912	1.023524911	1.405921357	1.201713428	0.998087012	1.079126787	0.978654835	1.086185086	0.979709863	0.989064092	1.331797097	0.999503417	0.795366553	0.860900134	0.961922994	0.80803676	1.311988783	0.734088621	1.070411816	0.863323179	1.172755077	1.219465747	1.307347767	0.900847668	0.92960526	1.141213843	1.23328212	1.546072097	1.757401234	0.706758502	0.796972632	0.926489472	0.919366503
999925936	0.808729379	0.809822691	1.085185491	1.202112683	0.286131914	1.100989148	1.126540087	0.97783263	1.093839947	1.099797322	1.019762436	0.848770648	0.950921762	0.817640428	0.947301086	0.991279497	1.22681016	1.112091647	1.029567135	1.147836552	0.823433246	1.113462291	1.267539583	1.012297507	1.192707745	1.135227708	1.273503978	1.10028984	1.14063579	1.112380388	1.206281002	1.447552543	1.447697063	1.556008414	1.225457288	1.11594836	1.34087703	1.71225244	1.462213556	2.136973098	1.480565306	1.594220158	1.303546461	1.322600537	1.360303442	0.851889627	0.969693679	0.918051764	0.591743117
999925949	1.090828927	1.597167229	1.376962339	2.145741932	0.558848762	1.463867441	1.825360045	2.371724918	1.101088644	1.51158028	1.009861682	1.368379987	1.031528354	1.436418432	1.091244294	1.548660785	1.951553322	1.510532141	0.332901828	0.49890169	0.736502384	0.606513049	0.741245043	0.391207912	0.615682819	0.739301675	0.520625332	0.837252955	2.274900926	0.967672337	1.169639469	1.078640329	0.602896301	1.237781005	0.54209615	0.735944916	1.599431235	1.120128685	1.175602345	1.373503013	1.042373271	0.708672231	1.199706433	0.693893959	0.428763749	1.579198154	1.094660326	1.575207952	1.829196458
999925955	1.207409445	1.561376437	1.808912873	2.129618665	NA	2.056574449	1.999926412	2.462586542	2.150700253	1.513358216	1.24080598	1.242402471	1.147889551	1.006537063	1.237471736	1.277678614	1.417541478	1.240525374	1.239961177	1.515226706	1.276763309	1.406290812	1.558342048	1.128693713	1.516495156	1.482224368	1.544971553	1.130756374	0.982270578	1.071004807	1.068822356	1.108101701	1.226558987	1.047752717	0.943877739	0.621757696	1.604197566	1.923777349	1.659745507	1.805598138	1.638647326	1.738207772	1.829405797	1.465330369	0.922544088	1.398638192	1.229572965	1.411162738	1.49455018
999925957	0.999422483	2.053669279	1.283158846	1.262625723	0.405672876	0.704247215	0.874788329	1.472821051	0.970853719	0.815830682	0.841887088	1.559393118	0.393234768	1.319373347	1.571487416	0.971863981	1.469479627	1.383957807	1.732151467	1.321231674	0.572087992	3.822845734	1.705086764	1.781499323	1.749431916	2.410088256	1.962893204	1.000630748	2.977391928	1.338394733	1.733770821	1.212326971	1.177325057	1.730664176	1.326747959	1.127034697	3.945564541	3.22849536	2.858456907	3.146704064	2.426933058	2.550725457	2.229013378	1.692253512	2.688965542	0.792761434	0.52475673	0.817487792	0.46614449
999926020	NA	0.224650585	0.230381513	3.775139824	0.105665403	1	1.407458583	0.730968857	2.468910339	1.023731683	26.57672612	8.813517074	13.71172111	53.85757524	0.611549639	1.745031973	1.234684565	6.897074138	NA	2.986148816	60.30877264	6.408252732	1.255156855	2.52759097	6.068191458	4.015322962	3.471887527	NA	NA	NA	NA	NA	0.283585366	NA	NA	0.18995561	NA	NA	NA	0.937304127	NA	NA	2.729221162	NA	0.693666545	0.684187074	0.39422155	NA	0.567893574
999926217	1.323110208	2.137871484	1.712340738	2.072882628	1.359695307	1.755161763	2.098573477	1.929043206	1.617787863	1.339873723	1.65578739	1.690551086	1.58783837	1.409476366	1.397517839	1.635376461	1.254254325	1.632218952	0.559468783	0.683326134	0.740359021	0.914814452	0.863602455	0.477726778	0.853249558	1.054874769	0.693533903	0.97415596	0.797634172	0.618058539	0.790403846	0.68320481	0.728200462	0.771428462	0.85360854	0.685294586	0.922846442	1.027655077	0.643102068	0.823054728	0.713181563	0.585374637	0.960569918	0.454159108	0.582556146	1.969205459	1.923947577	2.068830543	1.793991365
999926273	1.810831568	2.181658823	2.121518054	1.743435414	3.768660888	1.675790359	1.817052751	1.716258665	0.708691821	0.82863661	1.284268419	1.182416172	1.445517394	NA	1.221955427	1.380451854	0.993289002	NA	0.801913739	NA	NA	1.053027802	0.736651209	NA	0.654600535	0.665912866	NA	NA	NA	NA	0.093201953	1.000030613	1.035048396	0.931153035	NA	1.242590216	0.898059907	0.873006133	NA	NA	0.833458893	1.254655905	0.984695942	0.373692939	NA	1.172438853	1.160201463	1.261519971	0.741084834
[truncated: 80 more columns]
