# Supplementary material for: Hyperspectral imaging reveals early drought stress and associated molecular responses in lettuce for space agriculture
Source: Plant Phenomics. 2026 May 21;8(3):100223. doi: 10.1016/j.plaphe.2026.100223 (PMC13308413; doi:10.1016/j.plaphe.2026.100223)
Supplement: Multimedia component 3 [file mmc3.xls]

<?xml version="1.0"?><Workbook xmlns="urn:schemas-microsoft-com:office:spreadsheet" xmlns:o="urn:schemas-microsoft-com:office:office" xmlns:x="urn:schemas-microsoft-com:office:excel" xmlns:ss="urn:schemas-microsoft-com:office:spreadsheet" xmlns:html="http://www.w3.org/TR/REC-html40"><DocumentProperties xmlns="urn:schemas-microsoft-com:office:office"><Title>Paintomics pathways N5jH65J1b3</Title></DocumentProperties><OfficeDocumentSettings xmlns="urn:schemas-microsoft-com:office:office"><AllowPNG/></OfficeDocumentSettings><ExcelWorkbook xmlns="urn:schemas-microsoft-com:office:excel"><WindowHeight>9000</WindowHeight><WindowWidth>50780</WindowWidth><ProtectStructure>False</ProtectStructure><ProtectWindows>False</ProtectWindows></ExcelWorkbook><Styles><Style ss:ID="Default" ss:Name="Normal"><Alignment ss:Vertical="Bottom"/><Borders/><Font ss:FontName="Calibri" x:Family="Swiss" ss:Size="12" ss:Color="#000000"/><Interior/><NumberFormat/><Protection/></Style><Style ss:ID="title"><Borders /><Font ss:Bold="1" ss:Size="18" /><Alignment ss:Horizontal="Center" ss:Vertical="Center" ss:WrapText="1" /><NumberFormat ss:Format="@" /></Style><Style ss:ID="headercell"><Font ss:Bold="1" ss:Size="14" /><Alignment ss:Horizontal="Center" ss:WrapText="1" /><Interior ss:Color="#A3C9F1" ss:Pattern="Solid" /></Style><Style ss:ID="even"><Interior ss:Color="#FAFAFA" ss:Pattern="Solid" /></Style><Style ss:ID="evendate" ss:Parent="even"><NumberFormat ss:Format="yyyy-mm-dd" /></Style><Style ss:ID="evenint" ss:Parent="even"><Alignment ss:Horizontal="Center" ss:WrapText="1" /><Numberformat ss:Format="0" /></Style><Style ss:ID="evenfloat" ss:Parent="even"><Alignment ss:Horizontal="Center" ss:WrapText="1" /><Numberformat ss:Format="0.00" /></Style><Style ss:ID="odd"><Interior ss:Color="#FFFFFF" ss:Pattern="Solid" /></Style><Style ss:ID="groupSeparator"><Interior ss:Color="#D3D3D3" ss:Pattern="Solid" /></Style><Style ss:ID="odddate" ss:Parent="odd"><NumberFormat ss:Format="yyyy-mm-dd" /></Style><Style ss:ID="oddint" ss:Parent="odd"><Alignment ss:Horizontal="Center" ss:WrapText="1" /><NumberFormat Format="0" /></Style><Style ss:ID="oddfloat" ss:Parent="odd"><Alignment ss:Horizontal="Center" ss:WrapText="1" /><NumberFormat Format="0.00" /></Style></Styles><Worksheet ss:Name="Paintomics pathways N5jH65J1b3"><Names><NamedRange ss:Name="Print_Titles" ss:RefersTo="='Paintomics pathways N5jH65J1b3'!R1:R2"></NamedRange></Names><Table ss:ExpandedColumnCount="9" ss:ExpandedRowCount="157" x:FullColumns="1" x:FullRows="1" ss:DefaultColumnWidth="65" ss:DefaultRowHeight="15"><Column ss:AutoFitWidth="1" ss:Width="30" /><Column ss:AutoFitWidth="1" ss:Width="1267" /><Column ss:AutoFitWidth="1" ss:Width="50" /><Column ss:AutoFitWidth="1" ss:Width="50" /><Column ss:AutoFitWidth="1" ss:Width="90" /><Column ss:AutoFitWidth="1" ss:Width="90" /><Column ss:AutoFitWidth="1" ss:Width="104" /><Row ss:Height="38"><Cell ss:MergeAcross="6" ss:StyleID="title"><Data ss:Type="String" xmlns:html="http://www.w3.org/TR/REC-html40"><html:b>Paintomics pathways N5jH65J1b3</html:b></Data><NamedCell ss:Name="Print_Titles"></NamedCell></Cell></Row><Row ss:AutoFitHeight="1"><Cell ss:StyleID="headercell"><Data ss:Type="String"></Data><NamedCell ss:Name="Print_Titles"></NamedCell></Cell><Cell ss:StyleID="headercell"><Data ss:Type="String">Pathway name</Data><NamedCell ss:Name="Print_Titles"></NamedCell></Cell><Cell ss:StyleID="headercell"><Data ss:Type="String">Uniquegenes</Data><NamedCell ss:Name="Print_Titles"></NamedCell></Cell><Cell ss:StyleID="headercell"><Data ss:Type="String">Uniquemetabol.</Data><NamedCell ss:Name="Print_Titles"></NamedCell></Cell><Cell ss:StyleID="headercell"><Data ss:Type="String">Geneexpression</Data><NamedCell ss:Name="Print_Titles"></NamedCell></Cell><Cell ss:StyleID="headercell"><Data ss:Type="String">Metabolomics</Data><NamedCell ss:Name="Print_Titles"></NamedCell></Cell><Cell ss:StyleID="headercell"><Data ss:Type="String">Combined pValue(Fisher)</Data><NamedCell ss:Name="Print_Titles"></NamedCell></Cell></Row><Row><Cell ss:StyleID="even"><Data ss:Type="String">KEGG</Data></Cell><Cell ss:StyleID="even"><Data ss:Type="String">Biosynthesis of secondary metabolites</Data></Cell><Cell ss:StyleID="evenint"><Data ss:Type="Number">697</Data></Cell><Cell ss:StyleID="evenint"><Data ss:Type="Number">180</Data></Cell><Cell ss:StyleID="evenfloat"><Data ss:Type="Number">0.00003396794035846251</Data></Cell><Cell ss:StyleID="evenfloat"><Data ss:Type="Number">0.8700595532207729</Data></Cell><Cell ss:StyleID="evenfloat"><Data ss:Type="Number">0.00033778264615678423</Data></Cell><Cell ss:StyleID="even"><Data ss:Type="String"></Data></Cell></Row><Row><Cell ss:StyleID="odd"><Data ss:Type="String">KEGG</Data></Cell><Cell ss:StyleID="odd"><Data ss:Type="String">Phenylpropanoid biosynthesis</Data></Cell><Cell ss:StyleID="oddint"><Data ss:Type="Number">48</Data></Cell><Cell ss:StyleID="oddint"><Data ss:Type="Number">16</Data></Cell><Cell ss:StyleID="oddfloat"><Data ss:Type="Number">0.00032767548025618257</Data></Cell><Cell ss:StyleID="oddfloat"><Data ss:Type="Number">0.5474326261800915</Data></Cell><Cell ss:StyleID="oddfloat"><Data ss:Type="Number">0.001726714760182506</Data></Cell><Cell ss:StyleID="odd"><Data ss:Type="String"></Data></Cell></Row><Row><Cell ss:StyleID="even"><Data ss:Type="String">MapMan</Data></Cell><Cell ss:StyleID="even"><Data ss:Type="String">Flavonoid</Data></Cell><Cell ss:StyleID="evenint"><Data ss:Type="Number">100</Data></Cell><Cell ss:StyleID="evenint"><Data ss:Type="String"></Data></Cell><Cell ss:StyleID="evenfloat"><Data ss:Type="Number">0.0019354224451692955</Data></Cell><Cell ss:StyleID="evenfloat"><Data ss:Type="String">-</Data></Cell><Cell ss:StyleID="evenfloat"><Data ss:Type="Number">0.001935422445169296</Data></Cell><Cell ss:StyleID="even"><Data ss:Type="String"></Data></Cell></Row><Row><Cell ss:StyleID="odd"><Data ss:Type="String">KEGG</Data></Cell><Cell ss:StyleID="odd"><Data ss:Type="String">Plant hormone signal transduction</Data></Cell><Cell ss:StyleID="oddint"><Data ss:Type="Number">146</Data></Cell><Cell ss:StyleID="oddint"><Data ss:Type="Number">4</Data></Cell><Cell ss:StyleID="oddfloat"><Data ss:Type="Number">0.0008959821219025028</Data></Cell><Cell ss:StyleID="oddfloat"><Data ss:Type="Number">0.5639058413251962</Data></Cell><Cell ss:StyleID="oddfloat"><Data ss:Type="Number">0.004340325102626168</Data></Cell><Cell ss:StyleID="odd"><Data ss:Type="String"></Data></Cell></Row><Row><Cell ss:StyleID="even"><Data ss:Type="String">KEGG</Data></Cell><Cell ss:StyleID="even"><Data ss:Type="String">Zeatin biosynthesis</Data></Cell><Cell ss:StyleID="evenint"><Data ss:Type="Number">12</Data></Cell><Cell ss:StyleID="evenint"><Data ss:Type="Number">2</Data></Cell><Cell ss:StyleID="evenfloat"><Data ss:Type="Number">0.0007357408887155341</Data></Cell><Cell ss:StyleID="evenint"><Data ss:Type="Number">1</Data></Cell><Cell ss:StyleID="evenfloat"><Data ss:Type="Number">0.006043841056190294</Data></Cell><Cell ss:StyleID="even"><Data ss:Type="String"></Data></Cell></Row><Row><Cell ss:StyleID="odd"><Data ss:Type="String">KEGG</Data></Cell><Cell ss:StyleID="odd"><Data ss:Type="String">Diterpenoid biosynthesis</Data></Cell><Cell ss:StyleID="oddint"><Data ss:Type="Number">12</Data></Cell><Cell ss:StyleID="oddint"><Data ss:Type="String"></Data></Cell><Cell ss:StyleID="oddfloat"><Data ss:Type="Number">0.008827074404179902</Data></Cell><Cell ss:StyleID="oddint"><Data ss:Type="String">-</Data></Cell><Cell ss:StyleID="oddfloat"><Data ss:Type="Number">0.0088270744041799</Data></Cell><Cell ss:StyleID="odd"><Data ss:Type="String"></Data></Cell></Row><Row><Cell ss:StyleID="even"><Data ss:Type="String">KEGG</Data></Cell><Cell ss:StyleID="even"><Data ss:Type="String">Plant-pathogen interaction</Data></Cell><Cell ss:StyleID="evenint"><Data ss:Type="Number">83</Data></Cell><Cell ss:StyleID="evenint"><Data ss:Type="String"></Data></Cell><Cell ss:StyleID="evenfloat"><Data ss:Type="Number">0.011508065658795436</Data></Cell><Cell ss:StyleID="evenint"><Data ss:Type="String">-</Data></Cell><Cell ss:StyleID="evenfloat"><Data ss:Type="Number">0.011508065658795445</Data></Cell><Cell ss:StyleID="even"><Data ss:Type="String"></Data></Cell></Row><Row><Cell ss:StyleID="odd"><Data ss:Type="String">KEGG</Data></Cell><Cell ss:StyleID="odd"><Data ss:Type="String">Glutathione metabolism</Data></Cell><Cell ss:StyleID="oddint"><Data ss:Type="Number">40</Data></Cell><Cell ss:StyleID="oddint"><Data ss:Type="Number">18</Data></Cell><Cell ss:StyleID="oddfloat"><Data ss:Type="Number">0.003293956671313351</Data></Cell><Cell ss:StyleID="oddfloat"><Data ss:Type="Number">0.640678912824312</Data></Cell><Cell ss:StyleID="oddfloat"><Data ss:Type="Number">0.015112122877713893</Data></Cell><Cell ss:StyleID="odd"><Data ss:Type="String"></Data></Cell></Row><Row><Cell ss:StyleID="even"><Data ss:Type="String">KEGG</Data></Cell><Cell ss:StyleID="even"><Data ss:Type="String">Cutin, suberine and wax biosynthesis</Data></Cell><Cell ss:StyleID="evenint"><Data ss:Type="Number">16</Data></Cell><Cell ss:StyleID="evenint"><Data ss:Type="String"></Data></Cell><Cell ss:StyleID="evenfloat"><Data ss:Type="Number">0.020145930296599876</Data></Cell><Cell ss:StyleID="evenfloat"><Data ss:Type="String">-</Data></Cell><Cell ss:StyleID="evenfloat"><Data ss:Type="Number">0.020145930296599876</Data></Cell><Cell ss:StyleID="even"><Data ss:Type="String"></Data></Cell></Row><Row><Cell ss:StyleID="odd"><Data ss:Type="String">MapMan</Data></Cell><Cell ss:StyleID="odd"><Data ss:Type="String">GA synthesis later stages</Data></Cell><Cell ss:StyleID="oddint"><Data ss:Type="Number">9</Data></Cell><Cell ss:StyleID="oddint"><Data ss:Type="String"></Data></Cell><Cell ss:StyleID="oddfloat"><Data ss:Type="Number">0.06231650092160293</Data></Cell><Cell ss:StyleID="oddfloat"><Data ss:Type="String">-</Data></Cell><Cell ss:StyleID="oddfloat"><Data ss:Type="Number">0.06231650092160293</Data></Cell><Cell ss:StyleID="odd"><Data ss:Type="String"></Data></Cell></Row><Row><Cell ss:StyleID="even"><Data ss:Type="String">KEGG</Data></Cell><Cell ss:StyleID="even"><Data ss:Type="String">Sphingolipid metabolism</Data></Cell><Cell ss:StyleID="evenint"><Data ss:Type="Number">19</Data></Cell><Cell ss:StyleID="evenint"><Data ss:Type="Number">8</Data></Cell><Cell ss:StyleID="evenint"><Data ss:Type="Number">1</Data></Cell><Cell ss:StyleID="evenfloat"><Data ss:Type="Number">0.012338425381903642</Data></Cell><Cell ss:StyleID="evenfloat"><Data ss:Type="Number">0.06656625987050989</Data></Cell><Cell ss:StyleID="even"><Data ss:Type="String"></Data></Cell></Row><Row><Cell ss:StyleID="odd"><Data ss:Type="String">KEGG</Data></Cell><Cell ss:StyleID="odd"><Data ss:Type="String">Biosynthesis of various plant secondary metabolites</Data></Cell><Cell ss:StyleID="oddint"><Data ss:Type="Number">16</Data></Cell><Cell ss:StyleID="oddint"><Data ss:Type="Number">26</Data></Cell><Cell ss:StyleID="oddfloat"><Data ss:Type="Number">0.020145930296599876</Data></Cell><Cell ss:StyleID="oddfloat"><Data ss:Type="Number">0.700229308944847</Data></Cell><Cell ss:StyleID="oddfloat"><Data ss:Type="Number">0.07421713768577025</Data></Cell><Cell ss:StyleID="odd"><Data ss:Type="String"></Data></Cell></Row><Row><Cell ss:StyleID="even"><Data ss:Type="String">KEGG</Data></Cell><Cell ss:StyleID="even"><Data ss:Type="String">Inositol phosphate metabolism</Data></Cell><Cell ss:StyleID="evenint"><Data ss:Type="Number">40</Data></Cell><Cell ss:StyleID="evenint"><Data ss:Type="Number">6</Data></Cell><Cell ss:StyleID="evenfloat"><Data ss:Type="Number">0.4467606819118689</Data></Cell><Cell ss:StyleID="evenfloat"><Data ss:Type="Number">0.03763219741480612</Data></Cell><Cell ss:StyleID="evenfloat"><Data ss:Type="Number">0.08550255054601358</Data></Cell><Cell ss:StyleID="even"><Data ss:Type="String"></Data></Cell></Row><Row><Cell ss:StyleID="odd"><Data ss:Type="String">MapMan</Data></Cell><Cell ss:StyleID="odd"><Data ss:Type="String">ABA metabolism</Data></Cell><Cell ss:StyleID="oddint"><Data ss:Type="Number">11</Data></Cell><Cell ss:StyleID="oddint"><Data ss:Type="String"></Data></Cell><Cell ss:StyleID="oddfloat"><Data ss:Type="Number">0.08963774546112269</Data></Cell><Cell ss:StyleID="oddfloat"><Data ss:Type="String">-</Data></Cell><Cell ss:StyleID="oddfloat"><Data ss:Type="Number">0.0896377454611227</Data></Cell><Cell ss:StyleID="odd"><Data ss:Type="String"></Data></Cell></Row><Row><Cell ss:StyleID="even"><Data ss:Type="String">KEGG</Data></Cell><Cell ss:StyleID="even"><Data ss:Type="String">Monoterpenoid biosynthesis</Data></Cell><Cell ss:StyleID="evenint"><Data ss:Type="Number">3</Data></Cell><Cell ss:StyleID="evenint"><Data ss:Type="String"></Data></Cell><Cell ss:StyleID="evenfloat"><Data ss:Type="Number">0.10842969248274936</Data></Cell><Cell ss:StyleID="evenfloat"><Data ss:Type="String">-</Data></Cell><Cell ss:StyleID="evenfloat"><Data ss:Type="Number">0.10842969248274939</Data></Cell><Cell ss:StyleID="even"><Data ss:Type="String"></Data></Cell></Row><Row><Cell ss:StyleID="odd"><Data ss:Type="String">KEGG</Data></Cell><Cell ss:StyleID="odd"><Data ss:Type="String">MAPK signaling pathway - plant</Data></Cell><Cell ss:StyleID="oddint"><Data ss:Type="Number">68</Data></Cell><Cell ss:StyleID="oddint"><Data ss:Type="String"></Data></Cell><Cell ss:StyleID="oddfloat"><Data ss:Type="Number">0.10953416238354977</Data></Cell><Cell ss:StyleID="oddfloat"><Data ss:Type="String">-</Data></Cell><Cell ss:StyleID="oddfloat"><Data ss:Type="Number">0.10953416238354977</Data></Cell><Cell ss:StyleID="odd"><Data ss:Type="String"></Data></Cell></Row><Row><Cell ss:StyleID="even"><Data ss:Type="String">KEGG</Data></Cell><Cell ss:StyleID="even"><Data ss:Type="String">Cysteine and methionine metabolism</Data></Cell><Cell ss:StyleID="evenint"><Data ss:Type="Number">67</Data></Cell><Cell ss:StyleID="evenint"><Data ss:Type="Number">14</Data></Cell><Cell ss:StyleID="evenfloat"><Data ss:Type="Number">0.03786984356118304</Data></Cell><Cell ss:StyleID="evenfloat"><Data ss:Type="Number">0.7515044174424428</Data></Cell><Cell ss:StyleID="evenfloat"><Data ss:Type="Number">0.12975412012338844</Data></Cell><Cell ss:StyleID="even"><Data ss:Type="String"></Data></Cell></Row><Row><Cell ss:StyleID="odd"><Data ss:Type="String">KEGG</Data></Cell><Cell ss:StyleID="odd"><Data ss:Type="String">Carotenoid biosynthesis</Data></Cell><Cell ss:StyleID="oddint"><Data ss:Type="Number">23</Data></Cell><Cell ss:StyleID="oddint"><Data ss:Type="Number">4</Data></Cell><Cell ss:StyleID="oddfloat"><Data ss:Type="Number">0.052737416334072924</Data></Cell><Cell ss:StyleID="oddfloat"><Data ss:Type="Number">0.5639058413251962</Data></Cell><Cell ss:StyleID="oddfloat"><Data ss:Type="Number">0.1342801656348584</Data></Cell><Cell ss:StyleID="odd"><Data ss:Type="String"></Data></Cell></Row><Row><Cell ss:StyleID="even"><Data ss:Type="String">KEGG</Data></Cell><Cell ss:StyleID="even"><Data ss:Type="String">Tryptophan metabolism</Data></Cell><Cell ss:StyleID="evenint"><Data ss:Type="Number">26</Data></Cell><Cell ss:StyleID="evenint"><Data ss:Type="Number">8</Data></Cell><Cell ss:StyleID="evenfloat"><Data ss:Type="Number">0.07145431958549323</Data></Cell><Cell ss:StyleID="evenfloat"><Data ss:Type="Number">0.4170387779083432</Data></Cell><Cell ss:StyleID="evenfloat"><Data ss:Type="Number">0.13449202427906085</Data></Cell><Cell ss:StyleID="even"><Data ss:Type="String"></Data></Cell></Row><Row><Cell ss:StyleID="odd"><Data ss:Type="String">KEGG</Data></Cell><Cell ss:StyleID="odd"><Data ss:Type="String">Tropane, piperidine and pyridine alkaloid biosynthesis</Data></Cell><Cell ss:StyleID="oddint"><Data ss:Type="Number">12</Data></Cell><Cell ss:StyleID="oddint"><Data ss:Type="Number">14</Data></Cell><Cell ss:StyleID="oddfloat"><Data ss:Type="Number">0.07205290573389724</Data></Cell><Cell ss:StyleID="oddfloat"><Data ss:Type="Number">0.441937886629215</Data></Cell><Cell ss:StyleID="oddfloat"><Data ss:Type="Number">0.14160352315771318</Data></Cell><Cell ss:StyleID="odd"><Data ss:Type="String"></Data></Cell></Row><Row><Cell ss:StyleID="even"><Data ss:Type="String">KEGG</Data></Cell><Cell ss:StyleID="even"><Data ss:Type="String">Sesquiterpenoid and triterpenoid biosynthesis</Data></Cell><Cell ss:StyleID="evenint"><Data ss:Type="Number">5</Data></Cell><Cell ss:StyleID="evenint"><Data ss:Type="String"></Data></Cell><Cell ss:StyleID="evenfloat"><Data ss:Type="Number">0.174158298279623</Data></Cell><Cell ss:StyleID="evenfloat"><Data ss:Type="String">-</Data></Cell><Cell ss:StyleID="evenfloat"><Data ss:Type="Number">0.17415829827962304</Data></Cell><Cell ss:StyleID="even"><Data ss:Type="String"></Data></Cell></Row><Row><Cell ss:StyleID="odd"><Data ss:Type="String">KEGG</Data></Cell><Cell ss:StyleID="odd"><Data ss:Type="String">Isoquinoline alkaloid biosynthesis</Data></Cell><Cell ss:StyleID="oddint"><Data ss:Type="Number">10</Data></Cell><Cell ss:StyleID="oddint"><Data ss:Type="Number">10</Data></Cell><Cell ss:StyleID="oddfloat"><Data ss:Type="Number">0.05156780787828426</Data></Cell><Cell ss:StyleID="oddfloat"><Data ss:Type="Number">0.8770429184173925</Data></Cell><Cell ss:StyleID="oddfloat"><Data ss:Type="Number">0.18525311150700524</Data></Cell><Cell ss:StyleID="odd"><Data ss:Type="String"></Data></Cell></Row><Row><Cell ss:StyleID="even"><Data ss:Type="String">KEGG</Data></Cell><Cell ss:StyleID="even"><Data ss:Type="String">Flavonoid biosynthesis</Data></Cell><Cell ss:StyleID="evenint"><Data ss:Type="Number">12</Data></Cell><Cell ss:StyleID="evenint"><Data ss:Type="Number">8</Data></Cell><Cell ss:StyleID="evenfloat"><Data ss:Type="Number">0.07205290573389724</Data></Cell><Cell ss:StyleID="evenfloat"><Data ss:Type="Number">0.811947992873659</Data></Cell><Cell ss:StyleID="evenfloat"><Data ss:Type="Number">0.22457473714857545</Data></Cell><Cell ss:StyleID="even"><Data ss:Type="String"></Data></Cell></Row><Row><Cell ss:StyleID="odd"><Data ss:Type="String">KEGG</Data></Cell><Cell ss:StyleID="odd"><Data ss:Type="String">Glycerophospholipid metabolism</Data></Cell><Cell ss:StyleID="oddint"><Data ss:Type="Number">59</Data></Cell><Cell ss:StyleID="oddint"><Data ss:Type="Number">16</Data></Cell><Cell ss:StyleID="oddfloat"><Data ss:Type="Number">0.3825399172839423</Data></Cell><Cell ss:StyleID="oddfloat"><Data ss:Type="Number">0.17746227907169537</Data></Cell><Cell ss:StyleID="oddfloat"><Data ss:Type="Number">0.2504953701002978</Data></Cell><Cell ss:StyleID="odd"><Data ss:Type="String"></Data></Cell></Row><Row><Cell ss:StyleID="even"><Data ss:Type="String">KEGG</Data></Cell><Cell ss:StyleID="even"><Data ss:Type="String">Galactose metabolism</Data></Cell><Cell ss:StyleID="evenint"><Data ss:Type="Number">29</Data></Cell><Cell ss:StyleID="evenint"><Data ss:Type="Number">18</Data></Cell><Cell ss:StyleID="evenfloat"><Data ss:Type="Number">0.2972948503179127</Data></Cell><Cell ss:StyleID="evenfloat"><Data ss:Type="Number">0.2661133207110874</Data></Cell><Cell ss:StyleID="evenfloat"><Data ss:Type="Number">0.27981587556687415</Data></Cell><Cell ss:StyleID="even"><Data ss:Type="String"></Data></Cell></Row><Row><Cell ss:StyleID="odd"><Data ss:Type="String">KEGG</Data></Cell><Cell ss:StyleID="odd"><Data ss:Type="String">Phenylalanine, tyrosine and tryptophan biosynthesis</Data></Cell><Cell ss:StyleID="oddint"><Data ss:Type="Number">25</Data></Cell><Cell ss:StyleID="oddint"><Data ss:Type="Number">18</Data></Cell><Cell ss:StyleID="oddfloat"><Data ss:Type="Number">0.24081127353013132</Data></Cell><Cell ss:StyleID="oddfloat"><Data ss:Type="Number">0.36094005289165065</Data></Cell><Cell ss:StyleID="oddfloat"><Data ss:Type="Number">0.2992414925187024</Data></Cell><Cell ss:StyleID="odd"><Data ss:Type="String"></Data></Cell></Row><Row><Cell ss:StyleID="even"><Data ss:Type="String">MapMan</Data></Cell><Cell ss:StyleID="even"><Data ss:Type="String">Volatile PhenylPropanoids</Data></Cell><Cell ss:StyleID="evenint"><Data ss:Type="Number">61</Data></Cell><Cell ss:StyleID="evenint"><Data ss:Type="String"></Data></Cell><Cell ss:StyleID="evenfloat"><Data ss:Type="Number">0.31456349244037857</Data></Cell><Cell ss:StyleID="evenfloat"><Data ss:Type="String">-</Data></Cell><Cell ss:StyleID="evenfloat"><Data ss:Type="Number">0.31456349244037857</Data></Cell><Cell ss:StyleID="even"><Data ss:Type="String"></Data></Cell></Row><Row><Cell ss:StyleID="odd"><Data ss:Type="String">KEGG</Data></Cell><Cell ss:StyleID="odd"><Data ss:Type="String">Glycerolipid metabolism</Data></Cell><Cell ss:StyleID="oddint"><Data ss:Type="Number">47</Data></Cell><Cell ss:StyleID="oddint"><Data ss:Type="Number">8</Data></Cell><Cell ss:StyleID="oddfloat"><Data ss:Type="Number">0.8366914768100852</Data></Cell><Cell ss:StyleID="oddfloat"><Data ss:Type="Number">0.11351351351351355</Data></Cell><Cell ss:StyleID="oddfloat"><Data ss:Type="Number">0.3185614545771863</Data></Cell><Cell ss:StyleID="odd"><Data ss:Type="String"></Data></Cell></Row><Row><Cell ss:StyleID="even"><Data ss:Type="String">KEGG</Data></Cell><Cell ss:StyleID="even"><Data ss:Type="String">Phenylalanine metabolism</Data></Cell><Cell ss:StyleID="evenint"><Data ss:Type="Number">16</Data></Cell><Cell ss:StyleID="evenint"><Data ss:Type="Number">18</Data></Cell><Cell ss:StyleID="evenfloat"><Data ss:Type="Number">0.11900760227061144</Data></Cell><Cell ss:StyleID="evenfloat"><Data ss:Type="Number">0.8195283478632267</Data></Cell><Cell ss:StyleID="evenfloat"><Data ss:Type="Number">0.3245406066239017</Data></Cell><Cell ss:StyleID="even"><Data ss:Type="String"></Data></Cell></Row><Row><Cell ss:StyleID="odd"><Data ss:Type="String">KEGG</Data></Cell><Cell ss:StyleID="odd"><Data ss:Type="String">D-Amino acid metabolism</Data></Cell><Cell ss:StyleID="oddint"><Data ss:Type="Number">5</Data></Cell><Cell ss:StyleID="oddint"><Data ss:Type="Number">62</Data></Cell><Cell ss:StyleID="oddint"><Data ss:Type="Number">1</Data></Cell><Cell ss:StyleID="oddfloat"><Data ss:Type="Number">0.10562652964512498</Data></Cell><Cell ss:StyleID="oddfloat"><Data ss:Type="Number">0.3430586713351297</Data></Cell><Cell ss:StyleID="odd"><Data ss:Type="String"></Data></Cell></Row><Row><Cell ss:StyleID="even"><Data ss:Type="String">KEGG</Data></Cell><Cell ss:StyleID="even"><Data ss:Type="String">Riboflavin metabolism</Data></Cell><Cell ss:StyleID="evenint"><Data ss:Type="Number">15</Data></Cell><Cell ss:StyleID="evenint"><Data ss:Type="Number">2</Data></Cell><Cell ss:StyleID="evenfloat"><Data ss:Type="Number">0.10664989327385999</Data></Cell><Cell ss:StyleID="evenint"><Data ss:Type="Number">1</Data></Cell><Cell ss:StyleID="evenfloat"><Data ss:Type="Number">0.34535409337820583</Data></Cell><Cell ss:StyleID="even"><Data ss:Type="String"></Data></Cell></Row><Row><Cell ss:StyleID="odd"><Data ss:Type="String">KEGG</Data></Cell><Cell ss:StyleID="odd"><Data ss:Type="String">Flavone and flavonol biosynthesis</Data></Cell><Cell ss:StyleID="oddint"><Data ss:Type="Number">3</Data></Cell><Cell ss:StyleID="oddint"><Data ss:Type="Number">6</Data></Cell><Cell ss:StyleID="oddfloat"><Data ss:Type="Number">0.10842969248274936</Data></Cell><Cell ss:StyleID="oddint"><Data ss:Type="Number">1</Data></Cell><Cell ss:StyleID="oddfloat"><Data ss:Type="Number">0.3493228778619709</Data></Cell><Cell ss:StyleID="odd"><Data ss:Type="String"></Data></Cell></Row><Row><Cell ss:StyleID="even"><Data ss:Type="String">KEGG</Data></Cell><Cell ss:StyleID="even"><Data ss:Type="String">Tyrosine metabolism</Data></Cell><Cell ss:StyleID="evenint"><Data ss:Type="Number">22</Data></Cell><Cell ss:StyleID="evenint"><Data ss:Type="Number">18</Data></Cell><Cell ss:StyleID="evenfloat"><Data ss:Type="Number">0.19882192620051858</Data></Cell><Cell ss:StyleID="evenfloat"><Data ss:Type="Number">0.5474326261800915</Data></Cell><Cell ss:StyleID="evenfloat"><Data ss:Type="Number">0.3502372325733861</Data></Cell><Cell ss:StyleID="even"><Data ss:Type="String"></Data></Cell></Row><Row><Cell ss:StyleID="odd"><Data ss:Type="String">MapMan</Data></Cell><Cell ss:StyleID="odd"><Data ss:Type="String">Biotic Stress</Data></Cell><Cell ss:StyleID="oddint"><Data ss:Type="Number">2088</Data></Cell><Cell ss:StyleID="oddint"><Data ss:Type="String"></Data></Cell><Cell ss:StyleID="oddfloat"><Data ss:Type="Number">0.35362243230972046</Data></Cell><Cell ss:StyleID="oddfloat"><Data ss:Type="String">-</Data></Cell><Cell ss:StyleID="oddfloat"><Data ss:Type="Number">0.3536224323097205</Data></Cell><Cell ss:StyleID="odd"><Data ss:Type="String"></Data></Cell></Row><Row><Cell ss:StyleID="even"><Data ss:Type="String">MapMan</Data></Cell><Cell ss:StyleID="even"><Data ss:Type="String">Shikimate Synthesis</Data></Cell><Cell ss:StyleID="evenint"><Data ss:Type="Number">27</Data></Cell><Cell ss:StyleID="evenint"><Data ss:Type="String"></Data></Cell><Cell ss:StyleID="evenfloat"><Data ss:Type="Number">0.35971414543495334</Data></Cell><Cell ss:StyleID="evenfloat"><Data ss:Type="String">-</Data></Cell><Cell ss:StyleID="evenfloat"><Data ss:Type="Number">0.3597141454349534</Data></Cell><Cell ss:StyleID="even"><Data ss:Type="String"></Data></Cell></Row><Row><Cell ss:StyleID="odd"><Data ss:Type="String">KEGG</Data></Cell><Cell ss:StyleID="odd"><Data ss:Type="String">Protein processing in endoplasmic reticulum</Data></Cell><Cell ss:StyleID="oddint"><Data ss:Type="Number">113</Data></Cell><Cell ss:StyleID="oddint"><Data ss:Type="String"></Data></Cell><Cell ss:StyleID="oddfloat"><Data ss:Type="Number">0.41200482997042315</Data></Cell><Cell ss:StyleID="oddfloat"><Data ss:Type="String">-</Data></Cell><Cell ss:StyleID="oddfloat"><Data ss:Type="Number">0.4120048299704231</Data></Cell><Cell ss:StyleID="odd"><Data ss:Type="String"></Data></Cell></Row><Row><Cell ss:StyleID="even"><Data ss:Type="String">KEGG</Data></Cell><Cell ss:StyleID="even"><Data ss:Type="String">Biosynthesis of unsaturated fatty acids</Data></Cell><Cell ss:StyleID="evenint"><Data ss:Type="Number">14</Data></Cell><Cell ss:StyleID="evenint"><Data ss:Type="String"></Data></Cell><Cell ss:StyleID="evenfloat"><Data ss:Type="Number">0.4152874895754426</Data></Cell><Cell ss:StyleID="evenfloat"><Data ss:Type="String">-</Data></Cell><Cell ss:StyleID="evenfloat"><Data ss:Type="Number">0.4152874895754426</Data></Cell><Cell ss:StyleID="even"><Data ss:Type="String"></Data></Cell></Row><Row><Cell ss:StyleID="odd"><Data ss:Type="String">MapMan</Data></Cell><Cell ss:StyleID="odd"><Data ss:Type="String">Phenylpropanoids</Data></Cell><Cell ss:StyleID="oddint"><Data ss:Type="Number">71</Data></Cell><Cell ss:StyleID="oddint"><Data ss:Type="String"></Data></Cell><Cell ss:StyleID="oddfloat"><Data ss:Type="Number">0.4220713142595459</Data></Cell><Cell ss:StyleID="oddfloat"><Data ss:Type="String">-</Data></Cell><Cell ss:StyleID="oddfloat"><Data ss:Type="Number">0.422071314259546</Data></Cell><Cell ss:StyleID="odd"><Data ss:Type="String"></Data></Cell></Row><Row><Cell ss:StyleID="even"><Data ss:Type="String">KEGG</Data></Cell><Cell ss:StyleID="even"><Data ss:Type="String">Starch and sucrose metabolism</Data></Cell><Cell ss:StyleID="evenint"><Data ss:Type="Number">80</Data></Cell><Cell ss:StyleID="evenint"><Data ss:Type="Number">8</Data></Cell><Cell ss:StyleID="evenfloat"><Data ss:Type="Number">0.1792933225215307</Data></Cell><Cell ss:StyleID="evenfloat"><Data ss:Type="Number">0.811947992873659</Data></Cell><Cell ss:StyleID="evenfloat"><Data ss:Type="Number">0.42611089312828343</Data></Cell><Cell ss:StyleID="even"><Data ss:Type="String"></Data></Cell></Row><Row><Cell ss:StyleID="odd"><Data ss:Type="String">KEGG</Data></Cell><Cell ss:StyleID="odd"><Data ss:Type="String">Glucosinolate biosynthesis</Data></Cell><Cell ss:StyleID="oddint"><Data ss:Type="Number">6</Data></Cell><Cell ss:StyleID="oddint"><Data ss:Type="Number">16</Data></Cell><Cell ss:StyleID="oddfloat"><Data ss:Type="Number">0.20519855534428544</Data></Cell><Cell ss:StyleID="oddfloat"><Data ss:Type="Number">0.8195283478632267</Data></Cell><Cell ss:StyleID="oddfloat"><Data ss:Type="Number">0.467973024613218</Data></Cell><Cell ss:StyleID="odd"><Data ss:Type="String"></Data></Cell></Row><Row><Cell ss:StyleID="even"><Data ss:Type="String">KEGG</Data></Cell><Cell ss:StyleID="even"><Data ss:Type="String">Glycine, serine and threonine metabolism</Data></Cell><Cell ss:StyleID="evenint"><Data ss:Type="Number">44</Data></Cell><Cell ss:StyleID="evenint"><Data ss:Type="Number">20</Data></Cell><Cell ss:StyleID="evenfloat"><Data ss:Type="Number">0.49682576156013925</Data></Cell><Cell ss:StyleID="evenfloat"><Data ss:Type="Number">0.36094005289165065</Data></Cell><Cell ss:StyleID="evenfloat"><Data ss:Type="Number">0.4875037865407619</Data></Cell><Cell ss:StyleID="even"><Data ss:Type="String"></Data></Cell></Row><Row><Cell ss:StyleID="odd"><Data ss:Type="String">KEGG</Data></Cell><Cell ss:StyleID="odd"><Data ss:Type="String">Biosynthesis of nucleotide sugars</Data></Cell><Cell ss:StyleID="oddint"><Data ss:Type="Number">54</Data></Cell><Cell ss:StyleID="oddint"><Data ss:Type="Number">10</Data></Cell><Cell ss:StyleID="oddfloat"><Data ss:Type="Number">0.33047161174578743</Data></Cell><Cell ss:StyleID="oddfloat"><Data ss:Type="Number">0.5515682906987254</Data></Cell><Cell ss:StyleID="oddfloat"><Data ss:Type="Number">0.49255509829888044</Data></Cell><Cell ss:StyleID="odd"><Data ss:Type="String"></Data></Cell></Row><Row><Cell ss:StyleID="even"><Data ss:Type="String">KEGG</Data></Cell><Cell ss:StyleID="even"><Data ss:Type="String">Arginine and proline metabolism</Data></Cell><Cell ss:StyleID="evenint"><Data ss:Type="Number">32</Data></Cell><Cell ss:StyleID="evenint"><Data ss:Type="Number">30</Data></Cell><Cell ss:StyleID="evenfloat"><Data ss:Type="Number">0.33931561780199304</Data></Cell><Cell ss:StyleID="evenfloat"><Data ss:Type="Number">0.5453269558482814</Data></Cell><Cell ss:StyleID="evenfloat"><Data ss:Type="Number">0.49723293682897374</Data></Cell><Cell ss:StyleID="even"><Data ss:Type="String"></Data></Cell></Row><Row><Cell ss:StyleID="odd"><Data ss:Type="String">KEGG</Data></Cell><Cell ss:StyleID="odd"><Data ss:Type="String">Motor proteins</Data></Cell><Cell ss:StyleID="oddint"><Data ss:Type="Number">53</Data></Cell><Cell ss:StyleID="oddint"><Data ss:Type="String"></Data></Cell><Cell ss:StyleID="oddfloat"><Data ss:Type="Number">0.5663647417195533</Data></Cell><Cell ss:StyleID="oddfloat"><Data ss:Type="String">-</Data></Cell><Cell ss:StyleID="oddfloat"><Data ss:Type="Number">0.5663647417195533</Data></Cell><Cell ss:StyleID="odd"><Data ss:Type="String"></Data></Cell></Row><Row><Cell ss:StyleID="even"><Data ss:Type="String">KEGG</Data></Cell><Cell ss:StyleID="even"><Data ss:Type="String">Citrate cycle (TCA cycle)</Data></Cell><Cell ss:StyleID="evenint"><Data ss:Type="Number">33</Data></Cell><Cell ss:StyleID="evenint"><Data ss:Type="Number">12</Data></Cell><Cell ss:StyleID="evenfloat"><Data ss:Type="Number">0.7189373346628365</Data></Cell><Cell ss:StyleID="evenfloat"><Data ss:Type="Number">0.32859119767599243</Data></Cell><Cell ss:StyleID="evenfloat"><Data ss:Type="Number">0.5771072802207118</Data></Cell><Cell ss:StyleID="even"><Data ss:Type="String"></Data></Cell></Row><Row><Cell ss:StyleID="odd"><Data ss:Type="String">KEGG</Data></Cell><Cell ss:StyleID="odd"><Data ss:Type="String">alpha-Linolenic acid metabolism</Data></Cell><Cell ss:StyleID="oddint"><Data ss:Type="Number">23</Data></Cell><Cell ss:StyleID="oddint"><Data ss:Type="String"></Data></Cell><Cell ss:StyleID="oddfloat"><Data ss:Type="Number">0.5864658510709915</Data></Cell><Cell ss:StyleID="oddfloat"><Data ss:Type="String">-</Data></Cell><Cell ss:StyleID="oddfloat"><Data ss:Type="Number">0.5864658510709915</Data></Cell><Cell ss:StyleID="odd"><Data ss:Type="String"></Data></Cell></Row><Row><Cell ss:StyleID="even"><Data ss:Type="String">KEGG</Data></Cell><Cell ss:StyleID="even"><Data ss:Type="String">Phosphatidylinositol signaling system</Data></Cell><Cell ss:StyleID="evenint"><Data ss:Type="Number">34</Data></Cell><Cell ss:StyleID="evenint"><Data ss:Type="Number">2</Data></Cell><Cell ss:StyleID="evenfloat"><Data ss:Type="Number">0.7296044065715244</Data></Cell><Cell ss:StyleID="evenfloat"><Data ss:Type="Number">0.3387096774193548</Data></Cell><Cell ss:StyleID="evenfloat"><Data ss:Type="Number">0.5925701034567679</Data></Cell><Cell ss:StyleID="even"><Data ss:Type="String"></Data></Cell></Row><Row><Cell ss:StyleID="odd"><Data ss:Type="String">KEGG</Data></Cell><Cell ss:StyleID="odd"><Data ss:Type="String">Oxidative phosphorylation</Data></Cell><Cell ss:StyleID="oddint"><Data ss:Type="Number">73</Data></Cell><Cell ss:StyleID="oddint"><Data ss:Type="Number">8</Data></Cell><Cell ss:StyleID="oddfloat"><Data ss:Type="Number">0.9408487276897498</Data></Cell><Cell ss:StyleID="oddfloat"><Data ss:Type="Number">0.26527614571092833</Data></Cell><Cell ss:StyleID="oddfloat"><Data ss:Type="Number">0.5959975506512614</Data></Cell><Cell ss:StyleID="odd"><Data ss:Type="String"></Data></Cell></Row><Row><Cell ss:StyleID="even"><Data ss:Type="String">MapMan</Data></Cell><Cell ss:StyleID="even"><Data ss:Type="String">JA Synthesis</Data></Cell><Cell ss:StyleID="evenint"><Data ss:Type="Number">19</Data></Cell><Cell ss:StyleID="evenint"><Data ss:Type="String"></Data></Cell><Cell ss:StyleID="evenfloat"><Data ss:Type="Number">0.5964173230734346</Data></Cell><Cell ss:StyleID="evenfloat"><Data ss:Type="String">-</Data></Cell><Cell ss:StyleID="evenfloat"><Data ss:Type="Number">0.5964173230734344</Data></Cell><Cell ss:StyleID="even"><Data ss:Type="String"></Data></Cell></Row><Row><Cell ss:StyleID="odd"><Data ss:Type="String">KEGG</Data></Cell><Cell ss:StyleID="odd"><Data ss:Type="String">Ubiquinone and other terpenoid-quinone biosynthesis</Data></Cell><Cell ss:StyleID="oddint"><Data ss:Type="Number">28</Data></Cell><Cell ss:StyleID="oddint"><Data ss:Type="Number">12</Data></Cell><Cell ss:StyleID="oddfloat"><Data ss:Type="Number">0.2831864746610344</Data></Cell><Cell ss:StyleID="oddfloat"><Data ss:Type="Number">0.9198401346588525</Data></Cell><Cell ss:StyleID="oddfloat"><Data ss:Type="Number">0.6108937556883651</Data></Cell><Cell ss:StyleID="odd"><Data ss:Type="String"></Data></Cell></Row><Row><Cell ss:StyleID="even"><Data ss:Type="String">KEGG</Data></Cell><Cell ss:StyleID="even"><Data ss:Type="String">Alanine, aspartate and glutamate metabolism</Data></Cell><Cell ss:StyleID="evenint"><Data ss:Type="Number">32</Data></Cell><Cell ss:StyleID="evenint"><Data ss:Type="Number">24</Data></Cell><Cell ss:StyleID="evenfloat"><Data ss:Type="Number">0.33931561780199304</Data></Cell><Cell ss:StyleID="evenfloat"><Data ss:Type="Number">0.7852165581370316</Data></Cell><Cell ss:StyleID="evenfloat"><Data ss:Type="Number">0.6188302253121447</Data></Cell><Cell ss:StyleID="even"><Data ss:Type="String"></Data></Cell></Row><Row><Cell ss:StyleID="odd"><Data ss:Type="String">KEGG</Data></Cell><Cell ss:StyleID="odd"><Data ss:Type="String">Ascorbate and aldarate metabolism</Data></Cell><Cell ss:StyleID="oddint"><Data ss:Type="Number">31</Data></Cell><Cell ss:StyleID="oddint"><Data ss:Type="Number">16</Data></Cell><Cell ss:StyleID="oddfloat"><Data ss:Type="Number">0.3253755340334216</Data></Cell><Cell ss:StyleID="oddfloat"><Data ss:Type="Number">0.8195283478632267</Data></Cell><Cell ss:StyleID="oddfloat"><Data ss:Type="Number">0.6191187744453641</Data></Cell><Cell ss:StyleID="odd"><Data ss:Type="String"></Data></Cell></Row><Row><Cell ss:StyleID="even"><Data ss:Type="String">KEGG</Data></Cell><Cell ss:StyleID="even"><Data ss:Type="String">Biosynthesis of amino acids</Data></Cell><Cell ss:StyleID="evenint"><Data ss:Type="Number">134</Data></Cell><Cell ss:StyleID="evenint"><Data ss:Type="Number">68</Data></Cell><Cell ss:StyleID="evenfloat"><Data ss:Type="Number">0.8881643050848878</Data></Cell><Cell ss:StyleID="evenfloat"><Data ss:Type="Number">0.3425693788389476</Data></Cell><Cell ss:StyleID="evenfloat"><Data ss:Type="Number">0.6662881560783607</Data></Cell><Cell ss:StyleID="even"><Data ss:Type="String"></Data></Cell></Row><Row><Cell ss:StyleID="odd"><Data ss:Type="String">KEGG</Data></Cell><Cell ss:StyleID="odd"><Data ss:Type="String">Pentose and glucuronate interconversions</Data></Cell><Cell ss:StyleID="oddint"><Data ss:Type="Number">32</Data></Cell><Cell ss:StyleID="oddint"><Data ss:Type="Number">16</Data></Cell><Cell ss:StyleID="oddfloat"><Data ss:Type="Number">0.33931561780199304</Data></Cell><Cell ss:StyleID="oddfloat"><Data ss:Type="Number">0.9662343360518295</Data></Cell><Cell ss:StyleID="oddfloat"><Data ss:Type="Number">0.6934773907234271</Data></Cell><Cell ss:StyleID="odd"><Data ss:Type="String"></Data></Cell></Row><Row><Cell ss:StyleID="even"><Data ss:Type="String">KEGG</Data></Cell><Cell ss:StyleID="even"><Data ss:Type="String">ABC transporters</Data></Cell><Cell ss:StyleID="evenint"><Data ss:Type="Number">28</Data></Cell><Cell ss:StyleID="evenint"><Data ss:Type="Number">80</Data></Cell><Cell ss:StyleID="evenfloat"><Data ss:Type="Number">0.6590179261873225</Data></Cell><Cell ss:StyleID="evenfloat"><Data ss:Type="Number">0.5025901736233218</Data></Cell><Cell ss:StyleID="evenfloat"><Data ss:Type="Number">0.6972044892108777</Data></Cell><Cell ss:StyleID="even"><Data ss:Type="String"></Data></Cell></Row><Row><Cell ss:StyleID="odd"><Data ss:Type="String">KEGG</Data></Cell><Cell ss:StyleID="odd"><Data ss:Type="String">Glycosylphosphatidylinositol (GPI)-anchor biosynthesis</Data></Cell><Cell ss:StyleID="oddint"><Data ss:Type="Number">23</Data></Cell><Cell ss:StyleID="oddint"><Data ss:Type="Number">2</Data></Cell><Cell ss:StyleID="oddint"><Data ss:Type="Number">1</Data></Cell><Cell ss:StyleID="oddfloat"><Data ss:Type="Number">0.3387096774193548</Data></Cell><Cell ss:StyleID="oddfloat"><Data ss:Type="Number">0.7054008208670168</Data></Cell><Cell ss:StyleID="odd"><Data ss:Type="String"></Data></Cell></Row><Row><Cell ss:StyleID="even"><Data ss:Type="String">KEGG</Data></Cell><Cell ss:StyleID="even"><Data ss:Type="String">Photosynthesis</Data></Cell><Cell ss:StyleID="evenint"><Data ss:Type="Number">33</Data></Cell><Cell ss:StyleID="evenint"><Data ss:Type="Number">2</Data></Cell><Cell ss:StyleID="evenint"><Data ss:Type="Number">1</Data></Cell><Cell ss:StyleID="evenfloat"><Data ss:Type="Number">0.3387096774193548</Data></Cell><Cell ss:StyleID="evenfloat"><Data ss:Type="Number">0.7054008208670168</Data></Cell><Cell ss:StyleID="even"><Data ss:Type="String"></Data></Cell></Row><Row><Cell ss:StyleID="odd"><Data ss:Type="String">KEGG</Data></Cell><Cell ss:StyleID="odd"><Data ss:Type="String">Terpenoid backbone biosynthesis</Data></Cell><Cell ss:StyleID="oddint"><Data ss:Type="Number">32</Data></Cell><Cell ss:StyleID="oddint"><Data ss:Type="Number">2</Data></Cell><Cell ss:StyleID="oddfloat"><Data ss:Type="Number">0.33931561780199304</Data></Cell><Cell ss:StyleID="oddint"><Data ss:Type="Number">1</Data></Cell><Cell ss:StyleID="oddfloat"><Data ss:Type="Number">0.7060562774839187</Data></Cell><Cell ss:StyleID="odd"><Data ss:Type="String"></Data></Cell></Row><Row><Cell ss:StyleID="even"><Data ss:Type="String">KEGG</Data></Cell><Cell ss:StyleID="even"><Data ss:Type="String">Vitamin B6 metabolism</Data></Cell><Cell ss:StyleID="evenint"><Data ss:Type="Number">11</Data></Cell><Cell ss:StyleID="evenint"><Data ss:Type="Number">10</Data></Cell><Cell ss:StyleID="evenfloat"><Data ss:Type="Number">0.3438849521607376</Data></Cell><Cell ss:StyleID="evenint"><Data ss:Type="Number">1</Data></Cell><Cell ss:StyleID="evenfloat"><Data ss:Type="Number">0.7109642974764677</Data></Cell><Cell ss:StyleID="even"><Data ss:Type="String"></Data></Cell></Row><Row><Cell ss:StyleID="odd"><Data ss:Type="String">KEGG</Data></Cell><Cell ss:StyleID="odd"><Data ss:Type="String">N-Glycan biosynthesis</Data></Cell><Cell ss:StyleID="oddint"><Data ss:Type="Number">37</Data></Cell><Cell ss:StyleID="oddint"><Data ss:Type="String"></Data></Cell><Cell ss:StyleID="oddfloat"><Data ss:Type="Number">0.7592572954282077</Data></Cell><Cell ss:StyleID="oddint"><Data ss:Type="String">-</Data></Cell><Cell ss:StyleID="oddfloat"><Data ss:Type="Number">0.7592572954282077</Data></Cell><Cell ss:StyleID="odd"><Data ss:Type="String"></Data></Cell></Row><Row><Cell ss:StyleID="even"><Data ss:Type="String">KEGG</Data></Cell><Cell ss:StyleID="even"><Data ss:Type="String">Carbon metabolism</Data></Cell><Cell ss:StyleID="evenint"><Data ss:Type="Number">158</Data></Cell><Cell ss:StyleID="evenint"><Data ss:Type="Number">34</Data></Cell><Cell ss:StyleID="evenfloat"><Data ss:Type="Number">0.9979188906903411</Data></Cell><Cell ss:StyleID="evenfloat"><Data ss:Type="Number">0.39654864926948674</Data></Cell><Cell ss:StyleID="evenfloat"><Data ss:Type="Number">0.7625747293037393</Data></Cell><Cell ss:StyleID="even"><Data ss:Type="String"></Data></Cell></Row><Row><Cell ss:StyleID="odd"><Data ss:Type="String">KEGG</Data></Cell><Cell ss:StyleID="odd"><Data ss:Type="String">Valine, leucine and isoleucine degradation</Data></Cell><Cell ss:StyleID="oddint"><Data ss:Type="Number">33</Data></Cell><Cell ss:StyleID="oddint"><Data ss:Type="Number">10</Data></Cell><Cell ss:StyleID="oddfloat"><Data ss:Type="Number">0.7189373346628365</Data></Cell><Cell ss:StyleID="oddfloat"><Data ss:Type="Number">0.5515682906987254</Data></Cell><Cell ss:StyleID="oddfloat"><Data ss:Type="Number">0.7633337279443217</Data></Cell><Cell ss:StyleID="odd"><Data ss:Type="String"></Data></Cell></Row><Row><Cell ss:StyleID="even"><Data ss:Type="String">KEGG</Data></Cell><Cell ss:StyleID="even"><Data ss:Type="String">C5-Branched dibasic acid metabolism</Data></Cell><Cell ss:StyleID="evenint"><Data ss:Type="Number">5</Data></Cell><Cell ss:StyleID="evenint"><Data ss:Type="Number">10</Data></Cell><Cell ss:StyleID="evenint"><Data ss:Type="Number">1</Data></Cell><Cell ss:StyleID="evenfloat"><Data ss:Type="Number">0.4170387779083432</Data></Cell><Cell ss:StyleID="evenfloat"><Data ss:Type="Number">0.7817709128790079</Data></Cell><Cell ss:StyleID="even"><Data ss:Type="String"></Data></Cell></Row><Row><Cell ss:StyleID="odd"><Data ss:Type="String">KEGG</Data></Cell><Cell ss:StyleID="odd"><Data ss:Type="String">ATP-dependent chromatin remodeling</Data></Cell><Cell ss:StyleID="oddint"><Data ss:Type="Number">41</Data></Cell><Cell ss:StyleID="oddint"><Data ss:Type="String"></Data></Cell><Cell ss:StyleID="oddfloat"><Data ss:Type="Number">0.7938385668650954</Data></Cell><Cell ss:StyleID="oddfloat"><Data ss:Type="String">-</Data></Cell><Cell ss:StyleID="oddfloat"><Data ss:Type="Number">0.7938385668650952</Data></Cell><Cell ss:StyleID="odd"><Data ss:Type="String"></Data></Cell></Row><Row><Cell ss:StyleID="even"><Data ss:Type="String">KEGG</Data></Cell><Cell ss:StyleID="even"><Data ss:Type="String">beta-Alanine metabolism</Data></Cell><Cell ss:StyleID="evenint"><Data ss:Type="Number">30</Data></Cell><Cell ss:StyleID="evenint"><Data ss:Type="Number">18</Data></Cell><Cell ss:StyleID="evenfloat"><Data ss:Type="Number">0.6843701644175897</Data></Cell><Cell ss:StyleID="evenfloat"><Data ss:Type="Number">0.640678912824312</Data></Cell><Cell ss:StyleID="evenfloat"><Data ss:Type="Number">0.7999656985707997</Data></Cell><Cell ss:StyleID="even"><Data ss:Type="String"></Data></Cell></Row><Row><Cell ss:StyleID="odd"><Data ss:Type="String">KEGG</Data></Cell><Cell ss:StyleID="odd"><Data ss:Type="String">Valine, leucine and isoleucine biosynthesis</Data></Cell><Cell ss:StyleID="oddint"><Data ss:Type="Number">11</Data></Cell><Cell ss:StyleID="oddint"><Data ss:Type="Number">14</Data></Cell><Cell ss:StyleID="oddint"><Data ss:Type="Number">1</Data></Cell><Cell ss:StyleID="oddfloat"><Data ss:Type="Number">0.441937886629215</Data></Cell><Cell ss:StyleID="oddfloat"><Data ss:Type="Number">0.8028181488915604</Data></Cell><Cell ss:StyleID="odd"><Data ss:Type="String"></Data></Cell></Row><Row><Cell ss:StyleID="even"><Data ss:Type="String">KEGG</Data></Cell><Cell ss:StyleID="even"><Data ss:Type="String">Glyoxylate and dicarboxylate metabolism</Data></Cell><Cell ss:StyleID="evenint"><Data ss:Type="Number">42</Data></Cell><Cell ss:StyleID="evenint"><Data ss:Type="Number">20</Data></Cell><Cell ss:StyleID="evenint"><Data ss:Type="Number">1</Data></Cell><Cell ss:StyleID="evenfloat"><Data ss:Type="Number">0.45576678507221385</Data></Cell><Cell ss:StyleID="evenfloat"><Data ss:Type="Number">0.8138964914997313</Data></Cell><Cell ss:StyleID="even"><Data ss:Type="String"></Data></Cell></Row><Row><Cell ss:StyleID="odd"><Data ss:Type="String">KEGG</Data></Cell><Cell ss:StyleID="odd"><Data ss:Type="String">Spliceosome</Data></Cell><Cell ss:StyleID="oddint"><Data ss:Type="Number">120</Data></Cell><Cell ss:StyleID="oddint"><Data ss:Type="String"></Data></Cell><Cell ss:StyleID="oddfloat"><Data ss:Type="Number">0.8157168838476434</Data></Cell><Cell ss:StyleID="oddfloat"><Data ss:Type="String">-</Data></Cell><Cell ss:StyleID="oddfloat"><Data ss:Type="Number">0.8157168838476434</Data></Cell><Cell ss:StyleID="odd"><Data ss:Type="String"></Data></Cell></Row><Row><Cell ss:StyleID="even"><Data ss:Type="String">KEGG</Data></Cell><Cell ss:StyleID="even"><Data ss:Type="String">Nicotinate and nicotinamide metabolism</Data></Cell><Cell ss:StyleID="evenint"><Data ss:Type="Number">19</Data></Cell><Cell ss:StyleID="evenint"><Data ss:Type="Number">12</Data></Cell><Cell ss:StyleID="evenfloat"><Data ss:Type="Number">0.5175762995653193</Data></Cell><Cell ss:StyleID="evenfloat"><Data ss:Type="Number">0.9198401346588525</Data></Cell><Cell ss:StyleID="evenfloat"><Data ss:Type="Number">0.8294175258485997</Data></Cell><Cell ss:StyleID="even"><Data ss:Type="String"></Data></Cell></Row><Row><Cell ss:StyleID="odd"><Data ss:Type="String">MapMan</Data></Cell><Cell ss:StyleID="odd"><Data ss:Type="String">receptor like kinases</Data></Cell><Cell ss:StyleID="oddint"><Data ss:Type="Number">494</Data></Cell><Cell ss:StyleID="oddint"><Data ss:Type="String"></Data></Cell><Cell ss:StyleID="oddfloat"><Data ss:Type="Number">0.8536760482635372</Data></Cell><Cell ss:StyleID="oddfloat"><Data ss:Type="String">-</Data></Cell><Cell ss:StyleID="oddfloat"><Data ss:Type="Number">0.8536760482635373</Data></Cell><Cell ss:StyleID="odd"><Data ss:Type="String"></Data></Cell></Row><Row><Cell ss:StyleID="even"><Data ss:Type="String">KEGG</Data></Cell><Cell ss:StyleID="even"><Data ss:Type="String">Amino sugar and nucleotide sugar metabolism</Data></Cell><Cell ss:StyleID="evenint"><Data ss:Type="Number">68</Data></Cell><Cell ss:StyleID="evenint"><Data ss:Type="Number">12</Data></Cell><Cell ss:StyleID="evenfloat"><Data ss:Type="Number">0.9280385060030153</Data></Cell><Cell ss:StyleID="evenfloat"><Data ss:Type="Number">0.5515682906987254</Data></Cell><Cell ss:StyleID="evenfloat"><Data ss:Type="Number">0.8546658805472973</Data></Cell><Cell ss:StyleID="even"><Data ss:Type="String"></Data></Cell></Row><Row><Cell ss:StyleID="odd"><Data ss:Type="String">KEGG</Data></Cell><Cell ss:StyleID="odd"><Data ss:Type="String">Monobactam biosynthesis</Data></Cell><Cell ss:StyleID="oddint"><Data ss:Type="Number">7</Data></Cell><Cell ss:StyleID="oddint"><Data ss:Type="Number">16</Data></Cell><Cell ss:StyleID="oddint"><Data ss:Type="Number">1</Data></Cell><Cell ss:StyleID="oddfloat"><Data ss:Type="Number">0.5474326261800915</Data></Cell><Cell ss:StyleID="oddfloat"><Data ss:Type="Number">0.8772694778163125</Data></Cell><Cell ss:StyleID="odd"><Data ss:Type="String"></Data></Cell></Row><Row><Cell ss:StyleID="even"><Data ss:Type="String">KEGG</Data></Cell><Cell ss:StyleID="even"><Data ss:Type="String">Histidine metabolism</Data></Cell><Cell ss:StyleID="evenint"><Data ss:Type="Number">12</Data></Cell><Cell ss:StyleID="evenint"><Data ss:Type="Number">10</Data></Cell><Cell ss:StyleID="evenint"><Data ss:Type="Number">1</Data></Cell><Cell ss:StyleID="evenfloat"><Data ss:Type="Number">0.5515682906987254</Data></Cell><Cell ss:StyleID="evenfloat"><Data ss:Type="Number">0.8797456988038617</Data></Cell><Cell ss:StyleID="even"><Data ss:Type="String"></Data></Cell></Row><Row><Cell ss:StyleID="odd"><Data ss:Type="String">KEGG</Data></Cell><Cell ss:StyleID="odd"><Data ss:Type="String">Lysine degradation</Data></Cell><Cell ss:StyleID="oddint"><Data ss:Type="Number">22</Data></Cell><Cell ss:StyleID="oddint"><Data ss:Type="Number">14</Data></Cell><Cell ss:StyleID="oddint"><Data ss:Type="Number">1</Data></Cell><Cell ss:StyleID="oddfloat"><Data ss:Type="Number">0.5515682906987254</Data></Cell><Cell ss:StyleID="oddfloat"><Data ss:Type="Number">0.8797456988038617</Data></Cell><Cell ss:StyleID="odd"><Data ss:Type="String"></Data></Cell></Row><Row><Cell ss:StyleID="even"><Data ss:Type="String">KEGG</Data></Cell><Cell ss:StyleID="even"><Data ss:Type="String">2-Oxocarboxylic acid metabolism</Data></Cell><Cell ss:StyleID="evenint"><Data ss:Type="Number">50</Data></Cell><Cell ss:StyleID="evenint"><Data ss:Type="Number">40</Data></Cell><Cell ss:StyleID="evenfloat"><Data ss:Type="Number">0.8546790222646838</Data></Cell><Cell ss:StyleID="evenfloat"><Data ss:Type="Number">0.733185897577272</Data></Cell><Cell ss:StyleID="evenfloat"><Data ss:Type="Number">0.9195202729337435</Data></Cell><Cell ss:StyleID="even"><Data ss:Type="String"></Data></Cell></Row><Row><Cell ss:StyleID="odd"><Data ss:Type="String">KEGG</Data></Cell><Cell ss:StyleID="odd"><Data ss:Type="String">Fatty acid biosynthesis</Data></Cell><Cell ss:StyleID="oddint"><Data ss:Type="Number">27</Data></Cell><Cell ss:StyleID="oddint"><Data ss:Type="Number">2</Data></Cell><Cell ss:StyleID="oddfloat"><Data ss:Type="Number">0.6455953743470981</Data></Cell><Cell ss:StyleID="oddint"><Data ss:Type="Number">1</Data></Cell><Cell ss:StyleID="oddfloat"><Data ss:Type="Number">0.9280965005168533</Data></Cell><Cell ss:StyleID="odd"><Data ss:Type="String"></Data></Cell></Row><Row><Cell ss:StyleID="even"><Data ss:Type="String">KEGG</Data></Cell><Cell ss:StyleID="even"><Data ss:Type="String">RNA degradation</Data></Cell><Cell ss:StyleID="evenint"><Data ss:Type="Number">70</Data></Cell><Cell ss:StyleID="evenint"><Data ss:Type="String"></Data></Cell><Cell ss:StyleID="evenfloat"><Data ss:Type="Number">0.9334628625479905</Data></Cell><Cell ss:StyleID="evenint"><Data ss:Type="String">-</Data></Cell><Cell ss:StyleID="evenfloat"><Data ss:Type="Number">0.9334628625479905</Data></Cell><Cell ss:StyleID="even"><Data ss:Type="String"></Data></Cell></Row><Row><Cell ss:StyleID="odd"><Data ss:Type="String">KEGG</Data></Cell><Cell ss:StyleID="odd"><Data ss:Type="String">Pentose phosphate pathway</Data></Cell><Cell ss:StyleID="oddint"><Data ss:Type="Number">34</Data></Cell><Cell ss:StyleID="oddint"><Data ss:Type="Number">16</Data></Cell><Cell ss:StyleID="oddint"><Data ss:Type="Number">1</Data></Cell><Cell ss:StyleID="oddfloat"><Data ss:Type="Number">0.6630568372100921</Data></Cell><Cell ss:StyleID="oddfloat"><Data ss:Type="Number">0.9355032880087669</Data></Cell><Cell ss:StyleID="odd"><Data ss:Type="String"></Data></Cell></Row><Row><Cell ss:StyleID="even"><Data ss:Type="String">KEGG</Data></Cell><Cell ss:StyleID="even"><Data ss:Type="String">Butanoate metabolism</Data></Cell><Cell ss:StyleID="evenint"><Data ss:Type="Number">14</Data></Cell><Cell ss:StyleID="evenint"><Data ss:Type="Number">12</Data></Cell><Cell ss:StyleID="evenint"><Data ss:Type="Number">1</Data></Cell><Cell ss:StyleID="evenfloat"><Data ss:Type="Number">0.6630568372100921</Data></Cell><Cell ss:StyleID="evenfloat"><Data ss:Type="Number">0.9355032880087669</Data></Cell><Cell ss:StyleID="even"><Data ss:Type="String"></Data></Cell></Row><Row><Cell ss:StyleID="odd"><Data ss:Type="String">KEGG</Data></Cell><Cell ss:StyleID="odd"><Data ss:Type="String">Aminoacyl-tRNA biosynthesis</Data></Cell><Cell ss:StyleID="oddint"><Data ss:Type="Number">41</Data></Cell><Cell ss:StyleID="oddint"><Data ss:Type="Number">38</Data></Cell><Cell ss:StyleID="oddint"><Data ss:Type="Number">1</Data></Cell><Cell ss:StyleID="oddfloat"><Data ss:Type="Number">0.6769953588984772</Data></Cell><Cell ss:StyleID="oddfloat"><Data ss:Type="Number">0.9410850616739137</Data></Cell><Cell ss:StyleID="odd"><Data ss:Type="String"></Data></Cell></Row><Row><Cell ss:StyleID="even"><Data ss:Type="String">KEGG</Data></Cell><Cell ss:StyleID="even"><Data ss:Type="String">Indole alkaloid biosynthesis</Data></Cell><Cell ss:StyleID="evenint"><Data ss:Type="Number">2</Data></Cell><Cell ss:StyleID="evenint"><Data ss:Type="Number">6</Data></Cell><Cell ss:StyleID="evenint"><Data ss:Type="Number">1</Data></Cell><Cell ss:StyleID="evenfloat"><Data ss:Type="Number">0.71322068913233</Data></Cell><Cell ss:StyleID="evenfloat"><Data ss:Type="Number">0.9542638803726687</Data></Cell><Cell ss:StyleID="even"><Data ss:Type="String"></Data></Cell></Row><Row><Cell ss:StyleID="odd"><Data ss:Type="String">KEGG</Data></Cell><Cell ss:StyleID="odd"><Data ss:Type="String">Lipoic acid metabolism</Data></Cell><Cell ss:StyleID="oddint"><Data ss:Type="Number">23</Data></Cell><Cell ss:StyleID="oddint"><Data ss:Type="Number">6</Data></Cell><Cell ss:StyleID="oddint"><Data ss:Type="Number">1</Data></Cell><Cell ss:StyleID="oddfloat"><Data ss:Type="Number">0.71322068913233</Data></Cell><Cell ss:StyleID="oddfloat"><Data ss:Type="Number">0.9542638803726687</Data></Cell><Cell ss:StyleID="odd"><Data ss:Type="String"></Data></Cell></Row><Row><Cell ss:StyleID="even"><Data ss:Type="String">KEGG</Data></Cell><Cell ss:StyleID="even"><Data ss:Type="String">Glycolysis / Gluconeogenesis</Data></Cell><Cell ss:StyleID="evenint"><Data ss:Type="Number">75</Data></Cell><Cell ss:StyleID="evenint"><Data ss:Type="Number">14</Data></Cell><Cell ss:StyleID="evenfloat"><Data ss:Type="Number">0.9453151866253754</Data></Cell><Cell ss:StyleID="evenfloat"><Data ss:Type="Number">0.811947992873659</Data></Cell><Cell ss:StyleID="evenfloat"><Data ss:Type="Number">0.9706057679151793</Data></Cell><Cell ss:StyleID="even"><Data ss:Type="String"></Data></Cell></Row><Row><Cell ss:StyleID="odd"><Data ss:Type="String">KEGG</Data></Cell><Cell ss:StyleID="odd"><Data ss:Type="String">Carbon fixation by Calvin cycle</Data></Cell><Cell ss:StyleID="oddint"><Data ss:Type="Number">42</Data></Cell><Cell ss:StyleID="oddint"><Data ss:Type="Number">8</Data></Cell><Cell ss:StyleID="oddfloat"><Data ss:Type="Number">0.8016847945926457</Data></Cell><Cell ss:StyleID="oddint"><Data ss:Type="Number">1</Data></Cell><Cell ss:StyleID="oddfloat"><Data ss:Type="Number">0.9788890192610862</Data></Cell><Cell ss:StyleID="odd"><Data ss:Type="String"></Data></Cell></Row><Row><Cell ss:StyleID="even"><Data ss:Type="String">KEGG</Data></Cell><Cell ss:StyleID="even"><Data ss:Type="String">Fatty acid metabolism</Data></Cell><Cell ss:StyleID="evenint"><Data ss:Type="Number">43</Data></Cell><Cell ss:StyleID="evenint"><Data ss:Type="Number">2</Data></Cell><Cell ss:StyleID="evenfloat"><Data ss:Type="Number">0.8092350416724228</Data></Cell><Cell ss:StyleID="evenint"><Data ss:Type="Number">1</Data></Cell><Cell ss:StyleID="evenfloat"><Data ss:Type="Number">0.9805224812335722</Data></Cell><Cell ss:StyleID="even"><Data ss:Type="String"></Data></Cell></Row><Row><Cell ss:StyleID="odd"><Data ss:Type="String">KEGG</Data></Cell><Cell ss:StyleID="odd"><Data ss:Type="String">Arginine biosynthesis</Data></Cell><Cell ss:StyleID="oddint"><Data ss:Type="Number">23</Data></Cell><Cell ss:StyleID="oddint"><Data ss:Type="Number">16</Data></Cell><Cell ss:StyleID="oddint"><Data ss:Type="Number">1</Data></Cell><Cell ss:StyleID="oddfloat"><Data ss:Type="Number">0.8195283478632267</Data></Cell><Cell ss:StyleID="oddfloat"><Data ss:Type="Number">0.9826360342744966</Data></Cell><Cell ss:StyleID="odd"><Data ss:Type="String"></Data></Cell></Row><Row><Cell ss:StyleID="even"><Data ss:Type="String">KEGG</Data></Cell><Cell ss:StyleID="even"><Data ss:Type="String">Pyruvate metabolism</Data></Cell><Cell ss:StyleID="evenint"><Data ss:Type="Number">60</Data></Cell><Cell ss:StyleID="evenint"><Data ss:Type="Number">16</Data></Cell><Cell ss:StyleID="evenfloat"><Data ss:Type="Number">0.901598848375485</Data></Cell><Cell ss:StyleID="evenfloat"><Data ss:Type="Number">0.9478960875282542</Data></Cell><Cell ss:StyleID="evenfloat"><Data ss:Type="Number">0.9888797121609257</Data></Cell><Cell ss:StyleID="even"><Data ss:Type="String"></Data></Cell></Row><Row><Cell ss:StyleID="odd"><Data ss:Type="String">KEGG</Data></Cell><Cell ss:StyleID="odd"><Data ss:Type="String">Sulfur metabolism</Data></Cell><Cell ss:StyleID="oddint"><Data ss:Type="Number">20</Data></Cell><Cell ss:StyleID="oddint"><Data ss:Type="Number">10</Data></Cell><Cell ss:StyleID="oddint"><Data ss:Type="Number">1</Data></Cell><Cell ss:StyleID="oddfloat"><Data ss:Type="Number">0.8770429184173925</Data></Cell><Cell ss:StyleID="oddfloat"><Data ss:Type="Number">0.9921103792755279</Data></Cell><Cell ss:StyleID="odd"><Data ss:Type="String"></Data></Cell></Row><Row><Cell ss:StyleID="even"><Data ss:Type="String">MapMan</Data></Cell><Cell ss:StyleID="even"><Data ss:Type="String">Volatile PhenylPropanoids 2</Data></Cell><Cell ss:StyleID="evenint"><Data ss:Type="Number">113</Data></Cell><Cell ss:StyleID="evenint"><Data ss:Type="String"></Data></Cell><Cell ss:StyleID="evenfloat"><Data ss:Type="Number">0.995441386241465</Data></Cell><Cell ss:StyleID="evenfloat"><Data ss:Type="String">-</Data></Cell><Cell ss:StyleID="evenfloat"><Data ss:Type="Number">0.995441386241465</Data></Cell><Cell ss:StyleID="even"><Data ss:Type="String"></Data></Cell></Row><Row><Cell ss:StyleID="odd"><Data ss:Type="String">KEGG</Data></Cell><Cell ss:StyleID="odd"><Data ss:Type="String">Biosynthesis of cofactors</Data></Cell><Cell ss:StyleID="oddint"><Data ss:Type="Number">166</Data></Cell><Cell ss:StyleID="oddint"><Data ss:Type="Number">70</Data></Cell><Cell ss:StyleID="oddfloat"><Data ss:Type="Number">0.9985550149345009</Data></Cell><Cell ss:StyleID="oddfloat"><Data ss:Type="Number">0.9103283419637972</Data></Cell><Cell ss:StyleID="oddfloat"><Data ss:Type="Number">0.995729091654572</Data></Cell><Cell ss:StyleID="odd"><Data ss:Type="String"></Data></Cell></Row><Row><Cell ss:StyleID="even"><Data ss:Type="String">KEGG</Data></Cell><Cell ss:StyleID="even"><Data ss:Type="String">Porphyrin metabolism</Data></Cell><Cell ss:StyleID="evenint"><Data ss:Type="Number">40</Data></Cell><Cell ss:StyleID="evenint"><Data ss:Type="Number">14</Data></Cell><Cell ss:StyleID="evenint"><Data ss:Type="Number">1</Data></Cell><Cell ss:StyleID="evenfloat"><Data ss:Type="Number">0.9198401346588525</Data></Cell><Cell ss:StyleID="evenfloat"><Data ss:Type="Number">0.9966977365041295</Data></Cell><Cell ss:StyleID="even"><Data ss:Type="String"></Data></Cell></Row><Row><Cell ss:StyleID="odd"><Data ss:Type="String">KEGG</Data></Cell><Cell ss:StyleID="odd"><Data ss:Type="String">Ribosome</Data></Cell><Cell ss:StyleID="oddint"><Data ss:Type="Number">170</Data></Cell><Cell ss:StyleID="oddint"><Data ss:Type="String"></Data></Cell><Cell ss:StyleID="oddfloat"><Data ss:Type="Number">0.9976504333198468</Data></Cell><Cell ss:StyleID="oddfloat"><Data ss:Type="String">-</Data></Cell><Cell ss:StyleID="oddfloat"><Data ss:Type="Number">0.9976504333198468</Data></Cell><Cell ss:StyleID="odd"><Data ss:Type="String"></Data></Cell></Row><Row><Cell ss:StyleID="even"><Data ss:Type="String">KEGG</Data></Cell><Cell ss:StyleID="even"><Data ss:Type="String">Pyrimidine metabolism</Data></Cell><Cell ss:StyleID="evenint"><Data ss:Type="Number">42</Data></Cell><Cell ss:StyleID="evenint"><Data ss:Type="Number">24</Data></Cell><Cell ss:StyleID="evenint"><Data ss:Type="Number">1</Data></Cell><Cell ss:StyleID="evenfloat"><Data ss:Type="Number">0.9552562717108751</Data></Cell><Cell ss:StyleID="evenfloat"><Data ss:Type="Number">0.9989837266458979</Data></Cell><Cell ss:StyleID="even"><Data ss:Type="String"></Data></Cell></Row><Row><Cell ss:StyleID="odd"><Data ss:Type="String">KEGG</Data></Cell><Cell ss:StyleID="odd"><Data ss:Type="String">Pantothenate and CoA biosynthesis</Data></Cell><Cell ss:StyleID="oddint"><Data ss:Type="Number">22</Data></Cell><Cell ss:StyleID="oddint"><Data ss:Type="Number">16</Data></Cell><Cell ss:StyleID="oddint"><Data ss:Type="Number">1</Data></Cell><Cell ss:StyleID="oddfloat"><Data ss:Type="Number">0.9662343360518295</Data></Cell><Cell ss:StyleID="oddfloat"><Data ss:Type="Number">0.9994234132492672</Data></Cell><Cell ss:StyleID="odd"><Data ss:Type="String"></Data></Cell></Row><Row><Cell ss:StyleID="even"><Data ss:Type="String">KEGG</Data></Cell><Cell ss:StyleID="even"><Data ss:Type="String">Cyanoamino acid metabolism</Data></Cell><Cell ss:StyleID="evenint"><Data ss:Type="Number">18</Data></Cell><Cell ss:StyleID="evenint"><Data ss:Type="Number">20</Data></Cell><Cell ss:StyleID="evenint"><Data ss:Type="Number">1</Data></Cell><Cell ss:StyleID="evenfloat"><Data ss:Type="Number">0.9859497284847167</Data></Cell><Cell ss:StyleID="evenfloat"><Data ss:Type="Number">0.99990082938232</Data></Cell><Cell ss:StyleID="even"><Data ss:Type="String"></Data></Cell></Row><Row><Cell ss:StyleID="odd"><Data ss:Type="String">KEGG</Data></Cell><Cell ss:StyleID="odd"><Data ss:Type="String">Nucleotide metabolism</Data></Cell><Cell ss:StyleID="oddint"><Data ss:Type="Number">53</Data></Cell><Cell ss:StyleID="oddint"><Data ss:Type="Number">28</Data></Cell><Cell ss:StyleID="oddint"><Data ss:Type="Number">1</Data></Cell><Cell ss:StyleID="oddfloat"><Data ss:Type="Number">0.9976581947297031</Data></Cell><Cell ss:StyleID="oddfloat"><Data ss:Type="Number">0.999997255831098</Data></Cell><Cell ss:StyleID="odd"><Data ss:Type="String"></Data></Cell></Row><Row><Cell ss:StyleID="even"><Data ss:Type="String">KEGG</Data></Cell><Cell ss:StyleID="even"><Data ss:Type="String">Purine metabolism</Data></Cell><Cell ss:StyleID="evenint"><Data ss:Type="Number">65</Data></Cell><Cell ss:StyleID="evenint"><Data ss:Type="Number">28</Data></Cell><Cell ss:StyleID="evenint"><Data ss:Type="Number">1</Data></Cell><Cell ss:StyleID="evenfloat"><Data ss:Type="Number">0.9976581947297031</Data></Cell><Cell ss:StyleID="evenfloat"><Data ss:Type="Number">0.999997255831098</Data></Cell><Cell ss:StyleID="even"><Data ss:Type="String"></Data></Cell></Row><Row><Cell ss:StyleID="odd"><Data ss:Type="String">MapMan</Data></Cell><Cell ss:StyleID="odd"><Data ss:Type="String">Polyamine Synthesis</Data></Cell><Cell ss:StyleID="oddint"><Data ss:Type="Number">20</Data></Cell><Cell ss:StyleID="oddint"><Data ss:Type="String"></Data></Cell><Cell ss:StyleID="oddint"><Data ss:Type="Number">1</Data></Cell><Cell ss:StyleID="oddfloat"><Data ss:Type="String">-</Data></Cell><Cell ss:StyleID="oddint"><Data ss:Type="Number">1</Data></Cell><Cell ss:StyleID="odd"><Data ss:Type="String"></Data></Cell></Row><Row><Cell ss:StyleID="even"><Data ss:Type="String">MapMan</Data></Cell><Cell ss:StyleID="even"><Data ss:Type="String">Isopentenyl PP</Data></Cell><Cell ss:StyleID="evenint"><Data ss:Type="Number">21</Data></Cell><Cell ss:StyleID="evenint"><Data ss:Type="String"></Data></Cell><Cell ss:StyleID="evenint"><Data ss:Type="Number">1</Data></Cell><Cell ss:StyleID="evenfloat"><Data ss:Type="String">-</Data></Cell><Cell ss:StyleID="evenint"><Data ss:Type="Number">1</Data></Cell><Cell ss:StyleID="even"><Data ss:Type="String"></Data></Cell></Row><Row><Cell ss:StyleID="odd"><Data ss:Type="String">KEGG</Data></Cell><Cell ss:StyleID="odd"><Data ss:Type="String">Sulfur relay system</Data></Cell><Cell ss:StyleID="oddint"><Data ss:Type="Number">9</Data></Cell><Cell ss:StyleID="oddint"><Data ss:Type="Number">2</Data></Cell><Cell ss:StyleID="oddint"><Data ss:Type="Number">1</Data></Cell><Cell ss:StyleID="oddint"><Data ss:Type="Number">1</Data></Cell><Cell ss:StyleID="oddint"><Data ss:Type="Number">1</Data></Cell><Cell ss:StyleID="odd"><Data ss:Type="String"></Data></Cell></Row><Row><Cell ss:StyleID="even"><Data ss:Type="String">KEGG</Data></Cell><Cell ss:StyleID="even"><Data ss:Type="String">Proteasome</Data></Cell><Cell ss:StyleID="evenint"><Data ss:Type="Number">38</Data></Cell><Cell ss:StyleID="evenint"><Data ss:Type="String"></Data></Cell><Cell ss:StyleID="evenint"><Data ss:Type="Number">1</Data></Cell><Cell ss:StyleID="evenint"><Data ss:Type="String">-</Data></Cell><Cell ss:StyleID="evenint"><Data ss:Type="Number">1</Data></Cell><Cell ss:StyleID="even"><Data ss:Type="String"></Data></Cell></Row><Row><Cell ss:StyleID="odd"><Data ss:Type="String">KEGG</Data></Cell><Cell ss:StyleID="odd"><Data ss:Type="String">DNA replication</Data></Cell><Cell ss:StyleID="oddint"><Data ss:Type="Number">37</Data></Cell><Cell ss:StyleID="oddint"><Data ss:Type="String"></Data></Cell><Cell ss:StyleID="oddint"><Data ss:Type="Number">1</Data></Cell><Cell ss:StyleID="oddint"><Data ss:Type="String">-</Data></Cell><Cell ss:StyleID="oddint"><Data ss:Type="Number">1</Data></Cell><Cell ss:StyleID="odd"><Data ss:Type="String"></Data></Cell></Row><Row><Cell ss:StyleID="even"><Data ss:Type="String">KEGG</Data></Cell><Cell ss:StyleID="even"><Data ss:Type="String">Base excision repair</Data></Cell><Cell ss:StyleID="evenint"><Data ss:Type="Number">38</Data></Cell><Cell ss:StyleID="evenint"><Data ss:Type="String"></Data></Cell><Cell ss:StyleID="evenint"><Data ss:Type="Number">1</Data></Cell><Cell ss:StyleID="evenint"><Data ss:Type="String">-</Data></Cell><Cell ss:StyleID="evenint"><Data ss:Type="Number">1</Data></Cell><Cell ss:StyleID="even"><Data ss:Type="String"></Data></Cell></Row><Row><Cell ss:StyleID="odd"><Data ss:Type="String">KEGG</Data></Cell><Cell ss:StyleID="odd"><Data ss:Type="String">Ubiquitin mediated proteolysis</Data></Cell><Cell ss:StyleID="oddint"><Data ss:Type="Number">75</Data></Cell><Cell ss:StyleID="oddint"><Data ss:Type="String"></Data></Cell><Cell ss:StyleID="oddint"><Data ss:Type="Number">1</Data></Cell><Cell ss:StyleID="oddint"><Data ss:Type="String">-</Data></Cell><Cell ss:StyleID="oddint"><Data ss:Type="Number">1</Data></Cell><Cell ss:StyleID="odd"><Data ss:Type="String"></Data></Cell></Row><Row><Cell ss:StyleID="even"><Data ss:Type="String">MapMan</Data></Cell><Cell ss:StyleID="even"><Data ss:Type="String">Tocopherol Biosynthesis</Data></Cell><Cell ss:StyleID="evenint"><Data ss:Type="Number">14</Data></Cell><Cell ss:StyleID="evenint"><Data ss:Type="String"></Data></Cell><Cell ss:StyleID="evenint"><Data ss:Type="Number">1</Data></Cell><Cell ss:StyleID="evenint"><Data ss:Type="String">-</Data></Cell><Cell ss:StyleID="evenint"><Data ss:Type="Number">1</Data></Cell><Cell ss:StyleID="even"><Data ss:Type="String"></Data></Cell></Row><Row><Cell ss:StyleID="odd"><Data ss:Type="String">KEGG</Data></Cell><Cell ss:StyleID="odd"><Data ss:Type="String">Selenocompound metabolism</Data></Cell><Cell ss:StyleID="oddint"><Data ss:Type="Number">12</Data></Cell><Cell ss:StyleID="oddint"><Data ss:Type="Number">2</Data></Cell><Cell ss:StyleID="oddint"><Data ss:Type="Number">1</Data></Cell><Cell ss:StyleID="oddint"><Data ss:Type="Number">1</Data></Cell><Cell ss:StyleID="oddint"><Data ss:Type="Number">1</Data></Cell><Cell ss:StyleID="odd"><Data ss:Type="String"></Data></Cell></Row><Row><Cell ss:StyleID="even"><Data ss:Type="String">KEGG</Data></Cell><Cell ss:StyleID="even"><Data ss:Type="String">Mismatch repair</Data></Cell><Cell ss:StyleID="evenint"><Data ss:Type="Number">28</Data></Cell><Cell ss:StyleID="evenint"><Data ss:Type="String"></Data></Cell><Cell ss:StyleID="evenint"><Data ss:Type="Number">1</Data></Cell><Cell ss:StyleID="evenint"><Data ss:Type="String">-</Data></Cell><Cell ss:StyleID="evenint"><Data ss:Type="Number">1</Data></Cell><Cell ss:StyleID="even"><Data ss:Type="String"></Data></Cell></Row><Row><Cell ss:StyleID="odd"><Data ss:Type="String">KEGG</Data></Cell><Cell ss:StyleID="odd"><Data ss:Type="String">Phosphonate and phosphinate metabolism</Data></Cell><Cell ss:StyleID="oddint"><Data ss:Type="Number">3</Data></Cell><Cell ss:StyleID="oddint"><Data ss:Type="Number">4</Data></Cell><Cell ss:StyleID="oddint"><Data ss:Type="Number">1</Data></Cell><Cell ss:StyleID="oddint"><Data ss:Type="Number">1</Data></Cell><Cell ss:StyleID="oddint"><Data ss:Type="Number">1</Data></Cell><Cell ss:StyleID="odd"><Data ss:Type="String"></Data></Cell></Row><Row><Cell ss:StyleID="even"><Data ss:Type="String">KEGG</Data></Cell><Cell ss:StyleID="even"><Data ss:Type="String">Nucleotide excision repair</Data></Cell><Cell ss:StyleID="evenint"><Data ss:Type="Number">58</Data></Cell><Cell ss:StyleID="evenint"><Data ss:Type="String"></Data></Cell><Cell ss:StyleID="evenint"><Data ss:Type="Number">1</Data></Cell><Cell ss:StyleID="evenint"><Data ss:Type="String">-</Data></Cell><Cell ss:StyleID="evenint"><Data ss:Type="Number">1</Data></Cell><Cell ss:StyleID="even"><Data ss:Type="String"></Data></Cell></Row><Row><Cell ss:StyleID="odd"><Data ss:Type="String">KEGG</Data></Cell><Cell ss:StyleID="odd"><Data ss:Type="String">Non-homologous end-joining</Data></Cell><Cell ss:StyleID="oddint"><Data ss:Type="Number">8</Data></Cell><Cell ss:StyleID="oddint"><Data ss:Type="String"></Data></Cell><Cell ss:StyleID="oddint"><Data ss:Type="Number">1</Data></Cell><Cell ss:StyleID="oddint"><Data ss:Type="String">-</Data></Cell><Cell ss:StyleID="oddint"><Data ss:Type="Number">1</Data></Cell><Cell ss:StyleID="odd"><Data ss:Type="String"></Data></Cell></Row><Row><Cell ss:StyleID="even"><Data ss:Type="String">MapMan</Data></Cell><Cell ss:StyleID="even"><Data ss:Type="String">Terpenoid</Data></Cell><Cell ss:StyleID="evenint"><Data ss:Type="Number">26</Data></Cell><Cell ss:StyleID="evenint"><Data ss:Type="String"></Data></Cell><Cell ss:StyleID="evenint"><Data ss:Type="Number">1</Data></Cell><Cell ss:StyleID="evenint"><Data ss:Type="String">-</Data></Cell><Cell ss:StyleID="evenint"><Data ss:Type="Number">1</Data></Cell><Cell ss:StyleID="even"><Data ss:Type="String"></Data></Cell></Row><Row><Cell ss:StyleID="odd"><Data ss:Type="String">KEGG</Data></Cell><Cell ss:StyleID="odd"><Data ss:Type="String">Brassinosteroid biosynthesis</Data></Cell><Cell ss:StyleID="oddint"><Data ss:Type="Number">8</Data></Cell><Cell ss:StyleID="oddint"><Data ss:Type="Number">2</Data></Cell><Cell ss:StyleID="oddint"><Data ss:Type="Number">1</Data></Cell><Cell ss:StyleID="oddint"><Data ss:Type="Number">1</Data></Cell><Cell ss:StyleID="oddint"><Data ss:Type="Number">1</Data></Cell><Cell ss:StyleID="odd"><Data ss:Type="String"></Data></Cell></Row><Row><Cell ss:StyleID="even"><Data ss:Type="String">MapMan</Data></Cell><Cell ss:StyleID="even"><Data ss:Type="String">Volatile Mevalonic Pathway</Data></Cell><Cell ss:StyleID="evenint"><Data ss:Type="Number">15</Data></Cell><Cell ss:StyleID="evenint"><Data ss:Type="String"></Data></Cell><Cell ss:StyleID="evenint"><Data ss:Type="Number">1</Data></Cell><Cell ss:StyleID="evenint"><Data ss:Type="String">-</Data></Cell><Cell ss:StyleID="evenint"><Data ss:Type="Number">1</Data></Cell><Cell ss:StyleID="even"><Data ss:Type="String"></Data></Cell></Row><Row><Cell ss:StyleID="odd"><Data ss:Type="String">MapMan</Data></Cell><Cell ss:StyleID="odd"><Data ss:Type="String">GA Synthesis</Data></Cell><Cell ss:StyleID="oddint"><Data ss:Type="Number">4</Data></Cell><Cell ss:StyleID="oddint"><Data ss:Type="String"></Data></Cell><Cell ss:StyleID="oddint"><Data ss:Type="Number">1</Data></Cell><Cell ss:StyleID="oddint"><Data ss:Type="String">-</Data></Cell><Cell ss:StyleID="oddint"><Data ss:Type="Number">1</Data></Cell><Cell ss:StyleID="odd"><Data ss:Type="String"></Data></Cell></Row><Row><Cell ss:StyleID="even"><Data ss:Type="String">KEGG</Data></Cell><Cell ss:StyleID="even"><Data ss:Type="String">Other types of O-glycan biosynthesis</Data></Cell><Cell ss:StyleID="evenint"><Data ss:Type="Number">8</Data></Cell><Cell ss:StyleID="evenint"><Data ss:Type="String"></Data></Cell><Cell ss:StyleID="evenint"><Data ss:Type="Number">1</Data></Cell><Cell ss:StyleID="evenint"><Data ss:Type="String">-</Data></Cell><Cell ss:StyleID="evenint"><Data ss:Type="Number">1</Data></Cell><Cell ss:StyleID="even"><Data ss:Type="String"></Data></Cell></Row><Row><Cell ss:StyleID="odd"><Data ss:Type="String">KEGG</Data></Cell><Cell ss:StyleID="odd"><Data ss:Type="String">Homologous recombination</Data></Cell><Cell ss:StyleID="oddint"><Data ss:Type="Number">46</Data></Cell><Cell ss:StyleID="oddint"><Data ss:Type="String"></Data></Cell><Cell ss:StyleID="oddint"><Data ss:Type="Number">1</Data></Cell><Cell ss:StyleID="oddint"><Data ss:Type="String">-</Data></Cell><Cell ss:StyleID="oddint"><Data ss:Type="Number">1</Data></Cell><Cell ss:StyleID="odd"><Data ss:Type="String"></Data></Cell></Row><Row><Cell ss:StyleID="even"><Data ss:Type="String">KEGG</Data></Cell><Cell ss:StyleID="even"><Data ss:Type="String">Polycomb repressive complex</Data></Cell><Cell ss:StyleID="evenint"><Data ss:Type="Number">22</Data></Cell><Cell ss:StyleID="evenint"><Data ss:Type="String"></Data></Cell><Cell ss:StyleID="evenint"><Data ss:Type="Number">1</Data></Cell><Cell ss:StyleID="evenint"><Data ss:Type="String">-</Data></Cell><Cell ss:StyleID="evenint"><Data ss:Type="Number">1</Data></Cell><Cell ss:StyleID="even"><Data ss:Type="String"></Data></Cell></Row><Row><Cell ss:StyleID="odd"><Data ss:Type="String">MapMan</Data></Cell><Cell ss:StyleID="odd"><Data ss:Type="String">Volatile Carotenoid</Data></Cell><Cell ss:StyleID="oddint"><Data ss:Type="Number">5</Data></Cell><Cell ss:StyleID="oddint"><Data ss:Type="String"></Data></Cell><Cell ss:StyleID="oddint"><Data ss:Type="Number">1</Data></Cell><Cell ss:StyleID="oddint"><Data ss:Type="String">-</Data></Cell><Cell ss:StyleID="oddint"><Data ss:Type="Number">1</Data></Cell><Cell ss:StyleID="odd"><Data ss:Type="String"></Data></Cell></Row><Row><Cell ss:StyleID="even"><Data ss:Type="String">KEGG</Data></Cell><Cell ss:StyleID="even"><Data ss:Type="String">Stilbenoid, diarylheptanoid and gingerol biosynthesis</Data></Cell><Cell ss:StyleID="evenint"><Data ss:Type="Number">5</Data></Cell><Cell ss:StyleID="evenint"><Data ss:Type="Number">2</Data></Cell><Cell ss:StyleID="evenint"><Data ss:Type="Number">1</Data></Cell><Cell ss:StyleID="evenint"><Data ss:Type="Number">1</Data></Cell><Cell ss:StyleID="evenint"><Data ss:Type="Number">1</Data></Cell><Cell ss:StyleID="even"><Data ss:Type="String"></Data></Cell></Row><Row><Cell ss:StyleID="odd"><Data ss:Type="String">KEGG</Data></Cell><Cell ss:StyleID="odd"><Data ss:Type="String">Various types of N-glycan biosynthesis</Data></Cell><Cell ss:StyleID="oddint"><Data ss:Type="Number">29</Data></Cell><Cell ss:StyleID="oddint"><Data ss:Type="String"></Data></Cell><Cell ss:StyleID="oddint"><Data ss:Type="Number">1</Data></Cell><Cell ss:StyleID="oddint"><Data ss:Type="String">-</Data></Cell><Cell ss:StyleID="oddint"><Data ss:Type="Number">1</Data></Cell><Cell ss:StyleID="odd"><Data ss:Type="String"></Data></Cell></Row><Row><Cell ss:StyleID="even"><Data ss:Type="String">KEGG</Data></Cell><Cell ss:StyleID="even"><Data ss:Type="String">Viral life cycle - HIV-1</Data></Cell><Cell ss:StyleID="evenint"><Data ss:Type="Number">18</Data></Cell><Cell ss:StyleID="evenint"><Data ss:Type="String"></Data></Cell><Cell ss:StyleID="evenint"><Data ss:Type="Number">1</Data></Cell><Cell ss:StyleID="evenint"><Data ss:Type="String">-</Data></Cell><Cell ss:StyleID="evenint"><Data ss:Type="Number">1</Data></Cell><Cell ss:StyleID="even"><Data ss:Type="String"></Data></Cell></Row><Row><Cell ss:StyleID="odd"><Data ss:Type="String">KEGG</Data></Cell><Cell ss:StyleID="odd"><Data ss:Type="String">Steroid biosynthesis</Data></Cell><Cell ss:StyleID="oddint"><Data ss:Type="Number">19</Data></Cell><Cell ss:StyleID="oddint"><Data ss:Type="Number">6</Data></Cell><Cell ss:StyleID="oddint"><Data ss:Type="Number">1</Data></Cell><Cell ss:StyleID="oddint"><Data ss:Type="Number">1</Data></Cell><Cell ss:StyleID="oddint"><Data ss:Type="Number">1</Data></Cell><Cell ss:StyleID="odd"><Data ss:Type="String"></Data></Cell></Row><Row><Cell ss:StyleID="even"><Data ss:Type="String">KEGG</Data></Cell><Cell ss:StyleID="even"><Data ss:Type="String">Ether lipid metabolism</Data></Cell><Cell ss:StyleID="evenint"><Data ss:Type="Number">13</Data></Cell><Cell ss:StyleID="evenint"><Data ss:Type="Number">2</Data></Cell><Cell ss:StyleID="evenint"><Data ss:Type="Number">1</Data></Cell><Cell ss:StyleID="evenint"><Data ss:Type="Number">1</Data></Cell><Cell ss:StyleID="evenint"><Data ss:Type="Number">1</Data></Cell><Cell ss:StyleID="even"><Data ss:Type="String"></Data></Cell></Row><Row><Cell ss:StyleID="odd"><Data ss:Type="String">KEGG</Data></Cell><Cell ss:StyleID="odd"><Data ss:Type="String">Glycosphingolipid biosynthesis - ganglio series</Data></Cell><Cell ss:StyleID="oddint"><Data ss:Type="Number">4</Data></Cell><Cell ss:StyleID="oddint"><Data ss:Type="String"></Data></Cell><Cell ss:StyleID="oddint"><Data ss:Type="Number">1</Data></Cell><Cell ss:StyleID="oddint"><Data ss:Type="String">-</Data></Cell><Cell ss:StyleID="oddint"><Data ss:Type="Number">1</Data></Cell><Cell ss:StyleID="odd"><Data ss:Type="String"></Data></Cell></Row><Row><Cell ss:StyleID="even"><Data ss:Type="String">KEGG</Data></Cell><Cell ss:StyleID="even"><Data ss:Type="String">Glycosphingolipid biosynthesis - lacto and neolacto series</Data></Cell><Cell ss:StyleID="evenint"><Data ss:Type="Number">2</Data></Cell><Cell ss:StyleID="evenint"><Data ss:Type="String"></Data></Cell><Cell ss:StyleID="evenint"><Data ss:Type="Number">1</Data></Cell><Cell ss:StyleID="evenint"><Data ss:Type="String">-</Data></Cell><Cell ss:StyleID="evenint"><Data ss:Type="Number">1</Data></Cell><Cell ss:StyleID="even"><Data ss:Type="String"></Data></Cell></Row><Row><Cell ss:StyleID="odd"><Data ss:Type="String">KEGG</Data></Cell><Cell ss:StyleID="odd"><Data ss:Type="String">Arachidonic acid metabolism</Data></Cell><Cell ss:StyleID="oddint"><Data ss:Type="Number">7</Data></Cell><Cell ss:StyleID="oddint"><Data ss:Type="String"></Data></Cell><Cell ss:StyleID="oddint"><Data ss:Type="Number">1</Data></Cell><Cell ss:StyleID="oddint"><Data ss:Type="String">-</Data></Cell><Cell ss:StyleID="oddint"><Data ss:Type="Number">1</Data></Cell><Cell ss:StyleID="odd"><Data ss:Type="String"></Data></Cell></Row><Row><Cell ss:StyleID="even"><Data ss:Type="String">KEGG</Data></Cell><Cell ss:StyleID="even"><Data ss:Type="String">Glycosphingolipid biosynthesis - globo and isoglobo series</Data></Cell><Cell ss:StyleID="evenint"><Data ss:Type="Number">8</Data></Cell><Cell ss:StyleID="evenint"><Data ss:Type="String"></Data></Cell><Cell ss:StyleID="evenint"><Data ss:Type="Number">1</Data></Cell><Cell ss:StyleID="evenint"><Data ss:Type="String">-</Data></Cell><Cell ss:StyleID="evenint"><Data ss:Type="Number">1</Data></Cell><Cell ss:StyleID="even"><Data ss:Type="String"></Data></Cell></Row><Row><Cell ss:StyleID="odd"><Data ss:Type="String">KEGG</Data></Cell><Cell ss:StyleID="odd"><Data ss:Type="String">Linoleic acid metabolism</Data></Cell><Cell ss:StyleID="oddint"><Data ss:Type="Number">6</Data></Cell><Cell ss:StyleID="oddint"><Data ss:Type="String"></Data></Cell><Cell ss:StyleID="oddint"><Data ss:Type="Number">1</Data></Cell><Cell ss:StyleID="oddint"><Data ss:Type="String">-</Data></Cell><Cell ss:StyleID="oddint"><Data ss:Type="Number">1</Data></Cell><Cell ss:StyleID="odd"><Data ss:Type="String"></Data></Cell></Row><Row><Cell ss:StyleID="even"><Data ss:Type="String">KEGG</Data></Cell><Cell ss:StyleID="even"><Data ss:Type="String">Exopolysaccharide biosynthesis</Data></Cell><Cell ss:StyleID="evenint"><Data ss:Type="Number">3</Data></Cell><Cell ss:StyleID="evenint"><Data ss:Type="String"></Data></Cell><Cell ss:StyleID="evenint"><Data ss:Type="Number">1</Data></Cell><Cell ss:StyleID="evenint"><Data ss:Type="String">-</Data></Cell><Cell ss:StyleID="evenint"><Data ss:Type="Number">1</Data></Cell><Cell ss:StyleID="even"><Data ss:Type="String"></Data></Cell></Row><Row><Cell ss:StyleID="odd"><Data ss:Type="String">KEGG</Data></Cell><Cell ss:StyleID="odd"><Data ss:Type="String">Fructose and mannose metabolism</Data></Cell><Cell ss:StyleID="oddint"><Data ss:Type="Number">32</Data></Cell><Cell ss:StyleID="oddint"><Data ss:Type="Number">6</Data></Cell><Cell ss:StyleID="oddint"><Data ss:Type="Number">1</Data></Cell><Cell ss:StyleID="oddint"><Data ss:Type="Number">1</Data></Cell><Cell ss:StyleID="oddint"><Data ss:Type="Number">1</Data></Cell><Cell ss:StyleID="odd"><Data ss:Type="String"></Data></Cell></Row><Row><Cell ss:StyleID="even"><Data ss:Type="String">KEGG</Data></Cell><Cell ss:StyleID="even"><Data ss:Type="String">Other glycan degradation</Data></Cell><Cell ss:StyleID="evenint"><Data ss:Type="Number">13</Data></Cell><Cell ss:StyleID="evenint"><Data ss:Type="String"></Data></Cell><Cell ss:StyleID="evenint"><Data ss:Type="Number">1</Data></Cell><Cell ss:StyleID="evenint"><Data ss:Type="String">-</Data></Cell><Cell ss:StyleID="evenint"><Data ss:Type="Number">1</Data></Cell><Cell ss:StyleID="even"><Data ss:Type="String"></Data></Cell></Row><Row><Cell ss:StyleID="odd"><Data ss:Type="String">KEGG</Data></Cell><Cell ss:StyleID="odd"><Data ss:Type="String">Thiamine metabolism</Data></Cell><Cell ss:StyleID="oddint"><Data ss:Type="Number">17</Data></Cell><Cell ss:StyleID="oddint"><Data ss:Type="Number">6</Data></Cell><Cell ss:StyleID="oddint"><Data ss:Type="Number">1</Data></Cell><Cell ss:StyleID="oddint"><Data ss:Type="Number">1</Data></Cell><Cell ss:StyleID="oddint"><Data ss:Type="Number">1</Data></Cell><Cell ss:StyleID="odd"><Data ss:Type="String"></Data></Cell></Row><Row><Cell ss:StyleID="even"><Data ss:Type="String">KEGG</Data></Cell><Cell ss:StyleID="even"><Data ss:Type="String">Glycosaminoglycan degradation</Data></Cell><Cell ss:StyleID="evenint"><Data ss:Type="Number">8</Data></Cell><Cell ss:StyleID="evenint"><Data ss:Type="String"></Data></Cell><Cell ss:StyleID="evenint"><Data ss:Type="Number">1</Data></Cell><Cell ss:StyleID="evenint"><Data ss:Type="String">-</Data></Cell><Cell ss:StyleID="evenint"><Data ss:Type="Number">1</Data></Cell><Cell ss:StyleID="even"><Data ss:Type="String"></Data></Cell></Row><Row><Cell ss:StyleID="odd"><Data ss:Type="String">KEGG</Data></Cell><Cell ss:StyleID="odd"><Data ss:Type="String">Cytoskeleton in muscle cells</Data></Cell><Cell ss:StyleID="oddint"><Data ss:Type="Number">7</Data></Cell><Cell ss:StyleID="oddint"><Data ss:Type="String"></Data></Cell><Cell ss:StyleID="oddint"><Data ss:Type="Number">1</Data></Cell><Cell ss:StyleID="oddint"><Data ss:Type="String">-</Data></Cell><Cell ss:StyleID="oddint"><Data ss:Type="Number">1</Data></Cell><Cell ss:StyleID="odd"><Data ss:Type="String"></Data></Cell></Row><Row><Cell ss:StyleID="even"><Data ss:Type="String">KEGG</Data></Cell><Cell ss:StyleID="even"><Data ss:Type="String">Caffeine metabolism</Data></Cell><Cell ss:StyleID="evenint"><Data ss:Type="Number">2</Data></Cell><Cell ss:StyleID="evenint"><Data ss:Type="Number">4</Data></Cell><Cell ss:StyleID="evenint"><Data ss:Type="Number">1</Data></Cell><Cell ss:StyleID="evenint"><Data ss:Type="Number">1</Data></Cell><Cell ss:StyleID="evenint"><Data ss:Type="Number">1</Data></Cell><Cell ss:StyleID="even"><Data ss:Type="String"></Data></Cell></Row><Row><Cell ss:StyleID="odd"><Data ss:Type="String">KEGG</Data></Cell><Cell ss:StyleID="odd"><Data ss:Type="String">Betalain biosynthesis</Data></Cell><Cell ss:StyleID="oddint"><Data ss:Type="Number">2</Data></Cell><Cell ss:StyleID="oddint"><Data ss:Type="Number">2</Data></Cell><Cell ss:StyleID="oddint"><Data ss:Type="Number">1</Data></Cell><Cell ss:StyleID="oddint"><Data ss:Type="Number">1</Data></Cell><Cell ss:StyleID="oddint"><Data ss:Type="Number">1</Data></Cell><Cell ss:StyleID="odd"><Data ss:Type="String"></Data></Cell></Row><Row><Cell ss:StyleID="even"><Data ss:Type="String">KEGG</Data></Cell><Cell ss:StyleID="even"><Data ss:Type="String">Circadian rhythm - plant</Data></Cell><Cell ss:StyleID="evenint"><Data ss:Type="Number">24</Data></Cell><Cell ss:StyleID="evenint"><Data ss:Type="String"></Data></Cell><Cell ss:StyleID="evenint"><Data ss:Type="Number">1</Data></Cell><Cell ss:StyleID="evenint"><Data ss:Type="String">-</Data></Cell><Cell ss:StyleID="evenint"><Data ss:Type="Number">1</Data></Cell><Cell ss:StyleID="even"><Data ss:Type="String"></Data></Cell></Row><Row><Cell ss:StyleID="odd"><Data ss:Type="String">KEGG</Data></Cell><Cell ss:StyleID="odd"><Data ss:Type="String">Biotin metabolism</Data></Cell><Cell ss:StyleID="oddint"><Data ss:Type="Number">11</Data></Cell><Cell ss:StyleID="oddint"><Data ss:Type="Number">2</Data></Cell><Cell ss:StyleID="oddint"><Data ss:Type="Number">1</Data></Cell><Cell ss:StyleID="oddint"><Data ss:Type="Number">1</Data></Cell><Cell ss:StyleID="oddint"><Data ss:Type="Number">1</Data></Cell><Cell ss:StyleID="odd"><Data ss:Type="String"></Data></Cell></Row><Row><Cell ss:StyleID="even"><Data ss:Type="String">KEGG</Data></Cell><Cell ss:StyleID="even"><Data ss:Type="String">One carbon pool by folate</Data></Cell><Cell ss:StyleID="evenint"><Data ss:Type="Number">15</Data></Cell><Cell ss:StyleID="evenint"><Data ss:Type="String"></Data></Cell><Cell ss:StyleID="evenint"><Data ss:Type="Number">1</Data></Cell><Cell ss:StyleID="evenint"><Data ss:Type="String">-</Data></Cell><Cell ss:StyleID="evenint"><Data ss:Type="Number">1</Data></Cell><Cell ss:StyleID="even"><Data ss:Type="String"></Data></Cell></Row><Row><Cell ss:StyleID="odd"><Data ss:Type="String">KEGG</Data></Cell><Cell ss:StyleID="odd"><Data ss:Type="String">Lysine biosynthesis</Data></Cell><Cell ss:StyleID="oddint"><Data ss:Type="Number">9</Data></Cell><Cell ss:StyleID="oddint"><Data ss:Type="Number">6</Data></Cell><Cell ss:StyleID="oddint"><Data ss:Type="Number">1</Data></Cell><Cell ss:StyleID="oddint"><Data ss:Type="Number">1</Data></Cell><Cell ss:StyleID="oddint"><Data ss:Type="Number">1</Data></Cell><Cell ss:StyleID="odd"><Data ss:Type="String"></Data></Cell></Row><Row><Cell ss:StyleID="even"><Data ss:Type="String">MapMan</Data></Cell><Cell ss:StyleID="even"><Data ss:Type="String">Carotenoid</Data></Cell><Cell ss:StyleID="evenint"><Data ss:Type="Number">11</Data></Cell><Cell ss:StyleID="evenint"><Data ss:Type="String"></Data></Cell><Cell ss:StyleID="evenint"><Data ss:Type="Number">1</Data></Cell><Cell ss:StyleID="evenint"><Data ss:Type="String">-</Data></Cell><Cell ss:StyleID="evenint"><Data ss:Type="Number">1</Data></Cell><Cell ss:StyleID="even"><Data ss:Type="String"></Data></Cell></Row><Row><Cell ss:StyleID="odd"><Data ss:Type="String">KEGG</Data></Cell><Cell ss:StyleID="odd"><Data ss:Type="String">RNA polymerase</Data></Cell><Cell ss:StyleID="oddint"><Data ss:Type="Number">33</Data></Cell><Cell ss:StyleID="oddint"><Data ss:Type="String"></Data></Cell><Cell ss:StyleID="oddint"><Data ss:Type="Number">1</Data></Cell><Cell ss:StyleID="oddint"><Data ss:Type="String">-</Data></Cell><Cell ss:StyleID="oddint"><Data ss:Type="Number">1</Data></Cell><Cell ss:StyleID="odd"><Data ss:Type="String"></Data></Cell></Row><Row><Cell ss:StyleID="even"><Data ss:Type="String">KEGG</Data></Cell><Cell ss:StyleID="even"><Data ss:Type="String">Folate biosynthesis</Data></Cell><Cell ss:StyleID="evenint"><Data ss:Type="Number">21</Data></Cell><Cell ss:StyleID="evenint"><Data ss:Type="Number">2</Data></Cell><Cell ss:StyleID="evenint"><Data ss:Type="Number">1</Data></Cell><Cell ss:StyleID="evenint"><Data ss:Type="Number">1</Data></Cell><Cell ss:StyleID="evenint"><Data ss:Type="Number">1</Data></Cell><Cell ss:StyleID="even"><Data ss:Type="String"></Data></Cell></Row><Row><Cell ss:StyleID="odd"><Data ss:Type="String">KEGG</Data></Cell><Cell ss:StyleID="odd"><Data ss:Type="String">Basal transcription factors</Data></Cell><Cell ss:StyleID="oddint"><Data ss:Type="Number">36</Data></Cell><Cell ss:StyleID="oddint"><Data ss:Type="String"></Data></Cell><Cell ss:StyleID="oddint"><Data ss:Type="Number">1</Data></Cell><Cell ss:StyleID="oddint"><Data ss:Type="String">-</Data></Cell><Cell ss:StyleID="oddint"><Data ss:Type="Number">1</Data></Cell><Cell ss:StyleID="odd"><Data ss:Type="String"></Data></Cell></Row><Row><Cell ss:StyleID="even"><Data ss:Type="String">KEGG</Data></Cell><Cell ss:StyleID="even"><Data ss:Type="String">Propanoate metabolism</Data></Cell><Cell ss:StyleID="evenint"><Data ss:Type="Number">26</Data></Cell><Cell ss:StyleID="evenint"><Data ss:Type="Number">6</Data></Cell><Cell ss:StyleID="evenint"><Data ss:Type="Number">1</Data></Cell><Cell ss:StyleID="evenint"><Data ss:Type="Number">1</Data></Cell><Cell ss:StyleID="evenint"><Data ss:Type="Number">1</Data></Cell><Cell ss:StyleID="even"><Data ss:Type="String"></Data></Cell></Row><Row><Cell ss:StyleID="odd"><Data ss:Type="String">KEGG</Data></Cell><Cell ss:StyleID="odd"><Data ss:Type="String">Photosynthesis - antenna proteins</Data></Cell><Cell ss:StyleID="oddint"><Data ss:Type="Number">13</Data></Cell><Cell ss:StyleID="oddint"><Data ss:Type="String"></Data></Cell><Cell ss:StyleID="oddint"><Data ss:Type="Number">1</Data></Cell><Cell ss:StyleID="oddint"><Data ss:Type="String">-</Data></Cell><Cell ss:StyleID="oddint"><Data ss:Type="Number">1</Data></Cell><Cell ss:StyleID="odd"><Data ss:Type="String"></Data></Cell></Row><Row><Cell ss:StyleID="even"><Data ss:Type="String">KEGG</Data></Cell><Cell ss:StyleID="even"><Data ss:Type="String">Nucleocytoplasmic transport</Data></Cell><Cell ss:StyleID="evenint"><Data ss:Type="Number">76</Data></Cell><Cell ss:StyleID="evenint"><Data ss:Type="String"></Data></Cell><Cell ss:StyleID="evenint"><Data ss:Type="Number">1</Data></Cell><Cell ss:StyleID="evenint"><Data ss:Type="String">-</Data></Cell><Cell ss:StyleID="evenint"><Data ss:Type="Number">1</Data></Cell><Cell ss:StyleID="even"><Data ss:Type="String"></Data></Cell></Row><Row><Cell ss:StyleID="odd"><Data ss:Type="String">KEGG</Data></Cell><Cell ss:StyleID="odd"><Data ss:Type="String">Nitrogen metabolism</Data></Cell><Cell ss:StyleID="oddint"><Data ss:Type="Number">18</Data></Cell><Cell ss:StyleID="oddint"><Data ss:Type="Number">4</Data></Cell><Cell ss:StyleID="oddint"><Data ss:Type="Number">1</Data></Cell><Cell ss:StyleID="oddint"><Data ss:Type="Number">1</Data></Cell><Cell ss:StyleID="oddint"><Data ss:Type="Number">1</Data></Cell><Cell ss:StyleID="odd"><Data ss:Type="String"></Data></Cell></Row><Row><Cell ss:StyleID="even"><Data ss:Type="String">KEGG</Data></Cell><Cell ss:StyleID="even"><Data ss:Type="String">Fatty acid elongation</Data></Cell><Cell ss:StyleID="evenint"><Data ss:Type="Number">15</Data></Cell><Cell ss:StyleID="evenint"><Data ss:Type="String"></Data></Cell><Cell ss:StyleID="evenint"><Data ss:Type="Number">1</Data></Cell><Cell ss:StyleID="evenint"><Data ss:Type="String">-</Data></Cell><Cell ss:StyleID="evenint"><Data ss:Type="Number">1</Data></Cell><Cell ss:StyleID="even"><Data ss:Type="String"></Data></Cell></Row><Row><Cell ss:StyleID="odd"><Data ss:Type="String">KEGG</Data></Cell><Cell ss:StyleID="odd"><Data ss:Type="String">Fatty acid degradation</Data></Cell><Cell ss:StyleID="oddint"><Data ss:Type="Number">32</Data></Cell><Cell ss:StyleID="oddint"><Data ss:Type="String"></Data></Cell><Cell ss:StyleID="oddint"><Data ss:Type="Number">1</Data></Cell><Cell ss:StyleID="oddint"><Data ss:Type="String">-</Data></Cell><Cell ss:StyleID="oddint"><Data ss:Type="Number">1</Data></Cell><Cell ss:StyleID="odd"><Data ss:Type="String"></Data></Cell></Row><Row><Cell ss:StyleID="even"><Data ss:Type="String">KEGG</Data></Cell><Cell ss:StyleID="even"><Data ss:Type="String">Ribosome biogenesis in eukaryotes</Data></Cell><Cell ss:StyleID="evenint"><Data ss:Type="Number">59</Data></Cell><Cell ss:StyleID="evenint"><Data ss:Type="String"></Data></Cell><Cell ss:StyleID="evenint"><Data ss:Type="Number">1</Data></Cell><Cell ss:StyleID="evenint"><Data ss:Type="String">-</Data></Cell><Cell ss:StyleID="evenint"><Data ss:Type="Number">1</Data></Cell><Cell ss:StyleID="even"><Data ss:Type="String"></Data></Cell></Row><Row><Cell ss:StyleID="odd"><Data ss:Type="String">KEGG</Data></Cell><Cell ss:StyleID="odd"><Data ss:Type="String">Taurine and hypotaurine metabolism</Data></Cell><Cell ss:StyleID="oddint"><Data ss:Type="Number">4</Data></Cell><Cell ss:StyleID="oddint"><Data ss:Type="Number">10</Data></Cell><Cell ss:StyleID="oddint"><Data ss:Type="Number">1</Data></Cell><Cell ss:StyleID="oddint"><Data ss:Type="Number">1</Data></Cell><Cell ss:StyleID="oddint"><Data ss:Type="Number">1</Data></Cell><Cell ss:StyleID="odd"><Data ss:Type="String"></Data></Cell></Row><Row><Cell ss:StyleID="even"><Data ss:Type="String">KEGG</Data></Cell><Cell ss:StyleID="even"><Data ss:Type="String">mRNA surveillance pathway</Data></Cell><Cell ss:StyleID="evenint"><Data ss:Type="Number">73</Data></Cell><Cell ss:StyleID="evenint"><Data ss:Type="String"></Data></Cell><Cell ss:StyleID="evenint"><Data ss:Type="Number">1</Data></Cell><Cell ss:StyleID="evenint"><Data ss:Type="String">-</Data></Cell><Cell ss:StyleID="evenint"><Data ss:Type="Number">1</Data></Cell><Cell ss:StyleID="even"><Data ss:Type="String"></Data></Cell></Row><Row><Cell ss:StyleID="odd"><Data ss:Type="String">KEGG</Data></Cell><Cell ss:StyleID="odd"><Data ss:Type="String">SNARE interactions in vesicular transport</Data></Cell><Cell ss:StyleID="oddint"><Data ss:Type="Number">26</Data></Cell><Cell ss:StyleID="oddint"><Data ss:Type="String"></Data></Cell><Cell ss:StyleID="oddint"><Data ss:Type="Number">1</Data></Cell><Cell ss:StyleID="oddint"><Data ss:Type="String">-</Data></Cell><Cell ss:StyleID="oddint"><Data ss:Type="Number">1</Data></Cell><Cell ss:StyleID="odd"><Data ss:Type="String"></Data></Cell></Row><Row><Cell ss:StyleID="even"><Data ss:Type="String">KEGG</Data></Cell><Cell ss:StyleID="even"><Data ss:Type="String">Protein export</Data></Cell><Cell ss:StyleID="evenint"><Data ss:Type="Number">40</Data></Cell><Cell ss:StyleID="evenint"><Data ss:Type="String"></Data></Cell><Cell ss:StyleID="evenint"><Data ss:Type="Number">1</Data></Cell><Cell ss:StyleID="evenint"><Data ss:Type="String">-</Data></Cell><Cell ss:StyleID="evenint"><Data ss:Type="Number">1</Data></Cell><Cell ss:StyleID="even"><Data ss:Type="String"></Data></Cell></Row></Table><WorksheetOptions xmlns="urn:schemas-microsoft-com:office:excel"><PageLayoutZoom>0</PageLayoutZoom><Selected/><Panes><Pane><Number>3</Number><ActiveRow>2</ActiveRow></Pane></Panes><ProtectObjects>False</ProtectObjects><ProtectScenarios>False</ProtectScenarios></WorksheetOptions></Worksheet></Workbook>
