# Supplementary material for: Hyperspectral imaging reveals early drought stress and associated molecular responses in lettuce for space agriculture
Source: Plant Phenomics. 2026 May 21;8(3):100223. doi: 10.1016/j.plaphe.2026.100223 (PMC13308413; doi:10.1016/j.plaphe.2026.100223)
Supplement: Multimedia component 4 [file mmc4.xlsx]

## Sheet: README
README – Supplementary Data S1
Supplementary Data S1 contains hyperspectral imaging (HSI) reflectance spectra and associated sample metadata used in this study. The file includes two tabs described below.
Tab: HSI_Omics_Metadata
This tab contains sample-level metadata linking each plant/sample to experiment, timepoint, treatment, and identifiers used across datasets.
Column descriptions:
CLIENT_SAMPLE_NUMBER: Numeric row or sample tracking number.
PARENT_SAMPLE_NAME: Internal sample name used in the project (e.g., greenhouse or bank naming convention).
CLIENT_SAMPLE_ID: Client-provided sample identifier (e.g., WYLE-XXXXX).
Transcriptomics.ID: Identifier used for transcriptomics samples when applicable; often matches sample_id.
Exp: Experiment number.
T: Timepoint index within an experiment.
DAP: Days after planting.
Treatment: Experimental treatment group (e.g., Control or Drought).
Plant: Plant replicate number within a treatment and timepoint.
sample_id: Unique sample identifier used to link metadata to spectral and downstream datasets (e.g., D7_T0_DAP14_Control_P1).
Tab: HSI_Reflectance_Spectra_Median
This tab contains plant-level HSI reflectance spectra used for modeling. Reflectance values are summarized using the median across plant pixels. Where applicable, spectra are further summarized across banks, and bank participation is recorded.
Column descriptions:
sample_id: Unique sample identifier linking to HSI_Omics_Metadata.
Exp, T, DAP, DAT, Plant: Experimental identifiers corresponding to metadata.
DAT: Days after treatment, formatted as DAT_0, DAT_1, etc.
label: Binary class label used for modeling, corresponding to treatment groups as defined in the manuscript.
401.3 to 1001.3: Reflectance values at each wavelength in nanometers; column headers indicate band center wavelengths.
n_B: Number of banks contributing spectra for a given sample.
B_levels: Bank identifiers contributing spectra (e.g., B1,B2).

## Sheet: HSI_Omics_Metadata
CLIENT_SAMPLE_NUMBER	PARENT_SAMPLE_NAME	CLIENT_SAMPLE_ID	Transcriptomics.ID	Exp	T	DAP	Treatment	Plant	sample_id
1	WYLE-00582	G7_T0_C_P1	D7_T0_DAP14_Control_P1	7	0	14	Control	1	D7_T0_DAP14_Control_P1
2	WYLE-00618	G7_T0_C_P2	D7_T0_DAP14_Control_P2	7	0	14	Control	2	D7_T0_DAP14_Control_P2
3	WYLE-00654	G7_T0_C_P3	D7_T0_DAP14_Control_P3	7	0	14	Control	3	D7_T0_DAP14_Control_P3
4	WYLE-00690	G7_T0_C_P4	D7_T0_DAP14_Control_P4	7	0	14	Control	4	D7_T0_DAP14_Control_P4
5	WYLE-00583	G7_T0_C_P5	D7_T0_DAP14_Control_P5	7	0	14	Control	5	D7_T0_DAP14_Control_P5
6	WYLE-00619	G7_T0_C_P6	D7_T0_DAP14_Control_P6	7	0	14	Control	6	D7_T0_DAP14_Control_P6
7	WYLE-00655	G7_T0_C_P7	D7_T0_DAP14_Control_P7	7	0	14	Control	7	D7_T0_DAP14_Control_P7
8	WYLE-00691	G7_T0_C_P8	D7_T0_DAP14_Control_P8	7	0	14	Control	8	D7_T0_DAP14_Control_P8
9	WYLE-00584	G7_T0_C_P9	D7_T0_DAP14_Control_P9	7	0	14	Control	9	D7_T0_DAP14_Control_P9
13	WYLE-00585	G7_T1_C_P1	D7_T1_DAP19_Control_P1	7	1	19	Control	1	D7_T1_DAP19_Control_P1
14	WYLE-00621	G7_T1_C_P2	D7_T1_DAP19_Control_P2	7	1	19	Control	2	D7_T1_DAP19_Control_P2
15	WYLE-00657	G7_T1_C_P3	D7_T1_DAP19_Control_P3	7	1	19	Control	3	D7_T1_DAP19_Control_P3
16	WYLE-00693	G7_T1_C_P4	D7_T1_DAP19_Control_P4	7	1	19	Control	4	D7_T1_DAP19_Control_P4
17	WYLE-00586	G7_T1_C_P5	D7_T1_DAP19_Control_P5	7	1	19	Control	5	D7_T1_DAP19_Control_P5
18	WYLE-00622	G7_T1_C_P6	D7_T1_DAP19_Control_P6	7	1	19	Control	6	D7_T1_DAP19_Control_P6
19	WYLE-00658	G7_T1_C_P7	D7_T1_DAP19_Control_P7	7	1	19	Control	7	D7_T1_DAP19_Control_P7
20	WYLE-00694	G7_T1_C_P8	D7_T1_DAP19_Control_P8	7	1	19	Control	8	D7_T1_DAP19_Control_P8
21	WYLE-00587	G7_T1_C_P9	D7_T1_DAP19_Control_P9	7	1	19	Control	9	D7_T1_DAP19_Control_P9
22	WYLE-00695	G7_T1_D_P1	D7_T1_DAP19_Drought_P1	7	1	19	Drought	1	D7_T1_DAP19_Drought_P1
23	WYLE-00588	G7_T1_D_P2	D7_T1_DAP19_Drought_P2	7	1	19	Drought	2	D7_T1_DAP19_Drought_P2
24	WYLE-00623	G7_T1_D_P3	D7_T1_DAP19_Drought_P3	7	1	19	Drought	3	D7_T1_DAP19_Drought_P3
25	WYLE-00659	G7_T1_D_P4	D7_T1_DAP19_Drought_P4	7	1	19	Drought	4	D7_T1_DAP19_Drought_P4
26	WYLE-00696	G7_T1_D_P5	D7_T1_DAP19_Drought_P5	7	1	19	Drought	5	D7_T1_DAP19_Drought_P5
27	WYLE-00589	G7_T1_D_P6	D7_T1_DAP19_Drought_P6	7	1	19	Drought	6	D7_T1_DAP19_Drought_P6
28	WYLE-00624	G7_T1_D_P7	D7_T1_DAP19_Drought_P7	7	1	19	Drought	7	D7_T1_DAP19_Drought_P7
29	WYLE-00660	G7_T1_D_P8	D7_T1_DAP19_Drought_P8	7	1	19	Drought	8	D7_T1_DAP19_Drought_P8
30	WYLE-00697	G7_T1_D_P9	D7_T1_DAP19_Drought_P9	7	1	19	Drought	9	D7_T1_DAP19_Drought_P9
31	WYLE-00661	G7_T2_C_P1	D7_T2_DAP28_Control_P1	7	2	28	Control	1	D7_T2_DAP28_Control_P1
32	WYLE-00698	G7_T2_C_P2	D7_T2_DAP28_Control_P2	7	2	28	Control	2	D7_T2_DAP28_Control_P2
33	WYLE-00590	G7_T2_C_P3	D7_T2_DAP28_Control_P3	7	2	28	Control	3	D7_T2_DAP28_Control_P3
34	WYLE-00625	G7_T2_C_P4	D7_T2_DAP28_Control_P4	7	2	28	Control	4	D7_T2_DAP28_Control_P4
35	WYLE-00662	G7_T2_C_P5	D7_T2_DAP28_Control_P5	7	2	28	Control	5	D7_T2_DAP28_Control_P5
36	WYLE-00699	G7_T2_C_P6	D7_T2_DAP28_Control_P6	7	2	28	Control	6	D7_T2_DAP28_Control_P6
37	WYLE-00591	G7_T2_C_P7	D7_T2_DAP28_Control_P7	7	2	28	Control	7	D7_T2_DAP28_Control_P7
38	WYLE-00626	G7_T2_C_P8	D7_T2_DAP28_Control_P8	7	2	28	Control	8	D7_T2_DAP28_Control_P8
39	WYLE-00663	G7_T2_C_P9	D7_T2_DAP28_Control_P9	7	2	28	Control	9	D7_T2_DAP28_Control_P9
40	WYLE-00627	G7_T2_D_P1	D7_T2_DAP28_Drought_P1	7	2	28	Drought	1	D7_T2_DAP28_Drought_P1
41	WYLE-00664	G7_T2_D_P2	D7_T2_DAP28_Drought_P2	7	2	28	Drought	2	D7_T2_DAP28_Drought_P2
42	WYLE-00700	G7_T2_D_P3	D7_T2_DAP28_Drought_P3	7	2	28	Drought	3	D7_T2_DAP28_Drought_P3
43	WYLE-00592	G7_T2_D_P4	D7_T2_DAP28_Drought_P4	7	2	28	Drought	4	D7_T2_DAP28_Drought_P4
44	WYLE-00628	G7_T2_D_P5	D7_T2_DAP28_Drought_P5	7	2	28	Drought	5	D7_T2_DAP28_Drought_P5
45	WYLE-00665	G7_T2_D_P6	D7_T2_DAP28_Drought_P6	7	2	28	Drought	6	D7_T2_DAP28_Drought_P6
46	WYLE-00701	G7_T2_D_P7	D7_T2_DAP28_Drought_P7	7	2	28	Drought	7	D7_T2_DAP28_Drought_P7
47	WYLE-00593	G7_T2_D_P8	D7_T2_DAP28_Drought_P8	7	2	28	Drought	8	D7_T2_DAP28_Drought_P8
48	WYLE-00629	G7_T2_D_P9	D7_T2_DAP28_Drought_P9	7	2	28	Drought	9	D7_T2_DAP28_Drought_P9
49	WYLE-00594	G8_T0_C_P1	D8_T0_DAP14_Control_P1	8	0	14	Control	1	D8_T0_DAP14_Control_P1
50	WYLE-00630	G8_T0_C_P2	D8_T0_DAP14_Control_P2	8	0	14	Control	2	D8_T0_DAP14_Control_P2
51	WYLE-00666	G8_T0_C_P3	D8_T0_DAP14_Control_P3	8	0	14	Control	3	D8_T0_DAP14_Control_P3
52	WYLE-00702	G8_T0_C_P4	D8_T0_DAP14_Control_P4	8	0	14	Control	4	D8_T0_DAP14_Control_P4
53	WYLE-00595	G8_T0_C_P5	D8_T0_DAP14_Control_P5	8	0	14	Control	5	D8_T0_DAP14_Control_P5
54	WYLE-00631	G8_T0_C_P6	D8_T0_DAP14_Control_P6	8	0	14	Control	6	D8_T0_DAP14_Control_P6
55	WYLE-00667	G8_T0_C_P7	D8_T0_DAP14_Control_P7	8	0	14	Control	7	D8_T0_DAP14_Control_P7
56	WYLE-00703	G8_T0_C_P8	D8_T0_DAP14_Control_P8	8	0	14	Control	8	D8_T0_DAP14_Control_P8
57	WYLE-00596	G8_T0_C_P9	D8_T0_DAP14_Control_P9	8	0	14	Control	9	D8_T0_DAP14_Control_P9
61	WYLE-00633	G8_T1_C_P1	D8_T1_DAP19_Control_P1	8	1	19	Control	1	D8_T1_DAP19_Control_P1
62	WYLE-00669	G8_T1_C_P2	D8_T1_DAP19_Control_P2	8	1	19	Control	2	D8_T1_DAP19_Control_P2
63	WYLE-00705	G8_T1_C_P3	D8_T1_DAP19_Control_P3	8	1	19	Control	3	D8_T1_DAP19_Control_P3
64	WYLE-00597	G8_T1_C_P4	D8_T1_DAP19_Control_P4	8	1	19	Control	4	D8_T1_DAP19_Control_P4
65	WYLE-00634	G8_T1_C_P5	D8_T1_DAP19_Control_P5	8	1	19	Control	5	D8_T1_DAP19_Control_P5
66	WYLE-00670	G8_T1_C_P6	D8_T1_DAP19_Control_P6	8	1	19	Control	6	D8_T1_DAP19_Control_P6
67	WYLE-00706	G8_T1_C_P7	D8_T1_DAP19_Control_P7	8	1	19	Control	7	D8_T1_DAP19_Control_P7
68	WYLE-00598	G8_T1_C_P8	D8_T1_DAP19_Control_P8	8	1	19	Control	8	D8_T1_DAP19_Control_P8
69	WYLE-00635	G8_T1_C_P9	D8_T1_DAP19_Control_P9	8	1	19	Control	9	D8_T1_DAP19_Control_P9
70	WYLE-00599	G8_T1_D_P1	D8_T1_DAP19_Drought_P1	8	1	19	Drought	1	D8_T1_DAP19_Drought_P1
71	WYLE-00636	G8_T1_D_P2	D8_T1_DAP19_Drought_P2	8	1	19	Drought	2	D8_T1_DAP19_Drought_P2
72	WYLE-00671	G8_T1_D_P3	D8_T1_DAP19_Drought_P3	8	1	19	Drought	3	D8_T1_DAP19_Drought_P3
73	WYLE-00707	G8_T1_D_P4	D8_T1_DAP19_Drought_P4	8	1	19	Drought	4	D8_T1_DAP19_Drought_P4
74	WYLE-00600	G8_T1_D_P5	D8_T1_DAP19_Drought_P5	8	1	19	Drought	5	D8_T1_DAP19_Drought_P5
75	WYLE-00637	G8_T1_D_P6	D8_T1_DAP19_Drought_P6	8	1	19	Drought	6	D8_T1_DAP19_Drought_P6
76	WYLE-00672	G8_T1_D_P7	D8_T1_DAP19_Drought_P7	8	1	19	Drought	7	D8_T1_DAP19_Drought_P7
77	WYLE-00708	G8_T1_D_P8	D8_T1_DAP19_Drought_P8	8	1	19	Drought	8	D8_T1_DAP19_Drought_P8
78	WYLE-00601	G8_T1_D_P9	D8_T1_DAP19_Drought_P9	8	1	19	Drought	9	D8_T1_DAP19_Drought_P9
79	WYLE-00709	G8_T2_C_P1	D8_T2_DAP28_Control_P1	8	2	28	Control	1	D8_T2_DAP28_Control_P1
80	WYLE-00602	G8_T2_C_P2	D8_T2_DAP28_Control_P2	8	2	28	Control	2	D8_T2_DAP28_Control_P2
81	WYLE-00638	G8_T2_C_P3	D8_T2_DAP28_Control_P3	8	2	28	Control	3	D8_T2_DAP28_Control_P3
88	WYLE-00675	G8_T2_D_P1	D8_T2_DAP28_Drought_P1	8	2	28	Drought	1	D8_T2_DAP28_Drought_P1
89	WYLE-00712	G8_T2_D_P2	D8_T2_DAP28_Drought_P2	8	2	28	Drought	2	D8_T2_DAP28_Drought_P2
90	WYLE-00604	G8_T2_D_P3	D8_T2_DAP28_Drought_P3	8	2	28	Drought	3	D8_T2_DAP28_Drought_P3
91	WYLE-00640	G8_T2_D_P4	D8_T2_DAP28_Drought_P4	8	2	28	Drought	4	D8_T2_DAP28_Drought_P4
92	WYLE-00676	G8_T2_D_P5	D8_T2_DAP28_Drought_P5	8	2	28	Drought	5	D8_T2_DAP28_Drought_P5
93	WYLE-00713	G8_T2_D_P6	D8_T2_DAP28_Drought_P6	8	2	28	Drought	6	D8_T2_DAP28_Drought_P6
94	WYLE-00605	G8_T2_D_P7	D8_T2_DAP28_Drought_P7	8	2	28	Drought	7	D8_T2_DAP28_Drought_P7
95	WYLE-00641	G8_T2_D_P8	D8_T2_DAP28_Drought_P8	8	2	28	Drought	8	D8_T2_DAP28_Drought_P8
96	WYLE-00677	G8_T2_D_P9	D8_T2_DAP28_Drought_P9	8	2	28	Drought	9	D8_T2_DAP28_Drought_P9
97	WYLE-00606	G9_T0_C_P1	D9_T0_DAP14_Control_P1	9	0	14	Control	1	D9_T0_DAP14_Control_P1
98	WYLE-00642	G9_T0_C_P2	D9_T0_DAP14_Control_P2	9	0	14	Control	2	D9_T0_DAP14_Control_P2
99	WYLE-00678	G9_T0_C_P3	D9_T0_DAP14_Control_P3	9	0	14	Control	3	D9_T0_DAP14_Control_P3
100	WYLE-00714	G9_T0_C_P4	D9_T0_DAP14_Control_P4	9	0	14	Control	4	D9_T0_DAP14_Control_P4
101	WYLE-00607	G9_T0_C_P5	D9_T0_DAP14_Control_P5	9	0	14	Control	5	D9_T0_DAP14_Control_P5
102	WYLE-00643	G9_T0_C_P6	D9_T0_DAP14_Control_P6	9	0	14	Control	6	D9_T0_DAP14_Control_P6
103	WYLE-00679	G9_T0_C_P7	D9_T0_DAP14_Control_P7	9	0	14	Control	7	D9_T0_DAP14_Control_P7
104	WYLE-00715	G9_T0_C_P8	D9_T0_DAP14_Control_P8	9	0	14	Control	8	D9_T0_DAP14_Control_P8
105	WYLE-00608	G9_T0_C_P9	D9_T0_DAP14_Control_P9	9	0	14	Control	9	D9_T0_DAP14_Control_P9
109	WYLE-00681	G9_T1_C_P1	D9_T1_DAP19_Control_P1	9	1	19	Control	1	D9_T1_DAP19_Control_P1
110	WYLE-00717	G9_T1_C_P2	D9_T1_DAP19_Control_P2	9	1	19	Control	2	D9_T1_DAP19_Control_P2
111	WYLE-00609	G9_T1_C_P3	D9_T1_DAP19_Control_P3	9	1	19	Control	3	D9_T1_DAP19_Control_P3
112	WYLE-00645	G9_T1_C_P4	D9_T1_DAP19_Control_P4	9	1	19	Control	4	D9_T1_DAP19_Control_P4
113	WYLE-00682	G9_T1_C_P5	D9_T1_DAP19_Control_P5	9	1	19	Control	5	D9_T1_DAP19_Control_P5
114	WYLE-00718	G9_T1_C_P6	D9_T1_DAP19_Control_P6	9	1	19	Control	6	D9_T1_DAP19_Control_P6
115	WYLE-00610	G9_T1_C_P7	D9_T1_DAP19_Control_P7	9	1	19	Control	7	D9_T1_DAP19_Control_P7
116	WYLE-00646	G9_T1_C_P8	D9_T1_DAP19_Control_P8	9	1	19	Control	8	D9_T1_DAP19_Control_P8
117	WYLE-00683	G9_T1_C_P9	D9_T1_DAP19_Control_P9	9	1	19	Control	9	D9_T1_DAP19_Control_P9
118	WYLE-00647	G9_T1_D_P1	D9_T1_DAP19_Drought_P1	9	1	19	Drought	1	D9_T1_DAP19_Drought_P1
119	WYLE-00684	G9_T1_D_P2	D9_T1_DAP19_Drought_P2	9	1	19	Drought	2	D9_T1_DAP19_Drought_P2
120	WYLE-00719	G9_T1_D_P3	D9_T1_DAP19_Drought_P3	9	1	19	Drought	3	D9_T1_DAP19_Drought_P3
121	WYLE-00611	G9_T1_D_P4	D9_T1_DAP19_Drought_P4	9	1	19	Drought	4	D9_T1_DAP19_Drought_P4
122	WYLE-00648	G9_T1_D_P5	D9_T1_DAP19_Drought_P5	9	1	19	Drought	5	D9_T1_DAP19_Drought_P5
123	WYLE-00685	G9_T1_D_P6	D9_T1_DAP19_Drought_P6	9	1	19	Drought	6	D9_T1_DAP19_Drought_P6
124	WYLE-00720	G9_T1_D_P7	D9_T1_DAP19_Drought_P7	9	1	19	Drought	7	D9_T1_DAP19_Drought_P7
125	WYLE-00612	G9_T1_D_P8	D9_T1_DAP19_Drought_P8	9	1	19	Drought	8	D9_T1_DAP19_Drought_P8
126	WYLE-00649	G9_T1_D_P9	D9_T1_DAP19_Drought_P9	9	1	19	Drought	9	D9_T1_DAP19_Drought_P9
127	WYLE-00613	G9_T2_C_P1	D9_T2_DAP28_Control_P1	9	2	28	Control	1	D9_T2_DAP28_Control_P1
128	WYLE-00650	G9_T2_C_P2	D9_T2_DAP28_Control_P2	9	2	28	Control	2	D9_T2_DAP28_Control_P2
129	WYLE-00686	G9_T2_C_P3	D9_T2_DAP28_Control_P3	9	2	28	Control	3	D9_T2_DAP28_Control_P3
130	WYLE-00721	G9_T2_C_P4	D9_T2_DAP28_Control_P4	9	2	28	Control	4	D9_T2_DAP28_Control_P4
131	WYLE-00614	G9_T2_C_P5	D9_T2_DAP28_Control_P5	9	2	28	Control	5	D9_T2_DAP28_Control_P5
132	WYLE-00651	G9_T2_C_P6	D9_T2_DAP28_Control_P6	9	2	28	Control	6	D9_T2_DAP28_Control_P6
133	WYLE-00687	G9_T2_C_P7	D9_T2_DAP28_Control_P7	9	2	28	Control	7	D9_T2_DAP28_Control_P7
134	WYLE-00722	G9_T2_C_P8	D9_T2_DAP28_Control_P8	9	2	28	Control	8	D9_T2_DAP28_Control_P8
135	WYLE-00615	G9_T2_C_P9	D9_T2_DAP28_Control_P9	9	2	28	Control	9	D9_T2_DAP28_Control_P9
136	WYLE-00723	G9_T2_D_P1	D9_T2_DAP28_Drought_P1	9	2	28	Drought	1	D9_T2_DAP28_Drought_P1
137	WYLE-00616	G9_T2_D_P2	D9_T2_DAP28_Drought_P2	9	2	28	Drought	2	D9_T2_DAP28_Drought_P2
138	WYLE-00652	G9_T2_D_P3	D9_T2_DAP28_Drought_P3	9	2	28	Drought	3	D9_T2_DAP28_Drought_P3
139	WYLE-00688	G9_T2_D_P4	D9_T2_DAP28_Drought_P4	9	2	28	Drought	4	D9_T2_DAP28_Drought_P4
140	WYLE-00724	G9_T2_D_P5	D9_T2_DAP28_Drought_P5	9	2	28	Drought	5	D9_T2_DAP28_Drought_P5
141	WYLE-00617	G9_T2_D_P6	D9_T2_DAP28_Drought_P6	9	2	28	Drought	6	D9_T2_DAP28_Drought_P6
142	WYLE-00653	G9_T2_D_P7	D9_T2_DAP28_Drought_P7	9	2	28	Drought	7	D9_T2_DAP28_Drought_P7
143	WYLE-00689	G9_T2_D_P8	D9_T2_DAP28_Drought_P8	9	2	28	Drought	8	D9_T2_DAP28_Drought_P8
144	WYLE-00725	G9_T2_D_P9	D9_T2_DAP28_Drought_P9	9	2	28	Drought	9	D9_T2_DAP28_Drought_P9

## Sheet: HSI_Reflectance_Spectra_Median
sample_id	Exp	T	DAP	DAT	Plant	label	401.3	404.8	408.3	411.8	415.3	418.8	422.3	425.8	429.4	432.9	436.4	439.9	443.4	446.9	450.4	453.9	457.4	460.9	464.4	468	471.5	475	478.5	482	485.5	489	492.5	496	499.5	503	506.5	510.1	513.6	517.1	520.6	524.1	527.6	531.1	534.6	538.1	541.6	545.1	548.6
D7_T0_DAP14_Control_P1	7	0	14	DAT_0	1	1	0.0248554	0.0304219	0.0419255	0.0213807	0.0190503	0.0186343	0.0184398	0.0182994	0.0185107	0.0184849	0.0184828	0.0186655	0.018838	0.0192769	0.0197796	0.0202719	0.0206092	0.0208955	0.0210364	0.0211398	0.0212004	0.021233	0.0212041	0.0212363	0.0216005	0.0219596	0.0228762	0.0242114	0.0260486	0.0287399	0.0325481	0.0380987	0.0452747	0.053847	0.0640193	0.074749	0.084785	0.0934388	0.0995653	0.103654	0.10625	0.10849	0.109934
D7_T0_DAP14_Control_P2	7	0	14	DAT_0	2	1	0.027469	0.0299638	0.0447602	0.0299987	0.0287871	0.0282561	0.0282168	0.0279105	0.0280684	0.0280789	0.0279638	0.0281547	0.0283965	0.0289471	0.0297331	0.0303459	0.0309117	0.0311115	0.0315318	0.0314066	0.0313818	0.0313033	0.0314267	0.0315298	0.0315484	0.0321312	0.0332031	0.0346738	0.0366926	0.0398535	0.0441249	0.0498663	0.0573105	0.0663253	0.0767857	0.0880439	0.098583	0.107094	0.113764	0.11794	0.121028	0.12284	0.124692
D7_T0_DAP14_Control_P3	7	0	14	DAT_0	3	1	0.0254742	0.0294251	0.0456554	0.0265316	0.0259597	0.025471	0.0251497	0.025093	0.0251692	0.0250615	0.0250263	0.0252305	0.0255686	0.0260867	0.0266999	0.0272995	0.0277249	0.0279616	0.0281353	0.0281394	0.0281258	0.0281626	0.0282513	0.0281928	0.0284802	0.0290464	0.0300175	0.0316153	0.0339812	0.0370898	0.0416037	0.0479375	0.055662	0.0653126	0.0764808	0.0879674	0.0994325	0.108042	0.115136	0.119449	0.122086	0.123983	0.125531
D7_T0_DAP14_Control_P4	7	0	14	DAT_0	4	1	0.0238182	0.0331761	0.0353099	0.0222735	0.0210491	0.0200448	0.0201141	0.0199726	0.0201867	0.0201163	0.0202408	0.02019	0.020511	0.0208092	0.0212255	0.0216818	0.0220293	0.0223153	0.0224568	0.0225341	0.0224661	0.0223643	0.0225603	0.0224675	0.0227972	0.0230548	0.0238601	0.0250903	0.0268822	0.029516	0.0332178	0.0386417	0.0458269	0.0543481	0.064772	0.0755363	0.0860743	0.0950301	0.101796	0.106078	0.108687	0.110756	0.112141
D7_T0_DAP14_Control_P5	7	0	14	DAT_0	5	1	0.0279312	0.0304473	0.0447939	0.027249	0.0263547	0.0261745	0.0260616	0.0259115	0.0260743	0.0260998	0.0259431	0.0261668	0.026613	0.0272286	0.0279055	0.0285816	0.0291272	0.0295293	0.0296613	0.0298436	0.0298721	0.0297458	0.0297771	0.0297476	0.0298593	0.0304227	0.0316285	0.0330998	0.03513	0.0386405	0.0428465	0.0491651	0.0571843	0.0670663	0.0783452	0.0906498	0.102278	0.111664	0.118823	0.123845	0.126843	0.12921	0.130673
D7_T0_DAP14_Control_P6	7	0	14	DAT_0	6	1	0.0274497	0.0331503	0.0491532	0.0319608	0.031598	0.0298998	0.0299044	0.0294883	0.0299286	0.0297284	0.0296544	0.0296777	0.0300118	0.0306111	0.0313047	0.0319646	0.0322296	0.0325668	0.0327494	0.0327953	0.0326995	0.0326541	0.0326881	0.0327895	0.0330702	0.0338116	0.034923	0.0367413	0.0391881	0.0426933	0.0475637	0.054171	0.0626525	0.0724013	0.0842786	0.0968731	0.108249	0.1179	0.124846	0.129485	0.132367	0.134475	0.136038
D7_T0_DAP14_Control_P7	7	0	14	DAT_0	7	1	0.027027	0.0344828	0.0490196	0.0246901	0.0257196	0.0245522	0.0245676	0.0244332	0.0247529	0.0247155	0.0246559	0.0247676	0.024998	0.0254455	0.0258796	0.0264424	0.0269413	0.0271573	0.0272485	0.0274817	0.0272697	0.02729	0.0273288	0.0272025	0.0272605	0.0278048	0.0286433	0.0298975	0.0317503	0.0345289	0.0385579	0.0441365	0.0518458	0.0612949	0.072113	0.0842729	0.0950538	0.104238	0.111472	0.115712	0.118597	0.120621	0.122489
D7_T0_DAP14_Control_P8	7	0	14	DAT_0	8	1	0.0275591	0.0319489	0.0435414	0.030153	0.0306007	0.0304707	0.0304439	0.0300924	0.0302386	0.0303695	0.0302551	0.0303368	0.0305917	0.031057	0.0318407	0.0323171	0.0328186	0.0330156	0.0330981	0.0328238	0.0328467	0.0329186	0.0329472	0.0327517	0.0331493	0.0332827	0.0341821	0.0353643	0.0372211	0.0399931	0.0436326	0.0496908	0.0573048	0.0664641	0.0780229	0.0898816	0.101618	0.111757	0.119039	0.12398	0.127064	0.129046	0.130606
D7_T0_DAP14_Control_P9	7	0	14	DAT_0	9	1	0.0265487	0.0311419	0.0487805	0.0290404	0.024946	0.0241755	0.0238991	0.0239191	0.0240789	0.0240105	0.0241312	0.0241427	0.0243966	0.0246976	0.0254223	0.0259451	0.0263949	0.0265793	0.0267284	0.0268997	0.0267435	0.0268196	0.0267857	0.026761	0.0269553	0.027384	0.0281255	0.0292723	0.0312812	0.0339701	0.0375573	0.0429859	0.0496005	0.057971	0.0677248	0.0783655	0.0887554	0.0971986	0.103845	0.107499	0.110266	0.112492	0.113668
D7_T0_DAP14_Drought_P1	7	0	14	DAT_0	1	0	0.0290659	0.0322522	0.0475515	0.0307797	0.0289437	0.0282415	0.0282066	0.0278677	0.0279631	0.0277772	0.0277663	0.0277931	0.0281214	0.0285734	0.0292332	0.0298416	0.0303406	0.0304915	0.030763	0.0307564	0.0306297	0.0306101	0.0305915	0.0305982	0.0308563	0.0313653	0.0321123	0.0336918	0.0357871	0.038906	0.0434897	0.0496579	0.0575013	0.0671617	0.0783642	0.0901483	0.101676	0.110693	0.117789	0.122173	0.125341	0.1274	0.128824
D7_T0_DAP14_Drought_P2	7	0	14	DAT_0	2	0	0.0251791	0.0303218	0.0441558	0.026122	0.0259275	0.0251396	0.0251651	0.0250908	0.0251777	0.0249858	0.0249787	0.0252679	0.0254928	0.0261992	0.0265986	0.0271628	0.0276253	0.0278393	0.028052	0.0279919	0.0279474	0.0280113	0.0278132	0.0280568	0.0282081	0.0286391	0.0293703	0.0308115	0.0329937	0.0363915	0.0405415	0.0466589	0.0541576	0.0638057	0.074552	0.0859197	0.0971476	0.106076	0.113043	0.117457	0.120623	0.122434	0.124208
D7_T0_DAP14_Drought_P3	7	0	14	DAT_0	3	0	0.0256556	0.0337462	0.0498295	0.0287519	0.0284752	0.0276495	0.0278693	0.0278094	0.0278563	0.0278584	0.0279341	0.0280513	0.0283025	0.0286031	0.0291261	0.0296201	0.0299176	0.0300655	0.0301362	0.0302684	0.0300781	0.0302606	0.0302631	0.0301788	0.0304574	0.0306475	0.0313288	0.0326344	0.0345848	0.0373382	0.0412434	0.0468721	0.0546594	0.0645411	0.0759746	0.0882842	0.100108	0.10969	0.116695	0.121493	0.12458	0.12677	0.128357
D7_T0_DAP14_Drought_P4	7	0	14	DAT_0	4	0	0.0306408	0.0558366	0.045588	0.0261817	0.0260471	0.0252554	0.0255411	0.0253394	0.0255017	0.025437	0.025447	0.0256379	0.0259244	0.0263741	0.0269791	0.0276842	0.0281816	0.028375	0.0284649	0.0286048	0.028628	0.0286394	0.0285453	0.0285241	0.0288338	0.0291197	0.0303	0.0317794	0.0340193	0.0370315	0.0414585	0.047148	0.0545794	0.063978	0.0745308	0.086161	0.0971376	0.105996	0.112885	0.117163	0.120248	0.122231	0.123962
D7_T0_DAP14_Drought_P5	7	0	14	DAT_0	5	0	0.029581	0.0371518	0.0492808	0.0287859	0.027182	0.0263371	0.0261645	0.0259952	0.02609	0.026076	0.0259932	0.0261679	0.0264841	0.0269091	0.0274839	0.0278751	0.0283429	0.0287444	0.0288891	0.0289257	0.0289218	0.0289892	0.0290271	0.0290181	0.0292996	0.0297986	0.0310138	0.0325214	0.0348973	0.0379541	0.0426326	0.0486693	0.0565235	0.0662507	0.0778057	0.0898671	0.101416	0.111072	0.118012	0.122823	0.12584	0.127919	0.129847
D7_T0_DAP14_Drought_P6	7	0	14	DAT_0	6	0	0.0289425	0.0352772	0.0508617	0.0315994	0.0293937	0.0287844	0.0287438	0.0284279	0.0286401	0.0286179	0.028559	0.0286456	0.0290929	0.0295417	0.0299508	0.0305939	0.0311447	0.0312723	0.0312877	0.0314035	0.0313564	0.0313526	0.0312715	0.0312845	0.0316072	0.0318612	0.0331109	0.0346216	0.0368831	0.0400678	0.0446453	0.0508684	0.0590402	0.0691405	0.0810026	0.0933999	0.105233	0.114795	0.122382	0.127009	0.130089	0.132175	0.133838
D7_T0_DAP14_Drought_P7	7	0	14	DAT_0	7	0	0.0271837	0.0314134	0.049778	0.0379948	0.0374694	0.0374075	0.0376512	0.0379306	0.0382642	0.0381987	0.0386575	0.0391922	0.039846	0.0404953	0.0416874	0.0426459	0.043805	0.0442582	0.0448467	0.0451207	0.0450854	0.0454319	0.0450206	0.0450144	0.0457374	0.0464395	0.0483192	0.0497357	0.0524824	0.0568752	0.0620853	0.0696657	0.0792611	0.0902384	0.102952	0.115092	0.127411	0.137465	0.144792	0.150022	0.152724	0.155663	0.157247
D7_T0_DAP14_Drought_P8	7	0	14	DAT_0	8	0	0.0251485	0.0323425	0.0481562	0.0233951	0.0216523	0.0216119	0.0212694	0.0213488	0.0216091	0.0214133	0.0214596	0.0216597	0.0218272	0.0223882	0.0228002	0.0233689	0.0238523	0.0239253	0.0242856	0.0242261	0.0243151	0.0243656	0.0243253	0.0244159	0.0245266	0.0249738	0.0257094	0.0271535	0.0287934	0.031328	0.0350613	0.0401623	0.0469977	0.0553322	0.0650011	0.0749781	0.0848155	0.0932985	0.0991434	0.103106	0.105958	0.10755	0.109168
D7_T0_DAP14_Drought_P9	7	0	14	DAT_0	9	0	0.0292061	0.0371587	0.05433	0.0333381	0.0333987	0.0331078	0.0332235	0.0332318	0.0332813	0.033307	0.0334065	0.0334058	0.0337463	0.0342895	0.0351199	0.0358427	0.0364374	0.0366767	0.0369476	0.0371793	0.0370178	0.0369489	0.0369267	0.0369607	0.0372069	0.0376412	0.038632	0.0407061	0.0431993	0.0469364	0.0522125	0.0591904	0.0683921	0.0794454	0.092219	0.105282	0.117194	0.127344	0.13472	0.139559	0.14295	0.145319	0.146818
D7_T1_DAP19_Control_P1	7	1	19	DAT_5	1	1	0.0342286	0.0386335	0.0337818	0.0243299	0.0217009	0.0208122	0.0205153	0.0206114	0.0205341	0.0204675	0.0204333	0.0205862	0.0207136	0.0208921	0.0211823	0.0216242	0.0217618	0.0219143	0.0219615	0.0219423	0.0219845	0.0219551	0.0218748	0.0219714	0.0220301	0.0223259	0.0225312	0.0233558	0.0243397	0.0260439	0.0284367	0.0319677	0.0365192	0.0425293	0.0498347	0.0578497	0.0656752	0.0723469	0.0773518	0.0806887	0.0828673	0.0843978	0.085643
D7_T1_DAP19_Control_P2	7	1	19	DAT_5	2	1	0.0321933	0.0375726	0.0438309	0.0305191	0.0251654	0.0245249	0.0244161	0.0245358	0.0245145	0.0243345	0.0243439	0.0244523	0.0245787	0.0249054	0.0253366	0.0257569	0.0260417	0.0261603	0.026256	0.0262798	0.0261843	0.0261074	0.0261038	0.0261403	0.0261944	0.0264919	0.0269561	0.0278337	0.0291188	0.0312694	0.0341114	0.0382415	0.0435008	0.050223	0.0583172	0.0671421	0.0756034	0.0828915	0.0884174	0.092121	0.0946259	0.0962301	0.0975265
D7_T1_DAP19_Control_P3	7	1	19	DAT_5	3	1	0.0319728	0.0383565	0.0428352	0.0246819	0.0219429	0.0209034	0.0208005	0.0207938	0.0208639	0.0208162	0.0207411	0.0209287	0.0211402	0.0213775	0.021699	0.022077	0.0223139	0.0224146	0.0225335	0.0225612	0.0225133	0.0224685	0.0224806	0.0225213	0.022556	0.0230427	0.023281	0.0241718	0.0252406	0.0271333	0.0298052	0.033594	0.0385195	0.0452178	0.0532851	0.0620328	0.0704705	0.0776487	0.0830331	0.086698	0.0889802	0.0904883	0.0918731
D7_T1_DAP19_Control_P4	7	1	19	DAT_5	4	1	0.0320767	0.0402699	0.0333841	0.0239477	0.0207023	0.019934	0.0198892	0.0199506	0.0199182	0.0198441	0.0198047	0.0200044	0.02013	0.020355	0.0207249	0.0211648	0.0214202	0.02157	0.0216558	0.0216389	0.0216158	0.0216716	0.0216628	0.0217222	0.021782	0.0222409	0.0227037	0.0236049	0.0249171	0.0269253	0.029696	0.0336365	0.0385876	0.0452674	0.0531656	0.061744	0.0702172	0.0774865	0.0827287	0.0862557	0.0885569	0.0901427	0.0914624
D7_T1_DAP19_Control_P5	7	1	19	DAT_5	5	1	0.0321964	0.0346441	0.0439419	0.0244164	0.0219743	0.0211104	0.020964	0.0210529	0.0210601	0.0209103	0.0209681	0.0209864	0.0211717	0.021348	0.0217791	0.0222341	0.0224616	0.0226307	0.02272	0.0226855	0.0226958	0.0226803	0.0226559	0.0226575	0.022629	0.0229966	0.023313	0.0241837	0.0253284	0.0271568	0.0297197	0.033416	0.0382618	0.0448833	0.052656	0.0612896	0.0698874	0.0772692	0.0828339	0.0866502	0.0892818	0.0907873	0.0924099
D7_T1_DAP19_Control_P6	7	1	19	DAT_5	6	1	0.0349929	0.0410693	0.0243229	0.0218688	0.0201019	0.0194445	0.0193619	0.0194889	0.0193496	0.0193278	0.0193572	0.0194673	0.0196122	0.0198292	0.0202371	0.020653	0.020862	0.0210113	0.0211459	0.0211134	0.0210721	0.0210798	0.0211181	0.021094	0.0212007	0.0215363	0.0219071	0.0226485	0.0237854	0.0256258	0.0281892	0.0318361	0.036625	0.0429605	0.0506753	0.0591082	0.067103	0.073991	0.0790724	0.0824664	0.0847751	0.086221	0.0875527
D7_T1_DAP19_Control_P7	7	1	19	DAT_5	7	1	0.0362694	0.0412844	0.047541	0.0327422	0.0283859	0.0273088	0.027307	0.0272351	0.0272398	0.0271031	0.0270797	0.027065	0.0272215	0.0272599	0.0277229	0.0280987	0.0283286	0.0284319	0.0285915	0.0285076	0.028421	0.0283937	0.0284778	0.0282169	0.0282992	0.028741	0.0289952	0.0299784	0.0312651	0.0332922	0.0361337	0.040281	0.0457868	0.0528503	0.0613518	0.0707584	0.0796283	0.0874092	0.093097	0.0967993	0.0991611	0.101047	0.102375
D7_T1_DAP19_Control_P8	7	1	19	DAT_5	8	1	0.0365854	0.083871	0.0444763	0.0319676	0.0276287	0.0263011	0.0260692	0.0259825	0.0260437	0.0258957	0.0259259	0.0259832	0.0261804	0.0264417	0.0268677	0.0273635	0.0276266	0.0277175	0.0277359	0.0277965	0.0277432	0.0276327	0.0275846	0.0276305	0.0276408	0.0279224	0.0282828	0.0291926	0.0304625	0.0325047	0.0352805	0.0392841	0.0445445	0.0515705	0.0600827	0.0695096	0.078776	0.086696	0.0929502	0.0970311	0.0997945	0.101582	0.103198
D7_T1_DAP19_Control_P9	7	1	19	DAT_5	9	1	0.0330189	0.037037	0.0198556	0.0200647	0.0169867	0.0160837	0.0162154	0.016391	0.0164041	0.0163007	0.0164495	0.0165153	0.0166359	0.0167941	0.017123	0.0174795	0.0175417	0.0176298	0.0177722	0.0176905	0.0177343	0.017743	0.0177652	0.0176869	0.0177632	0.0179548	0.0181908	0.0187937	0.0195653	0.0209353	0.0228608	0.0254484	0.0289304	0.0335929	0.0394808	0.0459734	0.0524852	0.0580878	0.0622658	0.0651393	0.067051	0.0682375	0.0693324
D7_T1_DAP19_Drought_P1	7	1	19	DAT_5	1	0	0.0346025	0.0403758	0.0460694	0.0287307	0.0253893	0.0245624	0.0244715	0.024698	0.0246339	0.0246886	0.0246607	0.0247757	0.0248638	0.0252022	0.0254247	0.0256898	0.0258718	0.0259516	0.0259359	0.0258197	0.0259012	0.0257653	0.0258203	0.0257428	0.0258433	0.0261684	0.0262456	0.0268531	0.027507	0.0286706	0.0303225	0.0327372	0.0358692	0.0404082	0.0460556	0.0525159	0.0590073	0.0647766	0.0689711	0.0717551	0.0736843	0.0749652	0.0759681
D7_T1_DAP19_Drought_P2	7	1	19	DAT_5	2	0	0.0633255	0.0603596	0.0445677	0.032472	0.0307389	0.0296146	0.0297103	0.0299254	0.0299966	0.0300122	0.0300222	0.0302553	0.0304054	0.0305468	0.0309598	0.0312356	0.0314012	0.0314114	0.031436	0.0313932	0.0313461	0.0312669	0.0312733	0.0311686	0.0309983	0.031309	0.0313962	0.0318586	0.0326817	0.0340138	0.0359588	0.0385698	0.0420772	0.0469541	0.0531444	0.0602369	0.0673245	0.0734511	0.0782828	0.0815288	0.0836223	0.0849896	0.0863021
D7_T1_DAP19_Drought_P3	7	1	19	DAT_5	3	0	0.0345394	0.0421718	0.0489693	0.0327025	0.0298004	0.0291344	0.0289464	0.0292141	0.0293077	0.0292336	0.0293168	0.0294546	0.0295639	0.0297792	0.0301861	0.0305918	0.0307715	0.0308498	0.0308655	0.0309045	0.0308976	0.0308052	0.0307032	0.0307526	0.0308075	0.0311314	0.031333	0.032108	0.0331025	0.034592	0.0366657	0.0396357	0.0439132	0.0497616	0.056724	0.0647736	0.0727736	0.0796142	0.0845999	0.0879518	0.0900322	0.0916488	0.0928877
D7_T1_DAP19_Drought_P4	7	1	19	DAT_5	4	0	0.0666803	0.0657605	0.0463228	0.036815	0.0331973	0.0322363	0.0322162	0.0323867	0.0324532	0.0324913	0.0324632	0.0326014	0.0327431	0.0330023	0.0333019	0.0337186	0.033856	0.0338606	0.0338985	0.0338288	0.033784	0.0336646	0.0335342	0.0334892	0.0333721	0.0336652	0.0338101	0.0344073	0.035277	0.036716	0.0388686	0.0418418	0.0457049	0.0512256	0.0579694	0.0657269	0.0732951	0.0800696	0.0851421	0.0885479	0.0907824	0.092268	0.0935743
D7_T1_DAP19_Drought_P5	7	1	19	DAT_5	5	0	0.0673623	0.0689707	0.0480128	0.0378082	0.0335082	0.0327006	0.0327582	0.0329326	0.0328932	0.032809	0.032815	0.0329433	0.033178	0.0333532	0.0336621	0.0339304	0.0341233	0.0342255	0.034205	0.0341693	0.0341352	0.03406	0.0339969	0.0339472	0.0339519	0.0342405	0.0345275	0.0353275	0.0363163	0.0379789	0.0403161	0.0436911	0.0481825	0.0543904	0.0618963	0.0701528	0.0784118	0.0856577	0.0910354	0.0944523	0.0968499	0.0984928	0.099813
D7_T1_DAP19_Drought_P6	7	1	19	DAT_5	6	0	0.0363561	0.0425484	0.0473389	0.0303995	0.0276564	0.0267273	0.0266371	0.0268611	0.0268251	0.0269191	0.0268899	0.0270057	0.0272839	0.0274481	0.02781	0.0281405	0.0283399	0.028404	0.0284606	0.0284646	0.0284273	0.0284206	0.0284506	0.0283939	0.0283672	0.0287154	0.0289188	0.0295079	0.0303794	0.0316393	0.0334583	0.0362594	0.0398169	0.0448761	0.0508316	0.0578002	0.0648543	0.0709963	0.0755961	0.0785724	0.0805917	0.0819902	0.0829923
D7_T1_DAP19_Drought_P7	7	1	19	DAT_5	7	0	0.0392787	0.0622659	0.0462266	0.0345351	0.0308549	0.029919	0.0300719	0.0302459	0.0304049	0.0303585	0.0304736	0.0307787	0.0309195	0.0312184	0.0316886	0.0321317	0.0323092	0.0323453	0.0325101	0.0323649	0.0323512	0.0322933	0.0323736	0.0324509	0.032427	0.0328182	0.033161	0.0341753	0.0351931	0.037063	0.0397381	0.0433629	0.0480294	0.0544006	0.0622563	0.0707336	0.079114	0.086513	0.0919433	0.0955853	0.0980442	0.0994924	0.100999
D7_T1_DAP19_Drought_P8	7	1	19	DAT_5	8	0	0.0424869	0.0642872	0.0487038	0.0362627	0.0341875	0.0333337	0.0335024	0.0337768	0.0337477	0.0338688	0.0338879	0.0341249	0.0342906	0.0345492	0.0348203	0.0352442	0.0354794	0.0356464	0.0356712	0.0356083	0.0355243	0.0354801	0.035422	0.0354951	0.0354112	0.0357533	0.036032	0.0368665	0.0378439	0.0395006	0.0417158	0.0448843	0.0491182	0.0549657	0.0619005	0.0697118	0.0777554	0.0844666	0.0896239	0.0929797	0.0952207	0.0965325	0.0979509
D7_T1_DAP19_Drought_P9	7	1	19	DAT_5	9	0	0.0400637	0.0497076	0.0512337	0.0389524	0.036231	0.0353577	0.035504	0.035574	0.0356654	0.0356323	0.0356498	0.0357636	0.0358853	0.0361958	0.0365399	0.0368234	0.0370221	0.0370831	0.0371076	0.0370095	0.0369964	0.0369044	0.0368989	0.0368618	0.0369529	0.0371354	0.037344	0.0379895	0.0388828	0.0403124	0.0424212	0.0453495	0.049334	0.0547986	0.0615196	0.069217	0.0767684	0.0832207	0.0881332	0.0912801	0.0933885	0.0947917	0.0958609
D7_T2_DAP28_Control_P1	7	2	28	DAT_14	1	1	0.0430108	0.0343511	0.0176565	0.0056266	0.00598043	0.00562756	0.00551133	0.00562306	0.00559688	0.00559385	0.0056512	0.00561374	0.00565824	0.00576907	0.00575002	0.00583712	0.00592936	0.00590383	0.00585455	0.0058544	0.0057982	0.00587481	0.00586352	0.0058318	0.0059283	0.00592377	0.00583285	0.00579744	0.00601368	0.00633921	0.00678515	0.00724741	0.00828004	0.00959045	0.0112227	0.0131452	0.0150152	0.0166462	0.0179466	0.0187379	0.0191635	0.0196454	0.019914
D7_T2_DAP28_Control_P2	7	2	28	DAT_14	2	1	0.0367347	0.0296053	0.0162963	0.0124378	0.00853719	0.00746392	0.00761692	0.00763669	0.00764424	0.00764418	0.00764823	0.00766341	0.00768704	0.00774922	0.00780021	0.00786478	0.00792006	0.00793481	0.00781552	0.00785757	0.00780444	0.00787381	0.00778311	0.00778701	0.00788221	0.00780151	0.00767195	0.00770848	0.00787033	0.00823327	0.00873928	0.00933097	0.0104522	0.0119226	0.0138911	0.0161188	0.0183758	0.0204431	0.0220706	0.0231648	0.0237804	0.0243227	0.0246935
D7_T2_DAP28_Control_P3	7	2	28	DAT_14	3	1	0.0396825	0.0328947	0.018315	0.0127971	0.00982143	0.00928662	0.00926039	0.00939401	0.00940713	0.00938854	0.00938239	0.00936208	0.00941236	0.00953788	0.00960899	0.00976004	0.00992369	0.00992687	0.00986002	0.00986852	0.00985422	0.00989062	0.00993084	0.00984509	0.00987131	0.00994955	0.00985439	0.00993717	0.0102031	0.0106773	0.0113468	0.0122828	0.013731	0.0156702	0.0181474	0.0210919	0.0240205	0.0266302	0.028597	0.0300044	0.0307595	0.0314943	0.0320311
D7_T2_DAP28_Control_P4	7	2	28	DAT_14	4	1	0.0424528	0.0343348	0.0202312	0.0136836	0.0118709	0.0108767	0.0107461	0.0108478	0.010847	0.0108566	0.0108473	0.0108077	0.0108704	0.0109681	0.0110273	0.0111986	0.0113445	0.0114161	0.0112471	0.0112715	0.0112901	0.0113126	0.0112845	0.0112208	0.0112491	0.0113044	0.011203	0.0113258	0.0116025	0.0120322	0.0126899	0.0137763	0.0153667	0.0174845	0.0202338	0.0234722	0.0267035	0.0296027	0.0318127	0.0333914	0.0343243	0.0351901	0.0357143
D7_T2_DAP28_Control_P5	7	2	28	DAT_14	5	1	0.0367347	0.029316	0.0164425	0.012565	0.00878356	0.008545	0.00815511	0.00842179	0.0084028	0.00839848	0.00845055	0.00843054	0.00845496	0.008552	0.0085658	0.00869981	0.00877225	0.00880641	0.00868221	0.00869116	0.00866801	0.00872085	0.00869687	0.00860596	0.00859274	0.00856044	0.00839571	0.00840815	0.00853857	0.00879713	0.00920109	0.00978258	0.0107318	0.0120809	0.0138422	0.0157743	0.0177577	0.0195216	0.0209491	0.0219924	0.0225004	0.0230337	0.023396
D7_T2_DAP28_Control_P6	7	2	28	DAT_14	6	1	0.046729	0.0364372	0.0193322	0.00891266	0.0100091	0.00958174	0.00947261	0.00964249	0.00968149	0.00965006	0.0096681	0.00971763	0.00972973	0.00981262	0.00985761	0.00995484	0.0101275	0.0100589	0.00996253	0.00996245	0.0100102	0.0100179	0.00993672	0.00988794	0.00994479	0.00993618	0.00976167	0.00968933	0.00983478	0.0102106	0.0107154	0.0114181	0.0126536	0.0143641	0.0164125	0.0189062	0.0213465	0.0235831	0.0252224	0.0264003	0.0269547	0.0276311	0.0280894
D7_T2_DAP28_Control_P7	7	2	28	DAT_14	7	1	0.0416667	0.0340909	0.0198556	0.0140781	0.012035	0.0110174	0.0109537	0.0110967	0.0112001	0.0111405	0.011177	0.0111552	0.0111883	0.011275	0.0113003	0.0114571	0.0116131	0.0115989	0.0115289	0.0115911	0.0115592	0.0116024	0.0115177	0.0114335	0.0114808	0.0114018	0.0112622	0.0113091	0.0115121	0.0119202	0.0124801	0.0133134	0.0147844	0.016662	0.0191202	0.0220442	0.0249918	0.0275509	0.0295167	0.0309221	0.0316486	0.0324146	0.0330016
D7_T2_DAP28_Control_P8	7	2	28	DAT_14	8	1	0.0379747	0.0302013	0.0169753	0.0134228	0.0114492	0.0102113	0.00997414	0.0101286	0.0101626	0.0102224	0.0102033	0.0102732	0.0103414	0.0103659	0.0104147	0.0105259	0.0106345	0.0105783	0.0104933	0.0105087	0.0105087	0.0104803	0.0104531	0.0103979	0.0104277	0.0103194	0.0102549	0.0101762	0.0103414	0.0105905	0.0111098	0.0117086	0.0128651	0.0143094	0.0163071	0.0187677	0.0212882	0.0235679	0.0253803	0.0265906	0.0273296	0.0279124	0.0284234
D7_T2_DAP28_Control_P9	7	2	28	DAT_14	9	1	0.0456853	0.0358423	0.0191939	0.00950735	0.00932129	0.0086597	0.00856312	0.00867326	0.00873743	0.00873066	0.00882308	0.00880445	0.00883831	0.00894622	0.00897269	0.00907812	0.00916149	0.00909178	0.00906252	0.0091128	0.00909305	0.00912374	0.0090421	0.00894389	0.00903258	0.00902139	0.00884479	0.00878977	0.00902279	0.00929688	0.00969947	0.0101788	0.0112859	0.0126686	0.0144249	0.016481	0.0185003	0.0202755	0.0216104	0.0225332	0.0230232	0.0234791	0.0238473
D7_T2_DAP28_Drought_P1	7	2	28	DAT_14	1	0	0.0401606	0.0319149	0.019697	0.0143452	0.0143563	0.0128205	0.0129036	0.0131162	0.0131832	0.0132409	0.013256	0.0132754	0.0133481	0.01347	0.0135641	0.0137369	0.0138731	0.0139323	0.0138045	0.013865	0.0138354	0.0138694	0.0137784	0.0137147	0.0137181	0.0137218	0.0135684	0.013544	0.0137775	0.0141447	0.0148358	0.0157336	0.017268	0.0192873	0.0219068	0.0249739	0.0282609	0.0312092	0.033542	0.0351287	0.0360897	0.0368495	0.0375111
D7_T2_DAP28_Drought_P2	7	2	28	DAT_14	2	0	0.0460251	0.0361011	0.0195382	0.0151515	0.0133283	0.0126111	0.0126986	0.0128182	0.0129861	0.0129947	0.013093	0.0131496	0.0132469	0.0133993	0.0134863	0.0136837	0.0138424	0.0138183	0.0137625	0.0138234	0.013812	0.0138531	0.0137958	0.013778	0.0137699	0.0137903	0.0137206	0.0137695	0.0140634	0.0144934	0.0152876	0.016247	0.0178595	0.0199107	0.022408	0.0255382	0.0285088	0.0311846	0.0332333	0.0345646	0.0354088	0.0361313	0.0366664
D7_T2_DAP28_Drought_P3	7	2	28	DAT_14	3	0	0.0486486	0.0394737	0.0280899	0.0231516	0.0205576	0.0199981	0.0200077	0.0202103	0.0203651	0.0203401	0.020374	0.0203824	0.0204567	0.0206042	0.0206552	0.0209681	0.0211944	0.0211635	0.0210871	0.0211088	0.0211268	0.0211166	0.0210508	0.0209154	0.0209805	0.0208047	0.0207508	0.0208241	0.0211734	0.021744	0.0226346	0.0240081	0.0260705	0.0289176	0.0324459	0.0367894	0.041185	0.0451315	0.0480909	0.0501045	0.0513722	0.0524384	0.0533586
D7_T2_DAP28_Drought_P4	7	2	28	DAT_14	4	0	0.0468085	0.0365448	0.0246533	0.020345	0.0171866	0.0161487	0.0161115	0.0162475	0.0163835	0.0164	0.0164848	0.0165759	0.0167461	0.0168855	0.0169839	0.017126	0.0173315	0.0173345	0.017301	0.0172964	0.0173082	0.0173682	0.0172999	0.0172965	0.0173378	0.0173163	0.0173103	0.0173674	0.0177572	0.0183282	0.0191469	0.0203487	0.022315	0.0249744	0.0283428	0.0323511	0.0363514	0.0399239	0.0427564	0.0446043	0.0457678	0.0468717	0.0475754
D7_T2_DAP28_Drought_P5	7	2	28	DAT_14	5	0	0.0425532	0.0354839	0.0443425	0.0228789	0.0215586	0.0205982	0.0206061	0.0208565	0.0209697	0.0209706	0.0211098	0.0211677	0.0212903	0.0214151	0.0215784	0.0217703	0.0219598	0.0220126	0.0219993	0.0219647	0.0219633	0.0219985	0.0218928	0.0218198	0.0218069	0.021754	0.0215545	0.0216477	0.0219048	0.0224611	0.0232579	0.0244614	0.0264113	0.0289053	0.0321675	0.03603	0.0401535	0.0437931	0.0467172	0.0488132	0.0500598	0.0511017	0.0519076
D7_T2_DAP28_Drought_P6	7	2	28	DAT_14	6	0	0.0543478	0.0416667	0.045677	0.0266121	0.0244755	0.0234471	0.0232717	0.0234692	0.0235747	0.0236277	0.0235709	0.023629	0.0237366	0.0239078	0.0240978	0.0242918	0.0244996	0.0245588	0.0244831	0.0245536	0.0245513	0.0245642	0.0245336	0.0245184	0.0245845	0.0245737	0.0245593	0.0247205	0.0252459	0.026063	0.0272205	0.0288919	0.0314682	0.0348615	0.0393703	0.0444545	0.0497009	0.0542626	0.0576758	0.0600554	0.0613698	0.0626163	0.0635748
D7_T2_DAP28_Drought_P7	7	2	28	DAT_14	7	0	0.0438247	0.0364238	0.0439394	0.0232452	0.0218656	0.0214138	0.0213308	0.0216145	0.0217217	0.0218003	0.0219288	0.0219982	0.0222188	0.0225681	0.0228521	0.0232379	0.0235169	0.0235874	0.023626	0.0235717	0.0235518	0.0235823	0.0236226	0.0235861	0.0237373	0.0238615	0.0240955	0.0245001	0.025445	0.0267272	0.0285158	0.0312331	0.0349863	0.0398487	0.046088	0.0530882	0.0600171	0.0661441	0.0707074	0.0738633	0.0758653	0.0774254	0.0785675
D7_T2_DAP28_Drought_P8	7	2	28	DAT_14	8	0	0.0466321	0.038961	0.0446154	0.0275482	0.0250186	0.0247031	0.0247123	0.0250322	0.0253104	0.0253978	0.0256009	0.025643	0.025834	0.0259529	0.0262318	0.0265347	0.0267231	0.0267918	0.0266994	0.0267429	0.026773	0.0268563	0.026852	0.0267455	0.0268439	0.0268164	0.0269283	0.0270844	0.0275113	0.0282117	0.0292134	0.0306902	0.0327987	0.0357947	0.0394305	0.0438049	0.048352	0.0524651	0.0556111	0.0577231	0.0590179	0.0602103	0.06115
D7_T2_DAP28_Drought_P9	7	2	28	DAT_14	9	0	0.0514019	0.0394089	0.028103	0.0236258	0.0221209	0.0214994	0.0215504	0.0217089	0.0218551	0.0219282	0.0220467	0.0220432	0.0221705	0.0223795	0.0224742	0.0227327	0.0229503	0.022939	0.0228605	0.0228846	0.022861	0.0229511	0.0228414	0.0228367	0.0228813	0.0228404	0.0227991	0.0228629	0.0233117	0.0239858	0.0250665	0.0264596	0.0287668	0.0318756	0.0357093	0.0402912	0.0447666	0.0487313	0.0518623	0.0540298	0.0552942	0.05641	0.0571964
D8_T0_DAP14_Control_P1	8	0	14	DAT_0	1	1	0.0581845	0.0515581	0.0276592	0.0237736	0.0219396	0.0218556	0.0215362	0.0218215	0.021706	0.0216513	0.0216948	0.0217666	0.0221229	0.0225776	0.0230968	0.0236279	0.0239582	0.0242183	0.0244166	0.0242783	0.0242176	0.0241642	0.0244844	0.0245022	0.0246115	0.0251712	0.0260358	0.0276186	0.0294495	0.0326821	0.0367601	0.0419039	0.0493375	0.0583103	0.0685641	0.0795775	0.0893274	0.0977401	0.104079	0.107878	0.110683	0.11239	0.113884
D8_T0_DAP14_Control_P2	8	0	14	DAT_0	2	1	0.049524	0.0400777	0.0336486	0.0219912	0.0199174	0.019857	0.019956	0.0201049	0.0200737	0.0202363	0.0201615	0.0203017	0.0205714	0.0209215	0.0214113	0.0218749	0.0221791	0.0224431	0.0224415	0.0224703	0.0224207	0.0224198	0.0225478	0.0225658	0.0226523	0.0230675	0.0238077	0.0250037	0.0266999	0.0292193	0.0327977	0.0376874	0.0440836	0.0523739	0.0621571	0.0726123	0.0828331	0.0912244	0.0977479	0.101961	0.104823	0.10636	0.108096
D8_T0_DAP14_Control_P3	8	0	14	DAT_0	3	1	0.0593833	0.0524926	0.0370135	0.0245112	0.0229799	0.0224832	0.0223851	0.0226648	0.0226244	0.0227101	0.0227093	0.0227435	0.0230037	0.0234063	0.0239578	0.0244094	0.0248346	0.0249359	0.0250723	0.0252042	0.0251776	0.0251054	0.0252469	0.0252983	0.0254965	0.0259065	0.0268191	0.0283491	0.0304135	0.0333999	0.0376246	0.0434365	0.0506123	0.0595485	0.0702092	0.0815011	0.0918732	0.100742	0.107248	0.111753	0.114473	0.116602	0.117963
D8_T0_DAP14_Control_P4	8	0	14	DAT_0	4	1	0.0589684	0.0554846	0.0386954	0.0299465	0.0273639	0.0269568	0.0269498	0.0271405	0.0270062	0.0270206	0.0271749	0.0271521	0.0274673	0.0278344	0.0283556	0.0290251	0.0294781	0.0295869	0.0298223	0.029749	0.0296869	0.0296895	0.0300182	0.0299415	0.0300579	0.0304768	0.0315827	0.0330283	0.0353721	0.0385189	0.0432747	0.0495228	0.0578685	0.0685001	0.0808097	0.0936579	0.105872	0.115698	0.123314	0.127957	0.131389	0.133478	0.135128
D8_T0_DAP14_Control_P5	8	0	14	DAT_0	5	1	0.0507843	0.0465171	0.0465753	0.0309877	0.0294429	0.0291252	0.0291382	0.0292974	0.0291646	0.0289993	0.0289987	0.0290212	0.0294534	0.0300314	0.0306649	0.031287	0.0318314	0.0321089	0.0320639	0.0322382	0.0321765	0.0320998	0.0320296	0.0321973	0.0322888	0.0328015	0.0340143	0.0357019	0.03808	0.0416781	0.046461	0.0527492	0.0610929	0.0711128	0.0828494	0.0950492	0.106809	0.116628	0.124013	0.128757	0.131875	0.133911	0.135709
D8_T0_DAP14_Control_P6	8	0	14	DAT_0	6	1	0.0592096	0.0509517	0.0372498	0.0268001	0.0242536	0.0240831	0.0240221	0.0240685	0.023853	0.0238741	0.0239914	0.0238621	0.0243044	0.0246504	0.0252151	0.0256717	0.0260543	0.0263241	0.0263188	0.0264152	0.0262536	0.0262821	0.0264152	0.026547	0.0264838	0.0271728	0.0280192	0.0292614	0.0310954	0.0338917	0.0374185	0.0426195	0.0495337	0.0585588	0.0692758	0.0809202	0.0915653	0.100712	0.107128	0.111539	0.114231	0.116091	0.117354
D8_T0_DAP14_Control_P7	8	0	14	DAT_0	7	1	0.0609756	0.0547945	0.0292276	0.0259669	0.0235591	0.0232029	0.0234558	0.0237665	0.0235599	0.0235974	0.023812	0.0238147	0.023902	0.024332	0.0248874	0.0251597	0.0253715	0.0255011	0.0257629	0.0255643	0.025813	0.0257932	0.0258855	0.0260325	0.0260832	0.0263742	0.0274081	0.0287691	0.0308541	0.0335787	0.0378388	0.0437074	0.0509526	0.0603763	0.0709498	0.0827449	0.0936275	0.102885	0.109316	0.114237	0.116689	0.118542	0.120599
D8_T0_DAP14_Control_P8	8	0	14	DAT_0	8	1	0.0503876	0.0416667	0.0458221	0.0302499	0.0268732	0.0259419	0.0255551	0.025935	0.0256524	0.0258331	0.0260823	0.0260643	0.0263787	0.0269864	0.0276555	0.0283877	0.0288284	0.0291401	0.0293481	0.0291415	0.0292209	0.0291674	0.0293766	0.0292668	0.0294408	0.0298993	0.0311658	0.0325674	0.0350551	0.0385169	0.0429438	0.0490453	0.0568621	0.0664249	0.0773621	0.0887685	0.0993813	0.108688	0.115542	0.120126	0.123158	0.124975	0.126297
D8_T0_DAP14_Control_P9	8	0	14	DAT_0	9	1	0.0601852	0.0505837	0.0493421	0.0324875	0.0300739	0.0288509	0.028736	0.0290857	0.028926	0.0289223	0.0290578	0.0289401	0.0294047	0.0300707	0.030758	0.0314009	0.0318076	0.0320331	0.0324876	0.032419	0.0322664	0.0322918	0.0325901	0.0324757	0.0326505	0.0333947	0.0346415	0.0364939	0.0388886	0.0425337	0.0475877	0.0542273	0.0630777	0.0735544	0.0859721	0.0986669	0.110158	0.120001	0.1276	0.132543	0.135594	0.137975	0.139544
D8_T0_DAP14_Drought_P1	8	0	14	DAT_0	1	0	0.0517375	0.0428192	0.0329564	0.0187238	0.0185775	0.0183725	0.0185929	0.0186702	0.018496	0.0185853	0.0187364	0.0187875	0.0190542	0.0193584	0.0197513	0.020124	0.0206097	0.0206745	0.020839	0.0207253	0.0208297	0.0208473	0.0209273	0.020984	0.0209649	0.021436	0.0221264	0.0232905	0.0250996	0.027485	0.0308569	0.0353776	0.0418349	0.0494929	0.0587196	0.0687591	0.0779299	0.0861695	0.0917973	0.0958241	0.0984423	0.0998889	0.101468
D8_T0_DAP14_Drought_P2	8	0	14	DAT_0	2	0	0.0542117	0.0449045	0.0458514	0.0236364	0.0230069	0.0228214	0.0229551	0.0231046	0.0229224	0.022927	0.0230651	0.0231618	0.0234804	0.0237782	0.0244604	0.0250073	0.0253673	0.025522	0.0256157	0.0255999	0.0255538	0.0256344	0.0257961	0.0258221	0.0258493	0.0262397	0.027247	0.0285816	0.0305937	0.0335906	0.0376647	0.0434688	0.050885	0.0602204	0.0709597	0.0827269	0.093531	0.102854	0.109489	0.114068	0.116935	0.118592	0.12037
D8_T0_DAP14_Drought_P3	8	0	14	DAT_0	3	0	0.0545164	0.0517312	0.0489221	0.026701	0.0235094	0.0237286	0.0236282	0.0238127	0.0237649	0.0237078	0.0237466	0.023871	0.0240987	0.0245007	0.0251089	0.0257499	0.0263552	0.026491	0.0266382	0.026711	0.0267881	0.0268016	0.0269402	0.0267741	0.0269727	0.0275844	0.0288808	0.0302436	0.0326753	0.036023	0.0407639	0.047372	0.0554555	0.065488	0.0769994	0.0889599	0.0997175	0.108961	0.115697	0.120208	0.123197	0.125553	0.12731
D8_T0_DAP14_Drought_P4	8	0	14	DAT_0	4	0	0.0549018	0.0455696	0.0446682	0.0229903	0.0215889	0.0215235	0.021449	0.0217024	0.021698	0.0216989	0.0217975	0.0218406	0.0223003	0.0226077	0.0232262	0.0236779	0.0240444	0.0242872	0.0244279	0.0243728	0.0244172	0.0244668	0.0245742	0.0246121	0.0247196	0.0251577	0.0258917	0.0273734	0.0291662	0.0320789	0.0357836	0.0411754	0.0484121	0.0573696	0.0682798	0.0795138	0.0898098	0.0983223	0.105276	0.109663	0.112637	0.114523	0.116033
D8_T0_DAP14_Drought_P5	8	0	14	DAT_0	5	0	0.0545849	0.0468521	0.0337077	0.023916	0.0223689	0.0221334	0.0221523	0.0221064	0.0222171	0.0221764	0.0222546	0.0222634	0.0224312	0.0228765	0.0233617	0.0238051	0.0241714	0.0244115	0.024428	0.0245763	0.0245228	0.0244994	0.0246395	0.0247116	0.0246636	0.0252605	0.0260921	0.0274014	0.0293887	0.0323682	0.0366606	0.0422472	0.0499411	0.0593388	0.0707723	0.0826922	0.0938047	0.103052	0.109694	0.114316	0.117339	0.119399	0.121053
D8_T0_DAP14_Drought_P6	8	0	14	DAT_0	6	0	0.0594993	0.0522872	0.0385008	0.0236971	0.0208346	0.0205204	0.0204456	0.0204548	0.020554	0.0205789	0.0205474	0.0207082	0.020976	0.0212014	0.0218151	0.0221751	0.0223886	0.0225776	0.0227838	0.0227519	0.0227901	0.0228637	0.0231344	0.0230162	0.0231009	0.0236012	0.0246004	0.0258615	0.0275612	0.0306304	0.0341809	0.0394532	0.0465516	0.0553879	0.0655149	0.0765926	0.0871528	0.0958123	0.102264	0.106518	0.109281	0.111357	0.112698
D8_T0_DAP14_Drought_P7	8	0	14	DAT_0	7	0	0.0528534	0.043947	0.0342396	0.0257933	0.0222648	0.0224506	0.0221631	0.0224862	0.0224929	0.022562	0.0226387	0.0226101	0.0228956	0.0233559	0.0239489	0.0244664	0.0248441	0.0250041	0.0251272	0.025109	0.0250672	0.0251304	0.0250862	0.0251365	0.0254204	0.0255375	0.0266033	0.0276883	0.0294791	0.0320388	0.0359099	0.0410221	0.0476514	0.0563395	0.0663484	0.077175	0.0873982	0.0960332	0.102694	0.106894	0.109632	0.111261	0.113147
D8_T0_DAP14_Drought_P8	8	0	14	DAT_0	8	0	0.0551122	0.0480044	0.0486225	0.0284105	0.025909	0.0248419	0.0246558	0.0246786	0.0245557	0.0246872	0.0246224	0.0245536	0.0249493	0.0253783	0.0261747	0.0267783	0.0272834	0.0275553	0.027631	0.0275726	0.0276474	0.0277224	0.0279176	0.0279677	0.0281389	0.0284634	0.0294359	0.0311129	0.0331014	0.036186	0.0405209	0.0463226	0.05371	0.0629758	0.0737497	0.0851459	0.0958811	0.104802	0.111537	0.116182	0.118971	0.120841	0.122276
D8_T0_DAP14_Drought_P9	8	0	14	DAT_0	9	0	0.0612644	0.0537273	0.03616	0.0283202	0.0248363	0.0240713	0.0241751	0.0243794	0.0243433	0.0244645	0.0244885	0.0245469	0.0249226	0.0252747	0.025907	0.0264251	0.026669	0.0269133	0.0270645	0.0270365	0.0271178	0.0270869	0.0273219	0.0272905	0.0273858	0.0279422	0.0288738	0.0306051	0.0328047	0.036085	0.0406773	0.0469438	0.0549541	0.0647521	0.075806	0.0880179	0.0993864	0.108772	0.116131	0.120894	0.123826	0.125927	0.127704
D8_T1_DAP19_Control_P1	8	1	19	DAT_5	1	1	0.0476835	0.0496363	0.0424923	0.026384	0.0231469	0.0226529	0.0226348	0.0227244	0.0227084	0.0226679	0.0225717	0.0227073	0.022974	0.0231498	0.0235672	0.0240268	0.0243256	0.024302	0.0242931	0.0243683	0.0244583	0.024408	0.0244027	0.0243333	0.0245358	0.0247978	0.0253115	0.0262252	0.0275346	0.0295149	0.0324903	0.0367314	0.0423474	0.0496823	0.0586187	0.0682942	0.0776033	0.0854781	0.0913095	0.095119	0.0976524	0.0993938	0.100865
D8_T1_DAP19_Control_P2	8	1	19	DAT_5	2	1	0.0410922	0.0409999	0.0407555	0.026277	0.0222175	0.0217279	0.0216211	0.0218521	0.0217916	0.0217167	0.0217402	0.0217576	0.021962	0.0221928	0.022528	0.0228896	0.0231885	0.0232596	0.0232133	0.0231992	0.0232476	0.0232243	0.0231503	0.0231378	0.0231311	0.0233893	0.0238515	0.0246136	0.0258379	0.027652	0.0304198	0.0342343	0.039456	0.0459546	0.0539445	0.0626892	0.0712446	0.0785936	0.0841839	0.0879576	0.0903376	0.0919814	0.0933344
D8_T1_DAP19_Control_P3	8	1	19	DAT_5	3	1	0.0466979	0.0475042	0.0239896	0.0234642	0.019995	0.0197071	0.0196458	0.0197659	0.0197961	0.0196721	0.019696	0.0197386	0.020051	0.0202967	0.020642	0.021082	0.0213663	0.0214033	0.0213821	0.0214772	0.0215199	0.0215961	0.0214972	0.0215002	0.0217031	0.021987	0.0225277	0.0233768	0.024762	0.0265772	0.0294406	0.0334825	0.0388688	0.0457917	0.054326	0.0636049	0.0725822	0.0801785	0.0857917	0.0894328	0.091809	0.0934488	0.0948371
D8_T1_DAP19_Control_P4	8	1	19	DAT_5	4	1	0.0490798	0.0530973	0.0486111	0.0336972	0.030855	0.0306694	0.0307113	0.0310255	0.0309735	0.0309373	0.0309921	0.0309643	0.0313446	0.0315016	0.0318464	0.032363	0.0326223	0.0327068	0.0326716	0.0326805	0.032632	0.0327368	0.0325993	0.0325292	0.0326012	0.0328171	0.0332968	0.0343014	0.035934	0.0378691	0.0408263	0.0450572	0.0508897	0.0582832	0.0673884	0.0774383	0.0874762	0.0958688	0.102093	0.106158	0.108744	0.11058	0.112144
D8_T1_DAP19_Control_P5	8	1	19	DAT_5	5	1	0.0505837	0.0938511	0.0440729	0.0393487	0.0343654	0.0339632	0.0341106	0.0343451	0.0342523	0.0341603	0.0342595	0.0343611	0.0345838	0.034806	0.0351227	0.0355994	0.0358394	0.0358567	0.0356814	0.0356932	0.0357891	0.0356682	0.0356182	0.0353577	0.0353998	0.0357414	0.0361291	0.0370261	0.0380857	0.039772	0.0422991	0.0461442	0.0513126	0.0581898	0.066609	0.0758101	0.085199	0.0932417	0.0992296	0.103184	0.105749	0.107701	0.109154
D8_T1_DAP19_Control_P6	8	1	19	DAT_5	6	1	0.0494505	0.0498084	0.0484375	0.037341	0.0342274	0.034104	0.0337944	0.0339095	0.0337786	0.0337584	0.0337631	0.033815	0.0340216	0.0342495	0.0347718	0.0352747	0.0355357	0.035525	0.0354787	0.035535	0.0354975	0.0354214	0.0353825	0.035333	0.0355189	0.0358675	0.0364662	0.0375432	0.0390233	0.0411237	0.0442379	0.0485694	0.0541506	0.0616053	0.0704088	0.0801659	0.0896259	0.0979187	0.103832	0.107637	0.110138	0.111832	0.11319
D8_T1_DAP19_Control_P7	8	1	19	DAT_5	7	1	0.0490196	0.0530612	0.0509666	0.0372807	0.0358188	0.035817	0.0355597	0.0360275	0.0358943	0.0357917	0.0357098	0.0357686	0.0360245	0.0363585	0.036763	0.0371824	0.0375717	0.037597	0.0374669	0.0376144	0.0375244	0.037456	0.037368	0.037225	0.0373577	0.0376122	0.0383552	0.0395143	0.0413907	0.0440333	0.0481141	0.0537188	0.0611294	0.0707026	0.082408	0.0946561	0.106775	0.116625	0.123988	0.128975	0.132065	0.13439	0.136165
D8_T1_DAP19_Control_P8	8	1	19	DAT_5	8	1	0.0443548	0.0788644	0.042963	0.0308026	0.0264151	0.0257655	0.0255073	0.0257036	0.0256548	0.0256606	0.025712	0.0257721	0.0260044	0.0262544	0.02665	0.0270518	0.0274401	0.0275494	0.0274303	0.0275099	0.0274741	0.0274391	0.0272931	0.0271872	0.0272286	0.0276845	0.0281569	0.0291563	0.0307134	0.0328311	0.0360244	0.0404088	0.0464316	0.054004	0.0632901	0.0732038	0.0831233	0.091675	0.0979684	0.102255	0.105047	0.106797	0.108367
D8_T1_DAP19_Control_P9	8	1	19	DAT_5	9	1	0.0457143	0.0460993	0.0427729	0.0249307	0.0224129	0.0221214	0.0219785	0.02226	0.0224641	0.0223256	0.022516	0.0225255	0.0229032	0.0231584	0.0236853	0.0241857	0.024556	0.0246063	0.0247283	0.0246568	0.0246868	0.0246893	0.0246929	0.0245678	0.0247788	0.0251632	0.0258293	0.0269234	0.0286527	0.0309231	0.0343331	0.0387618	0.0448599	0.0523666	0.0616242	0.0716708	0.0813805	0.089401	0.0953233	0.0993954	0.102068	0.103854	0.105352
D8_T1_DAP19_Drought_P1	8	1	19	DAT_5	1	0	0.0422772	0.0425725	0.0310288	0.0226491	0.0202372	0.0200009	0.0198029	0.020027	0.0200806	0.0199652	0.0200289	0.0200821	0.0203054	0.0205157	0.0208623	0.0212029	0.0214705	0.0215253	0.0215293	0.0215617	0.0215873	0.0215924	0.0215257	0.0215089	0.0216136	0.0218061	0.0222895	0.0231165	0.0242734	0.0259336	0.0283454	0.0318687	0.0366048	0.0426866	0.0502423	0.0583971	0.0666222	0.0735069	0.078829	0.0823183	0.0846387	0.0861563	0.0875566
D8_T1_DAP19_Drought_P2	8	1	19	DAT_5	2	0	0.0416084	0.0432115	0.0417669	0.0238463	0.0218125	0.0214584	0.0212558	0.021424	0.0214793	0.0213915	0.021487	0.021481	0.0217482	0.0220436	0.0223589	0.0228815	0.0231423	0.0232629	0.0232186	0.0233239	0.0233009	0.0233934	0.0232411	0.0231509	0.0233272	0.0236227	0.024167	0.024942	0.026297	0.0282299	0.0310551	0.0350943	0.0402718	0.0471192	0.0554001	0.0644519	0.073204	0.0807721	0.0864615	0.0901289	0.0926401	0.094194	0.0956668
D8_T1_DAP19_Drought_P3	8	1	19	DAT_5	3	0	0.0472474	0.0529136	0.047471	0.0314834	0.0281737	0.027799	0.0277266	0.0278478	0.0278094	0.0276404	0.0276021	0.0276411	0.0279603	0.0281914	0.0287115	0.0292685	0.0296703	0.029742	0.02979	0.0298484	0.0299458	0.0298173	0.0298165	0.0297712	0.0299563	0.0304348	0.0312216	0.0325595	0.034517	0.037265	0.0412242	0.0467068	0.0540397	0.0631339	0.0737035	0.0850105	0.0958956	0.104865	0.11165	0.116167	0.11896	0.121044	0.122659
D8_T1_DAP19_Drought_P4	8	1	19	DAT_5	4	0	0.047619	0.0498084	0.0465549	0.0316964	0.0299287	0.0292837	0.0292107	0.0295972	0.0296136	0.0296002	0.0296798	0.0296499	0.0299192	0.0302215	0.0306497	0.0309788	0.0314033	0.0314139	0.0313923	0.0314193	0.0314248	0.0312872	0.0312599	0.0311599	0.0312769	0.0316522	0.0321605	0.0331504	0.034626	0.0367284	0.040091	0.0448783	0.0508835	0.0589326	0.068693	0.0795747	0.0902189	0.0990705	0.105444	0.110009	0.112768	0.114792	0.116513
D8_T1_DAP19_Drought_P5	8	1	19	DAT_5	5	0	0.0429688	0.0465839	0.0419162	0.0299252	0.0258783	0.0251394	0.0249223	0.0251207	0.0250707	0.0249476	0.0249997	0.0249983	0.0252021	0.025521	0.0259861	0.0263588	0.0266964	0.026817	0.0268009	0.0268721	0.0267465	0.0266843	0.0265736	0.0264888	0.0265948	0.0267968	0.0273473	0.0283438	0.0298811	0.0320334	0.0350971	0.0394598	0.0454545	0.0529317	0.0620865	0.0720893	0.0819583	0.0903135	0.0965281	0.100744	0.103295	0.105258	0.106781
D8_T1_DAP19_Drought_P6	8	1	19	DAT_5	6	0	0.047619	0.052	0.0459184	0.0285714	0.0249568	0.0247341	0.0246429	0.0247749	0.024697	0.0246112	0.0246095	0.0244908	0.0247293	0.0249586	0.0252611	0.0257651	0.026085	0.0262061	0.02612	0.0262093	0.0262717	0.0261356	0.0261344	0.0260964	0.0262159	0.0265021	0.027084	0.0281032	0.0298081	0.0318845	0.0351972	0.0398056	0.0458147	0.0539602	0.0635217	0.0741117	0.0839969	0.0924921	0.0988882	0.102924	0.105656	0.107555	0.109034
D8_T1_DAP19_Drought_P7	8	1	19	DAT_5	7	0	0.0403226	0.0423729	0.0425824	0.0269251	0.023772	0.0236376	0.0234087	0.0237575	0.023849	0.0237751	0.0238322	0.0239897	0.0241374	0.0243459	0.0248025	0.0252423	0.0253763	0.0255604	0.0254749	0.0256023	0.0256483	0.0255708	0.0254399	0.0253564	0.0255236	0.0257136	0.0263158	0.0272774	0.0285938	0.0303214	0.0331597	0.0368389	0.0419582	0.0484045	0.0565485	0.0653307	0.0739607	0.0810865	0.0867284	0.0903935	0.0929348	0.0944131	0.0958812
D8_T1_DAP19_Drought_P8	8	1	19	DAT_5	8	0	0.0421456	0.044164	0.0422125	0.0303297	0.0269589	0.0264	0.0263804	0.0266182	0.0265278	0.0264538	0.0265306	0.0265808	0.0268069	0.0270849	0.0274098	0.0278455	0.0283364	0.0283476	0.0283883	0.0282808	0.0283545	0.0282749	0.0281101	0.0280557	0.0280362	0.0282353	0.0288878	0.0295716	0.0309795	0.0327145	0.0356378	0.0396961	0.0452253	0.0523322	0.0610552	0.0705856	0.0801132	0.0879875	0.0941798	0.0981636	0.10091	0.102617	0.104021
D8_T1_DAP19_Drought_P9	8	1	19	DAT_5	9	0	0.0458716	0.05	0.044374	0.0290557	0.0260019	0.0256867	0.02541	0.0257909	0.0255498	0.0256225	0.0256035	0.0256708	0.0258773	0.0261461	0.0265888	0.0270821	0.0274125	0.0274976	0.0276491	0.0276722	0.0277397	0.0275994	0.0277046	0.0274448	0.0275229	0.0279678	0.0286039	0.0295715	0.0311948	0.0332652	0.0366152	0.0411123	0.0469248	0.0547304	0.0640935	0.0742545	0.0845931	0.0930369	0.0991567	0.103476	0.106162	0.108046	0.109683
D8_T2_DAP28_Control_P1	8	2	28	DAT_14	1	1	0.0361991	0.0427632	0.0168453	0.0101609	0.00960923	0.00998875	0.009937	0.0100777	0.0101718	0.0102231	0.0102112	0.0101469	0.0101992	0.0102806	0.0104671	0.0106224	0.0106648	0.0106478	0.0107178	0.0106167	0.0106333	0.0106647	0.0105044	0.0104924	0.0105731	0.0103886	0.0103963	0.010296	0.0106637	0.0109433	0.011617	0.0126264	0.013942	0.0158398	0.0183524	0.0211151	0.0239837	0.0265973	0.0284537	0.0296526	0.0303533	0.0310731	0.0315797
D8_T2_DAP28_Control_P2	8	2	28	DAT_14	2	1	0.031746	0.0347003	0.0149031	0.0131309	0.0106495	0.00995908	0.00985145	0.00997738	0.0100719	0.0101177	0.0101381	0.010075	0.0101785	0.0102532	0.0104019	0.0104946	0.0105581	0.010527	0.010548	0.0105055	0.0104744	0.0104479	0.010396	0.0103547	0.0103038	0.0102634	0.0102493	0.0101794	0.0103637	0.0105787	0.0111636	0.0119678	0.0131176	0.0147008	0.0168292	0.0193522	0.0220035	0.024369	0.0262198	0.0274426	0.0281713	0.0288298	0.0293008
D8_T2_DAP28_Control_P3	8	2	28	DAT_14	3	1	0.039823	0.0404412	0.0175439	0.00772532	0.00894403	0.00868702	0.00861266	0.00870211	0.00871818	0.00883409	0.00881456	0.00876868	0.00889197	0.00897929	0.00919363	0.00930618	0.00939724	0.00930437	0.00937782	0.00931271	0.00930896	0.00934117	0.00934807	0.00936541	0.00942268	0.00942688	0.00942796	0.00934579	0.00963611	0.00998169	0.0107557	0.0116743	0.0130492	0.0150014	0.0173869	0.0201308	0.022907	0.0254289	0.0272895	0.0285636	0.0291718	0.0298685	0.030321
D8_T2_DAP28_Drought_P1	8	2	28	DAT_14	1	0	0.037037	0.037415	0.0160514	0.0064433	0.00768651	0.00720063	0.00737934	0.00746146	0.00760207	0.00760692	0.00761633	0.00761215	0.00769518	0.00779446	0.0079292	0.00799749	0.00804545	0.00798285	0.00805305	0.00796649	0.00798378	0.00800865	0.0079318	0.00795568	0.00804493	0.00798564	0.00800763	0.00791179	0.00818057	0.00832143	0.00886512	0.00958376	0.0105842	0.0119864	0.0138364	0.0158759	0.018088	0.0200489	0.0214635	0.0224682	0.0229134	0.0233256	0.0237752
D8_T2_DAP28_Drought_P2	8	2	28	DAT_14	2	0	0.0313725	0.034375	0.0147493	0.0127697	0.00851406	0.00881022	0.00904669	0.00909661	0.00924122	0.0093231	0.00935501	0.00932729	0.00939272	0.00949771	0.00962813	0.00969804	0.0097402	0.00975225	0.00976305	0.00970347	0.00971284	0.00976933	0.00967805	0.00963261	0.00959576	0.00950857	0.00946704	0.00934195	0.00949708	0.00963419	0.0101708	0.0108322	0.0118787	0.0132899	0.0151423	0.0172909	0.019474	0.0214139	0.0228799	0.0239505	0.0244739	0.0250098	0.0254209
D8_T2_DAP28_Drought_P3	8	2	28	DAT_14	3	0	0.035533	0.0407524	0.0165913	0.0145199	0.012279	0.0119544	0.0121423	0.0122027	0.0122686	0.0123269	0.0123493	0.0122502	0.0123445	0.0125206	0.0126737	0.0128493	0.0128998	0.0129013	0.0130328	0.0129089	0.0128797	0.0129853	0.0128244	0.0128423	0.0129379	0.0128942	0.0129238	0.0127987	0.0132333	0.0136982	0.0145655	0.0158769	0.0175931	0.0201194	0.0233733	0.0270301	0.0308558	0.0341254	0.036626	0.038251	0.0392914	0.0401277	0.0408469
D8_T2_DAP28_Drought_P4	8	2	28	DAT_14	4	0	0.0397727	0.0397112	0.0176471	0.0132533	0.0100212	0.00980392	0.0098355	0.00998355	0.0100108	0.0100388	0.0100269	0.0100141	0.0101054	0.0101519	0.0103376	0.0104798	0.0105176	0.0105011	0.0105731	0.0104588	0.0104896	0.0104804	0.0104399	0.0104247	0.0104167	0.0104628	0.0105309	0.01039	0.0106155	0.0108535	0.0115627	0.0124845	0.0137909	0.0155954	0.0178769	0.0206005	0.023423	0.0258597	0.0277893	0.0291454	0.0298231	0.0305165	0.0310423
D8_T2_DAP28_Drought_P5	8	2	28	DAT_14	5	0	0.0348837	0.0378549	0.0390173	0.0210481	0.0161507	0.0154356	0.0155768	0.0155614	0.0155803	0.0156308	0.0156067	0.0156009	0.0156551	0.0157603	0.0159014	0.0160551	0.0161612	0.016151	0.0161495	0.0161039	0.0160756	0.0160709	0.0159711	0.0158883	0.015871	0.0158324	0.0158389	0.0158209	0.0161834	0.016581	0.0175263	0.0188449	0.0208584	0.0236261	0.0272642	0.0315691	0.0360133	0.0399885	0.0431246	0.0452579	0.0465518	0.0476717	0.0484609
D8_T2_DAP28_Drought_P6	8	2	28	DAT_14	6	0	0.0443038	0.0481481	0.0207254	0.0157218	0.0132218	0.0127088	0.0128382	0.0129237	0.0128818	0.0129103	0.0128845	0.0128205	0.0129019	0.0129631	0.0131599	0.0133672	0.0134643	0.0134432	0.0134852	0.0133991	0.0133929	0.0133892	0.0133267	0.0132645	0.0132735	0.0132385	0.0132079	0.0131338	0.0135584	0.0139638	0.014922	0.0162341	0.018155	0.0207012	0.0240614	0.0277494	0.0315749	0.0349486	0.0375237	0.039307	0.040293	0.041245	0.0419147
D8_T2_DAP28_Drought_P7	8	2	28	DAT_14	7	0	0.037234	0.0387324	0.0170697	0.0144279	0.0117247	0.0115289	0.0114915	0.0116391	0.0116205	0.011739	0.0117734	0.0117557	0.0118948	0.0120077	0.0121975	0.0123289	0.0124031	0.0124002	0.0124348	0.0123617	0.0124157	0.0124774	0.0123686	0.012377	0.012432	0.0124877	0.0125699	0.0126039	0.0129506	0.0133662	0.014244	0.0154619	0.0171977	0.019565	0.022645	0.0262329	0.029944	0.0332074	0.0357577	0.0375077	0.0385202	0.0394164	0.040063
D8_T2_DAP28_Drought_P8	8	2	28	DAT_14	8	0	0.0326531	0.037037	0.0170697	0.0142539	0.0140396	0.0133089	0.0133475	0.0134438	0.0134772	0.0135537	0.0136165	0.0135215	0.0136619	0.0137598	0.0139234	0.0140221	0.0141157	0.0141275	0.0141352	0.0140709	0.0141009	0.0140802	0.0139887	0.0139535	0.0138861	0.0138589	0.0138487	0.0136995	0.0139382	0.0142691	0.0150243	0.0160436	0.0176458	0.0198111	0.0227131	0.0260759	0.02958	0.0326668	0.0351762	0.0368102	0.0377994	0.0387261	0.039397
D8_T2_DAP28_Drought_P9	8	2	28	DAT_14	9	0	0.0438596	0.05	0.0263852	0.0236149	0.019964	0.0195131	0.0195016	0.0196928	0.0196671	0.0196705	0.0197092	0.0196366	0.0197118	0.0198422	0.0201286	0.0203497	0.0204026	0.0204142	0.0204861	0.020333	0.0204384	0.0203884	0.0203434	0.0202684	0.0203315	0.0203023	0.0203514	0.020465	0.0209609	0.0215845	0.0228665	0.0246216	0.0271652	0.0306305	0.0351547	0.0404051	0.0457922	0.0504505	0.0539717	0.0562926	0.0576694	0.0588646	0.0598139
D9_T0_DAP14_Control_P1	9	0	14	DAT_0	1	1	0.0377558	0.0400997	0.0345244	0.0280239	0.0286916	0.0280445	0.0279163	0.0280528	0.0280916	0.0280149	0.0279863	0.0281134	0.0283816	0.0288313	0.0293288	0.029892	0.0302879	0.0306504	0.0306783	0.0307346	0.030679	0.0307632	0.0307097	0.0307156	0.0308464	0.0312049	0.0321262	0.0336436	0.0358524	0.0391284	0.043307	0.0496226	0.0574817	0.0671175	0.0785898	0.0907067	0.10207	0.111497	0.118609	0.123141	0.12592	0.128416	0.129983
D9_T0_DAP14_Control_P2	9	0	14	DAT_0	2	1	0.0351756	0.0324761	0.0412267	0.0297894	0.0268343	0.0267941	0.0269261	0.0269846	0.0267308	0.0268657	0.026948	0.0270879	0.0275623	0.0279995	0.0286493	0.0290639	0.029502	0.0297785	0.0298151	0.0298597	0.0297846	0.0298387	0.0298787	0.029621	0.0299778	0.0304212	0.031615	0.0330254	0.0352603	0.0383656	0.0426119	0.0486727	0.0565562	0.0664245	0.077885	0.0903305	0.102314	0.112039	0.119557	0.124614	0.127543	0.129609	0.131689
D9_T0_DAP14_Control_P3	9	0	14	DAT_0	3	1	0.0406133	0.0368624	0.0335592	0.0280992	0.0277822	0.0263249	0.026255	0.0265188	0.0262399	0.0263091	0.0262331	0.0264829	0.0266881	0.0271117	0.0276374	0.0281171	0.0287062	0.0289501	0.0289271	0.0288116	0.029018	0.0288798	0.0288692	0.0289594	0.0293452	0.0296365	0.0309773	0.0324418	0.0345722	0.0381475	0.0426012	0.0487197	0.0563073	0.0657742	0.077342	0.0886618	0.0996372	0.108377	0.115055	0.119214	0.122092	0.123878	0.125914
D9_T0_DAP14_Control_P4	9	0	14	DAT_0	4	1	0.0383868	0.0395928	0.0194721	0.0259852	0.0254173	0.0249131	0.0250606	0.0249253	0.024899	0.0248487	0.0248896	0.0249059	0.0253925	0.0258935	0.0266088	0.0269089	0.027454	0.027817	0.027829	0.0277969	0.0278742	0.0279359	0.0279914	0.0281045	0.0284111	0.029131	0.0300205	0.0314982	0.0337897	0.0371425	0.0417615	0.0481665	0.0562066	0.0665688	0.0783818	0.0905386	0.101449	0.110685	0.117481	0.121988	0.124812	0.126731	0.128696
D9_T0_DAP14_Control_P5	9	0	14	DAT_0	5	1	0.0357854	0.0324252	0.0426262	0.0304948	0.0293752	0.0282977	0.028268	0.0283298	0.0281002	0.0279708	0.0280293	0.0282497	0.0285841	0.0291811	0.0300282	0.0305233	0.0310857	0.0313788	0.0312135	0.0313904	0.0314307	0.0314238	0.0313419	0.0314747	0.0314357	0.0321522	0.0330305	0.0348248	0.0372114	0.0407357	0.0455347	0.0519828	0.060111	0.0701093	0.0811754	0.0931817	0.104495	0.114121	0.121246	0.125436	0.128344	0.130654	0.132353
D9_T0_DAP14_Control_P6	9	0	14	DAT_0	6	1	0.0368671	0.0350505	0.031706	0.0197281	0.0223011	0.0214444	0.0216801	0.0218394	0.0215447	0.0214793	0.0216108	0.0218343	0.0221569	0.0224738	0.0230775	0.0236287	0.0240149	0.024301	0.0243377	0.0243991	0.0243173	0.0244962	0.0246298	0.0244998	0.0246642	0.0252418	0.0261432	0.0274503	0.0294455	0.0323163	0.0365467	0.0422696	0.0493728	0.0581998	0.0689874	0.0796281	0.0893957	0.0973886	0.103024	0.106867	0.109375	0.111019	0.112446
D9_T0_DAP14_Control_P7	9	0	14	DAT_0	7	1	0.0353535	0.0393701	0.0207933	0.0254525	0.0250889	0.0246419	0.0246524	0.0246848	0.0246036	0.0245197	0.0245068	0.0249134	0.0251096	0.025542	0.0262025	0.0267485	0.0271257	0.0274137	0.0273077	0.0275112	0.0275075	0.027572	0.0277288	0.0276445	0.0280407	0.0287574	0.0298447	0.0315939	0.0338943	0.0372866	0.0420444	0.0481888	0.0563489	0.0662597	0.0777573	0.0895547	0.100597	0.109554	0.116019	0.12022	0.12282	0.124836	0.12621
D9_T0_DAP14_Control_P8	9	0	14	DAT_0	8	1	0.0358566	0.0325733	0.0420757	0.0290546	0.0260192	0.0257008	0.025928	0.0261595	0.0259665	0.025825	0.0259516	0.0261215	0.0265244	0.0268746	0.0275825	0.0281713	0.0283773	0.0286417	0.0287839	0.0286045	0.0287029	0.0286019	0.028714	0.0286449	0.0288763	0.0294025	0.0301369	0.0316934	0.0335728	0.0364388	0.0406288	0.0461452	0.0532003	0.0621068	0.0722661	0.0834717	0.0937114	0.102913	0.109665	0.114071	0.116777	0.118654	0.120352
D9_T0_DAP14_Control_P9	9	0	14	DAT_0	9	1	0.0361991	0.03663	0.0232143	0.0233888	0.0233587	0.0227857	0.0226033	0.0227133	0.0224872	0.022537	0.0224713	0.0226954	0.0228664	0.0233279	0.023827	0.0242577	0.0246487	0.0248639	0.0249202	0.0248991	0.0248338	0.0249532	0.0249402	0.025182	0.0252883	0.0259837	0.0266514	0.0281265	0.0301483	0.033212	0.0375212	0.0431979	0.050881	0.0598839	0.0712288	0.0830663	0.0938838	0.10307	0.109695	0.114174	0.117052	0.118965	0.120698
D9_T0_DAP14_Drought_P1	9	0	14	DAT_0	1	0	0.0392053	0.0408176	0.0345132	0.0316228	0.0315705	0.0307133	0.0306719	0.0308968	0.0305579	0.0308925	0.0307409	0.0309991	0.031385	0.0317037	0.032427	0.0330554	0.0335805	0.0339285	0.0340563	0.0339445	0.0340924	0.0339401	0.0340423	0.0341821	0.0344049	0.0351085	0.0362593	0.0382639	0.0411767	0.0451004	0.0502094	0.0576518	0.0664915	0.0776633	0.090966	0.104776	0.117094	0.127153	0.13524	0.139654	0.143341	0.145695	0.147586
D9_T0_DAP14_Drought_P2	9	0	14	DAT_0	2	0	0.0354353	0.0318523	0.0420158	0.0301807	0.0280732	0.0271974	0.0272538	0.0273723	0.0273524	0.0272842	0.0272216	0.0274415	0.0277712	0.0282821	0.0288021	0.0293939	0.0299394	0.0302532	0.0302649	0.0301074	0.0302959	0.03029	0.0302237	0.0303594	0.0304027	0.03094	0.0319003	0.0335379	0.0356002	0.0386089	0.04325	0.049277	0.0571028	0.0669349	0.0786611	0.090958	0.102544	0.112488	0.119731	0.124669	0.127611	0.129595	0.131542
D9_T0_DAP14_Drought_P3	9	0	14	DAT_0	3	0	0.0354811	0.0346025	0.0399341	0.0232774	0.0243675	0.0239024	0.0238011	0.0239743	0.0239001	0.0238933	0.0240254	0.024069	0.0245793	0.0248406	0.0253668	0.0256931	0.0261343	0.0263568	0.0264911	0.0265047	0.0262991	0.0265821	0.0266383	0.0265783	0.0266713	0.027237	0.0279645	0.0291886	0.0312504	0.0339031	0.0379356	0.0434408	0.0504121	0.0592522	0.0696801	0.0805247	0.0914281	0.10027	0.106568	0.111105	0.113754	0.115419	0.117139
D9_T0_DAP14_Drought_P4	9	0	14	DAT_0	4	0	0.0383868	0.039571	0.035488	0.0307746	0.0300574	0.0296735	0.029388	0.0294602	0.0292592	0.029109	0.0290862	0.0290443	0.0294066	0.0298954	0.0306533	0.0311372	0.0317812	0.0320902	0.0320265	0.0320798	0.0321308	0.0320777	0.0324899	0.0322928	0.0324858	0.0332431	0.034348	0.035553	0.0384567	0.0419155	0.0472716	0.0541096	0.0631336	0.0746023	0.0875696	0.100906	0.113176	0.123822	0.13087	0.135652	0.138557	0.140968	0.142808
D9_T0_DAP14_Drought_P5	9	0	14	DAT_0	5	0	0.0352947	0.0330002	0.0418933	0.0304136	0.0300664	0.0299636	0.0299786	0.0297731	0.0300206	0.0297582	0.0299147	0.0302033	0.0305354	0.0308371	0.0315906	0.0319428	0.0325661	0.0325734	0.0328723	0.0327407	0.0327554	0.0328036	0.0326245	0.0327632	0.0330159	0.0335285	0.0344915	0.0360071	0.0381165	0.0412918	0.0456878	0.0512918	0.0591876	0.0683788	0.0794694	0.0911742	0.102538	0.112043	0.119253	0.123796	0.126696	0.128984	0.130626
D9_T0_DAP14_Drought_P6	9	0	14	DAT_0	6	0	0.0349805	0.0341702	0.0298099	0.0229733	0.0230795	0.0223979	0.0220269	0.0219111	0.0218889	0.0218864	0.0219008	0.022022	0.0223218	0.0228452	0.0233967	0.0237945	0.0241541	0.0244479	0.0245392	0.0245782	0.0244847	0.0245762	0.0246653	0.0247047	0.0249666	0.0253596	0.0262287	0.0276649	0.0299186	0.033358	0.0374055	0.0430243	0.0499759	0.0587443	0.0690157	0.0797797	0.0896376	0.098233	0.104757	0.108873	0.111663	0.113302	0.114899
D9_T0_DAP14_Drought_P7	9	0	14	DAT_0	7	0	0.0415434	0.0410993	0.022381	0.0283399	0.0280349	0.0275957	0.0276939	0.0278806	0.0275511	0.0277453	0.0276186	0.0278316	0.0282679	0.0288058	0.0293344	0.0297813	0.0304216	0.0306947	0.0306295	0.0306692	0.030907	0.030902	0.0307318	0.0308323	0.0311085	0.0318803	0.0328437	0.0347071	0.0368834	0.0403089	0.0451073	0.0513335	0.0595057	0.0694777	0.081446	0.0939311	0.105535	0.114678	0.121822	0.126597	0.129395	0.131314	0.133311
D9_T0_DAP14_Drought_P8	9	0	14	DAT_0	8	0	0.0354353	0.0317577	0.0411088	0.0258428	0.0247425	0.023941	0.0239218	0.0239186	0.0237775	0.0237833	0.0240363	0.0241785	0.0244793	0.0249318	0.0256773	0.0263358	0.0267235	0.0270117	0.0271557	0.0271385	0.0270993	0.0271057	0.027248	0.0272986	0.0272662	0.0279141	0.0288982	0.0304909	0.0328219	0.0363572	0.0406223	0.0462835	0.0533356	0.0624666	0.0728509	0.0837932	0.0942587	0.103177	0.109744	0.114398	0.117155	0.118778	0.120665
D9_T0_DAP14_Drought_P9	9	0	14	DAT_0	9	0	0.0395101	0.0344142	0.0331069	0.031503	0.030198	0.0296855	0.0296945	0.0298475	0.0295301	0.0295434	0.0296491	0.029805	0.030085	0.0306126	0.031318	0.031866	0.032382	0.032471	0.0326318	0.03265	0.0326819	0.0325269	0.0325888	0.0325579	0.0328405	0.0333881	0.0342368	0.0358444	0.0381222	0.0416418	0.0461814	0.052501	0.0603154	0.0702504	0.0816061	0.0934077	0.104385	0.113472	0.120096	0.124663	0.127422	0.12954	0.131132
D9_T1_DAP19_Control_P1	9	1	19	DAT_5	1	1	0.0683369	0.0562127	0.0399832	0.0298971	0.0264621	0.0263972	0.0262436	0.0263206	0.0262856	0.026281	0.0264128	0.026402	0.0267133	0.0270066	0.0274185	0.0279455	0.0282891	0.028524	0.0285949	0.0285893	0.0285481	0.0284718	0.0284579	0.0285169	0.0285809	0.0290135	0.0297549	0.0308285	0.0328649	0.0355572	0.0393137	0.0446838	0.0516425	0.0609078	0.0719053	0.0834457	0.094578	0.10378	0.110762	0.115267	0.117963	0.120142	0.121855
D9_T1_DAP19_Control_P2	9	1	19	DAT_5	2	1	0.0538469	0.0464744	0.0450486	0.0308018	0.0273538	0.0268556	0.0267349	0.0266889	0.0267384	0.026744	0.0269181	0.0269086	0.0270726	0.0276312	0.0279453	0.0284774	0.0288347	0.0290077	0.0290248	0.0290297	0.0289691	0.0289019	0.0287543	0.0287599	0.0288636	0.0292965	0.0299832	0.0310829	0.0329727	0.0355552	0.0392435	0.0442409	0.0508865	0.0593908	0.0695731	0.0805899	0.0911939	0.100188	0.107034	0.111678	0.11449	0.116554	0.118172
D9_T1_DAP19_Control_P3	9	1	19	DAT_5	3	1	0.0592376	0.0484227	0.0343698	0.0250841	0.0230163	0.0228479	0.0226544	0.0227019	0.0226332	0.0227254	0.022871	0.0228466	0.0230444	0.0234954	0.0238103	0.0243382	0.0246283	0.0247587	0.0248284	0.0247794	0.0247139	0.0247196	0.0246733	0.0247593	0.0248598	0.0251856	0.0257831	0.026737	0.0283597	0.030689	0.0339437	0.0384837	0.0445021	0.0526012	0.0622122	0.0725874	0.0826381	0.0910073	0.0972441	0.101123	0.103555	0.105537	0.106993
D9_T1_DAP19_Control_P4	9	1	19	DAT_5	4	1	0.0661337	0.0548631	0.0237211	0.0223131	0.0192757	0.0190577	0.0190165	0.019164	0.019088	0.0191173	0.0192142	0.0193505	0.0195193	0.0198931	0.0201312	0.020668	0.0209716	0.0211387	0.0211637	0.0211906	0.0211342	0.0211644	0.0211164	0.0211558	0.0213302	0.0216779	0.0223717	0.0231365	0.0248851	0.0271708	0.0304379	0.0350004	0.0409984	0.048913	0.0582781	0.0683386	0.0777557	0.0858155	0.0916947	0.0954194	0.0978934	0.0997027	0.101011
D9_T1_DAP19_Control_P5	9	1	19	DAT_5	5	1	0.0513842	0.0418689	0.0427619	0.0231684	0.0206603	0.020681	0.0204962	0.0204821	0.0205178	0.0205126	0.0205375	0.0206462	0.0208419	0.0211399	0.0215163	0.0219321	0.0222893	0.0223954	0.0224433	0.022435	0.0223942	0.0223526	0.0222578	0.0223432	0.022401	0.0227268	0.0232835	0.0240558	0.0255484	0.0276464	0.0304889	0.0346861	0.040177	0.0471997	0.0559869	0.0654062	0.0745999	0.0824494	0.0883191	0.0921071	0.0945305	0.0962785	0.0976118
D9_T1_DAP19_Control_P6	9	1	19	DAT_5	6	1	0.0607911	0.0500175	0.0358863	0.0255214	0.0231192	0.0231612	0.0230452	0.0230278	0.0229774	0.023021	0.0231283	0.0232373	0.0233965	0.023828	0.024272	0.0247483	0.0251071	0.0252826	0.0253616	0.0253258	0.0252479	0.0252853	0.0252083	0.0253247	0.0253122	0.0257021	0.0262468	0.0271657	0.0287537	0.0311942	0.0344587	0.0391393	0.0451436	0.0530951	0.062365	0.0722305	0.0818949	0.0897911	0.0958099	0.0995455	0.102107	0.10389	0.105359
D9_T1_DAP19_Control_P7	9	1	19	DAT_5	7	1	0.0643564	0.0543478	0.0443686	0.0275436	0.0245622	0.0245288	0.0243506	0.0242729	0.0241698	0.0242986	0.0243078	0.0243847	0.0245934	0.0250469	0.0253924	0.0259011	0.0264023	0.0265997	0.0267129	0.0266579	0.0265661	0.0266193	0.0265899	0.0266905	0.0268218	0.0273142	0.0279969	0.0291277	0.0311019	0.0340686	0.0379464	0.0434275	0.0505336	0.0595844	0.070318	0.0818358	0.0924934	0.101457	0.107992	0.112335	0.114872	0.117026	0.118541
D9_T1_DAP19_Control_P8	9	1	19	DAT_5	8	1	0.0581395	0.0903226	0.0461538	0.0311935	0.0264087	0.0259975	0.0256944	0.0257669	0.0257707	0.0257367	0.0257375	0.025811	0.025974	0.0262761	0.0266412	0.0271118	0.0273342	0.0275031	0.0275274	0.0274616	0.0273592	0.0273471	0.0272411	0.0272864	0.0272619	0.0275024	0.0280312	0.0287578	0.0301718	0.0323355	0.0354131	0.0397078	0.0454751	0.0530513	0.0621075	0.0719929	0.0817515	0.0899671	0.0962327	0.100431	0.103223	0.105221	0.106682
D9_T1_DAP19_Control_P9	9	1	19	DAT_5	9	1	0.0577778	0.0471014	0.045	0.0250639	0.0234968	0.0235092	0.0233248	0.0234575	0.0234828	0.0234228	0.0235068	0.0236479	0.0238107	0.0242347	0.0245536	0.0250214	0.0253899	0.0255305	0.0256529	0.0255338	0.0254786	0.0254891	0.0253776	0.0254509	0.0255516	0.025785	0.0264913	0.0274204	0.0292349	0.031624	0.0350549	0.0397585	0.0458933	0.0535881	0.0627924	0.0728258	0.0822928	0.0904063	0.0963157	0.100176	0.10283	0.104581	0.105999
D9_T1_DAP19_Drought_P1	9	1	19	DAT_5	1	0	0.0725395	0.062087	0.0575006	0.0437689	0.0411556	0.0412025	0.0412493	0.041326	0.0412242	0.0413367	0.0413162	0.0413764	0.0415311	0.0419358	0.0422384	0.0427918	0.0430449	0.043137	0.0432803	0.0430421	0.0429879	0.0428596	0.0427393	0.0427046	0.0426994	0.0431228	0.0436393	0.044725	0.0465304	0.0491381	0.0526689	0.0574847	0.0636511	0.0716499	0.081186	0.0916489	0.101753	0.110251	0.116459	0.120581	0.12316	0.125104	0.126482
D9_T1_DAP19_Drought_P2	9	1	19	DAT_5	2	0	0.0580066	0.0922742	0.0463444	0.0387836	0.0347034	0.0346451	0.0347335	0.0348332	0.0349928	0.0350385	0.0351279	0.0352958	0.0355257	0.0359907	0.0361767	0.0365626	0.0367128	0.0368454	0.0369024	0.0367675	0.0365903	0.0365281	0.0364162	0.0363899	0.0364083	0.0367985	0.0371175	0.0378231	0.039093	0.0408495	0.0432012	0.0464578	0.0509897	0.0568911	0.0643654	0.0725985	0.0808657	0.0880273	0.0934553	0.0971763	0.0995601	0.101152	0.10236
D9_T1_DAP19_Drought_P3	9	1	19	DAT_5	3	0	0.0616606	0.0749396	0.0509943	0.0369475	0.0335609	0.0333407	0.0333579	0.0333563	0.0334066	0.0333961	0.0335293	0.0336229	0.033876	0.0342152	0.0345231	0.0348639	0.0350514	0.0351938	0.035207	0.0351103	0.0349107	0.0348997	0.0348897	0.034817	0.0348351	0.0350372	0.0353985	0.0359983	0.0371775	0.0388441	0.0412421	0.0446504	0.0491416	0.0551666	0.0625623	0.0710019	0.0791645	0.0862309	0.091354	0.0948846	0.0971231	0.0985906	0.0997819
D9_T1_DAP19_Drought_P4	9	1	19	DAT_5	4	0	0.0704435	0.057747	0.0527699	0.0374519	0.0344071	0.0343743	0.0341928	0.0342199	0.0341695	0.0340651	0.0341457	0.0342257	0.0343582	0.034792	0.0351881	0.0357696	0.0361501	0.0363102	0.0362641	0.0362545	0.0360733	0.0360509	0.0360373	0.0360389	0.0361208	0.0365456	0.0371453	0.0381392	0.039855	0.0423448	0.0458104	0.0507779	0.0570034	0.0652471	0.0749831	0.085422	0.0955972	0.104003	0.11044	0.114456	0.11708	0.118731	0.120351
D9_T1_DAP19_Drought_P5	9	1	19	DAT_5	5	0	0.0550117	0.07035	0.0470094	0.0368554	0.0345903	0.0343089	0.0341464	0.03403	0.0341068	0.0339764	0.0341464	0.0340979	0.0341753	0.0345721	0.0348548	0.0352737	0.0356854	0.0357809	0.0357009	0.0355529	0.0354897	0.0353916	0.0352632	0.0353018	0.0351333	0.0353475	0.035642	0.036388	0.0377154	0.0397445	0.0425544	0.0465844	0.0521614	0.0592561	0.0679748	0.077844	0.0871831	0.0953282	0.101564	0.105522	0.108215	0.110085	0.111645
D9_T1_DAP19_Drought_P6	9	1	19	DAT_5	6	0	0.0592596	0.0486023	0.0483607	0.0325806	0.0296213	0.0296769	0.0296751	0.0294875	0.0295687	0.0296088	0.0296469	0.029781	0.0298178	0.0302317	0.0305952	0.0311321	0.0313022	0.0314429	0.0315192	0.0314896	0.0313216	0.03124	0.0311569	0.0313191	0.0313509	0.0317324	0.0321499	0.0330308	0.0345532	0.0365857	0.0395718	0.0435902	0.048628	0.0552583	0.063463	0.0724052	0.0813164	0.0887049	0.0944763	0.0981055	0.100452	0.102029	0.103244
D9_T1_DAP19_Drought_P7	9	1	19	DAT_5	7	0	0.0718348	0.0612929	0.04085	0.0313794	0.0284261	0.028412	0.0282515	0.0282791	0.0284111	0.0284508	0.0285323	0.0286234	0.028866	0.029143	0.0294623	0.0299404	0.0302121	0.0303423	0.0304165	0.0303672	0.0302765	0.0302387	0.0301686	0.0302452	0.0302736	0.0306467	0.0310968	0.031841	0.0332954	0.0354036	0.0381252	0.0421761	0.0473165	0.054538	0.063182	0.0727541	0.0821231	0.0899317	0.095732	0.0993607	0.101907	0.10351	0.10498
D9_T1_DAP19_Drought_P8	9	1	19	DAT_5	8	0	0.0572242	0.0921875	0.047259	0.042023	0.0394592	0.039793	0.0396815	0.0397444	0.039674	0.0398543	0.0398752	0.0399632	0.0400869	0.0403907	0.04072	0.0411174	0.041328	0.0414058	0.0414456	0.0412528	0.0411323	0.0409604	0.0407978	0.040704	0.0406058	0.0408103	0.0412275	0.0419462	0.0433869	0.0456471	0.0486619	0.0527259	0.0582448	0.0655545	0.0743118	0.0839798	0.093517	0.101705	0.107851	0.111967	0.114474	0.116461	0.117839
D9_T1_DAP19_Drought_P9	9	1	19	DAT_5	9	0	0.059633	0.0522887	0.0474824	0.0309391	0.0290543	0.028949	0.0289063	0.0288185	0.0287681	0.0289386	0.0289327	0.0288722	0.0291008	0.0294509	0.0298591	0.0303207	0.0306878	0.0307962	0.0308145	0.0307864	0.0306756	0.0306075	0.0305189	0.0305807	0.0307044	0.0310135	0.0315986	0.0325305	0.0340223	0.0363326	0.0392886	0.0435431	0.0488478	0.0561682	0.0645629	0.0736678	0.0826982	0.0902687	0.095795	0.0995168	0.101827	0.103465	0.104824
D9_T2_DAP28_Control_P1	9	2	28	DAT_14	1	1	0.0496894	0.0507614	0.0364146	0.0248048	0.0216953	0.021395	0.0209739	0.0209233	0.0209053	0.0209799	0.0209849	0.020954	0.0209593	0.0210947	0.021271	0.0214884	0.0217019	0.0217522	0.0218279	0.0219319	0.0218377	0.0217832	0.0217287	0.0216409	0.0217436	0.0218001	0.0219272	0.0222771	0.023073	0.0241627	0.0257743	0.0282984	0.0318072	0.0363598	0.0422764	0.0491152	0.0557095	0.0614493	0.0657107	0.0686609	0.0705901	0.0719327	0.0730629
D9_T2_DAP28_Control_P2	9	2	28	DAT_14	2	1	0.0373444	0.0392157	0.0425532	0.0231503	0.0204366	0.0198954	0.0197368	0.0197293	0.0198266	0.0198856	0.0198364	0.0199236	0.0199286	0.019959	0.020103	0.0202275	0.0203586	0.0204306	0.0204254	0.0204101	0.0203911	0.0203375	0.0202945	0.0201326	0.0200865	0.0199424	0.0199043	0.0199214	0.0202954	0.0207987	0.0217409	0.023351	0.0255935	0.028652	0.032637	0.0374953	0.0422774	0.0467056	0.0500977	0.0524225	0.0539225	0.0550103	0.0559116
D9_T2_DAP28_Control_P3	9	2	28	DAT_14	3	1	0.042654	0.046332	0.0315534	0.0229111	0.0193206	0.0189123	0.0186029	0.018615	0.0186317	0.0187953	0.0187482	0.0188483	0.0189353	0.0189854	0.0191275	0.0193114	0.0194088	0.0194371	0.0195114	0.0195151	0.0195109	0.0194778	0.0194368	0.0193956	0.0194511	0.0194174	0.0195043	0.0196379	0.0200877	0.0206889	0.0217816	0.0234356	0.0258286	0.0289784	0.0332635	0.038303	0.0433044	0.0477667	0.051256	0.0535677	0.0551109	0.0561677	0.0570622
D9_T2_DAP28_Control_P4	9	2	28	DAT_14	4	1	0.0542636	0.0545455	0.0385965	0.0249281	0.0222	0.0216876	0.0213967	0.0214274	0.0214384	0.0214903	0.0214225	0.0214707	0.0214631	0.0214398	0.0216021	0.0218197	0.021955	0.0219893	0.0220056	0.0220583	0.0219868	0.0218989	0.0218622	0.0217755	0.0217652	0.0216761	0.0216952	0.021693	0.0222999	0.0230383	0.0243564	0.02653	0.0293705	0.0333732	0.0384637	0.044516	0.0505606	0.0558318	0.059839	0.0625142	0.0642639	0.0655719	0.0666254
D9_T2_DAP28_Control_P5	9	2	28	DAT_14	5	1	0.0375	0.0398671	0.0429958	0.0230456	0.0186791	0.018637	0.018309	0.0184431	0.0184879	0.0185196	0.0184931	0.0185448	0.0185613	0.0186463	0.0187641	0.0188989	0.019011	0.0190715	0.0191033	0.0190761	0.0190585	0.0189566	0.018923	0.0187956	0.0187292	0.0186412	0.0186376	0.0185681	0.0189705	0.0194964	0.0203968	0.0220164	0.0241636	0.027147	0.0309584	0.0356457	0.0403757	0.0447056	0.0480949	0.0503212	0.0518018	0.0528917	0.0537808
D9_T2_DAP28_Control_P6	9	2	28	DAT_14	6	1	0.0441989	0.046332	0.0260664	0.0196429	0.0164022	0.016045	0.015963	0.0158866	0.0159466	0.0160228	0.016037	0.0160952	0.0161501	0.016247	0.0163895	0.0165503	0.0166966	0.0167114	0.0167525	0.0168023	0.016799	0.0167545	0.0167336	0.0166808	0.0167388	0.0166727	0.0167761	0.0167689	0.0172476	0.0179727	0.0190591	0.0207874	0.0231274	0.0262898	0.030445	0.0351656	0.0397896	0.0437885	0.0469084	0.0489725	0.0503728	0.051313	0.0522722
D9_T2_DAP28_Control_P7	9	2	28	DAT_14	7	1	0.048	0.0487805	0.025641	0.01868	0.0152868	0.0149059	0.0146537	0.0146428	0.0147308	0.0147376	0.0146555	0.0147334	0.014702	0.0148285	0.0149833	0.015149	0.0152609	0.0153137	0.0153689	0.0153504	0.0153479	0.015356	0.015415	0.0153162	0.0154153	0.0153227	0.0154272	0.0156048	0.0162871	0.0169999	0.0183386	0.0202922	0.0230716	0.026784	0.0315765	0.0371382	0.0427307	0.0475533	0.0511849	0.0535447	0.05506	0.0562736	0.0571927
D9_T2_DAP28_Control_P8	9	2	28	DAT_14	8	1	0.0357143	0.0379747	0.0190337	0.0149119	0.0127997	0.0130365	0.0129212	0.013045	0.0130231	0.0130942	0.0131403	0.0131598	0.0131718	0.0132231	0.0133249	0.0134237	0.0135222	0.0135327	0.0136112	0.0135959	0.0135704	0.0135243	0.0134699	0.0134007	0.013314	0.013194	0.0131466	0.0130514	0.0133075	0.0136116	0.0142075	0.0153069	0.0168528	0.0189452	0.0218002	0.0250995	0.0284173	0.0314185	0.0337617	0.0353097	0.0363644	0.0371037	0.037723
D9_T2_DAP28_Control_P9	9	2	28	DAT_14	9	1	0.0421687	0.0442177	0.0212072	0.0145852	0.0116298	0.0114534	0.0113837	0.0114421	0.0114824	0.0115531	0.0115627	0.0115947	0.0116079	0.0117155	0.0118125	0.0119798	0.0120557	0.0120565	0.0121701	0.0121444	0.0121832	0.0121835	0.0121522	0.0121278	0.0121228	0.0121618	0.0121527	0.0121963	0.0125533	0.0129677	0.0138234	0.0150439	0.0168391	0.0192163	0.0222865	0.026014	0.0295198	0.0326359	0.0349081	0.0364784	0.0374974	0.0381376	0.0388153
D9_T2_DAP28_Drought_P1	9	2	28	DAT_14	1	0	0.0552147	0.0543478	0.0495356	0.0333181	0.0298913	0.0296846	0.029679	0.0297819	0.0299037	0.0299588	0.0299365	0.0301032	0.030254	0.0304001	0.0307296	0.0310468	0.0312614	0.031247	0.0313302	0.0314239	0.0313236	0.0314421	0.0313713	0.0312814	0.0313376	0.0312923	0.0315447	0.0317833	0.0324572	0.0333165	0.0347932	0.0368694	0.0398053	0.0434783	0.0485613	0.0543589	0.0602136	0.0653629	0.0692487	0.0718583	0.0734773	0.0746007	0.0755875
D9_T2_DAP28_Drought_P2	9	2	28	DAT_14	2	0	0.107884	0.0981013	0.0496988	0.0413377	0.0383608	0.0380282	0.0381797	0.0382887	0.0384355	0.0386351	0.0387477	0.0387928	0.0388708	0.0391869	0.0393142	0.0395804	0.039781	0.0398181	0.0398659	0.039846	0.0397325	0.0396856	0.039501	0.0392942	0.0391222	0.038975	0.0388672	0.0389874	0.0395748	0.040341	0.0417516	0.0440904	0.0472996	0.0517788	0.0573279	0.06393	0.0705572	0.0765127	0.0810717	0.0841556	0.0861318	0.0875404	0.0887418
D9_T2_DAP28_Drought_P3	9	2	28	DAT_14	3	0	0.045977	0.0488889	0.0456621	0.0283649	0.0248629	0.0248309	0.024595	0.0246437	0.0247291	0.0247193	0.0248482	0.0249048	0.0249578	0.0251312	0.0253796	0.0255741	0.0257411	0.0257804	0.0258131	0.02579	0.0257288	0.025765	0.0257024	0.0256376	0.0256734	0.0257392	0.0259174	0.026094	0.0267478	0.027522	0.0289332	0.0310808	0.0340211	0.0380123	0.0431346	0.049156	0.0551794	0.0603755	0.0644	0.0671317	0.0687961	0.0700209	0.0709784
D9_T2_DAP28_Drought_P4	9	2	28	DAT_14	4	0	0.0567376	0.0562771	0.0448223	0.030248	0.0274109	0.0272912	0.0270009	0.0271018	0.0272096	0.0272439	0.0272124	0.0272358	0.0272604	0.0274563	0.027704	0.0279658	0.0281014	0.0281566	0.0282462	0.0282268	0.028204	0.0281568	0.0282351	0.0281093	0.028135	0.0281659	0.0283406	0.0286482	0.0293472	0.0302692	0.0318	0.0340584	0.0371317	0.0411507	0.0464624	0.0525614	0.0585103	0.0637563	0.0677282	0.0703422	0.0719814	0.0732832	0.0741788
D9_T2_DAP28_Drought_P5	9	2	28	DAT_14	5	0	0.0404858	0.0415335	0.0438596	0.023968	0.0221711	0.0222276	0.0219827	0.0221284	0.0221964	0.0222359	0.0222305	0.0223424	0.0223525	0.0224455	0.0226443	0.0228757	0.0230545	0.0230889	0.0231727	0.0231221	0.0231073	0.0230118	0.0229333	0.0228219	0.0227053	0.0226448	0.0226654	0.0227782	0.0233424	0.0240572	0.0253182	0.0273161	0.030087	0.033826	0.0385547	0.0440292	0.0495184	0.0544423	0.0582767	0.0607811	0.0625073	0.0636558	0.064636
D9_T2_DAP28_Drought_P6	9	2	28	DAT_14	6	0	0.0454545	0.0464286	0.0265849	0.0221219	0.0184169	0.0184929	0.0182339	0.0183134	0.0183862	0.0183979	0.0183575	0.0184586	0.0185153	0.0186867	0.0188401	0.0190055	0.0191011	0.0191677	0.0192536	0.0192564	0.0192212	0.0191867	0.0192214	0.0191793	0.0191321	0.0191064	0.0192756	0.0193803	0.0199066	0.020598	0.0217624	0.0235457	0.0259516	0.0292805	0.0335861	0.0387061	0.0436049	0.0479241	0.0512469	0.0534676	0.0548345	0.0558097	0.0567434
D9_T2_DAP28_Drought_P7	9	2	28	DAT_14	7	0	0.0612245	0.0655738	0.0479452	0.0319716	0.0280233	0.0275934	0.0274635	0.0274026	0.0274028	0.027413	0.0273988	0.0273667	0.0273634	0.0274633	0.0277039	0.0278863	0.0281384	0.0282339	0.0283067	0.0282821	0.028176	0.028179	0.0281241	0.0280569	0.0280031	0.028138	0.0282085	0.0283905	0.0293936	0.0304863	0.0324127	0.0352288	0.0390766	0.0441714	0.0507114	0.0581931	0.0654499	0.0718807	0.0767221	0.0797862	0.0819025	0.0833357	0.0845119
D9_T2_DAP28_Drought_P8	9	2	28	DAT_14	8	0	0.105882	0.0949367	0.0462687	0.0325056	0.0308328	0.0303731	0.0303075	0.0304676	0.0305278	0.0306896	0.0307586	0.0307948	0.0309088	0.0310076	0.031274	0.0314578	0.0316198	0.0316692	0.0317264	0.0316091	0.0315072	0.0314886	0.0313777	0.0312639	0.0310904	0.0309531	0.031034	0.0310616	0.0315758	0.0322684	0.033502	0.0355067	0.0384317	0.0423291	0.0473794	0.0535054	0.0595779	0.0650691	0.0692482	0.0721495	0.0740131	0.0751567	0.0762219
D9_T2_DAP28_Drought_P9	9	2	28	DAT_14	9	0	0.046332	0.0493274	0.0450581	0.0264228	0.0235669	0.0231571	0.0232331	0.0232662	0.0233733	0.0234223	0.023426	0.0235591	0.0235814	0.0237348	0.0238967	0.0241306	0.0242244	0.0242662	0.0243475	0.0243484	0.0242297	0.0242701	0.024282	0.0242686	0.0242081	0.0242441	0.0243368	0.0243642	0.0249257	0.0256106	0.0267745	0.0286056	0.0311333	0.0347381	0.0394303	0.0451024	0.0506143	0.0556432	0.0594264	0.0619876	0.0637226	0.064871	0.0659264
[truncated: 131 more columns]
