# Supplementary material for: Hyperspectral imaging reveals early drought stress and associated molecular responses in lettuce for space agriculture
Source: Plant Phenomics. 2026 May 21;8(3):100223. doi: 10.1016/j.plaphe.2026.100223 (PMC13308413; doi:10.1016/j.plaphe.2026.100223)
Supplement: Multimedia component 5 [file mmc5.csv]

wavelength_nm	CHEMICAL_NAME	SUPER_PATHWAY	rho	FDR	direction	spectral_region	meaning
520.6	thiamin (vitamin B1)	Cofactors, Prosthetic Groups, Electron Carriers	-0.7749801274840644	5.075582894569587e-25	Drought-associated	Visible (green) ~ pigments/optical scattering	Green reflectance region; sensitive to pigment balance and stress-related optical changes. Association suggests metabolic remodeling co-occurs with pigment/leaf optical shifts under drought.
520.6	dimethylarginine (SDMA + ADMA)	Amino Acid	-0.6918884168157425	2.8077461342780713e-18	Drought-associated	Visible (green) ~ pigments/optical scattering	Green reflectance region; sensitive to pigment balance and stress-related optical changes. Association suggests metabolic remodeling co-occurs with pigment/leaf optical shifts under drought.
520.6	gamma-glutamylglutamine	Amino Acid	-0.6855881037567085	7.216496323960877e-18	Drought-associated	Visible (green) ~ pigments/optical scattering	Green reflectance region; sensitive to pigment balance and stress-related optical changes. Association suggests metabolic remodeling co-occurs with pigment/leaf optical shifts under drought.
520.6	N-delta-acetylornithine	Amino Acid	-0.6725514311270127	5.800548733577158e-17	Drought-associated	Visible (green) ~ pigments/optical scattering	Green reflectance region; sensitive to pigment balance and stress-related optical changes. Association suggests metabolic remodeling co-occurs with pigment/leaf optical shifts under drought.
520.6	2-palmitoyl-galactosylglycerol (16:0)*	Lipids	-0.6380952380952379	5.662871687791e-15	Drought-associated	Visible (green) ~ pigments/optical scattering	Green reflectance region; sensitive to pigment balance and stress-related optical changes. Association suggests metabolic remodeling co-occurs with pigment/leaf optical shifts under drought.
520.6	N-carbamoylaspartate	Nucleotide	0.6280020125223614	1.9187175434194156e-14	Control-associated	Visible (green) ~ pigments/optical scattering	Green reflectance region; sensitive to pigment balance and stress-related optical changes. Association suggests metabolic remodeling co-occurs with pigment/leaf optical shifts under drought.
520.6	S-(1,2-dicarboxyethyl)glutathione	Amino Acid	0.6047584579071598	2.680302038406468e-13	Control-associated	Visible (green) ~ pigments/optical scattering	Green reflectance region; sensitive to pigment balance and stress-related optical changes. Association suggests metabolic remodeling co-occurs with pigment/leaf optical shifts under drought.
520.6	oxindolylalanine	Amino Acid	-0.5993738819320216	5.025712268306778e-13	Drought-associated	Visible (green) ~ pigments/optical scattering	Green reflectance region; sensitive to pigment balance and stress-related optical changes. Association suggests metabolic remodeling co-occurs with pigment/leaf optical shifts under drought.
520.6	2-dimethylaminoethanol	Lipids	-0.592363595706619	1.0800799006244694e-12	Drought-associated	Visible (green) ~ pigments/optical scattering	Green reflectance region; sensitive to pigment balance and stress-related optical changes. Association suggests metabolic remodeling co-occurs with pigment/leaf optical shifts under drought.
520.6	O-sulfo-tyrosine	Amino Acid	-0.5708966905187837	1.0697322388948241e-11	Drought-associated	Visible (green) ~ pigments/optical scattering	Green reflectance region; sensitive to pigment balance and stress-related optical changes. Association suggests metabolic remodeling co-occurs with pigment/leaf optical shifts under drought.
520.6	coumaroylquinate (5)	Secondary metabolism	0.5627407929088376	2.4639511706317176e-11	Control-associated	Visible (green) ~ pigments/optical scattering	Green reflectance region; sensitive to pigment balance and stress-related optical changes. Association suggests metabolic remodeling co-occurs with pigment/leaf optical shifts under drought.
520.6	N-palmitoyl-sphinganine (d18:0/16:0)	Lipids	0.5469029516994635	1.0983750435666186e-10	Control-associated	Visible (green) ~ pigments/optical scattering	Green reflectance region; sensitive to pigment balance and stress-related optical changes. Association suggests metabolic remodeling co-occurs with pigment/leaf optical shifts under drought.
520.6	N-palmitoyl-phytosphingosine (t18:0/16:0)	Lipids	0.5328823792486584	4.126409873721782e-10	Control-associated	Visible (green) ~ pigments/optical scattering	Green reflectance region; sensitive to pigment balance and stress-related optical changes. Association suggests metabolic remodeling co-occurs with pigment/leaf optical shifts under drought.
520.6	fructosyllysine	Amino Acid	-0.5073736583184258	3.7474881247045915e-9	Drought-associated	Visible (green) ~ pigments/optical scattering	Green reflectance region; sensitive to pigment balance and stress-related optical changes. Association suggests metabolic remodeling co-occurs with pigment/leaf optical shifts under drought.
520.6	arginine	Amino Acid	-0.49367732558139543	1.1924890095003019e-8	Drought-associated	Visible (green) ~ pigments/optical scattering	Green reflectance region; sensitive to pigment balance and stress-related optical changes. Association suggests metabolic remodeling co-occurs with pigment/leaf optical shifts under drought.
520.6	2-linolenoyl-GPE (18:3)*	Lipids	0.4763081395348838	4.7416533642198054e-8	Control-associated	Visible (green) ~ pigments/optical scattering	Green reflectance region; sensitive to pigment balance and stress-related optical changes. Association suggests metabolic remodeling co-occurs with pigment/leaf optical shifts under drought.
520.6	glycerophosphoglycerol	Lipids	0.46844253130590346	8.557148286656058e-8	Control-associated	Visible (green) ~ pigments/optical scattering	Green reflectance region; sensitive to pigment balance and stress-related optical changes. Association suggests metabolic remodeling co-occurs with pigment/leaf optical shifts under drought.
520.6	2-oleoyl-GPE (18:1)*	Lipids	0.45775573751585746	1.8767424074398153e-7	Control-associated	Visible (green) ~ pigments/optical scattering	Green reflectance region; sensitive to pigment balance and stress-related optical changes. Association suggests metabolic remodeling co-occurs with pigment/leaf optical shifts under drought.
520.6	arabonate/xylonate	Carbohydrate	-0.43435822898032206	9.488234784636096e-7	Drought-associated	Visible (green) ~ pigments/optical scattering	Green reflectance region; sensitive to pigment balance and stress-related optical changes. Association suggests metabolic remodeling co-occurs with pigment/leaf optical shifts under drought.
520.6	4-hydroxycinnamate	Secondary metabolism	0.42520125223613603	1.6762781146432025e-6	Control-associated	Visible (green) ~ pigments/optical scattering	Green reflectance region; sensitive to pigment balance and stress-related optical changes. Association suggests metabolic remodeling co-occurs with pigment/leaf optical shifts under drought.
520.6	myo-inositol	Carbohydrate	-0.401755366726297	6.6809867758865e-6	Drought-associated	Visible (green) ~ pigments/optical scattering	Green reflectance region; sensitive to pigment balance and stress-related optical changes. Association suggests metabolic remodeling co-occurs with pigment/leaf optical shifts under drought.
520.6	feruloylquinate (2)	Secondary metabolism	0.40014534883720937	7.342051783167999e-6	Control-associated	Visible (green) ~ pigments/optical scattering	Green reflectance region; sensitive to pigment balance and stress-related optical changes. Association suggests metabolic remodeling co-occurs with pigment/leaf optical shifts under drought.
520.6	histidine	Amino Acid	-0.39729427549194996	8.638405417114252e-6	Drought-associated	Visible (green) ~ pigments/optical scattering	Green reflectance region; sensitive to pigment balance and stress-related optical changes. Association suggests metabolic remodeling co-occurs with pigment/leaf optical shifts under drought.
520.6	guanosine-2',3'-cyclic monophosphate	Nucleotide	0.37867213000902833	2.417185085319112e-5	Control-associated	Visible (green) ~ pigments/optical scattering	Green reflectance region; sensitive to pigment balance and stress-related optical changes. Association suggests metabolic remodeling co-occurs with pigment/leaf optical shifts under drought.
520.6	4-imidazoleacetate	Amino Acid	-0.37680409091897205	2.6705439546249955e-5	Drought-associated	Visible (green) ~ pigments/optical scattering	Green reflectance region; sensitive to pigment balance and stress-related optical changes. Association suggests metabolic remodeling co-occurs with pigment/leaf optical shifts under drought.
520.6	alpha-ketoglutaramate*	Amino Acid	-0.37570997316636856	2.819516011201491e-5	Drought-associated	Visible (green) ~ pigments/optical scattering	Green reflectance region; sensitive to pigment balance and stress-related optical changes. Association suggests metabolic remodeling co-occurs with pigment/leaf optical shifts under drought.
520.6	2-linoleoyl-GPC (18:2)*	Lipids	0.3731440071556351	3.222667227885936e-5	Control-associated	Visible (green) ~ pigments/optical scattering	Green reflectance region; sensitive to pigment balance and stress-related optical changes. Association suggests metabolic remodeling co-occurs with pigment/leaf optical shifts under drought.
520.6	N-monomethylarginine	Amino Acid	-0.37213774597495536	3.403952219415259e-5	Drought-associated	Visible (green) ~ pigments/optical scattering	Green reflectance region; sensitive to pigment balance and stress-related optical changes. Association suggests metabolic remodeling co-occurs with pigment/leaf optical shifts under drought.
520.6	hexadecadienoate (16:2n6)	Lipids	0.3254707565373612	3.710630870308905e-4	Control-associated	Visible (green) ~ pigments/optical scattering	Green reflectance region; sensitive to pigment balance and stress-related optical changes. Association suggests metabolic remodeling co-occurs with pigment/leaf optical shifts under drought.
520.6	coumaroylquinate (4)	Secondary metabolism	0.25891659212880147	0.005892193074683846	Control-associated	Visible (green) ~ pigments/optical scattering	Green reflectance region; sensitive to pigment balance and stress-related optical changes. Association suggests metabolic remodeling co-occurs with pigment/leaf optical shifts under drought.
520.6	phosphoethanolamine	Lipids	-0.24646061814556333	0.008802679247329446	Drought-associated	Visible (green) ~ pigments/optical scattering	Green reflectance region; sensitive to pigment balance and stress-related optical changes. Association suggests metabolic remodeling co-occurs with pigment/leaf optical shifts under drought.
524.1	thiamin (vitamin B1)	Cofactors, Prosthetic Groups, Electron Carriers	-0.7895403074615673	1.3965227728557605e-26	Drought-associated	Visible (green) ~ pigments/optical scattering	Green reflectance region; sensitive to pigment balance and stress-related optical changes. Association suggests metabolic remodeling co-occurs with pigment/leaf optical shifts under drought.
524.1	dimethylarginine (SDMA + ADMA)	Amino Acid	-0.7028790250447229	5.645703898325878e-19	Drought-associated	Visible (green) ~ pigments/optical scattering	Green reflectance region; sensitive to pigment balance and stress-related optical changes. Association suggests metabolic remodeling co-occurs with pigment/leaf optical shifts under drought.
524.1	gamma-glutamylglutamine	Amino Acid	-0.6889143559928445	4.462062210832898e-18	Drought-associated	Visible (green) ~ pigments/optical scattering	Green reflectance region; sensitive to pigment balance and stress-related optical changes. Association suggests metabolic remodeling co-occurs with pigment/leaf optical shifts under drought.
524.1	N-delta-acetylornithine	Amino Acid	-0.6873658318425762	5.609959789420448e-18	Drought-associated	Visible (green) ~ pigments/optical scattering	Green reflectance region; sensitive to pigment balance and stress-related optical changes. Association suggests metabolic remodeling co-occurs with pigment/leaf optical shifts under drought.
524.1	2-palmitoyl-galactosylglycerol (16:0)*	Lipids	-0.644442396313364	2.4343899318068103e-15	Drought-associated	Visible (green) ~ pigments/optical scattering	Green reflectance region; sensitive to pigment balance and stress-related optical changes. Association suggests metabolic remodeling co-occurs with pigment/leaf optical shifts under drought.
524.1	N-carbamoylaspartate	Nucleotide	0.6429282200357783	2.9617211448344723e-15	Control-associated	Visible (green) ~ pigments/optical scattering	Green reflectance region; sensitive to pigment balance and stress-related optical changes. Association suggests metabolic remodeling co-occurs with pigment/leaf optical shifts under drought.
524.1	S-(1,2-dicarboxyethyl)glutathione	Amino Acid	0.6168371361132967	6.6453483453793e-14	Control-associated	Visible (green) ~ pigments/optical scattering	Green reflectance region; sensitive to pigment balance and stress-related optical changes. Association suggests metabolic remodeling co-occurs with pigment/leaf optical shifts under drought.
524.1	oxindolylalanine	Amino Acid	-0.6121533989266549	1.1502365488676719e-13	Drought-associated	Visible (green) ~ pigments/optical scattering	Green reflectance region; sensitive to pigment balance and stress-related optical changes. Association suggests metabolic remodeling co-occurs with pigment/leaf optical shifts under drought.
524.1	2-dimethylaminoethanol	Lipids	-0.6079606440071558	1.8440935467462786e-13	Drought-associated	Visible (green) ~ pigments/optical scattering	Green reflectance region; sensitive to pigment balance and stress-related optical changes. Association suggests metabolic remodeling co-occurs with pigment/leaf optical shifts under drought.
524.1	O-sulfo-tyrosine	Amino Acid	-0.5814009391771021	3.530892937589855e-12	Drought-associated	Visible (green) ~ pigments/optical scattering	Green reflectance region; sensitive to pigment balance and stress-related optical changes. Association suggests metabolic remodeling co-occurs with pigment/leaf optical shifts under drought.
524.1	N-palmitoyl-sphinganine (d18:0/16:0)	Lipids	0.5621198568872988	2.6215073461052835e-11	Control-associated	Visible (green) ~ pigments/optical scattering	Green reflectance region; sensitive to pigment balance and stress-related optical changes. Association suggests metabolic remodeling co-occurs with pigment/leaf optical shifts under drought.
524.1	coumaroylquinate (5)	Secondary metabolism	0.5477482595849441	1.0307371370150078e-10	Control-associated	Visible (green) ~ pigments/optical scattering	Green reflectance region; sensitive to pigment balance and stress-related optical changes. Association suggests metabolic remodeling co-occurs with pigment/leaf optical shifts under drought.
524.1	N-palmitoyl-phytosphingosine (t18:0/16:0)	Lipids	0.5477023703041146	1.0307371370150078e-10	Control-associated	Visible (green) ~ pigments/optical scattering	Green reflectance region; sensitive to pigment balance and stress-related optical changes. Association suggests metabolic remodeling co-occurs with pigment/leaf optical shifts under drought.
524.1	fructosyllysine	Amino Acid	-0.5183922182468695	1.4467280778914126e-9	Drought-associated	Visible (green) ~ pigments/optical scattering	Green reflectance region; sensitive to pigment balance and stress-related optical changes. Association suggests metabolic remodeling co-occurs with pigment/leaf optical shifts under drought.
524.1	arginine	Amino Acid	-0.5072674418604652	3.777691098940402e-9	Drought-associated	Visible (green) ~ pigments/optical scattering	Green reflectance region; sensitive to pigment balance and stress-related optical changes. Association suggests metabolic remodeling co-occurs with pigment/leaf optical shifts under drought.
524.1	glycerophosphoglycerol	Lipids	0.48970259391771026	1.6558161918454057e-8	Control-associated	Visible (green) ~ pigments/optical scattering	Green reflectance region; sensitive to pigment balance and stress-related optical changes. Association suggests metabolic remodeling co-occurs with pigment/leaf optical shifts under drought.
524.1	2-linolenoyl-GPE (18:3)*	Lipids	0.4775883273703042	4.3054976694250765e-8	Control-associated	Visible (green) ~ pigments/optical scattering	Green reflectance region; sensitive to pigment balance and stress-related optical changes. Association suggests metabolic remodeling co-occurs with pigment/leaf optical shifts under drought.
524.1	2-oleoyl-GPE (18:1)*	Lipids	0.45974704955214696	1.6185148206547307e-7	Control-associated	Visible (green) ~ pigments/optical scattering	Green reflectance region; sensitive to pigment balance and stress-related optical changes. Association suggests metabolic remodeling co-occurs with pigment/leaf optical shifts under drought.
524.1	arabonate/xylonate	Carbohydrate	-0.4425536672629697	5.412677232773647e-7	Drought-associated	Visible (green) ~ pigments/optical scattering	Green reflectance region; sensitive to pigment balance and stress-related optical changes. Association suggests metabolic remodeling co-occurs with pigment/leaf optical shifts under drought.
524.1	4-hydroxycinnamate	Secondary metabolism	0.4166088998211092	2.8225848831913547e-6	Control-associated	Visible (green) ~ pigments/optical scattering	Green reflectance region; sensitive to pigment balance and stress-related optical changes. Association suggests metabolic remodeling co-occurs with pigment/leaf optical shifts under drought.
524.1	histidine	Amino Acid	-0.41148255813953494	3.822628992959228e-6	Drought-associated	Visible (green) ~ pigments/optical scattering	Green reflectance region; sensitive to pigment balance and stress-related optical changes. Association suggests metabolic remodeling co-occurs with pigment/leaf optical shifts under drought.
524.1	myo-inositol	Carbohydrate	-0.40991726296958864	4.196413327530984e-6	Drought-associated	Visible (green) ~ pigments/optical scattering	Green reflectance region; sensitive to pigment balance and stress-related optical changes. Association suggests metabolic remodeling co-occurs with pigment/leaf optical shifts under drought.
524.1	guanosine-2',3'-cyclic monophosphate	Nucleotide	0.3954510729911799	9.602146714358573e-6	Control-associated	Visible (green) ~ pigments/optical scattering	Green reflectance region; sensitive to pigment balance and stress-related optical changes. Association suggests metabolic remodeling co-occurs with pigment/leaf optical shifts under drought.
524.1	N-monomethylarginine	Amino Acid	-0.3864769677996423	1.5992304146417326e-5	Drought-associated	Visible (green) ~ pigments/optical scattering	Green reflectance region; sensitive to pigment balance and stress-related optical changes. Association suggests metabolic remodeling co-occurs with pigment/leaf optical shifts under drought.
524.1	4-imidazoleacetate	Amino Acid	-0.3847016161417122	1.7655625324493527e-5	Drought-associated	Visible (green) ~ pigments/optical scattering	Green reflectance region; sensitive to pigment balance and stress-related optical changes. Association suggests metabolic remodeling co-occurs with pigment/leaf optical shifts under drought.
524.1	feruloylquinate (2)	Secondary metabolism	0.3843526386404294	1.799780257027603e-5	Control-associated	Visible (green) ~ pigments/optical scattering	Green reflectance region; sensitive to pigment balance and stress-related optical changes. Association suggests metabolic remodeling co-occurs with pigment/leaf optical shifts under drought.
524.1	alpha-ketoglutaramate*	Amino Acid	-0.37989154740608233	2.280670883395492e-5	Drought-associated	Visible (green) ~ pigments/optical scattering	Green reflectance region; sensitive to pigment balance and stress-related optical changes. Association suggests metabolic remodeling co-occurs with pigment/leaf optical shifts under drought.
524.1	2-linoleoyl-GPC (18:2)*	Lipids	0.37536337209302334	2.8657017844413315e-5	Control-associated	Visible (green) ~ pigments/optical scattering	Green reflectance region; sensitive to pigment balance and stress-related optical changes. Association suggests metabolic remodeling co-occurs with pigment/leaf optical shifts under drought.
524.1	hexadecadienoate (16:2n6)	Lipids	0.3125790139064476	6.679748635399924e-4	Control-associated	Visible (green) ~ pigments/optical scattering	Green reflectance region; sensitive to pigment balance and stress-related optical changes. Association suggests metabolic remodeling co-occurs with pigment/leaf optical shifts under drought.
524.1	phosphoethanolamine	Lipids	-0.2542586526135878	0.006802512750295106	Drought-associated	Visible (green) ~ pigments/optical scattering	Green reflectance region; sensitive to pigment balance and stress-related optical changes. Association suggests metabolic remodeling co-occurs with pigment/leaf optical shifts under drought.
524.1	2-oleoyl-GPG (18:1)*	Lipids	0.25280043119610046	0.007145340118029837	Control-associated	Visible (green) ~ pigments/optical scattering	Green reflectance region; sensitive to pigment balance and stress-related optical changes. Association suggests metabolic remodeling co-occurs with pigment/leaf optical shifts under drought.
524.1	coumaroylquinate (4)	Secondary metabolism	0.24698680679785334	0.008643949441249339	Control-associated	Visible (green) ~ pigments/optical scattering	Green reflectance region; sensitive to pigment balance and stress-related optical changes. Association suggests metabolic remodeling co-occurs with pigment/leaf optical shifts under drought.
527.6	thiamin (vitamin B1)	Cofactors, Prosthetic Groups, Electron Carriers	-0.7971233595800524	2.2236878766577743e-27	Drought-associated	Visible (green) ~ pigments/optical scattering	Green reflectance region; sensitive to pigment balance and stress-related optical changes. Association suggests metabolic remodeling co-occurs with pigment/leaf optical shifts under drought.
527.6	dimethylarginine (SDMA + ADMA)	Amino Acid	-0.7110632826475851	1.6189692400894012e-19	Drought-associated	Visible (green) ~ pigments/optical scattering	Green reflectance region; sensitive to pigment balance and stress-related optical changes. Association suggests metabolic remodeling co-occurs with pigment/leaf optical shifts under drought.
527.6	N-delta-acetylornithine	Amino Acid	-0.6953711985688731	1.7503770624338186e-18	Drought-associated	Visible (green) ~ pigments/optical scattering	Green reflectance region; sensitive to pigment balance and stress-related optical changes. Association suggests metabolic remodeling co-occurs with pigment/leaf optical shifts under drought.
527.6	gamma-glutamylglutamine	Amino Acid	-0.6932300983899822	2.2887760453123217e-18	Drought-associated	Visible (green) ~ pigments/optical scattering	Green reflectance region; sensitive to pigment balance and stress-related optical changes. Association suggests metabolic remodeling co-occurs with pigment/leaf optical shifts under drought.
527.6	N-carbamoylaspartate	Nucleotide	0.6470371198568874	1.7532580830057775e-15	Control-associated	Visible (green) ~ pigments/optical scattering	Green reflectance region; sensitive to pigment balance and stress-related optical changes. Association suggests metabolic remodeling co-occurs with pigment/leaf optical shifts under drought.
527.6	2-palmitoyl-galactosylglycerol (16:0)*	Lipids	-0.6458494623655913	2.0420896771960315e-15	Drought-associated	Visible (green) ~ pigments/optical scattering	Green reflectance region; sensitive to pigment balance and stress-related optical changes. Association suggests metabolic remodeling co-occurs with pigment/leaf optical shifts under drought.
527.6	S-(1,2-dicarboxyethyl)glutathione	Amino Acid	0.6243273013375296	2.8033737566874617e-14	Control-associated	Visible (green) ~ pigments/optical scattering	Green reflectance region; sensitive to pigment balance and stress-related optical changes. Association suggests metabolic remodeling co-occurs with pigment/leaf optical shifts under drought.
527.6	oxindolylalanine	Amino Acid	-0.620807245080501	4.179946005414598e-14	Drought-associated	Visible (green) ~ pigments/optical scattering	Green reflectance region; sensitive to pigment balance and stress-related optical changes. Association suggests metabolic remodeling co-occurs with pigment/leaf optical shifts under drought.
527.6	2-dimethylaminoethanol	Lipids	-0.6171343917710198	6.454050091735521e-14	Drought-associated	Visible (green) ~ pigments/optical scattering	Green reflectance region; sensitive to pigment balance and stress-related optical changes. Association suggests metabolic remodeling co-occurs with pigment/leaf optical shifts under drought.
527.6	O-sulfo-tyrosine	Amino Acid	-0.5886627906976745	1.6066896522869632e-12	Drought-associated	Visible (green) ~ pigments/optical scattering	Green reflectance region; sensitive to pigment balance and stress-related optical changes. Association suggests metabolic remodeling co-occurs with pigment/leaf optical shifts under drought.
527.6	N-palmitoyl-sphinganine (d18:0/16:0)	Lipids	0.5684984347048302	1.3772594245374591e-11	Control-associated	Visible (green) ~ pigments/optical scattering	Green reflectance region; sensitive to pigment balance and stress-related optical changes. Association suggests metabolic remodeling co-occurs with pigment/leaf optical shifts under drought.
527.6	N-palmitoyl-phytosphingosine (t18:0/16:0)	Lipids	0.5539132379248659	5.974887021624673e-11	Control-associated	Visible (green) ~ pigments/optical scattering	Green reflectance region; sensitive to pigment balance and stress-related optical changes. Association suggests metabolic remodeling co-occurs with pigment/leaf optical shifts under drought.
527.6	coumaroylquinate (5)	Secondary metabolism	0.539068371871111	2.3128372711254704e-10	Control-associated	Visible (green) ~ pigments/optical scattering	Green reflectance region; sensitive to pigment balance and stress-related optical changes. Association suggests metabolic remodeling co-occurs with pigment/leaf optical shifts under drought.
527.6	fructosyllysine	Amino Acid	-0.5269677996422183	6.834710282376651e-10	Drought-associated	Visible (green) ~ pigments/optical scattering	Green reflectance region; sensitive to pigment balance and stress-related optical changes. Association suggests metabolic remodeling co-occurs with pigment/leaf optical shifts under drought.
527.6	arginine	Amino Acid	-0.5143112701252237	2.0636622476346036e-9	Drought-associated	Visible (green) ~ pigments/optical scattering	Green reflectance region; sensitive to pigment balance and stress-related optical changes. Association suggests metabolic remodeling co-occurs with pigment/leaf optical shifts under drought.
527.6	glycerophosphoglycerol	Lipids	0.49969253130590346	7.191987321085496e-9	Control-associated	Visible (green) ~ pigments/optical scattering	Green reflectance region; sensitive to pigment balance and stress-related optical changes. Association suggests metabolic remodeling co-occurs with pigment/leaf optical shifts under drought.
527.6	2-linolenoyl-GPE (18:3)*	Lipids	0.4767274150268337	4.602365824324961e-8	Control-associated	Visible (green) ~ pigments/optical scattering	Green reflectance region; sensitive to pigment balance and stress-related optical changes. Association suggests metabolic remodeling co-occurs with pigment/leaf optical shifts under drought.
527.6	2-oleoyl-GPE (18:1)*	Lipids	0.4597393610886864	1.6185148206547307e-7	Control-associated	Visible (green) ~ pigments/optical scattering	Green reflectance region; sensitive to pigment balance and stress-related optical changes. Association suggests metabolic remodeling co-occurs with pigment/leaf optical shifts under drought.
527.6	arabonate/xylonate	Carbohydrate	-0.4470986135957067	3.941347254444037e-7	Drought-associated	Visible (green) ~ pigments/optical scattering	Green reflectance region; sensitive to pigment balance and stress-related optical changes. Association suggests metabolic remodeling co-occurs with pigment/leaf optical shifts under drought.
527.6	histidine	Amino Acid	-0.42195885509839004	2.0418228584106096e-6	Drought-associated	Visible (green) ~ pigments/optical scattering	Green reflectance region; sensitive to pigment balance and stress-related optical changes. Association suggests metabolic remodeling co-occurs with pigment/leaf optical shifts under drought.
527.6	myo-inositol	Carbohydrate	-0.41528398926654747	3.048292829371874e-6	Drought-associated	Visible (green) ~ pigments/optical scattering	Green reflectance region; sensitive to pigment balance and stress-related optical changes. Association suggests metabolic remodeling co-occurs with pigment/leaf optical shifts under drought.
527.6	4-hydroxycinnamate	Secondary metabolism	0.41179002683363153	3.7503073023699932e-6	Control-associated	Visible (green) ~ pigments/optical scattering	Green reflectance region; sensitive to pigment balance and stress-related optical changes. Association suggests metabolic remodeling co-occurs with pigment/leaf optical shifts under drought.
527.6	guanosine-2',3'-cyclic monophosphate	Nucleotide	0.40330578512396686	6.104958182702065e-6	Control-associated	Visible (green) ~ pigments/optical scattering	Green reflectance region; sensitive to pigment balance and stress-related optical changes. Association suggests metabolic remodeling co-occurs with pigment/leaf optical shifts under drought.
527.6	N-monomethylarginine	Amino Acid	-0.3971209749552774	8.717015792299502e-6	Drought-associated	Visible (green) ~ pigments/optical scattering	Green reflectance region; sensitive to pigment balance and stress-related optical changes. Association suggests metabolic remodeling co-occurs with pigment/leaf optical shifts under drought.
527.6	4-imidazoleacetate	Amino Acid	-0.38891362959384035	1.3967799669305746e-5	Drought-associated	Visible (green) ~ pigments/optical scattering	Green reflectance region; sensitive to pigment balance and stress-related optical changes. Association suggests metabolic remodeling co-occurs with pigment/leaf optical shifts under drought.
527.6	alpha-ketoglutaramate*	Amino Acid	-0.381468023255814	2.113240185600353e-5	Drought-associated	Visible (green) ~ pigments/optical scattering	Green reflectance region; sensitive to pigment balance and stress-related optical changes. Association suggests metabolic remodeling co-occurs with pigment/leaf optical shifts under drought.
527.6	feruloylquinate (2)	Secondary metabolism	0.3755758050089446	2.8368294454999893e-5	Control-associated	Visible (green) ~ pigments/optical scattering	Green reflectance region; sensitive to pigment balance and stress-related optical changes. Association suggests metabolic remodeling co-occurs with pigment/leaf optical shifts under drought.
527.6	2-linoleoyl-GPC (18:2)*	Lipids	0.37526274597495535	2.880242144932336e-5	Control-associated	Visible (green) ~ pigments/optical scattering	Green reflectance region; sensitive to pigment balance and stress-related optical changes. Association suggests metabolic remodeling co-occurs with pigment/leaf optical shifts under drought.
527.6	hexadecadienoate (16:2n6)	Lipids	0.30574223168540826	9.054451477837666e-4	Control-associated	Visible (green) ~ pigments/optical scattering	Green reflectance region; sensitive to pigment balance and stress-related optical changes. Association suggests metabolic remodeling co-occurs with pigment/leaf optical shifts under drought.
527.6	phosphoethanolamine	Lipids	-0.2563808574277169	0.006361286581982048	Drought-associated	Visible (green) ~ pigments/optical scattering	Green reflectance region; sensitive to pigment balance and stress-related optical changes. Association suggests metabolic remodeling co-occurs with pigment/leaf optical shifts under drought.
527.6	2-oleoyl-GPG (18:1)*	Lipids	0.25544853768278963	0.006559986041825555	Control-associated	Visible (green) ~ pigments/optical scattering	Green reflectance region; sensitive to pigment balance and stress-related optical changes. Association suggests metabolic remodeling co-occurs with pigment/leaf optical shifts under drought.
527.6	gamma-glutamylisoleucine*	Amino Acid	-0.24266810532152436	0.009993684740473198	Drought-associated	Visible (green) ~ pigments/optical scattering	Green reflectance region; sensitive to pigment balance and stress-related optical changes. Association suggests metabolic remodeling co-occurs with pigment/leaf optical shifts under drought.
531.1	thiamin (vitamin B1)	Cofactors, Prosthetic Groups, Electron Carriers	-0.8023127109111361	6.485130897434897e-28	Drought-associated	Visible (green) ~ pigments/optical scattering	Green reflectance region; sensitive to pigment balance and stress-related optical changes. Association suggests metabolic remodeling co-occurs with pigment/leaf optical shifts under drought.
531.1	dimethylarginine (SDMA + ADMA)	Amino Acid	-0.7142050536672631	9.84374063087858e-20	Drought-associated	Visible (green) ~ pigments/optical scattering	Green reflectance region; sensitive to pigment balance and stress-related optical changes. Association suggests metabolic remodeling co-occurs with pigment/leaf optical shifts under drought.
531.1	N-delta-acetylornithine	Amino Acid	-0.7011851520572452	7.304290904154983e-19	Drought-associated	Visible (green) ~ pigments/optical scattering	Green reflectance region; sensitive to pigment balance and stress-related optical changes. Association suggests metabolic remodeling co-occurs with pigment/leaf optical shifts under drought.
531.1	gamma-glutamylglutamine	Amino Acid	-0.6949742844364939	1.769571585792987e-18	Drought-associated	Visible (green) ~ pigments/optical scattering	Green reflectance region; sensitive to pigment balance and stress-related optical changes. Association suggests metabolic remodeling co-occurs with pigment/leaf optical shifts under drought.
531.1	N-carbamoylaspartate	Nucleotide	0.6539355992844366	7.704169818342986e-16	Control-associated	Visible (green) ~ pigments/optical scattering	Green reflectance region; sensitive to pigment balance and stress-related optical changes. Association suggests metabolic remodeling co-occurs with pigment/leaf optical shifts under drought.
531.1	2-palmitoyl-galactosylglycerol (16:0)*	Lipids	-0.6505560675883255	1.1412272171198157e-15	Drought-associated	Visible (green) ~ pigments/optical scattering	Green reflectance region; sensitive to pigment balance and stress-related optical changes. Association suggests metabolic remodeling co-occurs with pigment/leaf optical shifts under drought.
531.1	S-(1,2-dicarboxyethyl)glutathione	Amino Acid	0.6302250196695516	1.4680424695531813e-14	Control-associated	Visible (green) ~ pigments/optical scattering	Green reflectance region; sensitive to pigment balance and stress-related optical changes. Association suggests metabolic remodeling co-occurs with pigment/leaf optical shifts under drought.
531.1	2-dimethylaminoethanol	Lipids	-0.6230433810375672	3.222515853395558e-14	Drought-associated	Visible (green) ~ pigments/optical scattering	Green reflectance region; sensitive to pigment balance and stress-related optical changes. Association suggests metabolic remodeling co-occurs with pigment/leaf optical shifts under drought.
531.1	oxindolylalanine	Amino Acid	-0.6209525939177103	4.114484710217386e-14	Drought-associated	Visible (green) ~ pigments/optical scattering	Green reflectance region; sensitive to pigment balance and stress-related optical changes. Association suggests metabolic remodeling co-occurs with pigment/leaf optical shifts under drought.
531.1	O-sulfo-tyrosine	Amino Acid	-0.592749329159213	1.039589808126038e-12	Drought-associated	Visible (green) ~ pigments/optical scattering	Green reflectance region; sensitive to pigment balance and stress-related optical changes. Association suggests metabolic remodeling co-occurs with pigment/leaf optical shifts under drought.
531.1	N-palmitoyl-sphinganine (d18:0/16:0)	Lipids	0.574301207513417	7.405166548350474e-12	Control-associated	Visible (green) ~ pigments/optical scattering	Green reflectance region; sensitive to pigment balance and stress-related optical changes. Association suggests metabolic remodeling co-occurs with pigment/leaf optical shifts under drought.
531.1	N-palmitoyl-phytosphingosine (t18:0/16:0)	Lipids	0.5597495527728087	3.3281673105582913e-11	Control-associated	Visible (green) ~ pigments/optical scattering	Green reflectance region; sensitive to pigment balance and stress-related optical changes. Association suggests metabolic remodeling co-occurs with pigment/leaf optical shifts under drought.
531.1	coumaroylquinate (5)	Secondary metabolism	0.5342036893478581	3.661930554078019e-10	Control-associated	Visible (green) ~ pigments/optical scattering	Green reflectance region; sensitive to pigment balance and stress-related optical changes. Association suggests metabolic remodeling co-occurs with pigment/leaf optical shifts under drought.
531.1	fructosyllysine	Amino Acid	-0.5274485688729875	6.540986940326446e-10	Drought-associated	Visible (green) ~ pigments/optical scattering	Green reflectance region; sensitive to pigment balance and stress-related optical changes. Association suggests metabolic remodeling co-occurs with pigment/leaf optical shifts under drought.
531.1	arginine	Amino Acid	-0.5179897137745976	1.4990134717424766e-9	Drought-associated	Visible (green) ~ pigments/optical scattering	Green reflectance region; sensitive to pigment balance and stress-related optical changes. Association suggests metabolic remodeling co-occurs with pigment/leaf optical shifts under drought.
531.1	glycerophosphoglycerol	Lipids	0.5076978980322004	3.6513920462272027e-9	Control-associated	Visible (green) ~ pigments/optical scattering	Green reflectance region; sensitive to pigment balance and stress-related optical changes. Association suggests metabolic remodeling co-occurs with pigment/leaf optical shifts under drought.
531.1	2-linolenoyl-GPE (18:3)*	Lipids	0.4798244633273704	3.616792543532993e-8	Control-associated	Visible (green) ~ pigments/optical scattering	Green reflectance region; sensitive to pigment balance and stress-related optical changes. Association suggests metabolic remodeling co-occurs with pigment/leaf optical shifts under drought.
531.1	2-oleoyl-GPE (18:1)*	Lipids	0.46276092722869333	1.2971234122055892e-7	Control-associated	Visible (green) ~ pigments/optical scattering	Green reflectance region; sensitive to pigment balance and stress-related optical changes. Association suggests metabolic remodeling co-occurs with pigment/leaf optical shifts under drought.
531.1	arabonate/xylonate	Carbohydrate	-0.44705948121645805	3.9481535427504104e-7	Drought-associated	Visible (green) ~ pigments/optical scattering	Green reflectance region; sensitive to pigment balance and stress-related optical changes. Association suggests metabolic remodeling co-occurs with pigment/leaf optical shifts under drought.
531.1	histidine	Amino Acid	-0.42669946332737035	1.5290522280060936e-6	Drought-associated	Visible (green) ~ pigments/optical scattering	Green reflectance region; sensitive to pigment balance and stress-related optical changes. Association suggests metabolic remodeling co-occurs with pigment/leaf optical shifts under drought.
531.1	myo-inositol	Carbohydrate	-0.422227191413238	2.0092592685078666e-6	Drought-associated	Visible (green) ~ pigments/optical scattering	Green reflectance region; sensitive to pigment balance and stress-related optical changes. Association suggests metabolic remodeling co-occurs with pigment/leaf optical shifts under drought.
531.1	guanosine-2',3'-cyclic monophosphate	Nucleotide	0.4121952913396763	3.6627702632449947e-6	Control-associated	Visible (green) ~ pigments/optical scattering	Green reflectance region; sensitive to pigment balance and stress-related optical changes. Association suggests metabolic remodeling co-occurs with pigment/leaf optical shifts under drought.
531.1	4-hydroxycinnamate	Secondary metabolism	0.4097048300536673	4.24270566299878e-6	Control-associated	Visible (green) ~ pigments/optical scattering	Green reflectance region; sensitive to pigment balance and stress-related optical changes. Association suggests metabolic remodeling co-occurs with pigment/leaf optical shifts under drought.
531.1	N-monomethylarginine	Amino Acid	-0.40322562611806806	6.130638479137245e-6	Drought-associated	Visible (green) ~ pigments/optical scattering	Green reflectance region; sensitive to pigment balance and stress-related optical changes. Association suggests metabolic remodeling co-occurs with pigment/leaf optical shifts under drought.
531.1	4-imidazoleacetate	Amino Acid	-0.3921779400192396	1.1644706183159459e-5	Drought-associated	Visible (green) ~ pigments/optical scattering	Green reflectance region; sensitive to pigment balance and stress-related optical changes. Association suggests metabolic remodeling co-occurs with pigment/leaf optical shifts under drought.
531.1	alpha-ketoglutaramate*	Amino Acid	-0.3813785778175314	2.119614958415371e-5	Drought-associated	Visible (green) ~ pigments/optical scattering	Green reflectance region; sensitive to pigment balance and stress-related optical changes. Association suggests metabolic remodeling co-occurs with pigment/leaf optical shifts under drought.
531.1	2-linoleoyl-GPC (18:2)*	Lipids	0.3790194543828265	2.3703576182081613e-5	Control-associated	Visible (green) ~ pigments/optical scattering	Green reflectance region; sensitive to pigment balance and stress-related optical changes. Association suggests metabolic remodeling co-occurs with pigment/leaf optical shifts under drought.
531.1	feruloylquinate (2)	Secondary metabolism	0.3706115831842577	3.6918963752906827e-5	Control-associated	Visible (green) ~ pigments/optical scattering	Green reflectance region; sensitive to pigment balance and stress-related optical changes. Association suggests metabolic remodeling co-occurs with pigment/leaf optical shifts under drought.
531.1	hexadecadienoate (16:2n6)	Lipids	0.3047524785414865	9.441247857716349e-4	Control-associated	Visible (green) ~ pigments/optical scattering	Green reflectance region; sensitive to pigment balance and stress-related optical changes. Association suggests metabolic remodeling co-occurs with pigment/leaf optical shifts under drought.
531.1	2-oleoyl-GPG (18:1)*	Lipids	0.2620395106861642	0.005270849555501983	Control-associated	Visible (green) ~ pigments/optical scattering	Green reflectance region; sensitive to pigment balance and stress-related optical changes. Association suggests metabolic remodeling co-occurs with pigment/leaf optical shifts under drought.
531.1	phosphoethanolamine	Lipids	-0.2579404643213218	0.006072061708035441	Drought-associated	Visible (green) ~ pigments/optical scattering	Green reflectance region; sensitive to pigment balance and stress-related optical changes. Association suggests metabolic remodeling co-occurs with pigment/leaf optical shifts under drought.
531.1	gamma-glutamylisoleucine*	Amino Acid	-0.2470215348649013	0.008637804069929653	Drought-associated	Visible (green) ~ pigments/optical scattering	Green reflectance region; sensitive to pigment balance and stress-related optical changes. Association suggests metabolic remodeling co-occurs with pigment/leaf optical shifts under drought.
534.6	thiamin (vitamin B1)	Cofactors, Prosthetic Groups, Electron Carriers	-0.805042369703787	3.678567932507487e-28	Drought-associated	Visible (green) ~ pigments/optical scattering	Green reflectance region; sensitive to pigment balance and stress-related optical changes. Association suggests metabolic remodeling co-occurs with pigment/leaf optical shifts under drought.
534.6	dimethylarginine (SDMA + ADMA)	Amino Acid	-0.7152616279069769	8.338672688200446e-20	Drought-associated	Visible (green) ~ pigments/optical scattering	Green reflectance region; sensitive to pigment balance and stress-related optical changes. Association suggests metabolic remodeling co-occurs with pigment/leaf optical shifts under drought.
534.6	N-delta-acetylornithine	Amino Acid	-0.7047350178890878	4.1436854545247103e-19	Drought-associated	Visible (green) ~ pigments/optical scattering	Green reflectance region; sensitive to pigment balance and stress-related optical changes. Association suggests metabolic remodeling co-occurs with pigment/leaf optical shifts under drought.
534.6	gamma-glutamylglutamine	Amino Acid	-0.6949966457960645	1.769571585792987e-18	Drought-associated	Visible (green) ~ pigments/optical scattering	Green reflectance region; sensitive to pigment balance and stress-related optical changes. Association suggests metabolic remodeling co-occurs with pigment/leaf optical shifts under drought.
534.6	N-carbamoylaspartate	Nucleotide	0.6553834973166369	6.439683140125173e-16	Control-associated	Visible (green) ~ pigments/optical scattering	Green reflectance region; sensitive to pigment balance and stress-related optical changes. Association suggests metabolic remodeling co-occurs with pigment/leaf optical shifts under drought.
534.6	2-palmitoyl-galactosylglycerol (16:0)*	Lipids	-0.6524362519201228	9.335353025392616e-16	Drought-associated	Visible (green) ~ pigments/optical scattering	Green reflectance region; sensitive to pigment balance and stress-related optical changes. Association suggests metabolic remodeling co-occurs with pigment/leaf optical shifts under drought.
534.6	S-(1,2-dicarboxyethyl)glutathione	Amino Acid	0.6328245476003148	1.0657661876724819e-14	Control-associated	Visible (green) ~ pigments/optical scattering	Green reflectance region; sensitive to pigment balance and stress-related optical changes. Association suggests metabolic remodeling co-occurs with pigment/leaf optical shifts under drought.
534.6	2-dimethylaminoethanol	Lipids	-0.6247819767441861	2.666800709290743e-14	Drought-associated	Visible (green) ~ pigments/optical scattering	Green reflectance region; sensitive to pigment balance and stress-related optical changes. Association suggests metabolic remodeling co-occurs with pigment/leaf optical shifts under drought.
534.6	oxindolylalanine	Amino Acid	-0.6223278175313061	3.493951679476167e-14	Drought-associated	Visible (green) ~ pigments/optical scattering	Green reflectance region; sensitive to pigment balance and stress-related optical changes. Association suggests metabolic remodeling co-occurs with pigment/leaf optical shifts under drought.
534.6	O-sulfo-tyrosine	Amino Acid	-0.5964277728085868	6.889610967460108e-13	Drought-associated	Visible (green) ~ pigments/optical scattering	Green reflectance region; sensitive to pigment balance and stress-related optical changes. Association suggests metabolic remodeling co-occurs with pigment/leaf optical shifts under drought.
534.6	N-palmitoyl-sphinganine (d18:0/16:0)	Lipids	0.5764870304114491	5.896847565970622e-12	Control-associated	Visible (green) ~ pigments/optical scattering	Green reflectance region; sensitive to pigment balance and stress-related optical changes. Association suggests metabolic remodeling co-occurs with pigment/leaf optical shifts under drought.
534.6	N-palmitoyl-phytosphingosine (t18:0/16:0)	Lipids	0.5622148926654742	2.6003299473211616e-11	Control-associated	Visible (green) ~ pigments/optical scattering	Green reflectance region; sensitive to pigment balance and stress-related optical changes. Association suggests metabolic remodeling co-occurs with pigment/leaf optical shifts under drought.
534.6	coumaroylquinate (5)	Secondary metabolism	0.5336079334184087	3.863799326622025e-10	Control-associated	Visible (green) ~ pigments/optical scattering	Green reflectance region; sensitive to pigment balance and stress-related optical changes. Association suggests metabolic remodeling co-occurs with pigment/leaf optical shifts under drought.
534.6	fructosyllysine	Amino Acid	-0.5277839892665475	6.35592509253951e-10	Drought-associated	Visible (green) ~ pigments/optical scattering	Green reflectance region; sensitive to pigment balance and stress-related optical changes. Association suggests metabolic remodeling co-occurs with pigment/leaf optical shifts under drought.
534.6	arginine	Amino Acid	-0.5189288908765654	1.385096466570512e-9	Drought-associated	Visible (green) ~ pigments/optical scattering	Green reflectance region; sensitive to pigment balance and stress-related optical changes. Association suggests metabolic remodeling co-occurs with pigment/leaf optical shifts under drought.
534.6	glycerophosphoglycerol	Lipids	0.5115943649373883	2.611124074477697e-9	Control-associated	Visible (green) ~ pigments/optical scattering	Green reflectance region; sensitive to pigment balance and stress-related optical changes. Association suggests metabolic remodeling co-occurs with pigment/leaf optical shifts under drought.
534.6	2-linolenoyl-GPE (18:3)*	Lipids	0.48104315742397147	3.297022913435021e-8	Control-associated	Visible (green) ~ pigments/optical scattering	Green reflectance region; sensitive to pigment balance and stress-related optical changes. Association suggests metabolic remodeling co-occurs with pigment/leaf optical shifts under drought.
534.6	2-oleoyl-GPE (18:1)*	Lipids	0.463129973474801	1.2623731079953188e-7	Control-associated	Visible (green) ~ pigments/optical scattering	Green reflectance region; sensitive to pigment balance and stress-related optical changes. Association suggests metabolic remodeling co-occurs with pigment/leaf optical shifts under drought.
534.6	arabonate/xylonate	Carbohydrate	-0.4489601967799643	3.4663106791734794e-7	Drought-associated	Visible (green) ~ pigments/optical scattering	Green reflectance region; sensitive to pigment balance and stress-related optical changes. Association suggests metabolic remodeling co-occurs with pigment/leaf optical shifts under drought.
534.6	histidine	Amino Acid	-0.4287678890876566	1.34480534819332e-6	Drought-associated	Visible (green) ~ pigments/optical scattering	Green reflectance region; sensitive to pigment balance and stress-related optical changes. Association suggests metabolic remodeling co-occurs with pigment/leaf optical shifts under drought.
534.6	myo-inositol	Carbohydrate	-0.4249608676207514	1.6986898899666897e-6	Drought-associated	Visible (green) ~ pigments/optical scattering	Green reflectance region; sensitive to pigment balance and stress-related optical changes. Association suggests metabolic remodeling co-occurs with pigment/leaf optical shifts under drought.
534.6	guanosine-2',3'-cyclic monophosphate	Nucleotide	0.416035835821932	2.9146712523012745e-6	Control-associated	Visible (green) ~ pigments/optical scattering	Green reflectance region; sensitive to pigment balance and stress-related optical changes. Association suggests metabolic remodeling co-occurs with pigment/leaf optical shifts under drought.
534.6	4-hydroxycinnamate	Secondary metabolism	0.40936381932021476	4.309355356158607e-6	Control-associated	Visible (green) ~ pigments/optical scattering	Green reflectance region; sensitive to pigment balance and stress-related optical changes. Association suggests metabolic remodeling co-occurs with pigment/leaf optical shifts under drought.
534.6	N-monomethylarginine	Amino Acid	-0.4051878354203936	5.4741464822514e-6	Drought-associated	Visible (green) ~ pigments/optical scattering	Green reflectance region; sensitive to pigment balance and stress-related optical changes. Association suggests metabolic remodeling co-occurs with pigment/leaf optical shifts under drought.
534.6	4-imidazoleacetate	Amino Acid	-0.39037467176004725	1.2857527451772089e-5	Drought-associated	Visible (green) ~ pigments/optical scattering	Green reflectance region; sensitive to pigment balance and stress-related optical changes. Association suggests metabolic remodeling co-occurs with pigment/leaf optical shifts under drought.
534.6	alpha-ketoglutaramate*	Amino Acid	-0.3814065295169947	2.1178231791139637e-5	Drought-associated	Visible (green) ~ pigments/optical scattering	Green reflectance region; sensitive to pigment balance and stress-related optical changes. Association suggests metabolic remodeling co-occurs with pigment/leaf optical shifts under drought.
534.6	2-linoleoyl-GPC (18:2)*	Lipids	0.3795058139534884	2.3200509448287692e-5	Control-associated	Visible (green) ~ pigments/optical scattering	Green reflectance region; sensitive to pigment balance and stress-related optical changes. Association suggests metabolic remodeling co-occurs with pigment/leaf optical shifts under drought.
534.6	feruloylquinate (2)	Secondary metabolism	0.3697171288014312	3.8714502836554034e-5	Control-associated	Visible (green) ~ pigments/optical scattering	Green reflectance region; sensitive to pigment balance and stress-related optical changes. Association suggests metabolic remodeling co-occurs with pigment/leaf optical shifts under drought.
534.6	hexadecadienoate (16:2n6)	Lipids	0.3036546011045313	9.898056545246045e-4	Control-associated	Visible (green) ~ pigments/optical scattering	Green reflectance region; sensitive to pigment balance and stress-related optical changes. Association suggests metabolic remodeling co-occurs with pigment/leaf optical shifts under drought.
534.6	2-oleoyl-GPG (18:1)*	Lipids	0.26247305024371953	0.005194478729477028	Control-associated	Visible (green) ~ pigments/optical scattering	Green reflectance region; sensitive to pigment balance and stress-related optical changes. Association suggests metabolic remodeling co-occurs with pigment/leaf optical shifts under drought.
534.6	phosphoethanolamine	Lipids	-0.25648767981768983	0.006342934174997502	Drought-associated	Visible (green) ~ pigments/optical scattering	Green reflectance region; sensitive to pigment balance and stress-related optical changes. Association suggests metabolic remodeling co-occurs with pigment/leaf optical shifts under drought.
534.6	gamma-glutamylisoleucine*	Amino Acid	-0.24798063810337337	0.008375838690041673	Drought-associated	Visible (green) ~ pigments/optical scattering	Green reflectance region; sensitive to pigment balance and stress-related optical changes. Association suggests metabolic remodeling co-occurs with pigment/leaf optical shifts under drought.
538.1	thiamin (vitamin B1)	Cofactors, Prosthetic Groups, Electron Carriers	-0.805456317960255	3.5559506063746104e-28	Drought-associated	Visible (green) ~ pigments/optical scattering	Green reflectance region; sensitive to pigment balance and stress-related optical changes. Association suggests metabolic remodeling co-occurs with pigment/leaf optical shifts under drought.
538.1	dimethylarginine (SDMA + ADMA)	Amino Acid	-0.7164635509838999	6.757468540858873e-20	Drought-associated	Visible (green) ~ pigments/optical scattering	Green reflectance region; sensitive to pigment balance and stress-related optical changes. Association suggests metabolic remodeling co-occurs with pigment/leaf optical shifts under drought.
538.1	N-delta-acetylornithine	Amino Acid	-0.7057804114490163	3.5124943708673934e-19	Drought-associated	Visible (green) ~ pigments/optical scattering	Green reflectance region; sensitive to pigment balance and stress-related optical changes. Association suggests metabolic remodeling co-occurs with pigment/leaf optical shifts under drought.
538.1	gamma-glutamylglutamine	Amino Acid	-0.6951364042933812	1.7661486662524477e-18	Drought-associated	Visible (green) ~ pigments/optical scattering	Green reflectance region; sensitive to pigment balance and stress-related optical changes. Association suggests metabolic remodeling co-occurs with pigment/leaf optical shifts under drought.
538.1	N-carbamoylaspartate	Nucleotide	0.6560990608228982	5.86093034369845e-16	Control-associated	Visible (green) ~ pigments/optical scattering	Green reflectance region; sensitive to pigment balance and stress-related optical changes. Association suggests metabolic remodeling co-occurs with pigment/leaf optical shifts under drought.
538.1	2-palmitoyl-galactosylglycerol (16:0)*	Lipids	-0.6509062980030721	1.0902096727879929e-15	Drought-associated	Visible (green) ~ pigments/optical scattering	Green reflectance region; sensitive to pigment balance and stress-related optical changes. Association suggests metabolic remodeling co-occurs with pigment/leaf optical shifts under drought.
538.1	S-(1,2-dicarboxyethyl)glutathione	Amino Acid	0.6338693941778129	9.430275394198663e-15	Control-associated	Visible (green) ~ pigments/optical scattering	Green reflectance region; sensitive to pigment balance and stress-related optical changes. Association suggests metabolic remodeling co-occurs with pigment/leaf optical shifts under drought.
538.1	2-dimethylaminoethanol	Lipids	-0.6261795617173526	2.3252573645137175e-14	Drought-associated	Visible (green) ~ pigments/optical scattering	Green reflectance region; sensitive to pigment balance and stress-related optical changes. Association suggests metabolic remodeling co-occurs with pigment/leaf optical shifts under drought.
538.1	oxindolylalanine	Amino Acid	-0.6222886851520574	3.5008354759306276e-14	Drought-associated	Visible (green) ~ pigments/optical scattering	Green reflectance region; sensitive to pigment balance and stress-related optical changes. Association suggests metabolic remodeling co-occurs with pigment/leaf optical shifts under drought.
538.1	O-sulfo-tyrosine	Amino Acid	-0.5965172182468695	6.85012688414104e-13	Drought-associated	Visible (green) ~ pigments/optical scattering	Green reflectance region; sensitive to pigment balance and stress-related optical changes. Association suggests metabolic remodeling co-occurs with pigment/leaf optical shifts under drought.
538.1	N-palmitoyl-sphinganine (d18:0/16:0)	Lipids	0.5778007602862255	5.1241057219704e-12	Control-associated	Visible (green) ~ pigments/optical scattering	Green reflectance region; sensitive to pigment balance and stress-related optical changes. Association suggests metabolic remodeling co-occurs with pigment/leaf optical shifts under drought.
538.1	N-palmitoyl-phytosphingosine (t18:0/16:0)	Lipids	0.5637690071556352	2.2304970374350338e-11	Control-associated	Visible (green) ~ pigments/optical scattering	Green reflectance region; sensitive to pigment balance and stress-related optical changes. Association suggests metabolic remodeling co-occurs with pigment/leaf optical shifts under drought.
538.1	coumaroylquinate (5)	Secondary metabolism	0.5311617832445104	4.782892181099999e-10	Control-associated	Visible (green) ~ pigments/optical scattering	Green reflectance region; sensitive to pigment balance and stress-related optical changes. Association suggests metabolic remodeling co-occurs with pigment/leaf optical shifts under drought.
538.1	fructosyllysine	Amino Acid	-0.5282871198568874	6.078490076787112e-10	Drought-associated	Visible (green) ~ pigments/optical scattering	Green reflectance region; sensitive to pigment balance and stress-related optical changes. Association suggests metabolic remodeling co-occurs with pigment/leaf optical shifts under drought.
538.1	arginine	Amino Acid	-0.5192419499105546	1.3477073865727927e-9	Drought-associated	Visible (green) ~ pigments/optical scattering	Green reflectance region; sensitive to pigment balance and stress-related optical changes. Association suggests metabolic remodeling co-occurs with pigment/leaf optical shifts under drought.
538.1	glycerophosphoglycerol	Lipids	0.5121422182468695	2.489093823496874e-9	Control-associated	Visible (green) ~ pigments/optical scattering	Green reflectance region; sensitive to pigment balance and stress-related optical changes. Association suggests metabolic remodeling co-occurs with pigment/leaf optical shifts under drought.
538.1	2-linolenoyl-GPE (18:3)*	Lipids	0.4804897137745976	3.4354703533661905e-8	Control-associated	Visible (green) ~ pigments/optical scattering	Green reflectance region; sensitive to pigment balance and stress-related optical changes. Association suggests metabolic remodeling co-occurs with pigment/leaf optical shifts under drought.
538.1	2-oleoyl-GPE (18:1)*	Lipids	0.46333756198823667	1.243876968623943e-7	Control-associated	Visible (green) ~ pigments/optical scattering	Green reflectance region; sensitive to pigment balance and stress-related optical changes. Association suggests metabolic remodeling co-occurs with pigment/leaf optical shifts under drought.
538.1	arabonate/xylonate	Carbohydrate	-0.44892106440071566	3.472324518069555e-7	Drought-associated	Visible (green) ~ pigments/optical scattering	Green reflectance region; sensitive to pigment balance and stress-related optical changes. Association suggests metabolic remodeling co-occurs with pigment/leaf optical shifts under drought.
538.1	histidine	Amino Acid	-0.429930679785331	1.2503304105041605e-6	Drought-associated	Visible (green) ~ pigments/optical scattering	Green reflectance region; sensitive to pigment balance and stress-related optical changes. Association suggests metabolic remodeling co-occurs with pigment/leaf optical shifts under drought.
538.1	myo-inositol	Carbohydrate	-0.42710196779964227	1.4936986976280053e-6	Drought-associated	Visible (green) ~ pigments/optical scattering	Green reflectance region; sensitive to pigment balance and stress-related optical changes. Association suggests metabolic remodeling co-occurs with pigment/leaf optical shifts under drought.
538.1	guanosine-2',3'-cyclic monophosphate	Nucleotide	0.41782068199180494	2.6248993980955303e-6	Control-associated	Visible (green) ~ pigments/optical scattering	Green reflectance region; sensitive to pigment balance and stress-related optical changes. Association suggests metabolic remodeling co-occurs with pigment/leaf optical shifts under drought.
538.1	4-hydroxycinnamate	Secondary metabolism	0.40773144007155643	4.722634632303411e-6	Control-associated	Visible (green) ~ pigments/optical scattering	Green reflectance region; sensitive to pigment balance and stress-related optical changes. Association suggests metabolic remodeling co-occurs with pigment/leaf optical shifts under drought.
538.1	N-monomethylarginine	Amino Acid	-0.4066301431127013	5.027662602642785e-6	Drought-associated	Visible (green) ~ pigments/optical scattering	Green reflectance region; sensitive to pigment balance and stress-related optical changes. Association suggests metabolic remodeling co-occurs with pigment/leaf optical shifts under drought.
538.1	4-imidazoleacetate	Amino Acid	-0.39057210989061575	1.274667082271659e-5	Drought-associated	Visible (green) ~ pigments/optical scattering	Green reflectance region; sensitive to pigment balance and stress-related optical changes. Association suggests metabolic remodeling co-occurs with pigment/leaf optical shifts under drought.
538.1	alpha-ketoglutaramate*	Amino Acid	-0.3812891323792487	2.1257073539187692e-5	Drought-associated	Visible (green) ~ pigments/optical scattering	Green reflectance region; sensitive to pigment balance and stress-related optical changes. Association suggests metabolic remodeling co-occurs with pigment/leaf optical shifts under drought.
538.1	2-linoleoyl-GPC (18:2)*	Lipids	0.3791256708407872	2.360535979227432e-5	Control-associated	Visible (green) ~ pigments/optical scattering	Green reflectance region; sensitive to pigment balance and stress-related optical changes. Association suggests metabolic remodeling co-occurs with pigment/leaf optical shifts under drought.
538.1	feruloylquinate (2)	Secondary metabolism	0.36736359570661903	4.3858225834554344e-5	Control-associated	Visible (green) ~ pigments/optical scattering	Green reflectance region; sensitive to pigment balance and stress-related optical changes. Association suggests metabolic remodeling co-occurs with pigment/leaf optical shifts under drought.
538.1	hexadecadienoate (16:2n6)	Lipids	0.30236542684143997	0.0010458170930902533	Control-associated	Visible (green) ~ pigments/optical scattering	Green reflectance region; sensitive to pigment balance and stress-related optical changes. Association suggests metabolic remodeling co-occurs with pigment/leaf optical shifts under drought.
538.1	2-oleoyl-GPG (18:1)*	Lipids	0.2642306430446194	0.004873585824168535	Control-associated	Visible (green) ~ pigments/optical scattering	Green reflectance region; sensitive to pigment balance and stress-related optical changes. Association suggests metabolic remodeling co-occurs with pigment/leaf optical shifts under drought.
538.1	phosphoethanolamine	Lipids	-0.2578621279020083	0.006086679720873535	Drought-associated	Visible (green) ~ pigments/optical scattering	Green reflectance region; sensitive to pigment balance and stress-related optical changes. Association suggests metabolic remodeling co-occurs with pigment/leaf optical shifts under drought.
538.1	gamma-glutamylisoleucine*	Amino Acid	-0.25052825608056467	0.0077349086790306516	Drought-associated	Visible (green) ~ pigments/optical scattering	Green reflectance region; sensitive to pigment balance and stress-related optical changes. Association suggests metabolic remodeling co-occurs with pigment/leaf optical shifts under drought.
541.6	thiamin (vitamin B1)	Cofactors, Prosthetic Groups, Electron Carriers	-0.8071121109861268	2.733953104640436e-28	Drought-associated	Visible (green) ~ pigments/optical scattering	Green reflectance region; sensitive to pigment balance and stress-related optical changes. Association suggests metabolic remodeling co-occurs with pigment/leaf optical shifts under drought.
541.6	dimethylarginine (SDMA + ADMA)	Amino Acid	-0.7173356440071558	6.325250082002416e-20	Drought-associated	Visible (green) ~ pigments/optical scattering	Green reflectance region; sensitive to pigment balance and stress-related optical changes. Association suggests metabolic remodeling co-occurs with pigment/leaf optical shifts under drought.
541.6	N-delta-acetylornithine	Amino Acid	-0.7069655635062613	2.9022600094498827e-19	Drought-associated	Visible (green) ~ pigments/optical scattering	Green reflectance region; sensitive to pigment balance and stress-related optical changes. Association suggests metabolic remodeling co-occurs with pigment/leaf optical shifts under drought.
541.6	gamma-glutamylglutamine	Amino Acid	-0.6951867173524151	1.7661486662524477e-18	Drought-associated	Visible (green) ~ pigments/optical scattering	Green reflectance region; sensitive to pigment balance and stress-related optical changes. Association suggests metabolic remodeling co-occurs with pigment/leaf optical shifts under drought.
541.6	N-carbamoylaspartate	Nucleotide	0.6564736135957068	5.600296676399145e-16	Control-associated	Visible (green) ~ pigments/optical scattering	Green reflectance region; sensitive to pigment balance and stress-related optical changes. Association suggests metabolic remodeling co-occurs with pigment/leaf optical shifts under drought.
541.6	2-palmitoyl-galactosylglycerol (16:0)*	Lipids	-0.651748079877112	9.946612268705877e-16	Drought-associated	Visible (green) ~ pigments/optical scattering	Green reflectance region; sensitive to pigment balance and stress-related optical changes. Association suggests metabolic remodeling co-occurs with pigment/leaf optical shifts under drought.
541.6	S-(1,2-dicarboxyethyl)glutathione	Amino Acid	0.6338316286388671	9.441545644370515e-15	Control-associated	Visible (green) ~ pigments/optical scattering	Green reflectance region; sensitive to pigment balance and stress-related optical changes. Association suggests metabolic remodeling co-occurs with pigment/leaf optical shifts under drought.
541.6	2-dimethylaminoethanol	Lipids	-0.6268671735241503	2.17562081659691e-14	Drought-associated	Visible (green) ~ pigments/optical scattering	Green reflectance region; sensitive to pigment balance and stress-related optical changes. Association suggests metabolic remodeling co-occurs with pigment/leaf optical shifts under drought.
541.6	oxindolylalanine	Amino Acid	-0.6234514758497318	3.064559311901868e-14	Drought-associated	Visible (green) ~ pigments/optical scattering	Green reflectance region; sensitive to pigment balance and stress-related optical changes. Association suggests metabolic remodeling co-occurs with pigment/leaf optical shifts under drought.
541.6	O-sulfo-tyrosine	Amino Acid	-0.5980098389982111	5.802319350735234e-13	Drought-associated	Visible (green) ~ pigments/optical scattering	Green reflectance region; sensitive to pigment balance and stress-related optical changes. Association suggests metabolic remodeling co-occurs with pigment/leaf optical shifts under drought.
541.6	N-palmitoyl-sphinganine (d18:0/16:0)	Lipids	0.5777560375670842	5.129276661009687e-12	Control-associated	Visible (green) ~ pigments/optical scattering	Green reflectance region; sensitive to pigment balance and stress-related optical changes. Association suggests metabolic remodeling co-occurs with pigment/leaf optical shifts under drought.
541.6	N-palmitoyl-phytosphingosine (t18:0/16:0)	Lipids	0.5634112254025045	2.3079866384343455e-11	Control-associated	Visible (green) ~ pigments/optical scattering	Green reflectance region; sensitive to pigment balance and stress-related optical changes. Association suggests metabolic remodeling co-occurs with pigment/leaf optical shifts under drought.
541.6	coumaroylquinate (5)	Secondary metabolism	0.5317535937704535	4.540721990351921e-10	Control-associated	Visible (green) ~ pigments/optical scattering	Green reflectance region; sensitive to pigment balance and stress-related optical changes. Association suggests metabolic remodeling co-occurs with pigment/leaf optical shifts under drought.
541.6	fructosyllysine	Amino Acid	-0.5289635509838999	5.762059193614736e-10	Drought-associated	Visible (green) ~ pigments/optical scattering	Green reflectance region; sensitive to pigment balance and stress-related optical changes. Association suggests metabolic remodeling co-occurs with pigment/leaf optical shifts under drought.
541.6	arginine	Amino Acid	-0.520605992844365	1.1952206307322007e-9	Drought-associated	Visible (green) ~ pigments/optical scattering	Green reflectance region; sensitive to pigment balance and stress-related optical changes. Association suggests metabolic remodeling co-occurs with pigment/leaf optical shifts under drought.
541.6	glycerophosphoglycerol	Lipids	0.5133161896243292	2.2517325028821516e-9	Control-associated	Visible (green) ~ pigments/optical scattering	Green reflectance region; sensitive to pigment balance and stress-related optical changes. Association suggests metabolic remodeling co-occurs with pigment/leaf optical shifts under drought.
541.6	2-linolenoyl-GPE (18:3)*	Lipids	0.4819432021466906	3.0877955992273034e-8	Control-associated	Visible (green) ~ pigments/optical scattering	Green reflectance region; sensitive to pigment balance and stress-related optical changes. Association suggests metabolic remodeling co-occurs with pigment/leaf optical shifts under drought.
541.6	2-oleoyl-GPE (18:1)*	Lipids	0.46439856994579637	1.1531686402837103e-7	Control-associated	Visible (green) ~ pigments/optical scattering	Green reflectance region; sensitive to pigment balance and stress-related optical changes. Association suggests metabolic remodeling co-occurs with pigment/leaf optical shifts under drought.
541.6	arabonate/xylonate	Carbohydrate	-0.44724955277280865	3.902540881722182e-7	Drought-associated	Visible (green) ~ pigments/optical scattering	Green reflectance region; sensitive to pigment balance and stress-related optical changes. Association suggests metabolic remodeling co-occurs with pigment/leaf optical shifts under drought.
541.6	histidine	Amino Acid	-0.43147920393559935	1.141254911793886e-6	Drought-associated	Visible (green) ~ pigments/optical scattering	Green reflectance region; sensitive to pigment balance and stress-related optical changes. Association suggests metabolic remodeling co-occurs with pigment/leaf optical shifts under drought.
541.6	myo-inositol	Carbohydrate	-0.4281026386404294	1.3994869619792448e-6	Drought-associated	Visible (green) ~ pigments/optical scattering	Green reflectance region; sensitive to pigment balance and stress-related optical changes. Association suggests metabolic remodeling co-occurs with pigment/leaf optical shifts under drought.
541.6	guanosine-2',3'-cyclic monophosphate	Nucleotide	0.41724425307313	2.7140662485857863e-6	Control-associated	Visible (green) ~ pigments/optical scattering	Green reflectance region; sensitive to pigment balance and stress-related optical changes. Association suggests metabolic remodeling co-occurs with pigment/leaf optical shifts under drought.
541.6	4-hydroxycinnamate	Secondary metabolism	0.4082848837209303	4.585585316718679e-6	Control-associated	Visible (green) ~ pigments/optical scattering	Green reflectance region; sensitive to pigment balance and stress-related optical changes. Association suggests metabolic remodeling co-occurs with pigment/leaf optical shifts under drought.
541.6	N-monomethylarginine	Amino Acid	-0.40745192307692313	4.7908612821945e-6	Drought-associated	Visible (green) ~ pigments/optical scattering	Green reflectance region; sensitive to pigment balance and stress-related optical changes. Association suggests metabolic remodeling co-occurs with pigment/leaf optical shifts under drought.
541.6	4-imidazoleacetate	Amino Acid	-0.3909318860396517	1.2501896658144346e-5	Drought-associated	Visible (green) ~ pigments/optical scattering	Green reflectance region; sensitive to pigment balance and stress-related optical changes. Association suggests metabolic remodeling co-occurs with pigment/leaf optical shifts under drought.
541.6	2-linoleoyl-GPC (18:2)*	Lipids	0.3810934704830054	2.1469538399397667e-5	Control-associated	Visible (green) ~ pigments/optical scattering	Green reflectance region; sensitive to pigment balance and stress-related optical changes. Association suggests metabolic remodeling co-occurs with pigment/leaf optical shifts under drought.
541.6	alpha-ketoglutaramate*	Amino Acid	-0.3795896690518784	2.3135155116516296e-5	Drought-associated	Visible (green) ~ pigments/optical scattering	Green reflectance region; sensitive to pigment balance and stress-related optical changes. Association suggests metabolic remodeling co-occurs with pigment/leaf optical shifts under drought.
541.6	feruloylquinate (2)	Secondary metabolism	0.3672741502683364	4.404733043764658e-5	Control-associated	Visible (green) ~ pigments/optical scattering	Green reflectance region; sensitive to pigment balance and stress-related optical changes. Association suggests metabolic remodeling co-occurs with pigment/leaf optical shifts under drought.
541.6	hexadecadienoate (16:2n6)	Lipids	0.3041370017965268	9.690045879991641e-4	Control-associated	Visible (green) ~ pigments/optical scattering	Green reflectance region; sensitive to pigment balance and stress-related optical changes. Association suggests metabolic remodeling co-occurs with pigment/leaf optical shifts under drought.
541.6	2-oleoyl-GPG (18:1)*	Lipids	0.2657070209973753	0.004620982810434258	Control-associated	Visible (green) ~ pigments/optical scattering	Green reflectance region; sensitive to pigment balance and stress-related optical changes. Association suggests metabolic remodeling co-occurs with pigment/leaf optical shifts under drought.
541.6	phosphoethanolamine	Lipids	-0.2573137729668139	0.006175164775798125	Drought-associated	Visible (green) ~ pigments/optical scattering	Green reflectance region; sensitive to pigment balance and stress-related optical changes. Association suggests metabolic remodeling co-occurs with pigment/leaf optical shifts under drought.
541.6	gamma-glutamylisoleucine*	Amino Acid	-0.2496590687706994	0.007943353603993375	Drought-associated	Visible (green) ~ pigments/optical scattering	Green reflectance region; sensitive to pigment balance and stress-related optical changes. Association suggests metabolic remodeling co-occurs with pigment/leaf optical shifts under drought.
545.1	thiamin (vitamin B1)	Cofactors, Prosthetic Groups, Electron Carriers	-0.807976002999625	2.65994573533023e-28	Drought-associated	Visible (green) ~ pigments/optical scattering	Green reflectance region; sensitive to pigment balance and stress-related optical changes. Association suggests metabolic remodeling co-occurs with pigment/leaf optical shifts under drought.
545.1	dimethylarginine (SDMA + ADMA)	Amino Acid	-0.717849955277281	6.058077890327942e-20	Drought-associated	Visible (green) ~ pigments/optical scattering	Green reflectance region; sensitive to pigment balance and stress-related optical changes. Association suggests metabolic remodeling co-occurs with pigment/leaf optical shifts under drought.
545.1	N-delta-acetylornithine	Amino Acid	-0.7074239713774598	2.734717782515256e-19	Drought-associated	Visible (green) ~ pigments/optical scattering	Green reflectance region; sensitive to pigment balance and stress-related optical changes. Association suggests metabolic remodeling co-occurs with pigment/leaf optical shifts under drought.
545.1	gamma-glutamylglutamine	Amino Acid	-0.695807245080501	1.67611319700832e-18	Drought-associated	Visible (green) ~ pigments/optical scattering	Green reflectance region; sensitive to pigment balance and stress-related optical changes. Association suggests metabolic remodeling co-occurs with pigment/leaf optical shifts under drought.
545.1	N-carbamoylaspartate	Nucleotide	0.6565127459749553	5.600296676399145e-16	Control-associated	Visible (green) ~ pigments/optical scattering	Green reflectance region; sensitive to pigment balance and stress-related optical changes. Association suggests metabolic remodeling co-occurs with pigment/leaf optical shifts under drought.
545.1	2-palmitoyl-galactosylglycerol (16:0)*	Lipids	-0.6522150537634407	9.58981784610337e-16	Drought-associated	Visible (green) ~ pigments/optical scattering	Green reflectance region; sensitive to pigment balance and stress-related optical changes. Association suggests metabolic remodeling co-occurs with pigment/leaf optical shifts under drought.
545.1	S-(1,2-dicarboxyethyl)glutathione	Amino Acid	0.6332840283241543	1.0091720320159434e-14	Control-associated	Visible (green) ~ pigments/optical scattering	Green reflectance region; sensitive to pigment balance and stress-related optical changes. Association suggests metabolic remodeling co-occurs with pigment/leaf optical shifts under drought.
545.1	2-dimethylaminoethanol	Lipids	-0.6278119409660108	1.9520061853467184e-14	Drought-associated	Visible (green) ~ pigments/optical scattering	Green reflectance region; sensitive to pigment balance and stress-related optical changes. Association suggests metabolic remodeling co-occurs with pigment/leaf optical shifts under drought.
545.1	oxindolylalanine	Amino Acid	-0.6242397137745976	2.826571106305798e-14	Drought-associated	Visible (green) ~ pigments/optical scattering	Green reflectance region; sensitive to pigment balance and stress-related optical changes. Association suggests metabolic remodeling co-occurs with pigment/leaf optical shifts under drought.
545.1	O-sulfo-tyrosine	Amino Acid	-0.5983117173524152	5.638249902607785e-13	Drought-associated	Visible (green) ~ pigments/optical scattering	Green reflectance region; sensitive to pigment balance and stress-related optical changes. Association suggests metabolic remodeling co-occurs with pigment/leaf optical shifts under drought.
545.1	N-palmitoyl-sphinganine (d18:0/16:0)	Lipids	0.5777839892665475	5.1241057219704e-12	Control-associated	Visible (green) ~ pigments/optical scattering	Green reflectance region; sensitive to pigment balance and stress-related optical changes. Association suggests metabolic remodeling co-occurs with pigment/leaf optical shifts under drought.
545.1	N-palmitoyl-phytosphingosine (t18:0/16:0)	Lipids	0.5632994186046513	2.3309999696031757e-11	Control-associated	Visible (green) ~ pigments/optical scattering	Green reflectance region; sensitive to pigment balance and stress-related optical changes. Association suggests metabolic remodeling co-occurs with pigment/leaf optical shifts under drought.
545.1	coumaroylquinate (5)	Secondary metabolism	0.5318246110335667	4.5170777364425723e-10	Control-associated	Visible (green) ~ pigments/optical scattering	Green reflectance region; sensitive to pigment balance and stress-related optical changes. Association suggests metabolic remodeling co-occurs with pigment/leaf optical shifts under drought.
545.1	fructosyllysine	Amino Acid	-0.5295896690518784	5.445601617283416e-10	Drought-associated	Visible (green) ~ pigments/optical scattering	Green reflectance region; sensitive to pigment balance and stress-related optical changes. Association suggests metabolic remodeling co-occurs with pigment/leaf optical shifts under drought.
545.1	arginine	Amino Acid	-0.5212768336314849	1.134865187119683e-9	Drought-associated	Visible (green) ~ pigments/optical scattering	Green reflectance region; sensitive to pigment balance and stress-related optical changes. Association suggests metabolic remodeling co-occurs with pigment/leaf optical shifts under drought.
545.1	glycerophosphoglycerol	Lipids	0.5148311717352416	1.9741985346128868e-9	Control-associated	Visible (green) ~ pigments/optical scattering	Green reflectance region; sensitive to pigment balance and stress-related optical changes. Association suggests metabolic remodeling co-occurs with pigment/leaf optical shifts under drought.
545.1	2-linolenoyl-GPE (18:3)*	Lipids	0.4810543381037568	3.297022913435021e-8	Control-associated	Visible (green) ~ pigments/optical scattering	Green reflectance region; sensitive to pigment balance and stress-related optical changes. Association suggests metabolic remodeling co-occurs with pigment/leaf optical shifts under drought.
545.1	2-oleoyl-GPE (18:1)*	Lipids	0.4634836427939877	1.2314586845720354e-7	Control-associated	Visible (green) ~ pigments/optical scattering	Green reflectance region; sensitive to pigment balance and stress-related optical changes. Association suggests metabolic remodeling co-occurs with pigment/leaf optical shifts under drought.
545.1	arabonate/xylonate	Carbohydrate	-0.4476967799642219	3.7855461975311106e-7	Drought-associated	Visible (green) ~ pigments/optical scattering	Green reflectance region; sensitive to pigment balance and stress-related optical changes. Association suggests metabolic remodeling co-occurs with pigment/leaf optical shifts under drought.
545.1	histidine	Amino Acid	-0.4317922629695886	1.1203109821832837e-6	Drought-associated	Visible (green) ~ pigments/optical scattering	Green reflectance region; sensitive to pigment balance and stress-related optical changes. Association suggests metabolic remodeling co-occurs with pigment/leaf optical shifts under drought.
545.1	myo-inositol	Carbohydrate	-0.42809704830053674	1.3994869619792448e-6	Drought-associated	Visible (green) ~ pigments/optical scattering	Green reflectance region; sensitive to pigment balance and stress-related optical changes. Association suggests metabolic remodeling co-occurs with pigment/leaf optical shifts under drought.
545.1	guanosine-2',3'-cyclic monophosphate	Nucleotide	0.41846656017779005	2.531811511569029e-6	Control-associated	Visible (green) ~ pigments/optical scattering	Green reflectance region; sensitive to pigment balance and stress-related optical changes. Association suggests metabolic remodeling co-occurs with pigment/leaf optical shifts under drought.
545.1	4-hydroxycinnamate	Secondary metabolism	0.40827370304114496	4.585585316718679e-6	Control-associated	Visible (green) ~ pigments/optical scattering	Green reflectance region; sensitive to pigment balance and stress-related optical changes. Association suggests metabolic remodeling co-occurs with pigment/leaf optical shifts under drought.
545.1	N-monomethylarginine	Amino Acid	-0.4078208855098391	4.69980401144555e-6	Drought-associated	Visible (green) ~ pigments/optical scattering	Green reflectance region; sensitive to pigment balance and stress-related optical changes. Association suggests metabolic remodeling co-occurs with pigment/leaf optical shifts under drought.
545.1	4-imidazoleacetate	Amino Acid	-0.3919848894026837	1.175422046443859e-5	Drought-associated	Visible (green) ~ pigments/optical scattering	Green reflectance region; sensitive to pigment balance and stress-related optical changes. Association suggests metabolic remodeling co-occurs with pigment/leaf optical shifts under drought.
545.1	alpha-ketoglutaramate*	Amino Acid	-0.37972383720930236	2.2977883840945724e-5	Drought-associated	Visible (green) ~ pigments/optical scattering	Green reflectance region; sensitive to pigment balance and stress-related optical changes. Association suggests metabolic remodeling co-occurs with pigment/leaf optical shifts under drought.
545.1	2-linoleoyl-GPC (18:2)*	Lipids	0.3795728980322004	2.3135155116516296e-5	Control-associated	Visible (green) ~ pigments/optical scattering	Green reflectance region; sensitive to pigment balance and stress-related optical changes. Association suggests metabolic remodeling co-occurs with pigment/leaf optical shifts under drought.
545.1	feruloylquinate (2)	Secondary metabolism	0.3671064400715564	4.436704012773456e-5	Control-associated	Visible (green) ~ pigments/optical scattering	Green reflectance region; sensitive to pigment balance and stress-related optical changes. Association suggests metabolic remodeling co-occurs with pigment/leaf optical shifts under drought.
545.1	hexadecadienoate (16:2n6)	Lipids	0.3035298423048773	9.947645008040104e-4	Control-associated	Visible (green) ~ pigments/optical scattering	Green reflectance region; sensitive to pigment balance and stress-related optical changes. Association suggests metabolic remodeling co-occurs with pigment/leaf optical shifts under drought.
545.1	2-oleoyl-GPG (18:1)*	Lipids	0.26496883202099736	0.004741902730229485	Control-associated	Visible (green) ~ pigments/optical scattering	Green reflectance region; sensitive to pigment balance and stress-related optical changes. Association suggests metabolic remodeling co-occurs with pigment/leaf optical shifts under drought.
545.1	phosphoethanolamine	Lipids	-0.2572140720695058	0.006191390041482572	Drought-associated	Visible (green) ~ pigments/optical scattering	Green reflectance region; sensitive to pigment balance and stress-related optical changes. Association suggests metabolic remodeling co-occurs with pigment/leaf optical shifts under drought.
545.1	gamma-glutamylisoleucine*	Amino Acid	-0.25035591721740175	0.007766815230139666	Drought-associated	Visible (green) ~ pigments/optical scattering	Green reflectance region; sensitive to pigment balance and stress-related optical changes. Association suggests metabolic remodeling co-occurs with pigment/leaf optical shifts under drought.
548.6	thiamin (vitamin B1)	Cofactors, Prosthetic Groups, Electron Carriers	-0.8086239220097488	2.559480930873418e-28	Drought-associated	Visible (green) ~ pigments/optical scattering	Green reflectance region; sensitive to pigment balance and stress-related optical changes. Association suggests metabolic remodeling co-occurs with pigment/leaf optical shifts under drought.
548.6	dimethylarginine (SDMA + ADMA)	Amino Acid	-0.719018336314848	5.44089016497978e-20	Drought-associated	Visible (green) ~ pigments/optical scattering	Green reflectance region; sensitive to pigment balance and stress-related optical changes. Association suggests metabolic remodeling co-occurs with pigment/leaf optical shifts under drought.
548.6	N-delta-acetylornithine	Amino Acid	-0.708122763864043	2.4677466167546474e-19	Drought-associated	Visible (green) ~ pigments/optical scattering	Green reflectance region; sensitive to pigment balance and stress-related optical changes. Association suggests metabolic remodeling co-occurs with pigment/leaf optical shifts under drought.
548.6	gamma-glutamylglutamine	Amino Acid	-0.6953432468694097	1.7503770624338186e-18	Drought-associated	Visible (green) ~ pigments/optical scattering	Green reflectance region; sensitive to pigment balance and stress-related optical changes. Association suggests metabolic remodeling co-occurs with pigment/leaf optical shifts under drought.
548.6	N-carbamoylaspartate	Nucleotide	0.6570438282647586	5.246716995109016e-16	Control-associated	Visible (green) ~ pigments/optical scattering	Green reflectance region; sensitive to pigment balance and stress-related optical changes. Association suggests metabolic remodeling co-occurs with pigment/leaf optical shifts under drought.
548.6	2-palmitoyl-galactosylglycerol (16:0)*	Lipids	-0.6509308755760368	1.0902096727879929e-15	Drought-associated	Visible (green) ~ pigments/optical scattering	Green reflectance region; sensitive to pigment balance and stress-related optical changes. Association suggests metabolic remodeling co-occurs with pigment/leaf optical shifts under drought.
548.6	S-(1,2-dicarboxyethyl)glutathione	Amino Acid	0.6354681353265147	7.861193077256287e-15	Control-associated	Visible (green) ~ pigments/optical scattering	Green reflectance region; sensitive to pigment balance and stress-related optical changes. Association suggests metabolic remodeling co-occurs with pigment/leaf optical shifts under drought.
548.6	2-dimethylaminoethanol	Lipids	-0.6293269230769232	1.6374426652262397e-14	Drought-associated	Visible (green) ~ pigments/optical scattering	Green reflectance region; sensitive to pigment balance and stress-related optical changes. Association suggests metabolic remodeling co-occurs with pigment/leaf optical shifts under drought.
548.6	oxindolylalanine	Amino Acid	-0.6246981216457962	2.6875102772649924e-14	Drought-associated	Visible (green) ~ pigments/optical scattering	Green reflectance region; sensitive to pigment balance and stress-related optical changes. Association suggests metabolic remodeling co-occurs with pigment/leaf optical shifts under drought.
548.6	O-sulfo-tyrosine	Amino Acid	-0.5984850178890877	5.550104063070109e-13	Drought-associated	Visible (green) ~ pigments/optical scattering	Green reflectance region; sensitive to pigment balance and stress-related optical changes. Association suggests metabolic remodeling co-occurs with pigment/leaf optical shifts under drought.
548.6	N-palmitoyl-sphinganine (d18:0/16:0)	Lipids	0.5792374776386405	4.390995467936142e-12	Control-associated	Visible (green) ~ pigments/optical scattering	Green reflectance region; sensitive to pigment balance and stress-related optical changes. Association suggests metabolic remodeling co-occurs with pigment/leaf optical shifts under drought.
548.6	N-palmitoyl-phytosphingosine (t18:0/16:0)	Lipids	0.5647025939177103	2.0268850293994433e-11	Control-associated	Visible (green) ~ pigments/optical scattering	Green reflectance region; sensitive to pigment balance and stress-related optical changes. Association suggests metabolic remodeling co-occurs with pigment/leaf optical shifts under drought.
548.6	fructosyllysine	Amino Acid	-0.5306182915921289	5.006431878717388e-10	Drought-associated	Visible (green) ~ pigments/optical scattering	Green reflectance region; sensitive to pigment balance and stress-related optical changes. Association suggests metabolic remodeling co-occurs with pigment/leaf optical shifts under drought.
548.6	coumaroylquinate (5)	Secondary metabolism	0.5300255070346994	5.26484652281959e-10	Control-associated	Visible (green) ~ pigments/optical scattering	Green reflectance region; sensitive to pigment balance and stress-related optical changes. Association suggests metabolic remodeling co-occurs with pigment/leaf optical shifts under drought.
548.6	arginine	Amino Acid	-0.5220650715563507	1.0610688653810792e-9	Drought-associated	Visible (green) ~ pigments/optical scattering	Green reflectance region; sensitive to pigment balance and stress-related optical changes. Association suggests metabolic remodeling co-occurs with pigment/leaf optical shifts under drought.
548.6	glycerophosphoglycerol	Lipids	0.5153175313059035	1.8969621809540857e-9	Control-associated	Visible (green) ~ pigments/optical scattering	Green reflectance region; sensitive to pigment balance and stress-related optical changes. Association suggests metabolic remodeling co-occurs with pigment/leaf optical shifts under drought.
548.6	2-linolenoyl-GPE (18:3)*	Lipids	0.48121086762075144	3.260776834142962e-8	Control-associated	Visible (green) ~ pigments/optical scattering	Green reflectance region; sensitive to pigment balance and stress-related optical changes. Association suggests metabolic remodeling co-occurs with pigment/leaf optical shifts under drought.
548.6	2-oleoyl-GPE (18:1)*	Lipids	0.46595932802829354	1.0281937265046425e-7	Control-associated	Visible (green) ~ pigments/optical scattering	Green reflectance region; sensitive to pigment balance and stress-related optical changes. Association suggests metabolic remodeling co-occurs with pigment/leaf optical shifts under drought.
548.6	arabonate/xylonate	Carbohydrate	-0.44781417710196786	3.7574263510811855e-7	Drought-associated	Visible (green) ~ pigments/optical scattering	Green reflectance region; sensitive to pigment balance and stress-related optical changes. Association suggests metabolic remodeling co-occurs with pigment/leaf optical shifts under drought.
548.6	histidine	Amino Acid	-0.4334358228980323	1.0066140027702524e-6	Drought-associated	Visible (green) ~ pigments/optical scattering	Green reflectance region; sensitive to pigment balance and stress-related optical changes. Association suggests metabolic remodeling co-occurs with pigment/leaf optical shifts under drought.
548.6	myo-inositol	Carbohydrate	-0.4287678890876566	1.34480534819332e-6	Drought-associated	Visible (green) ~ pigments/optical scattering	Green reflectance region; sensitive to pigment balance and stress-related optical changes. Association suggests metabolic remodeling co-occurs with pigment/leaf optical shifts under drought.
548.6	guanosine-2',3'-cyclic monophosphate	Nucleotide	0.4189457601222306	2.4570335460330113e-6	Control-associated	Visible (green) ~ pigments/optical scattering	Green reflectance region; sensitive to pigment balance and stress-related optical changes. Association suggests metabolic remodeling co-occurs with pigment/leaf optical shifts under drought.
548.6	N-monomethylarginine	Amino Acid	-0.4086538461538462	4.495087673474362e-6	Drought-associated	Visible (green) ~ pigments/optical scattering	Green reflectance region; sensitive to pigment balance and stress-related optical changes. Association suggests metabolic remodeling co-occurs with pigment/leaf optical shifts under drought.
548.6	4-hydroxycinnamate	Secondary metabolism	0.40764758497316644	4.739548880827192e-6	Control-associated	Visible (green) ~ pigments/optical scattering	Green reflectance region; sensitive to pigment balance and stress-related optical changes. Association suggests metabolic remodeling co-occurs with pigment/leaf optical shifts under drought.
548.6	4-imidazoleacetate	Amino Acid	-0.38992275781674596	1.3182522810485932e-5	Drought-associated	Visible (green) ~ pigments/optical scattering	Green reflectance region; sensitive to pigment balance and stress-related optical changes. Association suggests metabolic remodeling co-occurs with pigment/leaf optical shifts under drought.
548.6	alpha-ketoglutaramate*	Amino Acid	-0.3800760286225403	2.2596519879556276e-5	Drought-associated	Visible (green) ~ pigments/optical scattering	Green reflectance region; sensitive to pigment balance and stress-related optical changes. Association suggests metabolic remodeling co-occurs with pigment/leaf optical shifts under drought.
548.6	2-linoleoyl-GPC (18:2)*	Lipids	0.3797909212880144	2.2905628966434865e-5	Control-associated	Visible (green) ~ pigments/optical scattering	Green reflectance region; sensitive to pigment balance and stress-related optical changes. Association suggests metabolic remodeling co-occurs with pigment/leaf optical shifts under drought.
548.6	feruloylquinate (2)	Secondary metabolism	0.3653231216457961	4.882616787110258e-5	Control-associated	Visible (green) ~ pigments/optical scattering	Green reflectance region; sensitive to pigment balance and stress-related optical changes. Association suggests metabolic remodeling co-occurs with pigment/leaf optical shifts under drought.
548.6	hexadecadienoate (16:2n6)	Lipids	0.304486326435558	9.549988066895205e-4	Control-associated	Visible (green) ~ pigments/optical scattering	Green reflectance region; sensitive to pigment balance and stress-related optical changes. Association suggests metabolic remodeling co-occurs with pigment/leaf optical shifts under drought.
548.6	2-oleoyl-GPG (18:1)*	Lipids	0.2678512842144732	0.004270661575882882	Control-associated	Visible (green) ~ pigments/optical scattering	Green reflectance region; sensitive to pigment balance and stress-related optical changes. Association suggests metabolic remodeling co-occurs with pigment/leaf optical shifts under drought.
548.6	phosphoethanolamine	Lipids	-0.25756302521008406	0.006127470148322965	Drought-associated	Visible (green) ~ pigments/optical scattering	Green reflectance region; sensitive to pigment balance and stress-related optical changes. Association suggests metabolic remodeling co-occurs with pigment/leaf optical shifts under drought.
548.6	gamma-glutamylisoleucine*	Amino Acid	-0.24985388661601401	0.007890574996617045	Drought-associated	Visible (green) ~ pigments/optical scattering	Green reflectance region; sensitive to pigment balance and stress-related optical changes. Association suggests metabolic remodeling co-occurs with pigment/leaf optical shifts under drought.
552.2	thiamin (vitamin B1)	Cofactors, Prosthetic Groups, Electron Carriers	-0.809169853768279	2.559480930873418e-28	Drought-associated	Visible (green) ~ pigments/optical scattering	Green reflectance region; sensitive to pigment balance and stress-related optical changes. Association suggests metabolic remodeling co-occurs with pigment/leaf optical shifts under drought.
552.2	dimethylarginine (SDMA + ADMA)	Amino Acid	-0.7187667710196781	5.507238040870751e-20	Drought-associated	Visible (green) ~ pigments/optical scattering	Green reflectance region; sensitive to pigment balance and stress-related optical changes. Association suggests metabolic remodeling co-occurs with pigment/leaf optical shifts under drought.
552.2	N-delta-acetylornithine	Amino Acid	-0.708659436493739	2.294113243562988e-19	Drought-associated	Visible (green) ~ pigments/optical scattering	Green reflectance region; sensitive to pigment balance and stress-related optical changes. Association suggests metabolic remodeling co-occurs with pigment/leaf optical shifts under drought.
552.2	gamma-glutamylglutamine	Amino Acid	-0.6952314400715565	1.7661486662524477e-18	Drought-associated	Visible (green) ~ pigments/optical scattering	Green reflectance region; sensitive to pigment balance and stress-related optical changes. Association suggests metabolic remodeling co-occurs with pigment/leaf optical shifts under drought.
552.2	N-carbamoylaspartate	Nucleotide	0.6570605992844366	5.246716995109016e-16	Control-associated	Visible (green) ~ pigments/optical scattering	Green reflectance region; sensitive to pigment balance and stress-related optical changes. Association suggests metabolic remodeling co-occurs with pigment/leaf optical shifts under drought.
552.2	2-palmitoyl-galactosylglycerol (16:0)*	Lipids	-0.6510230414746543	1.0882399549246385e-15	Drought-associated	Visible (green) ~ pigments/optical scattering	Green reflectance region; sensitive to pigment balance and stress-related optical changes. Association suggests metabolic remodeling co-occurs with pigment/leaf optical shifts under drought.
552.2	S-(1,2-dicarboxyethyl)glutathione	Amino Acid	0.6359590873328089	7.380051968538912e-15	Control-associated	Visible (green) ~ pigments/optical scattering	Green reflectance region; sensitive to pigment balance and stress-related optical changes. Association suggests metabolic remodeling co-occurs with pigment/leaf optical shifts under drought.
552.2	2-dimethylaminoethanol	Lipids	-0.6295784883720931	1.595052731845436e-14	Drought-associated	Visible (green) ~ pigments/optical scattering	Green reflectance region; sensitive to pigment balance and stress-related optical changes. Association suggests metabolic remodeling co-occurs with pigment/leaf optical shifts under drought.
552.2	oxindolylalanine	Amino Acid	-0.6251173971377461	2.5770974609335902e-14	Drought-associated	Visible (green) ~ pigments/optical scattering	Green reflectance region; sensitive to pigment balance and stress-related optical changes. Association suggests metabolic remodeling co-occurs with pigment/leaf optical shifts under drought.
552.2	O-sulfo-tyrosine	Amino Acid	-0.5985632826475851	5.51212279932143e-13	Drought-associated	Visible (green) ~ pigments/optical scattering	Green reflectance region; sensitive to pigment balance and stress-related optical changes. Association suggests metabolic remodeling co-occurs with pigment/leaf optical shifts under drought.
552.2	N-palmitoyl-sphinganine (d18:0/16:0)	Lipids	0.5794890429338104	4.296106215477316e-12	Control-associated	Visible (green) ~ pigments/optical scattering	Green reflectance region; sensitive to pigment balance and stress-related optical changes. Association suggests metabolic remodeling co-occurs with pigment/leaf optical shifts under drought.
552.2	N-palmitoyl-phytosphingosine (t18:0/16:0)	Lipids	0.5651833631484795	1.932934738164183e-11	Control-associated	Visible (green) ~ pigments/optical scattering	Green reflectance region; sensitive to pigment balance and stress-related optical changes. Association suggests metabolic remodeling co-occurs with pigment/leaf optical shifts under drought.
552.2	fructosyllysine	Amino Acid	-0.5304058586762076	5.093054243040749e-10	Drought-associated	Visible (green) ~ pigments/optical scattering	Green reflectance region; sensitive to pigment balance and stress-related optical changes. Association suggests metabolic remodeling co-occurs with pigment/leaf optical shifts under drought.
552.2	coumaroylquinate (5)	Secondary metabolism	0.5299702713856114	5.284391227083945e-10	Control-associated	Visible (green) ~ pigments/optical scattering	Green reflectance region; sensitive to pigment balance and stress-related optical changes. Association suggests metabolic remodeling co-occurs with pigment/leaf optical shifts under drought.
552.2	arginine	Amino Acid	-0.5217016994633275	1.095376063270077e-9	Drought-associated	Visible (green) ~ pigments/optical scattering	Green reflectance region; sensitive to pigment balance and stress-related optical changes. Association suggests metabolic remodeling co-occurs with pigment/leaf optical shifts under drought.
552.2	glycerophosphoglycerol	Lipids	0.515993962432916	1.7862194728700251e-9	Control-associated	Visible (green) ~ pigments/optical scattering	Green reflectance region; sensitive to pigment balance and stress-related optical changes. Association suggests metabolic remodeling co-occurs with pigment/leaf optical shifts under drought.
552.2	2-linolenoyl-GPE (18:3)*	Lipids	0.48228421288014317	3.010836939445942e-8	Control-associated	Visible (green) ~ pigments/optical scattering	Green reflectance region; sensitive to pigment balance and stress-related optical changes. Association suggests metabolic remodeling co-occurs with pigment/leaf optical shifts under drought.
552.2	2-oleoyl-GPE (18:1)*	Lipids	0.4659823934186753	1.0276127796547993e-7	Control-associated	Visible (green) ~ pigments/optical scattering	Green reflectance region; sensitive to pigment balance and stress-related optical changes. Association suggests metabolic remodeling co-occurs with pigment/leaf optical shifts under drought.
552.2	arabonate/xylonate	Carbohydrate	-0.4473725402504473	3.8720066182884857e-7	Drought-associated	Visible (green) ~ pigments/optical scattering	Green reflectance region; sensitive to pigment balance and stress-related optical changes. Association suggests metabolic remodeling co-occurs with pigment/leaf optical shifts under drought.
552.2	histidine	Amino Acid	-0.433072450805009	1.0302551982192765e-6	Drought-associated	Visible (green) ~ pigments/optical scattering	Green reflectance region; sensitive to pigment balance and stress-related optical changes. Association suggests metabolic remodeling co-occurs with pigment/leaf optical shifts under drought.
552.2	myo-inositol	Carbohydrate	-0.4297909212880144	1.2611292130314576e-6	Drought-associated	Visible (green) ~ pigments/optical scattering	Green reflectance region; sensitive to pigment balance and stress-related optical changes. Association suggests metabolic remodeling co-occurs with pigment/leaf optical shifts under drought.
552.2	guanosine-2',3'-cyclic monophosphate	Nucleotide	0.42002916869227025	2.2967171061973193e-6	Control-associated	Visible (green) ~ pigments/optical scattering	Green reflectance region; sensitive to pigment balance and stress-related optical changes. Association suggests metabolic remodeling co-occurs with pigment/leaf optical shifts under drought.
552.2	N-monomethylarginine	Amino Acid	-0.40872652057245085	4.482299732630885e-6	Drought-associated	Visible (green) ~ pigments/optical scattering	Green reflectance region; sensitive to pigment balance and stress-related optical changes. Association suggests metabolic remodeling co-occurs with pigment/leaf optical shifts under drought.
552.2	4-hydroxycinnamate	Secondary metabolism	0.4076531753130591	4.739548880827192e-6	Control-associated	Visible (green) ~ pigments/optical scattering	Green reflectance region; sensitive to pigment balance and stress-related optical changes. Association suggests metabolic remodeling co-occurs with pigment/leaf optical shifts under drought.
552.2	4-imidazoleacetate	Amino Acid	-0.38938309359319206	1.3610070897042459e-5	Drought-associated	Visible (green) ~ pigments/optical scattering	Green reflectance region; sensitive to pigment balance and stress-related optical changes. Association suggests metabolic remodeling co-occurs with pigment/leaf optical shifts under drought.
552.2	2-linoleoyl-GPC (18:2)*	Lipids	0.38044499105545626	2.2217100067117225e-5	Control-associated	Visible (green) ~ pigments/optical scattering	Green reflectance region; sensitive to pigment balance and stress-related optical changes. Association suggests metabolic remodeling co-occurs with pigment/leaf optical shifts under drought.
552.2	alpha-ketoglutaramate*	Amino Acid	-0.380098389982111	2.25847715229185e-5	Drought-associated	Visible (green) ~ pigments/optical scattering	Green reflectance region; sensitive to pigment balance and stress-related optical changes. Association suggests metabolic remodeling co-occurs with pigment/leaf optical shifts under drought.
552.2	feruloylquinate (2)	Secondary metabolism	0.36574239713774603	4.7727078474546704e-5	Control-associated	Visible (green) ~ pigments/optical scattering	Green reflectance region; sensitive to pigment balance and stress-related optical changes. Association suggests metabolic remodeling co-occurs with pigment/leaf optical shifts under drought.
552.2	hexadecadienoate (16:2n6)	Lipids	0.30321378667908716	0.0010084480089876256	Control-associated	Visible (green) ~ pigments/optical scattering	Green reflectance region; sensitive to pigment balance and stress-related optical changes. Association suggests metabolic remodeling co-occurs with pigment/leaf optical shifts under drought.
552.2	2-oleoyl-GPG (18:1)*	Lipids	0.2676403730783652	0.004301317233900184	Control-associated	Visible (green) ~ pigments/optical scattering	Green reflectance region; sensitive to pigment balance and stress-related optical changes. Association suggests metabolic remodeling co-occurs with pigment/leaf optical shifts under drought.
552.2	phosphoethanolamine	Lipids	-0.25639510041304664	0.006361286581982048	Drought-associated	Visible (green) ~ pigments/optical scattering	Green reflectance region; sensitive to pigment balance and stress-related optical changes. Association suggests metabolic remodeling co-occurs with pigment/leaf optical shifts under drought.
552.2	gamma-glutamylisoleucine*	Amino Acid	-0.2504683121281602	0.007740057092172043	Drought-associated	Visible (green) ~ pigments/optical scattering	Green reflectance region; sensitive to pigment balance and stress-related optical changes. Association suggests metabolic remodeling co-occurs with pigment/leaf optical shifts under drought.
555.7	thiamin (vitamin B1)	Cofactors, Prosthetic Groups, Electron Carriers	-0.8095298087739032	2.559480930873418e-28	Drought-associated	Visible (green) ~ pigments/optical scattering	Green reflectance region; sensitive to pigment balance and stress-related optical changes. Association suggests metabolic remodeling co-occurs with pigment/leaf optical shifts under drought.
555.7	dimethylarginine (SDMA + ADMA)	Amino Acid	-0.7185599284436495	5.594117253070965e-20	Drought-associated	Visible (green) ~ pigments/optical scattering	Green reflectance region; sensitive to pigment balance and stress-related optical changes. Association suggests metabolic remodeling co-occurs with pigment/leaf optical shifts under drought.
555.7	N-delta-acetylornithine	Amino Acid	-0.7102582737030413	1.8029150047984937e-19	Drought-associated	Visible (green) ~ pigments/optical scattering	Green reflectance region; sensitive to pigment balance and stress-related optical changes. Association suggests metabolic remodeling co-occurs with pigment/leaf optical shifts under drought.
555.7	gamma-glutamylglutamine	Amino Acid	-0.6953432468694097	1.7503770624338186e-18	Drought-associated	Visible (green) ~ pigments/optical scattering	Green reflectance region; sensitive to pigment balance and stress-related optical changes. Association suggests metabolic remodeling co-occurs with pigment/leaf optical shifts under drought.
555.7	N-carbamoylaspartate	Nucleotide	0.6583799194991057	4.379193672885575e-16	Control-associated	Visible (green) ~ pigments/optical scattering	Green reflectance region; sensitive to pigment balance and stress-related optical changes. Association suggests metabolic remodeling co-occurs with pigment/leaf optical shifts under drought.
555.7	2-palmitoyl-galactosylglycerol (16:0)*	Lipids	-0.6517910906298002	9.935823342415957e-16	Drought-associated	Visible (green) ~ pigments/optical scattering	Green reflectance region; sensitive to pigment balance and stress-related optical changes. Association suggests metabolic remodeling co-occurs with pigment/leaf optical shifts under drought.
555.7	S-(1,2-dicarboxyethyl)glutathione	Amino Acid	0.6378977183320221	5.7949766309749216e-15	Control-associated	Visible (green) ~ pigments/optical scattering	Green reflectance region; sensitive to pigment balance and stress-related optical changes. Association suggests metabolic remodeling co-occurs with pigment/leaf optical shifts under drought.
555.7	2-dimethylaminoethanol	Lipids	-0.6307356887298748	1.381029881227745e-14	Drought-associated	Visible (green) ~ pigments/optical scattering	Green reflectance region; sensitive to pigment balance and stress-related optical changes. Association suggests metabolic remodeling co-occurs with pigment/leaf optical shifts under drought.
555.7	oxindolylalanine	Amino Acid	-0.6253633720930234	2.5086169929618053e-14	Drought-associated	Visible (green) ~ pigments/optical scattering	Green reflectance region; sensitive to pigment balance and stress-related optical changes. Association suggests metabolic remodeling co-occurs with pigment/leaf optical shifts under drought.
555.7	O-sulfo-tyrosine	Amino Acid	-0.6005478533094813	4.3843213373982324e-13	Drought-associated	Visible (green) ~ pigments/optical scattering	Green reflectance region; sensitive to pigment balance and stress-related optical changes. Association suggests metabolic remodeling co-occurs with pigment/leaf optical shifts under drought.
555.7	N-palmitoyl-sphinganine (d18:0/16:0)	Lipids	0.5811214221824688	3.628420831177423e-12	Control-associated	Visible (green) ~ pigments/optical scattering	Green reflectance region; sensitive to pigment balance and stress-related optical changes. Association suggests metabolic remodeling co-occurs with pigment/leaf optical shifts under drought.
555.7	N-palmitoyl-phytosphingosine (t18:0/16:0)	Lipids	0.5664355992844365	1.699994273613783e-11	Control-associated	Visible (green) ~ pigments/optical scattering	Green reflectance region; sensitive to pigment balance and stress-related optical changes. Association suggests metabolic remodeling co-occurs with pigment/leaf optical shifts under drought.
555.7	fructosyllysine	Amino Acid	-0.5326084525939178	4.2230339126348177e-10	Drought-associated	Visible (green) ~ pigments/optical scattering	Green reflectance region; sensitive to pigment balance and stress-related optical changes. Association suggests metabolic remodeling co-occurs with pigment/leaf optical shifts under drought.
555.7	coumaroylquinate (5)	Secondary metabolism	0.5296230758770581	5.43673937609755e-10	Control-associated	Visible (green) ~ pigments/optical scattering	Green reflectance region; sensitive to pigment balance and stress-related optical changes. Association suggests metabolic remodeling co-occurs with pigment/leaf optical shifts under drought.
555.7	arginine	Amino Acid	-0.5223837209302327	1.0331629242240464e-9	Drought-associated	Visible (green) ~ pigments/optical scattering	Green reflectance region; sensitive to pigment balance and stress-related optical changes. Association suggests metabolic remodeling co-occurs with pigment/leaf optical shifts under drought.
555.7	glycerophosphoglycerol	Lipids	0.517363595706619	1.582967617722448e-9	Control-associated	Visible (green) ~ pigments/optical scattering	Green reflectance region; sensitive to pigment balance and stress-related optical changes. Association suggests metabolic remodeling co-occurs with pigment/leaf optical shifts under drought.
555.7	2-linolenoyl-GPE (18:3)*	Lipids	0.48269230769230775	2.9196491799174153e-8	Control-associated	Visible (green) ~ pigments/optical scattering	Green reflectance region; sensitive to pigment balance and stress-related optical changes. Association suggests metabolic remodeling co-occurs with pigment/leaf optical shifts under drought.
555.7	2-oleoyl-GPE (18:1)*	Lipids	0.46593626263791177	1.0287764071021286e-7	Control-associated	Visible (green) ~ pigments/optical scattering	Green reflectance region; sensitive to pigment balance and stress-related optical changes. Association suggests metabolic remodeling co-occurs with pigment/leaf optical shifts under drought.
555.7	arabonate/xylonate	Carbohydrate	-0.44843470483005377	3.594458705206853e-7	Drought-associated	Visible (green) ~ pigments/optical scattering	Green reflectance region; sensitive to pigment balance and stress-related optical changes. Association suggests metabolic remodeling co-occurs with pigment/leaf optical shifts under drought.
555.7	histidine	Amino Acid	-0.4348893112701253	9.171228083269357e-7	Drought-associated	Visible (green) ~ pigments/optical scattering	Green reflectance region; sensitive to pigment balance and stress-related optical changes. Association suggests metabolic remodeling co-occurs with pigment/leaf optical shifts under drought.
555.7	myo-inositol	Carbohydrate	-0.4316133720930233	1.1318836498207294e-6	Drought-associated	Visible (green) ~ pigments/optical scattering	Green reflectance region; sensitive to pigment balance and stress-related optical changes. Association suggests metabolic remodeling co-occurs with pigment/leaf optical shifts under drought.
555.7	guanosine-2',3'-cyclic monophosphate	Nucleotide	0.4213834294048197	2.1139723400330902e-6	Control-associated	Visible (green) ~ pigments/optical scattering	Green reflectance region; sensitive to pigment balance and stress-related optical changes. Association suggests metabolic remodeling co-occurs with pigment/leaf optical shifts under drought.
555.7	N-monomethylarginine	Amino Acid	-0.40971601073345265	4.24270566299878e-6	Drought-associated	Visible (green) ~ pigments/optical scattering	Green reflectance region; sensitive to pigment balance and stress-related optical changes. Association suggests metabolic remodeling co-occurs with pigment/leaf optical shifts under drought.
555.7	4-hydroxycinnamate	Secondary metabolism	0.40817307692307697	4.606983945544812e-6	Control-associated	Visible (green) ~ pigments/optical scattering	Green reflectance region; sensitive to pigment balance and stress-related optical changes. Association suggests metabolic remodeling co-occurs with pigment/leaf optical shifts under drought.
555.7	4-imidazoleacetate	Amino Acid	-0.39045364701227464	1.28281257078172e-5	Drought-associated	Visible (green) ~ pigments/optical scattering	Green reflectance region; sensitive to pigment balance and stress-related optical changes. Association suggests metabolic remodeling co-occurs with pigment/leaf optical shifts under drought.
555.7	2-linoleoyl-GPC (18:2)*	Lipids	0.3813562164579607	2.1207089527963007e-5	Control-associated	Visible (green) ~ pigments/optical scattering	Green reflectance region; sensitive to pigment balance and stress-related optical changes. Association suggests metabolic remodeling co-occurs with pigment/leaf optical shifts under drought.
555.7	alpha-ketoglutaramate*	Amino Acid	-0.3806127012522362	2.201628403927757e-5	Drought-associated	Visible (green) ~ pigments/optical scattering	Green reflectance region; sensitive to pigment balance and stress-related optical changes. Association suggests metabolic remodeling co-occurs with pigment/leaf optical shifts under drought.
555.7	feruloylquinate (2)	Secondary metabolism	0.3649429785330949	4.98030815082199e-5	Control-associated	Visible (green) ~ pigments/optical scattering	Green reflectance region; sensitive to pigment balance and stress-related optical changes. Association suggests metabolic remodeling co-occurs with pigment/leaf optical shifts under drought.
555.7	hexadecadienoate (16:2n6)	Lipids	0.30134240468427714	0.0010915730774791114	Control-associated	Visible (green) ~ pigments/optical scattering	Green reflectance region; sensitive to pigment balance and stress-related optical changes. Association suggests metabolic remodeling co-occurs with pigment/leaf optical shifts under drought.
555.7	2-oleoyl-GPG (18:1)*	Lipids	0.26712481252343456	0.004376788289112782	Control-associated	Visible (green) ~ pigments/optical scattering	Green reflectance region; sensitive to pigment balance and stress-related optical changes. Association suggests metabolic remodeling co-occurs with pigment/leaf optical shifts under drought.
555.7	phosphoethanolamine	Lipids	-0.25781939894601913	0.006093007764585188	Drought-associated	Visible (green) ~ pigments/optical scattering	Green reflectance region; sensitive to pigment balance and stress-related optical changes. Association suggests metabolic remodeling co-occurs with pigment/leaf optical shifts under drought.
555.7	gamma-glutamylisoleucine*	Amino Acid	-0.2507380599139804	0.007679059050139669	Drought-associated	Visible (green) ~ pigments/optical scattering	Green reflectance region; sensitive to pigment balance and stress-related optical changes. Association suggests metabolic remodeling co-occurs with pigment/leaf optical shifts under drought.
559.2	thiamin (vitamin B1)	Cofactors, Prosthetic Groups, Electron Carriers	-0.8097937757780277	2.559480930873418e-28	Drought-associated	Visible (green) ~ pigments/optical scattering	Green reflectance region; sensitive to pigment balance and stress-related optical changes. Association suggests metabolic remodeling co-occurs with pigment/leaf optical shifts under drought.
559.2	dimethylarginine (SDMA + ADMA)	Amino Acid	-0.7178443649373883	6.058077890327942e-20	Drought-associated	Visible (green) ~ pigments/optical scattering	Green reflectance region; sensitive to pigment balance and stress-related optical changes. Association suggests metabolic remodeling co-occurs with pigment/leaf optical shifts under drought.
559.2	N-delta-acetylornithine	Amino Acid	-0.7096880590339893	1.9754237099416534e-19	Drought-associated	Visible (green) ~ pigments/optical scattering	Green reflectance region; sensitive to pigment balance and stress-related optical changes. Association suggests metabolic remodeling co-occurs with pigment/leaf optical shifts under drought.
559.2	gamma-glutamylglutamine	Amino Acid	-0.6937500000000001	2.1113068926842443e-18	Drought-associated	Visible (green) ~ pigments/optical scattering	Green reflectance region; sensitive to pigment balance and stress-related optical changes. Association suggests metabolic remodeling co-occurs with pigment/leaf optical shifts under drought.
559.2	N-carbamoylaspartate	Nucleotide	0.6595315295169948	3.758085093273531e-16	Control-associated	Visible (green) ~ pigments/optical scattering	Green reflectance region; sensitive to pigment balance and stress-related optical changes. Association suggests metabolic remodeling co-occurs with pigment/leaf optical shifts under drought.
559.2	2-palmitoyl-galactosylglycerol (16:0)*	Lipids	-0.6520737327188939	9.68613072477126e-16	Drought-associated	Visible (green) ~ pigments/optical scattering	Green reflectance region; sensitive to pigment balance and stress-related optical changes. Association suggests metabolic remodeling co-occurs with pigment/leaf optical shifts under drought.
559.2	S-(1,2-dicarboxyethyl)glutathione	Amino Acid	0.6365381589299766	6.844269025606103e-15	Control-associated	Visible (green) ~ pigments/optical scattering	Green reflectance region; sensitive to pigment balance and stress-related optical changes. Association suggests metabolic remodeling co-occurs with pigment/leaf optical shifts under drought.
559.2	2-dimethylaminoethanol	Lipids	-0.6320102862254026	1.1762872799917959e-14	Drought-associated	Visible (green) ~ pigments/optical scattering	Green reflectance region; sensitive to pigment balance and stress-related optical changes. Association suggests metabolic remodeling co-occurs with pigment/leaf optical shifts under drought.
559.2	oxindolylalanine	Amino Acid	-0.625469588550984	2.485021597659955e-14	Drought-associated	Visible (green) ~ pigments/optical scattering	Green reflectance region; sensitive to pigment balance and stress-related optical changes. Association suggests metabolic remodeling co-occurs with pigment/leaf optical shifts under drought.
559.2	O-sulfo-tyrosine	Amino Acid	-0.5999329159212881	4.71025502307876e-13	Drought-associated	Visible (green) ~ pigments/optical scattering	Green reflectance region; sensitive to pigment balance and stress-related optical changes. Association suggests metabolic remodeling co-occurs with pigment/leaf optical shifts under drought.
559.2	N-palmitoyl-sphinganine (d18:0/16:0)	Lipids	0.582871198568873	3.028181225816352e-12	Control-associated	Visible (green) ~ pigments/optical scattering	Green reflectance region; sensitive to pigment balance and stress-related optical changes. Association suggests metabolic remodeling co-occurs with pigment/leaf optical shifts under drought.
559.2	N-palmitoyl-phytosphingosine (t18:0/16:0)	Lipids	0.5674083184257603	1.5401382337646996e-11	Control-associated	Visible (green) ~ pigments/optical scattering	Green reflectance region; sensitive to pigment balance and stress-related optical changes. Association suggests metabolic remodeling co-occurs with pigment/leaf optical shifts under drought.
559.2	fructosyllysine	Amino Acid	-0.5324351520572451	4.2802537301162174e-10	Drought-associated	Visible (green) ~ pigments/optical scattering	Green reflectance region; sensitive to pigment balance and stress-related optical changes. Association suggests metabolic remodeling co-occurs with pigment/leaf optical shifts under drought.
559.2	coumaroylquinate (5)	Secondary metabolism	0.5287235238776246	5.876813813494649e-10	Control-associated	Visible (green) ~ pigments/optical scattering	Green reflectance region; sensitive to pigment balance and stress-related optical changes. Association suggests metabolic remodeling co-occurs with pigment/leaf optical shifts under drought.
559.2	arginine	Amino Acid	-0.5228141771019679	9.970390099173053e-10	Drought-associated	Visible (green) ~ pigments/optical scattering	Green reflectance region; sensitive to pigment balance and stress-related optical changes. Association suggests metabolic remodeling co-occurs with pigment/leaf optical shifts under drought.
559.2	glycerophosphoglycerol	Lipids	0.5193146243291593	1.3406690784573236e-9	Control-associated	Visible (green) ~ pigments/optical scattering	Green reflectance region; sensitive to pigment balance and stress-related optical changes. Association suggests metabolic remodeling co-occurs with pigment/leaf optical shifts under drought.
559.2	2-linolenoyl-GPE (18:3)*	Lipids	0.48353644901610027	2.7316349418910044e-8	Control-associated	Visible (green) ~ pigments/optical scattering	Green reflectance region; sensitive to pigment balance and stress-related optical changes. Association suggests metabolic remodeling co-occurs with pigment/leaf optical shifts under drought.
559.2	2-oleoyl-GPE (18:1)*	Lipids	0.46804290162611006	8.806906150769873e-8	Control-associated	Visible (green) ~ pigments/optical scattering	Green reflectance region; sensitive to pigment balance and stress-related optical changes. Association suggests metabolic remodeling co-occurs with pigment/leaf optical shifts under drought.
559.2	arabonate/xylonate	Carbohydrate	-0.4491167262969589	3.4345056075405106e-7	Drought-associated	Visible (green) ~ pigments/optical scattering	Green reflectance region; sensitive to pigment balance and stress-related optical changes. Association suggests metabolic remodeling co-occurs with pigment/leaf optical shifts under drought.
559.2	histidine	Amino Acid	-0.43358676207513425	9.98220663675456e-7	Drought-associated	Visible (green) ~ pigments/optical scattering	Green reflectance region; sensitive to pigment balance and stress-related optical changes. Association suggests metabolic remodeling co-occurs with pigment/leaf optical shifts under drought.
559.2	myo-inositol	Carbohydrate	-0.43224508050089455	1.086727474640716e-6	Drought-associated	Visible (green) ~ pigments/optical scattering	Green reflectance region; sensitive to pigment balance and stress-related optical changes. Association suggests metabolic remodeling co-occurs with pigment/leaf optical shifts under drought.
559.2	guanosine-2',3'-cyclic monophosphate	Nucleotide	0.42224460031946653	2.008926450189438e-6	Control-associated	Visible (green) ~ pigments/optical scattering	Green reflectance region; sensitive to pigment balance and stress-related optical changes. Association suggests metabolic remodeling co-occurs with pigment/leaf optical shifts under drought.
559.2	N-monomethylarginine	Amino Acid	-0.4084637745974956	4.542202610786498e-6	Drought-associated	Visible (green) ~ pigments/optical scattering	Green reflectance region; sensitive to pigment balance and stress-related optical changes. Association suggests metabolic remodeling co-occurs with pigment/leaf optical shifts under drought.
559.2	4-hydroxycinnamate	Secondary metabolism	0.40832401610017893	4.579126474702491e-6	Control-associated	Visible (green) ~ pigments/optical scattering	Green reflectance region; sensitive to pigment balance and stress-related optical changes. Association suggests metabolic remodeling co-occurs with pigment/leaf optical shifts under drought.
559.2	4-imidazoleacetate	Amino Acid	-0.3904097718721483	1.2840854793443365e-5	Drought-associated	Visible (green) ~ pigments/optical scattering	Green reflectance region; sensitive to pigment balance and stress-related optical changes. Association suggests metabolic remodeling co-occurs with pigment/leaf optical shifts under drought.
559.2	2-linoleoyl-GPC (18:2)*	Lipids	0.38194879248658326	2.0576293725991223e-5	Control-associated	Visible (green) ~ pigments/optical scattering	Green reflectance region; sensitive to pigment balance and stress-related optical changes. Association suggests metabolic remodeling co-occurs with pigment/leaf optical shifts under drought.
559.2	alpha-ketoglutaramate*	Amino Acid	-0.3793492844364938	2.3377733047459732e-5	Drought-associated	Visible (green) ~ pigments/optical scattering	Green reflectance region; sensitive to pigment balance and stress-related optical changes. Association suggests metabolic remodeling co-occurs with pigment/leaf optical shifts under drought.
559.2	feruloylquinate (2)	Secondary metabolism	0.3647920393559929	5.0151587024740166e-5	Control-associated	Visible (green) ~ pigments/optical scattering	Green reflectance region; sensitive to pigment balance and stress-related optical changes. Association suggests metabolic remodeling co-occurs with pigment/leaf optical shifts under drought.
559.2	hexadecadienoate (16:2n6)	Lipids	0.3014754807372414	0.0010857684450860199	Control-associated	Visible (green) ~ pigments/optical scattering	Green reflectance region; sensitive to pigment balance and stress-related optical changes. Association suggests metabolic remodeling co-occurs with pigment/leaf optical shifts under drought.
559.2	2-oleoyl-GPG (18:1)*	Lipids	0.2680621953505812	0.004237567514685793	Control-associated	Visible (green) ~ pigments/optical scattering	Green reflectance region; sensitive to pigment balance and stress-related optical changes. Association suggests metabolic remodeling co-occurs with pigment/leaf optical shifts under drought.
559.2	phosphoethanolamine	Lipids	-0.2567654180316195	0.00628723815391396	Drought-associated	Visible (green) ~ pigments/optical scattering	Green reflectance region; sensitive to pigment balance and stress-related optical changes. Association suggests metabolic remodeling co-occurs with pigment/leaf optical shifts under drought.
559.2	gamma-glutamylisoleucine*	Amino Acid	-0.2492994050562724	0.008031697592696903	Drought-associated	Visible (green) ~ pigments/optical scattering	Green reflectance region; sensitive to pigment balance and stress-related optical changes. Association suggests metabolic remodeling co-occurs with pigment/leaf optical shifts under drought.
562.7	thiamin (vitamin B1)	Cofactors, Prosthetic Groups, Electron Carriers	-0.8104116985376828	2.559480930873418e-28	Drought-associated	Visible (green) ~ pigments/optical scattering	Green reflectance region; sensitive to pigment balance and stress-related optical changes. Association suggests metabolic remodeling co-occurs with pigment/leaf optical shifts under drought.
562.7	dimethylarginine (SDMA + ADMA)	Amino Acid	-0.7194432021466907	5.122237147738459e-20	Drought-associated	Visible (green) ~ pigments/optical scattering	Green reflectance region; sensitive to pigment balance and stress-related optical changes. Association suggests metabolic remodeling co-occurs with pigment/leaf optical shifts under drought.
562.7	N-delta-acetylornithine	Amino Acid	-0.7124664579606441	1.2847699091949532e-19	Drought-associated	Visible (green) ~ pigments/optical scattering	Green reflectance region; sensitive to pigment balance and stress-related optical changes. Association suggests metabolic remodeling co-occurs with pigment/leaf optical shifts under drought.
562.7	gamma-glutamylglutamine	Amino Acid	-0.6954215116279071	1.7503770624338186e-18	Drought-associated	Visible (green) ~ pigments/optical scattering	Green reflectance region; sensitive to pigment balance and stress-related optical changes. Association suggests metabolic remodeling co-occurs with pigment/leaf optical shifts under drought.
562.7	N-carbamoylaspartate	Nucleotide	0.6610632826475851	3.157827994549436e-16	Control-associated	Visible (green) ~ pigments/optical scattering	Green reflectance region; sensitive to pigment balance and stress-related optical changes. Association suggests metabolic remodeling co-occurs with pigment/leaf optical shifts under drought.
562.7	2-palmitoyl-galactosylglycerol (16:0)*	Lipids	-0.6541505376344086	7.548087568110517e-16	Drought-associated	Visible (green) ~ pigments/optical scattering	Green reflectance region; sensitive to pigment balance and stress-related optical changes. Association suggests metabolic remodeling co-occurs with pigment/leaf optical shifts under drought.
562.7	S-(1,2-dicarboxyethyl)glutathione	Amino Acid	0.6373564122738002	6.218102660190369e-15	Control-associated	Visible (green) ~ pigments/optical scattering	Green reflectance region; sensitive to pigment balance and stress-related optical changes. Association suggests metabolic remodeling co-occurs with pigment/leaf optical shifts under drought.
562.7	2-dimethylaminoethanol	Lipids	-0.6334022808586763	9.9698640314807e-15	Drought-associated	Visible (green) ~ pigments/optical scattering	Green reflectance region; sensitive to pigment balance and stress-related optical changes. Association suggests metabolic remodeling co-occurs with pigment/leaf optical shifts under drought.
562.7	oxindolylalanine	Amino Acid	-0.6262745974955278	2.3041878059032833e-14	Drought-associated	Visible (green) ~ pigments/optical scattering	Green reflectance region; sensitive to pigment balance and stress-related optical changes. Association suggests metabolic remodeling co-occurs with pigment/leaf optical shifts under drought.
562.7	O-sulfo-tyrosine	Amino Acid	-0.6014199463327371	3.975490514239549e-13	Drought-associated	Visible (green) ~ pigments/optical scattering	Green reflectance region; sensitive to pigment balance and stress-related optical changes. Association suggests metabolic remodeling co-occurs with pigment/leaf optical shifts under drought.
562.7	N-palmitoyl-sphinganine (d18:0/16:0)	Lipids	0.5837600626118069	2.7549065014529767e-12	Control-associated	Visible (green) ~ pigments/optical scattering	Green reflectance region; sensitive to pigment balance and stress-related optical changes. Association suggests metabolic remodeling co-occurs with pigment/leaf optical shifts under drought.
562.7	N-palmitoyl-phytosphingosine (t18:0/16:0)	Lipids	0.5680623881932022	1.4379515252086094e-11	Control-associated	Visible (green) ~ pigments/optical scattering	Green reflectance region; sensitive to pigment balance and stress-related optical changes. Association suggests metabolic remodeling co-occurs with pigment/leaf optical shifts under drought.
562.7	fructosyllysine	Amino Acid	-0.5340619409660108	3.706439785800221e-10	Drought-associated	Visible (green) ~ pigments/optical scattering	Green reflectance region; sensitive to pigment balance and stress-related optical changes. Association suggests metabolic remodeling co-occurs with pigment/leaf optical shifts under drought.
562.7	coumaroylquinate (5)	Secondary metabolism	0.528471018053222	6.000907756304294e-10	Control-associated	Visible (green) ~ pigments/optical scattering	Green reflectance region; sensitive to pigment balance and stress-related optical changes. Association suggests metabolic remodeling co-occurs with pigment/leaf optical shifts under drought.
562.7	arginine	Amino Acid	-0.523781305903399	9.151053775809952e-10	Drought-associated	Visible (green) ~ pigments/optical scattering	Green reflectance region; sensitive to pigment balance and stress-related optical changes. Association suggests metabolic remodeling co-occurs with pigment/leaf optical shifts under drought.
562.7	glycerophosphoglycerol	Lipids	0.5208351967799643	1.1741816128727945e-9	Control-associated	Visible (green) ~ pigments/optical scattering	Green reflectance region; sensitive to pigment balance and stress-related optical changes. Association suggests metabolic remodeling co-occurs with pigment/leaf optical shifts under drought.
562.7	2-linolenoyl-GPE (18:3)*	Lipids	0.4815239266547407	3.189747180073451e-8	Control-associated	Visible (green) ~ pigments/optical scattering	Green reflectance region; sensitive to pigment balance and stress-related optical changes. Association suggests metabolic remodeling co-occurs with pigment/leaf optical shifts under drought.
562.7	2-oleoyl-GPE (18:1)*	Lipids	0.4648752546803521	1.1128193752918708e-7	Control-associated	Visible (green) ~ pigments/optical scattering	Green reflectance region; sensitive to pigment balance and stress-related optical changes. Association suggests metabolic remodeling co-occurs with pigment/leaf optical shifts under drought.
562.7	arabonate/xylonate	Carbohydrate	-0.44965898926654746	3.3191593954087724e-7	Drought-associated	Visible (green) ~ pigments/optical scattering	Green reflectance region; sensitive to pigment balance and stress-related optical changes. Association suggests metabolic remodeling co-occurs with pigment/leaf optical shifts under drought.
562.7	histidine	Amino Acid	-0.43585084973166377	8.599684165038194e-7	Drought-associated	Visible (green) ~ pigments/optical scattering	Green reflectance region; sensitive to pigment balance and stress-related optical changes. Association suggests metabolic remodeling co-occurs with pigment/leaf optical shifts under drought.
562.7	myo-inositol	Carbohydrate	-0.4329941860465117	1.034775367277317e-6	Drought-associated	Visible (green) ~ pigments/optical scattering	Green reflectance region; sensitive to pigment balance and stress-related optical changes. Association suggests metabolic remodeling co-occurs with pigment/leaf optical shifts under drought.
562.7	guanosine-2',3'-cyclic monophosphate	Nucleotide	0.422390443780818	1.9932788889307762e-6	Control-associated	Visible (green) ~ pigments/optical scattering	Green reflectance region; sensitive to pigment balance and stress-related optical changes. Association suggests metabolic remodeling co-occurs with pigment/leaf optical shifts under drought.
562.7	N-monomethylarginine	Amino Acid	-0.4096656976744187	4.245574705589297e-6	Drought-associated	Visible (green) ~ pigments/optical scattering	Green reflectance region; sensitive to pigment balance and stress-related optical changes. Association suggests metabolic remodeling co-occurs with pigment/leaf optical shifts under drought.
562.7	4-hydroxycinnamate	Secondary metabolism	0.40937500000000004	4.309355356158607e-6	Control-associated	Visible (green) ~ pigments/optical scattering	Green reflectance region; sensitive to pigment balance and stress-related optical changes. Association suggests metabolic remodeling co-occurs with pigment/leaf optical shifts under drought.
562.7	4-imidazoleacetate	Amino Acid	-0.3904317094422115	1.2834484769624209e-5	Drought-associated	Visible (green) ~ pigments/optical scattering	Green reflectance region; sensitive to pigment balance and stress-related optical changes. Association suggests metabolic remodeling co-occurs with pigment/leaf optical shifts under drought.
562.7	2-linoleoyl-GPC (18:2)*	Lipids	0.3803220035778176	2.2360700204883176e-5	Control-associated	Visible (green) ~ pigments/optical scattering	Green reflectance region; sensitive to pigment balance and stress-related optical changes. Association suggests metabolic remodeling co-occurs with pigment/leaf optical shifts under drought.
562.7	alpha-ketoglutaramate*	Amino Acid	-0.37956730769230773	2.3135155116516296e-5	Drought-associated	Visible (green) ~ pigments/optical scattering	Green reflectance region; sensitive to pigment balance and stress-related optical changes. Association suggests metabolic remodeling co-occurs with pigment/leaf optical shifts under drought.
562.7	feruloylquinate (2)	Secondary metabolism	0.3649429785330949	4.98030815082199e-5	Control-associated	Visible (green) ~ pigments/optical scattering	Green reflectance region; sensitive to pigment balance and stress-related optical changes. Association suggests metabolic remodeling co-occurs with pigment/leaf optical shifts under drought.
562.7	hexadecadienoate (16:2n6)	Lipids	0.2996706367689135	0.001173492997255504	Control-associated	Visible (green) ~ pigments/optical scattering	Green reflectance region; sensitive to pigment balance and stress-related optical changes. Association suggests metabolic remodeling co-occurs with pigment/leaf optical shifts under drought.
562.7	2-oleoyl-GPG (18:1)*	Lipids	0.26690218410198724	0.004412904188813903	Control-associated	Visible (green) ~ pigments/optical scattering	Green reflectance region; sensitive to pigment balance and stress-related optical changes. Association suggests metabolic remodeling co-occurs with pigment/leaf optical shifts under drought.
562.7	phosphoethanolamine	Lipids	-0.2583392679105541	0.006001416214457609	Drought-associated	Visible (green) ~ pigments/optical scattering	Green reflectance region; sensitive to pigment balance and stress-related optical changes. Association suggests metabolic remodeling co-occurs with pigment/leaf optical shifts under drought.
562.7	gamma-glutamylisoleucine*	Amino Acid	-0.25003371847322753	0.00785014759271456	Drought-associated	Visible (green) ~ pigments/optical scattering	Green reflectance region; sensitive to pigment balance and stress-related optical changes. Association suggests metabolic remodeling co-occurs with pigment/leaf optical shifts under drought.
566.2	thiamin (vitamin B1)	Cofactors, Prosthetic Groups, Electron Carriers	-0.8090198725159354	2.559480930873418e-28	Drought-associated	Visible (green) ~ pigments/optical scattering	Green reflectance region; sensitive to pigment balance and stress-related optical changes. Association suggests metabolic remodeling co-occurs with pigment/leaf optical shifts under drought.
566.2	dimethylarginine (SDMA + ADMA)	Amino Acid	-0.7183922182468695	5.666237335553985e-20	Drought-associated	Visible (green) ~ pigments/optical scattering	Green reflectance region; sensitive to pigment balance and stress-related optical changes. Association suggests metabolic remodeling co-occurs with pigment/leaf optical shifts under drought.
566.2	N-delta-acetylornithine	Amino Acid	-0.7106495974955278	1.7003303123830004e-19	Drought-associated	Visible (green) ~ pigments/optical scattering	Green reflectance region; sensitive to pigment balance and stress-related optical changes. Association suggests metabolic remodeling co-occurs with pigment/leaf optical shifts under drought.
566.2	gamma-glutamylglutamine	Amino Acid	-0.6950525491949912	1.769571585792987e-18	Drought-associated	Visible (green) ~ pigments/optical scattering	Green reflectance region; sensitive to pigment balance and stress-related optical changes. Association suggests metabolic remodeling co-occurs with pigment/leaf optical shifts under drought.
566.2	N-carbamoylaspartate	Nucleotide	0.6603812611806799	3.4320550596084454e-16	Control-associated	Visible (green) ~ pigments/optical scattering	Green reflectance region; sensitive to pigment balance and stress-related optical changes. Association suggests metabolic remodeling co-occurs with pigment/leaf optical shifts under drought.
566.2	2-palmitoyl-galactosylglycerol (16:0)*	Lipids	-0.6524915514592933	9.310191832309447e-16	Drought-associated	Visible (green) ~ pigments/optical scattering	Green reflectance region; sensitive to pigment balance and stress-related optical changes. Association suggests metabolic remodeling co-occurs with pigment/leaf optical shifts under drought.
566.2	S-(1,2-dicarboxyethyl)glutathione	Amino Acid	0.6353233674272227	7.894982120239731e-15	Control-associated	Visible (green) ~ pigments/optical scattering	Green reflectance region; sensitive to pigment balance and stress-related optical changes. Association suggests metabolic remodeling co-occurs with pigment/leaf optical shifts under drought.
566.2	2-dimethylaminoethanol	Lipids	-0.6322618515205726	1.1413151282230086e-14	Drought-associated	Visible (green) ~ pigments/optical scattering	Green reflectance region; sensitive to pigment balance and stress-related optical changes. Association suggests metabolic remodeling co-occurs with pigment/leaf optical shifts under drought.
566.2	oxindolylalanine	Amino Acid	-0.6249105545617174	2.6394942357920804e-14	Drought-associated	Visible (green) ~ pigments/optical scattering	Green reflectance region; sensitive to pigment balance and stress-related optical changes. Association suggests metabolic remodeling co-occurs with pigment/leaf optical shifts under drought.
566.2	O-sulfo-tyrosine	Amino Acid	-0.60067084078712	4.3418117129679216e-13	Drought-associated	Visible (green) ~ pigments/optical scattering	Green reflectance region; sensitive to pigment balance and stress-related optical changes. Association suggests metabolic remodeling co-occurs with pigment/leaf optical shifts under drought.
566.2	N-palmitoyl-sphinganine (d18:0/16:0)	Lipids	0.5836035330948123	2.792046351244507e-12	Control-associated	Visible (green) ~ pigments/optical scattering	Green reflectance region; sensitive to pigment balance and stress-related optical changes. Association suggests metabolic remodeling co-occurs with pigment/leaf optical shifts under drought.
566.2	N-palmitoyl-phytosphingosine (t18:0/16:0)	Lipids	0.5671343917710198	1.5831195143205376e-11	Control-associated	Visible (green) ~ pigments/optical scattering	Green reflectance region; sensitive to pigment balance and stress-related optical changes. Association suggests metabolic remodeling co-occurs with pigment/leaf optical shifts under drought.
566.2	fructosyllysine	Amino Acid	-0.5322171288014312	4.356936832879785e-10	Drought-associated	Visible (green) ~ pigments/optical scattering	Green reflectance region; sensitive to pigment balance and stress-related optical changes. Association suggests metabolic remodeling co-occurs with pigment/leaf optical shifts under drought.
566.2	coumaroylquinate (5)	Secondary metabolism	0.5276267017028765	6.441454483113124e-10	Control-associated	Visible (green) ~ pigments/optical scattering	Green reflectance region; sensitive to pigment balance and stress-related optical changes. Association suggests metabolic remodeling co-occurs with pigment/leaf optical shifts under drought.
566.2	arginine	Amino Acid	-0.5226911896243293	1.0070172381604754e-9	Drought-associated	Visible (green) ~ pigments/optical scattering	Green reflectance region; sensitive to pigment balance and stress-related optical changes. Association suggests metabolic remodeling co-occurs with pigment/leaf optical shifts under drought.
566.2	glycerophosphoglycerol	Lipids	0.5198568872987478	1.277142968404857e-9	Control-associated	Visible (green) ~ pigments/optical scattering	Green reflectance region; sensitive to pigment balance and stress-related optical changes. Association suggests metabolic remodeling co-occurs with pigment/leaf optical shifts under drought.
566.2	2-linolenoyl-GPE (18:3)*	Lipids	0.48133385509839005	3.2324756945367737e-8	Control-associated	Visible (green) ~ pigments/optical scattering	Green reflectance region; sensitive to pigment balance and stress-related optical changes. Association suggests metabolic remodeling co-occurs with pigment/leaf optical shifts under drought.
566.2	2-oleoyl-GPE (18:1)*	Lipids	0.46602083573597813	1.0258085967503e-7	Control-associated	Visible (green) ~ pigments/optical scattering	Green reflectance region; sensitive to pigment balance and stress-related optical changes. Association suggests metabolic remodeling co-occurs with pigment/leaf optical shifts under drought.
566.2	arabonate/xylonate	Carbohydrate	-0.4496422182468695	3.319437591218291e-7	Drought-associated	Visible (green) ~ pigments/optical scattering	Green reflectance region; sensitive to pigment balance and stress-related optical changes. Association suggests metabolic remodeling co-occurs with pigment/leaf optical shifts under drought.
566.2	histidine	Amino Acid	-0.4344700357781754	9.424449471685912e-7	Drought-associated	Visible (green) ~ pigments/optical scattering	Green reflectance region; sensitive to pigment balance and stress-related optical changes. Association suggests metabolic remodeling co-occurs with pigment/leaf optical shifts under drought.
566.2	myo-inositol	Carbohydrate	-0.4304841234347049	1.2136565599719728e-6	Drought-associated	Visible (green) ~ pigments/optical scattering	Green reflectance region; sensitive to pigment balance and stress-related optical changes. Association suggests metabolic remodeling co-occurs with pigment/leaf optical shifts under drought.
566.2	guanosine-2',3'-cyclic monophosphate	Nucleotide	0.42106396277519265	2.1577050593159924e-6	Control-associated	Visible (green) ~ pigments/optical scattering	Green reflectance region; sensitive to pigment balance and stress-related optical changes. Association suggests metabolic remodeling co-occurs with pigment/leaf optical shifts under drought.
566.2	4-hydroxycinnamate	Secondary metabolism	0.4100961538461539	4.1518916093291e-6	Control-associated	Visible (green) ~ pigments/optical scattering	Green reflectance region; sensitive to pigment balance and stress-related optical changes. Association suggests metabolic remodeling co-occurs with pigment/leaf optical shifts under drought.
566.2	N-monomethylarginine	Amino Acid	-0.40762522361359577	4.742058415461426e-6	Drought-associated	Visible (green) ~ pigments/optical scattering	Green reflectance region; sensitive to pigment balance and stress-related optical changes. Association suggests metabolic remodeling co-occurs with pigment/leaf optical shifts under drought.
566.2	4-imidazoleacetate	Amino Acid	-0.3905984349746916	1.2736962859215632e-5	Drought-associated	Visible (green) ~ pigments/optical scattering	Green reflectance region; sensitive to pigment balance and stress-related optical changes. Association suggests metabolic remodeling co-occurs with pigment/leaf optical shifts under drought.
566.2	2-linoleoyl-GPC (18:2)*	Lipids	0.3809089892665475	2.166972788198034e-5	Control-associated	Visible (green) ~ pigments/optical scattering	Green reflectance region; sensitive to pigment balance and stress-related optical changes. Association suggests metabolic remodeling co-occurs with pigment/leaf optical shifts under drought.
566.2	alpha-ketoglutaramate*	Amino Acid	-0.3791871645796065	2.3545456696742167e-5	Drought-associated	Visible (green) ~ pigments/optical scattering	Green reflectance region; sensitive to pigment balance and stress-related optical changes. Association suggests metabolic remodeling co-occurs with pigment/leaf optical shifts under drought.
566.2	feruloylquinate (2)	Secondary metabolism	0.3657703488372094	4.772263152498533e-5	Control-associated	Visible (green) ~ pigments/optical scattering	Green reflectance region; sensitive to pigment balance and stress-related optical changes. Association suggests metabolic remodeling co-occurs with pigment/leaf optical shifts under drought.
566.2	hexadecadienoate (16:2n6)	Lipids	0.30006154767449605	0.0011538975028777276	Control-associated	Visible (green) ~ pigments/optical scattering	Green reflectance region; sensitive to pigment balance and stress-related optical changes. Association suggests metabolic remodeling co-occurs with pigment/leaf optical shifts under drought.
566.2	2-oleoyl-GPG (18:1)*	Lipids	0.26713067116610423	0.004376788289112782	Control-associated	Visible (green) ~ pigments/optical scattering	Green reflectance region; sensitive to pigment balance and stress-related optical changes. Association suggests metabolic remodeling co-occurs with pigment/leaf optical shifts under drought.
566.2	phosphoethanolamine	Lipids	-0.25770545506338133	0.006105788214304049	Drought-associated	Visible (green) ~ pigments/optical scattering	Green reflectance region; sensitive to pigment balance and stress-related optical changes. Association suggests metabolic remodeling co-occurs with pigment/leaf optical shifts under drought.
566.2	gamma-glutamylisoleucine*	Amino Acid	-0.24743364953768227	0.008522253430547503	Drought-associated	Visible (green) ~ pigments/optical scattering	Green reflectance region; sensitive to pigment balance and stress-related optical changes. Association suggests metabolic remodeling co-occurs with pigment/leaf optical shifts under drought.
569.7	thiamin (vitamin B1)	Cofactors, Prosthetic Groups, Electron Carriers	-0.8070341207349082	2.733953104640436e-28	Drought-associated	Visible (green) ~ pigments/optical scattering	Green reflectance region; sensitive to pigment balance and stress-related optical changes. Association suggests metabolic remodeling co-occurs with pigment/leaf optical shifts under drought.
569.7	dimethylarginine (SDMA + ADMA)	Amino Acid	-0.7166088998211092	6.679321571780909e-20	Drought-associated	Visible (green) ~ pigments/optical scattering	Green reflectance region; sensitive to pigment balance and stress-related optical changes. Association suggests metabolic remodeling co-occurs with pigment/leaf optical shifts under drought.
569.7	N-delta-acetylornithine	Amino Acid	-0.7089948568872989	2.1853600361262678e-19	Drought-associated	Visible (green) ~ pigments/optical scattering	Green reflectance region; sensitive to pigment balance and stress-related optical changes. Association suggests metabolic remodeling co-occurs with pigment/leaf optical shifts under drought.
569.7	gamma-glutamylglutamine	Amino Acid	-0.6939288908765654	2.0819967999294783e-18	Drought-associated	Visible (green) ~ pigments/optical scattering	Green reflectance region; sensitive to pigment balance and stress-related optical changes. Association suggests metabolic remodeling co-occurs with pigment/leaf optical shifts under drought.
569.7	N-carbamoylaspartate	Nucleotide	0.6585811717352416	4.275485606110591e-16	Control-associated	Visible (green) ~ pigments/optical scattering	Green reflectance region; sensitive to pigment balance and stress-related optical changes. Association suggests metabolic remodeling co-occurs with pigment/leaf optical shifts under drought.
569.7	2-palmitoyl-galactosylglycerol (16:0)*	Lipids	-0.6524915514592933	9.310191832309447e-16	Drought-associated	Visible (green) ~ pigments/optical scattering	Green reflectance region; sensitive to pigment balance and stress-related optical changes. Association suggests metabolic remodeling co-occurs with pigment/leaf optical shifts under drought.
569.7	S-(1,2-dicarboxyethyl)glutathione	Amino Acid	0.6328308418568057	1.0657661876724819e-14	Control-associated	Visible (green) ~ pigments/optical scattering	Green reflectance region; sensitive to pigment balance and stress-related optical changes. Association suggests metabolic remodeling co-occurs with pigment/leaf optical shifts under drought.
569.7	2-dimethylaminoethanol	Lipids	-0.6310375670840788	1.3310715931757637e-14	Drought-associated	Visible (green) ~ pigments/optical scattering	Green reflectance region; sensitive to pigment balance and stress-related optical changes. Association suggests metabolic remodeling co-occurs with pigment/leaf optical shifts under drought.
569.7	oxindolylalanine	Amino Acid	-0.6234906082289804	3.060894783424691e-14	Drought-associated	Visible (green) ~ pigments/optical scattering	Green reflectance region; sensitive to pigment balance and stress-related optical changes. Association suggests metabolic remodeling co-occurs with pigment/leaf optical shifts under drought.
569.7	O-sulfo-tyrosine	Amino Acid	-0.5986750894454383	5.452413574533128e-13	Drought-associated	Visible (green) ~ pigments/optical scattering	Green reflectance region; sensitive to pigment balance and stress-related optical changes. Association suggests metabolic remodeling co-occurs with pigment/leaf optical shifts under drought.
569.7	N-palmitoyl-sphinganine (d18:0/16:0)	Lipids	0.5812164579606441	3.5974844395978624e-12	Control-associated	Visible (green) ~ pigments/optical scattering	Green reflectance region; sensitive to pigment balance and stress-related optical changes. Association suggests metabolic remodeling co-occurs with pigment/leaf optical shifts under drought.
569.7	N-palmitoyl-phytosphingosine (t18:0/16:0)	Lipids	0.5646634615384616	2.031317234652412e-11	Control-associated	Visible (green) ~ pigments/optical scattering	Green reflectance region; sensitive to pigment balance and stress-related optical changes. Association suggests metabolic remodeling co-occurs with pigment/leaf optical shifts under drought.
569.7	fructosyllysine	Amino Acid	-0.532938282647585	4.1108840284741176e-10	Drought-associated	Visible (green) ~ pigments/optical scattering	Green reflectance region; sensitive to pigment balance and stress-related optical changes. Association suggests metabolic remodeling co-occurs with pigment/leaf optical shifts under drought.
569.7	coumaroylquinate (5)	Secondary metabolism	0.5285341445093227	5.974245603650438e-10	Control-associated	Visible (green) ~ pigments/optical scattering	Green reflectance region; sensitive to pigment balance and stress-related optical changes. Association suggests metabolic remodeling co-occurs with pigment/leaf optical shifts under drought.
569.7	arginine	Amino Acid	-0.520941413237925	1.1655151163795044e-9	Drought-associated	Visible (green) ~ pigments/optical scattering	Green reflectance region; sensitive to pigment balance and stress-related optical changes. Association suggests metabolic remodeling co-occurs with pigment/leaf optical shifts under drought.
569.7	glycerophosphoglycerol	Lipids	0.5177828711985689	1.5255148979200874e-9	Control-associated	Visible (green) ~ pigments/optical scattering	Green reflectance region; sensitive to pigment balance and stress-related optical changes. Association suggests metabolic remodeling co-occurs with pigment/leaf optical shifts under drought.
569.7	2-linolenoyl-GPE (18:3)*	Lipids	0.48071891771019687	3.376405035528348e-8	Control-associated	Visible (green) ~ pigments/optical scattering	Green reflectance region; sensitive to pigment balance and stress-related optical changes. Association suggests metabolic remodeling co-occurs with pigment/leaf optical shifts under drought.
569.7	2-oleoyl-GPE (18:1)*	Lipids	0.46174605005189717	1.3970482768063465e-7	Control-associated	Visible (green) ~ pigments/optical scattering	Green reflectance region; sensitive to pigment balance and stress-related optical changes. Association suggests metabolic remodeling co-occurs with pigment/leaf optical shifts under drought.
569.7	arabonate/xylonate	Carbohydrate	-0.450352191413238	3.161050592340736e-7	Drought-associated	Visible (green) ~ pigments/optical scattering	Green reflectance region; sensitive to pigment balance and stress-related optical changes. Association suggests metabolic remodeling co-occurs with pigment/leaf optical shifts under drought.
569.7	histidine	Amino Acid	-0.4332960644007156	1.0153895544089232e-6	Drought-associated	Visible (green) ~ pigments/optical scattering	Green reflectance region; sensitive to pigment balance and stress-related optical changes. Association suggests metabolic remodeling co-occurs with pigment/leaf optical shifts under drought.
569.7	myo-inositol	Carbohydrate	-0.42842128801431134	1.3714991386952404e-6	Drought-associated	Visible (green) ~ pigments/optical scattering	Green reflectance region; sensitive to pigment balance and stress-related optical changes. Association suggests metabolic remodeling co-occurs with pigment/leaf optical shifts under drought.
569.7	guanosine-2',3'-cyclic monophosphate	Nucleotide	0.4197930411834154	2.3286824717658595e-6	Control-associated	Visible (green) ~ pigments/optical scattering	Green reflectance region; sensitive to pigment balance and stress-related optical changes. Association suggests metabolic remodeling co-occurs with pigment/leaf optical shifts under drought.
569.7	4-hydroxycinnamate	Secondary metabolism	0.41267330053667267	3.5635792733983445e-6	Control-associated	Visible (green) ~ pigments/optical scattering	Green reflectance region; sensitive to pigment balance and stress-related optical changes. Association suggests metabolic remodeling co-occurs with pigment/leaf optical shifts under drought.
569.7	N-monomethylarginine	Amino Acid	-0.40455053667262975	5.675731868783427e-6	Drought-associated	Visible (green) ~ pigments/optical scattering	Green reflectance region; sensitive to pigment balance and stress-related optical changes. Association suggests metabolic remodeling co-occurs with pigment/leaf optical shifts under drought.
569.7	4-imidazoleacetate	Amino Acid	-0.3890101549021182	1.3897966891176132e-5	Drought-associated	Visible (green) ~ pigments/optical scattering	Green reflectance region; sensitive to pigment balance and stress-related optical changes. Association suggests metabolic remodeling co-occurs with pigment/leaf optical shifts under drought.
569.7	2-linoleoyl-GPC (18:2)*	Lipids	0.3798188729874777	2.2886170389794326e-5	Control-associated	Visible (green) ~ pigments/optical scattering	Green reflectance region; sensitive to pigment balance and stress-related optical changes. Association suggests metabolic remodeling co-occurs with pigment/leaf optical shifts under drought.
569.7	alpha-ketoglutaramate*	Amino Acid	-0.3778734347048301	2.5228653549892257e-5	Drought-associated	Visible (green) ~ pigments/optical scattering	Green reflectance region; sensitive to pigment balance and stress-related optical changes. Association suggests metabolic remodeling co-occurs with pigment/leaf optical shifts under drought.
569.7	feruloylquinate (2)	Secondary metabolism	0.36815183363148485	4.2104862027127857e-05	Control-associated	Visible (green) ~ pigments/optical scattering	Green reflectance region; sensitive to pigment balance and stress-related optical changes. Association suggests metabolic remodeling co-occurs with pigment/leaf optical shifts under drought.
569.7	hexadecadienoate (16:2n6)	Lipids	0.3005938518863531	0.0011281679092997737	Control-associated	Visible (green) ~ pigments/optical scattering	Green reflectance region; sensitive to pigment balance and stress-related optical changes. Association suggests metabolic remodeling co-occurs with pigment/leaf optical shifts under drought.
569.7	2-oleoyl-GPG (18:1)*	Lipids	0.26387912448443945	0.004938261001360529	Control-associated	Visible (green) ~ pigments/optical scattering	Green reflectance region; sensitive to pigment balance and stress-related optical changes. Association suggests metabolic remodeling co-occurs with pigment/leaf optical shifts under drought.
569.7	phosphoethanolamine	Lipids	-0.2566087451929925	0.00631744984381196	Drought-associated	Visible (green) ~ pigments/optical scattering	Green reflectance region; sensitive to pigment balance and stress-related optical changes. Association suggests metabolic remodeling co-occurs with pigment/leaf optical shifts under drought.
569.7	gamma-glutamylisoleucine*	Amino Acid	-0.2442940850304965	0.009447769858657994	Drought-associated	Visible (green) ~ pigments/optical scattering	Green reflectance region; sensitive to pigment balance and stress-related optical changes. Association suggests metabolic remodeling co-occurs with pigment/leaf optical shifts under drought.
573.2	thiamin (vitamin B1)	Cofactors, Prosthetic Groups, Electron Carriers	-0.8059182602174728	3.4166418637757304e-28	Drought-associated	Visible (green) ~ pigments/optical scattering	Green reflectance region; sensitive to pigment balance and stress-related optical changes. Association suggests metabolic remodeling co-occurs with pigment/leaf optical shifts under drought.
573.2	dimethylarginine (SDMA + ADMA)	Amino Acid	-0.7141323792486585	9.84374063087858e-20	Drought-associated	Visible (green) ~ pigments/optical scattering	Green reflectance region; sensitive to pigment balance and stress-related optical changes. Association suggests metabolic remodeling co-occurs with pigment/leaf optical shifts under drought.
573.2	N-delta-acetylornithine	Amino Acid	-0.7078376565295171	2.5676005233926624e-19	Drought-associated	Visible (green) ~ pigments/optical scattering	Green reflectance region; sensitive to pigment balance and stress-related optical changes. Association suggests metabolic remodeling co-occurs with pigment/leaf optical shifts under drought.
573.2	gamma-glutamylglutamine	Amino Acid	-0.692782871198569	2.4503026955799834e-18	Drought-associated	Visible (green) ~ pigments/optical scattering	Green reflectance region; sensitive to pigment balance and stress-related optical changes. Association suggests metabolic remodeling co-occurs with pigment/leaf optical shifts under drought.
573.2	N-carbamoylaspartate	Nucleotide	0.6580780411449018	4.553196636690808e-16	Control-associated	Visible (green) ~ pigments/optical scattering	Green reflectance region; sensitive to pigment balance and stress-related optical changes. Association suggests metabolic remodeling co-occurs with pigment/leaf optical shifts under drought.
573.2	2-palmitoyl-galactosylglycerol (16:0)*	Lipids	-0.6546666666666665	7.036274801211478e-16	Drought-associated	Visible (green) ~ pigments/optical scattering	Green reflectance region; sensitive to pigment balance and stress-related optical changes. Association suggests metabolic remodeling co-occurs with pigment/leaf optical shifts under drought.
573.2	S-(1,2-dicarboxyethyl)glutathione	Amino Acid	0.6313139260424864	1.287304043540676e-14	Control-associated	Visible (green) ~ pigments/optical scattering	Green reflectance region; sensitive to pigment balance and stress-related optical changes. Association suggests metabolic remodeling co-occurs with pigment/leaf optical shifts under drought.
573.2	2-dimethylaminoethanol	Lipids	-0.6284716010733453	1.822211509445899e-14	Drought-associated	Visible (green) ~ pigments/optical scattering	Green reflectance region; sensitive to pigment balance and stress-related optical changes. Association suggests metabolic remodeling co-occurs with pigment/leaf optical shifts under drought.
573.2	oxindolylalanine	Amino Acid	-0.6234850178890877	3.060894783424691e-14	Drought-associated	Visible (green) ~ pigments/optical scattering	Green reflectance region; sensitive to pigment balance and stress-related optical changes. Association suggests metabolic remodeling co-occurs with pigment/leaf optical shifts under drought.
573.2	O-sulfo-tyrosine	Amino Acid	-0.5974004919499106	6.195022398023944e-13	Drought-associated	Visible (green) ~ pigments/optical scattering	Green reflectance region; sensitive to pigment balance and stress-related optical changes. Association suggests metabolic remodeling co-occurs with pigment/leaf optical shifts under drought.
573.2	N-palmitoyl-sphinganine (d18:0/16:0)	Lipids	0.5808474955277282	3.7343656747485915e-12	Control-associated	Visible (green) ~ pigments/optical scattering	Green reflectance region; sensitive to pigment balance and stress-related optical changes. Association suggests metabolic remodeling co-occurs with pigment/leaf optical shifts under drought.
573.2	N-palmitoyl-phytosphingosine (t18:0/16:0)	Lipids	0.5631484794275493	2.3640677744575738e-11	Control-associated	Visible (green) ~ pigments/optical scattering	Green reflectance region; sensitive to pigment balance and stress-related optical changes. Association suggests metabolic remodeling co-occurs with pigment/leaf optical shifts under drought.
573.2	fructosyllysine	Amino Acid	-0.5335979427549196	3.863799326622025e-10	Drought-associated	Visible (green) ~ pigments/optical scattering	Green reflectance region; sensitive to pigment balance and stress-related optical changes. Association suggests metabolic remodeling co-occurs with pigment/leaf optical shifts under drought.
573.2	coumaroylquinate (5)	Secondary metabolism	0.5314537431039756	4.665399231096558e-10	Control-associated	Visible (green) ~ pigments/optical scattering	Green reflectance region; sensitive to pigment balance and stress-related optical changes. Association suggests metabolic remodeling co-occurs with pigment/leaf optical shifts under drought.
573.2	arginine	Amino Acid	-0.5184369409660108	1.442884635932922e-9	Drought-associated	Visible (green) ~ pigments/optical scattering	Green reflectance region; sensitive to pigment balance and stress-related optical changes. Association suggests metabolic remodeling co-occurs with pigment/leaf optical shifts under drought.
573.2	glycerophosphoglycerol	Lipids	0.5149653398926656	1.9530741031541458e-9	Control-associated	Visible (green) ~ pigments/optical scattering	Green reflectance region; sensitive to pigment balance and stress-related optical changes. Association suggests metabolic remodeling co-occurs with pigment/leaf optical shifts under drought.
573.2	2-linolenoyl-GPE (18:3)*	Lipids	0.47860017889087664	3.9833617301364554e-8	Control-associated	Visible (green) ~ pigments/optical scattering	Green reflectance region; sensitive to pigment balance and stress-related optical changes. Association suggests metabolic remodeling co-occurs with pigment/leaf optical shifts under drought.
573.2	2-oleoyl-GPE (18:1)*	Lipids	0.45735593741590747	1.931983340326649e-7	Control-associated	Visible (green) ~ pigments/optical scattering	Green reflectance region; sensitive to pigment balance and stress-related optical changes. Association suggests metabolic remodeling co-occurs with pigment/leaf optical shifts under drought.
573.2	arabonate/xylonate	Carbohydrate	-0.4522137745974956	2.7797387267028693e-7	Drought-associated	Visible (green) ~ pigments/optical scattering	Green reflectance region; sensitive to pigment balance and stress-related optical changes. Association suggests metabolic remodeling co-occurs with pigment/leaf optical shifts under drought.
573.2	histidine	Amino Acid	-0.4317139982110913	1.125207659704884e-6	Drought-associated	Visible (green) ~ pigments/optical scattering	Green reflectance region; sensitive to pigment balance and stress-related optical changes. Association suggests metabolic remodeling co-occurs with pigment/leaf optical shifts under drought.
573.2	myo-inositol	Carbohydrate	-0.42432356887298756	1.766646336850016e-6	Drought-associated	Visible (green) ~ pigments/optical scattering	Green reflectance region; sensitive to pigment balance and stress-related optical changes. Association suggests metabolic remodeling co-occurs with pigment/leaf optical shifts under drought.
573.2	4-hydroxycinnamate	Secondary metabolism	0.41614490161001794	2.9021457567181773e-6	Control-associated	Visible (green) ~ pigments/optical scattering	Green reflectance region; sensitive to pigment balance and stress-related optical changes. Association suggests metabolic remodeling co-occurs with pigment/leaf optical shifts under drought.
573.2	guanosine-2',3'-cyclic monophosphate	Nucleotide	0.41610528508924227	2.906939893325349e-6	Control-associated	Visible (green) ~ pigments/optical scattering	Green reflectance region; sensitive to pigment balance and stress-related optical changes. Association suggests metabolic remodeling co-occurs with pigment/leaf optical shifts under drought.
573.2	N-monomethylarginine	Amino Acid	-0.4008273703041146	7.046212071042624e-6	Drought-associated	Visible (green) ~ pigments/optical scattering	Green reflectance region; sensitive to pigment balance and stress-related optical changes. Association suggests metabolic remodeling co-occurs with pigment/leaf optical shifts under drought.
573.2	4-imidazoleacetate	Amino Acid	-0.3852500553932914	1.7142270173837447e-5	Drought-associated	Visible (green) ~ pigments/optical scattering	Green reflectance region; sensitive to pigment balance and stress-related optical changes. Association suggests metabolic remodeling co-occurs with pigment/leaf optical shifts under drought.
573.2	2-linoleoyl-GPC (18:2)*	Lipids	0.37772249552772813	2.5392519197974585e-5	Control-associated	Visible (green) ~ pigments/optical scattering	Green reflectance region; sensitive to pigment balance and stress-related optical changes. Association suggests metabolic remodeling co-occurs with pigment/leaf optical shifts under drought.
573.2	alpha-ketoglutaramate*	Amino Acid	-0.37706842576028626	2.632645436797348e-5	Drought-associated	Visible (green) ~ pigments/optical scattering	Green reflectance region; sensitive to pigment balance and stress-related optical changes. Association suggests metabolic remodeling co-occurs with pigment/leaf optical shifts under drought.
573.2	feruloylquinate (2)	Secondary metabolism	0.37181350626118076	3.462518988004803e-5	Control-associated	Visible (green) ~ pigments/optical scattering	Green reflectance region; sensitive to pigment balance and stress-related optical changes. Association suggests metabolic remodeling co-occurs with pigment/leaf optical shifts under drought.
573.2	hexadecadienoate (16:2n6)	Lipids	0.30040255506021696	0.001137143843842087	Control-associated	Visible (green) ~ pigments/optical scattering	Green reflectance region; sensitive to pigment balance and stress-related optical changes. Association suggests metabolic remodeling co-occurs with pigment/leaf optical shifts under drought.
573.2	2-oleoyl-GPG (18:1)*	Lipids	0.2589109955005624	0.005892193074683846	Control-associated	Visible (green) ~ pigments/optical scattering	Green reflectance region; sensitive to pigment balance and stress-related optical changes. Association suggests metabolic remodeling co-occurs with pigment/leaf optical shifts under drought.
573.2	phosphoethanolamine	Lipids	-0.2551488391966957	0.0066272490065493435	Drought-associated	Visible (green) ~ pigments/optical scattering	Green reflectance region; sensitive to pigment balance and stress-related optical changes. Association suggests metabolic remodeling co-occurs with pigment/leaf optical shifts under drought.
576.7	thiamin (vitamin B1)	Cofactors, Prosthetic Groups, Electron Carriers	-0.8032485939257593	5.7150699825700745e-28	Drought-associated	Visible (green) ~ pigments/optical scattering	Green reflectance region; sensitive to pigment balance and stress-related optical changes. Association suggests metabolic remodeling co-occurs with pigment/leaf optical shifts under drought.
576.7	dimethylarginine (SDMA + ADMA)	Amino Acid	-0.7119800983899822	1.3861604031981932e-19	Drought-associated	Visible (green) ~ pigments/optical scattering	Green reflectance region; sensitive to pigment balance and stress-related optical changes. Association suggests metabolic remodeling co-occurs with pigment/leaf optical shifts under drought.
576.7	N-delta-acetylornithine	Amino Acid	-0.7059816636851521	3.4264332480583574e-19	Drought-associated	Visible (green) ~ pigments/optical scattering	Green reflectance region; sensitive to pigment balance and stress-related optical changes. Association suggests metabolic remodeling co-occurs with pigment/leaf optical shifts under drought.
576.7	gamma-glutamylglutamine	Amino Acid	-0.6914076475849733	3.0223874590196757e-18	Drought-associated	Visible (green) ~ pigments/optical scattering	Green reflectance region; sensitive to pigment balance and stress-related optical changes. Association suggests metabolic remodeling co-occurs with pigment/leaf optical shifts under drought.
576.7	N-carbamoylaspartate	Nucleotide	0.6564456618962434	5.600296676399145e-16	Control-associated	Visible (green) ~ pigments/optical scattering	Green reflectance region; sensitive to pigment balance and stress-related optical changes. Association suggests metabolic remodeling co-occurs with pigment/leaf optical shifts under drought.
576.7	2-palmitoyl-galactosylglycerol (16:0)*	Lipids	-0.6548264208909369	6.911547612529237e-16	Drought-associated	Visible (green) ~ pigments/optical scattering	Green reflectance region; sensitive to pigment balance and stress-related optical changes. Association suggests metabolic remodeling co-occurs with pigment/leaf optical shifts under drought.
576.7	S-(1,2-dicarboxyethyl)glutathione	Amino Acid	0.6293312352478364	1.6374426652262397e-14	Control-associated	Visible (green) ~ pigments/optical scattering	Green reflectance region; sensitive to pigment balance and stress-related optical changes. Association suggests metabolic remodeling co-occurs with pigment/leaf optical shifts under drought.
576.7	2-dimethylaminoethanol	Lipids	-0.6265149821109125	2.2476387228831787e-14	Drought-associated	Visible (green) ~ pigments/optical scattering	Green reflectance region; sensitive to pigment balance and stress-related optical changes. Association suggests metabolic remodeling co-occurs with pigment/leaf optical shifts under drought.
576.7	oxindolylalanine	Amino Acid	-0.6205612701252237	4.3022503396067415e-14	Drought-associated	Visible (green) ~ pigments/optical scattering	Green reflectance region; sensitive to pigment balance and stress-related optical changes. Association suggests metabolic remodeling co-occurs with pigment/leaf optical shifts under drought.
576.7	O-sulfo-tyrosine	Amino Acid	-0.5950022361359572	8.082741820791313e-13	Drought-associated	Visible (green) ~ pigments/optical scattering	Green reflectance region; sensitive to pigment balance and stress-related optical changes. Association suggests metabolic remodeling co-occurs with pigment/leaf optical shifts under drought.
576.7	N-palmitoyl-sphinganine (d18:0/16:0)	Lipids	0.5792822003577819	4.37833976837748e-12	Control-associated	Visible (green) ~ pigments/optical scattering	Green reflectance region; sensitive to pigment balance and stress-related optical changes. Association suggests metabolic remodeling co-occurs with pigment/leaf optical shifts under drought.
576.7	N-palmitoyl-phytosphingosine (t18:0/16:0)	Lipids	0.5618738819320216	2.6854855352417044e-11	Control-associated	Visible (green) ~ pigments/optical scattering	Green reflectance region; sensitive to pigment balance and stress-related optical changes. Association suggests metabolic remodeling co-occurs with pigment/leaf optical shifts under drought.
576.7	coumaroylquinate (5)	Secondary metabolism	0.5326136917348242	4.2230339126348177e-10	Control-associated	Visible (green) ~ pigments/optical scattering	Green reflectance region; sensitive to pigment balance and stress-related optical changes. Association suggests metabolic remodeling co-occurs with pigment/leaf optical shifts under drought.
576.7	fructosyllysine	Amino Acid	-0.5310263864042934	4.829984445238034e-10	Drought-associated	Visible (green) ~ pigments/optical scattering	Green reflectance region; sensitive to pigment balance and stress-related optical changes. Association suggests metabolic remodeling co-occurs with pigment/leaf optical shifts under drought.
576.7	arginine	Amino Acid	-0.5160666368515207	1.7769748326142722e-9	Drought-associated	Visible (green) ~ pigments/optical scattering	Green reflectance region; sensitive to pigment balance and stress-related optical changes. Association suggests metabolic remodeling co-occurs with pigment/leaf optical shifts under drought.
576.7	glycerophosphoglycerol	Lipids	0.5115775939177103	2.611383829113976e-9	Control-associated	Visible (green) ~ pigments/optical scattering	Green reflectance region; sensitive to pigment balance and stress-related optical changes. Association suggests metabolic remodeling co-occurs with pigment/leaf optical shifts under drought.
576.7	2-linolenoyl-GPE (18:3)*	Lipids	0.47654293381037577	4.659103603214508e-8	Control-associated	Visible (green) ~ pigments/optical scattering	Green reflectance region; sensitive to pigment balance and stress-related optical changes. Association suggests metabolic remodeling co-occurs with pigment/leaf optical shifts under drought.
576.7	2-oleoyl-GPE (18:1)*	Lipids	0.4559643255295429	2.1403944037138698e-7	Control-associated	Visible (green) ~ pigments/optical scattering	Green reflectance region; sensitive to pigment balance and stress-related optical changes. Association suggests metabolic remodeling co-occurs with pigment/leaf optical shifts under drought.
576.7	arabonate/xylonate	Carbohydrate	-0.45396914132379257	2.464978438233537e-7	Drought-associated	Visible (green) ~ pigments/optical scattering	Green reflectance region; sensitive to pigment balance and stress-related optical changes. Association suggests metabolic remodeling co-occurs with pigment/leaf optical shifts under drought.
576.7	histidine	Amino Acid	-0.42920952593917716	1.3086200150428206e-6	Drought-associated	Visible (green) ~ pigments/optical scattering	Green reflectance region; sensitive to pigment balance and stress-related optical changes. Association suggests metabolic remodeling co-occurs with pigment/leaf optical shifts under drought.
576.7	myo-inositol	Carbohydrate	-0.42144454382826485	2.107410708234827e-6	Drought-associated	Visible (green) ~ pigments/optical scattering	Green reflectance region; sensitive to pigment balance and stress-related optical changes. Association suggests metabolic remodeling co-occurs with pigment/leaf optical shifts under drought.
576.7	4-hydroxycinnamate	Secondary metabolism	0.41762075134168164	2.657413359965684e-6	Control-associated	Visible (green) ~ pigments/optical scattering	Green reflectance region; sensitive to pigment balance and stress-related optical changes. Association suggests metabolic remodeling co-occurs with pigment/leaf optical shifts under drought.
576.7	guanosine-2',3'-cyclic monophosphate	Nucleotide	0.41400097228974225	3.2915499188631263e-6	Control-associated	Visible (green) ~ pigments/optical scattering	Green reflectance region; sensitive to pigment balance and stress-related optical changes. Association suggests metabolic remodeling co-occurs with pigment/leaf optical shifts under drought.
576.7	N-monomethylarginine	Amino Acid	-0.3981104651162791	8.24561295542007e-6	Drought-associated	Visible (green) ~ pigments/optical scattering	Green reflectance region; sensitive to pigment balance and stress-related optical changes. Association suggests metabolic remodeling co-occurs with pigment/leaf optical shifts under drought.
576.7	4-imidazoleacetate	Amino Acid	-0.3831528236952526	1.9189478229744137e-5	Drought-associated	Visible (green) ~ pigments/optical scattering	Green reflectance region; sensitive to pigment balance and stress-related optical changes. Association suggests metabolic remodeling co-occurs with pigment/leaf optical shifts under drought.
576.7	alpha-ketoglutaramate*	Amino Acid	-0.3778902057245081	2.5223633580743926e-5	Drought-associated	Visible (green) ~ pigments/optical scattering	Green reflectance region; sensitive to pigment balance and stress-related optical changes. Association suggests metabolic remodeling co-occurs with pigment/leaf optical shifts under drought.
576.7	2-linoleoyl-GPC (18:2)*	Lipids	0.37556462432915927	2.8368294454999893e-5	Control-associated	Visible (green) ~ pigments/optical scattering	Green reflectance region; sensitive to pigment balance and stress-related optical changes. Association suggests metabolic remodeling co-occurs with pigment/leaf optical shifts under drought.
576.7	feruloylquinate (2)	Secondary metabolism	0.373714221824687	3.1304980950789236e-5	Control-associated	Visible (green) ~ pigments/optical scattering	Green reflectance region; sensitive to pigment balance and stress-related optical changes. Association suggests metabolic remodeling co-occurs with pigment/leaf optical shifts under drought.
576.7	hexadecadienoate (16:2n6)	Lipids	0.30153370151041325	0.001083638157867827	Control-associated	Visible (green) ~ pigments/optical scattering	Green reflectance region; sensitive to pigment balance and stress-related optical changes. Association suggests metabolic remodeling co-occurs with pigment/leaf optical shifts under drought.
576.7	2-oleoyl-GPG (18:1)*	Lipids	0.2563624859392576	0.0063619789007719	Control-associated	Visible (green) ~ pigments/optical scattering	Green reflectance region; sensitive to pigment balance and stress-related optical changes. Association suggests metabolic remodeling co-occurs with pigment/leaf optical shifts under drought.
576.7	phosphoethanolamine	Lipids	-0.25441532545221485	0.0067781449587439365	Drought-associated	Visible (green) ~ pigments/optical scattering	Green reflectance region; sensitive to pigment balance and stress-related optical changes. Association suggests metabolic remodeling co-occurs with pigment/leaf optical shifts under drought.
580.2	thiamin (vitamin B1)	Cofactors, Prosthetic Groups, Electron Carriers	-0.8014128233970753	7.676137322993837e-28	Drought-associated	Visible (green) ~ pigments/optical scattering	Green reflectance region; sensitive to pigment balance and stress-related optical changes. Association suggests metabolic remodeling co-occurs with pigment/leaf optical shifts under drought.
580.2	dimethylarginine (SDMA + ADMA)	Amino Acid	-0.7096097942754921	1.9782174506530405e-19	Drought-associated	Visible (green) ~ pigments/optical scattering	Green reflectance region; sensitive to pigment balance and stress-related optical changes. Association suggests metabolic remodeling co-occurs with pigment/leaf optical shifts under drought.
580.2	N-delta-acetylornithine	Amino Acid	-0.7024877012522363	5.987103551380534e-19	Drought-associated	Visible (green) ~ pigments/optical scattering	Green reflectance region; sensitive to pigment balance and stress-related optical changes. Association suggests metabolic remodeling co-occurs with pigment/leaf optical shifts under drought.
580.2	gamma-glutamylglutamine	Amino Acid	-0.6911001788908767	3.159032634001978e-18	Drought-associated	Visible (green) ~ pigments/optical scattering	Green reflectance region; sensitive to pigment balance and stress-related optical changes. Association suggests metabolic remodeling co-occurs with pigment/leaf optical shifts under drought.
580.2	2-palmitoyl-galactosylglycerol (16:0)*	Lipids	-0.6540153609831028	7.656680614164744e-16	Drought-associated	Visible (green) ~ pigments/optical scattering	Green reflectance region; sensitive to pigment balance and stress-related optical changes. Association suggests metabolic remodeling co-occurs with pigment/leaf optical shifts under drought.
580.2	N-carbamoylaspartate	Nucleotide	0.6531753130590341	8.517411351584823e-16	Control-associated	Visible (green) ~ pigments/optical scattering	Green reflectance region; sensitive to pigment balance and stress-related optical changes. Association suggests metabolic remodeling co-occurs with pigment/leaf optical shifts under drought.
580.2	S-(1,2-dicarboxyethyl)glutathione	Amino Acid	0.6272100708103856	2.0929510943920057e-14	Control-associated	Visible (green) ~ pigments/optical scattering	Green reflectance region; sensitive to pigment balance and stress-related optical changes. Association suggests metabolic remodeling co-occurs with pigment/leaf optical shifts under drought.
580.2	2-dimethylaminoethanol	Lipids	-0.6223837209302326	3.4794861623140475e-14	Drought-associated	Visible (green) ~ pigments/optical scattering	Green reflectance region; sensitive to pigment balance and stress-related optical changes. Association suggests metabolic remodeling co-occurs with pigment/leaf optical shifts under drought.
580.2	oxindolylalanine	Amino Acid	-0.619118962432916	5.060345860813396e-14	Drought-associated	Visible (green) ~ pigments/optical scattering	Green reflectance region; sensitive to pigment balance and stress-related optical changes. Association suggests metabolic remodeling co-occurs with pigment/leaf optical shifts under drought.
580.2	O-sulfo-tyrosine	Amino Acid	-0.5917262969588551	1.1476253742653743e-12	Drought-associated	Visible (green) ~ pigments/optical scattering	Green reflectance region; sensitive to pigment balance and stress-related optical changes. Association suggests metabolic remodeling co-occurs with pigment/leaf optical shifts under drought.
580.2	N-palmitoyl-sphinganine (d18:0/16:0)	Lipids	0.5761180679785332	6.118110060440342e-12	Control-associated	Visible (green) ~ pigments/optical scattering	Green reflectance region; sensitive to pigment balance and stress-related optical changes. Association suggests metabolic remodeling co-occurs with pigment/leaf optical shifts under drought.
580.2	N-palmitoyl-phytosphingosine (t18:0/16:0)	Lipids	0.5589221824686942	3.6234319655562426e-11	Control-associated	Visible (green) ~ pigments/optical scattering	Green reflectance region; sensitive to pigment balance and stress-related optical changes. Association suggests metabolic remodeling co-occurs with pigment/leaf optical shifts under drought.
580.2	coumaroylquinate (5)	Secondary metabolism	0.5364959687850114	2.9505270506057106e-10	Control-associated	Visible (green) ~ pigments/optical scattering	Green reflectance region; sensitive to pigment balance and stress-related optical changes. Association suggests metabolic remodeling co-occurs with pigment/leaf optical shifts under drought.
580.2	fructosyllysine	Amino Acid	-0.5280243738819321	6.22230395492679e-10	Drought-associated	Visible (green) ~ pigments/optical scattering	Green reflectance region; sensitive to pigment balance and stress-related optical changes. Association suggests metabolic remodeling co-occurs with pigment/leaf optical shifts under drought.
580.2	arginine	Amino Acid	-0.5130143112701253	2.3074220204701225e-9	Drought-associated	Visible (green) ~ pigments/optical scattering	Green reflectance region; sensitive to pigment balance and stress-related optical changes. Association suggests metabolic remodeling co-occurs with pigment/leaf optical shifts under drought.
580.2	glycerophosphoglycerol	Lipids	0.5079774150268337	3.5718402642866988e-9	Control-associated	Visible (green) ~ pigments/optical scattering	Green reflectance region; sensitive to pigment balance and stress-related optical changes. Association suggests metabolic remodeling co-occurs with pigment/leaf optical shifts under drought.
580.2	2-linolenoyl-GPE (18:3)*	Lipids	0.47563729874776395	4.984407478848978e-8	Control-associated	Visible (green) ~ pigments/optical scattering	Green reflectance region; sensitive to pigment balance and stress-related optical changes. Association suggests metabolic remodeling co-occurs with pigment/leaf optical shifts under drought.
580.2	2-oleoyl-GPE (18:1)*	Lipids	0.45386537500480534	2.4812280492972574e-7	Control-associated	Visible (green) ~ pigments/optical scattering	Green reflectance region; sensitive to pigment balance and stress-related optical changes. Association suggests metabolic remodeling co-occurs with pigment/leaf optical shifts under drought.
580.2	arabonate/xylonate	Carbohydrate	-0.45275603756708416	2.6793029401144955e-7	Drought-associated	Visible (green) ~ pigments/optical scattering	Green reflectance region; sensitive to pigment balance and stress-related optical changes. Association suggests metabolic remodeling co-occurs with pigment/leaf optical shifts under drought.
580.2	histidine	Amino Acid	-0.4259950805008945	1.59782264978226e-6	Drought-associated	Visible (green) ~ pigments/optical scattering	Green reflectance region; sensitive to pigment balance and stress-related optical changes. Association suggests metabolic remodeling co-occurs with pigment/leaf optical shifts under drought.
580.2	4-hydroxycinnamate	Secondary metabolism	0.4204438729874777	2.238214738994315e-6	Control-associated	Visible (green) ~ pigments/optical scattering	Green reflectance region; sensitive to pigment balance and stress-related optical changes. Association suggests metabolic remodeling co-occurs with pigment/leaf optical shifts under drought.
580.2	myo-inositol	Carbohydrate	-0.41920281753130595	2.4176150026983523e-6	Drought-associated	Visible (green) ~ pigments/optical scattering	Green reflectance region; sensitive to pigment balance and stress-related optical changes. Association suggests metabolic remodeling co-occurs with pigment/leaf optical shifts under drought.
580.2	guanosine-2',3'-cyclic monophosphate	Nucleotide	0.40946593513438423	4.296855274479643e-6	Control-associated	Visible (green) ~ pigments/optical scattering	Green reflectance region; sensitive to pigment balance and stress-related optical changes. Association suggests metabolic remodeling co-occurs with pigment/leaf optical shifts under drought.
580.2	N-monomethylarginine	Amino Acid	-0.3938226744186047	1.0571652261238865e-5	Drought-associated	Visible (green) ~ pigments/optical scattering	Green reflectance region; sensitive to pigment balance and stress-related optical changes. Association suggests metabolic remodeling co-occurs with pigment/leaf optical shifts under drought.
580.2	4-imidazoleacetate	Amino Acid	-0.38009911394245977	2.25847715229185e-5	Drought-associated	Visible (green) ~ pigments/optical scattering	Green reflectance region; sensitive to pigment balance and stress-related optical changes. Association suggests metabolic remodeling co-occurs with pigment/leaf optical shifts under drought.
580.2	feruloylquinate (2)	Secondary metabolism	0.3781194096601074	2.4927067046523654e-5	Control-associated	Visible (green) ~ pigments/optical scattering	Green reflectance region; sensitive to pigment balance and stress-related optical changes. Association suggests metabolic remodeling co-occurs with pigment/leaf optical shifts under drought.
580.2	alpha-ketoglutaramate*	Amino Acid	-0.376688282647585	2.684431883424388e-5	Drought-associated	Visible (green) ~ pigments/optical scattering	Green reflectance region; sensitive to pigment balance and stress-related optical changes. Association suggests metabolic remodeling co-occurs with pigment/leaf optical shifts under drought.
580.2	2-linoleoyl-GPC (18:2)*	Lipids	0.3735185599284437	3.158759659757945e-5	Control-associated	Visible (green) ~ pigments/optical scattering	Green reflectance region; sensitive to pigment balance and stress-related optical changes. Association suggests metabolic remodeling co-occurs with pigment/leaf optical shifts under drought.
580.2	hexadecadienoate (16:2n6)	Lipids	0.30314724865260506	0.0010101584151405037	Control-associated	Visible (green) ~ pigments/optical scattering	Green reflectance region; sensitive to pigment balance and stress-related optical changes. Association suggests metabolic remodeling co-occurs with pigment/leaf optical shifts under drought.
580.2	phosphoethanolamine	Lipids	-0.25426577410625273	0.006802512750295106	Drought-associated	Visible (green) ~ pigments/optical scattering	Green reflectance region; sensitive to pigment balance and stress-related optical changes. Association suggests metabolic remodeling co-occurs with pigment/leaf optical shifts under drought.
580.2	2-oleoyl-GPG (18:1)*	Lipids	0.2536030652418447	0.006956801528382271	Control-associated	Visible (green) ~ pigments/optical scattering	Green reflectance region; sensitive to pigment balance and stress-related optical changes. Association suggests metabolic remodeling co-occurs with pigment/leaf optical shifts under drought.
583.7	thiamin (vitamin B1)	Cofactors, Prosthetic Groups, Electron Carriers	-0.7985211848518935	1.5870310876676017e-27	Drought-associated	Visible (green) ~ pigments/optical scattering	Green reflectance region; sensitive to pigment balance and stress-related optical changes. Association suggests metabolic remodeling co-occurs with pigment/leaf optical shifts under drought.
583.7	dimethylarginine (SDMA + ADMA)	Amino Acid	-0.7073289355992846	2.7494821407864255e-19	Drought-associated	Visible (green) ~ pigments/optical scattering	Green reflectance region; sensitive to pigment balance and stress-related optical changes. Association suggests metabolic remodeling co-occurs with pigment/leaf optical shifts under drought.
583.7	N-delta-acetylornithine	Amino Acid	-0.6984235241502684	1.1386937858759044e-18	Drought-associated	Visible (green) ~ pigments/optical scattering	Green reflectance region; sensitive to pigment balance and stress-related optical changes. Association suggests metabolic remodeling co-occurs with pigment/leaf optical shifts under drought.
583.7	gamma-glutamylglutamine	Amino Acid	-0.6905802772808588	3.4226398129679306e-18	Drought-associated	Visible (green) ~ pigments/optical scattering	Green reflectance region; sensitive to pigment balance and stress-related optical changes. Association suggests metabolic remodeling co-occurs with pigment/leaf optical shifts under drought.
583.7	2-palmitoyl-galactosylglycerol (16:0)*	Lipids	-0.6520122887864822	9.721967807938139e-16	Drought-associated	Visible (green) ~ pigments/optical scattering	Green reflectance region; sensitive to pigment balance and stress-related optical changes. Association suggests metabolic remodeling co-occurs with pigment/leaf optical shifts under drought.
583.7	N-carbamoylaspartate	Nucleotide	0.6511124776386406	1.0796986089863662e-15	Control-associated	Visible (green) ~ pigments/optical scattering	Green reflectance region; sensitive to pigment balance and stress-related optical changes. Association suggests metabolic remodeling co-occurs with pigment/leaf optical shifts under drought.
583.7	S-(1,2-dicarboxyethyl)glutathione	Amino Acid	0.6243776553894572	2.7940344918936038e-14	Control-associated	Visible (green) ~ pigments/optical scattering	Green reflectance region; sensitive to pigment balance and stress-related optical changes. Association suggests metabolic remodeling co-occurs with pigment/leaf optical shifts under drought.
583.7	2-dimethylaminoethanol	Lipids	-0.61942084078712	4.8815508701410336e-14	Drought-associated	Visible (green) ~ pigments/optical scattering	Green reflectance region; sensitive to pigment balance and stress-related optical changes. Association suggests metabolic remodeling co-occurs with pigment/leaf optical shifts under drought.
583.7	oxindolylalanine	Amino Acid	-0.6180288461538462	5.788408660543829e-14	Drought-associated	Visible (green) ~ pigments/optical scattering	Green reflectance region; sensitive to pigment balance and stress-related optical changes. Association suggests metabolic remodeling co-occurs with pigment/leaf optical shifts under drought.
583.7	O-sulfo-tyrosine	Amino Acid	-0.5897025939177103	1.4303343572074074e-12	Drought-associated	Visible (green) ~ pigments/optical scattering	Green reflectance region; sensitive to pigment balance and stress-related optical changes. Association suggests metabolic remodeling co-occurs with pigment/leaf optical shifts under drought.
583.7	N-palmitoyl-sphinganine (d18:0/16:0)	Lipids	0.575201252236136	6.7452023511566995e-12	Control-associated	Visible (green) ~ pigments/optical scattering	Green reflectance region; sensitive to pigment balance and stress-related optical changes. Association suggests metabolic remodeling co-occurs with pigment/leaf optical shifts under drought.
583.7	N-palmitoyl-phytosphingosine (t18:0/16:0)	Lipids	0.5576419946332738	4.1352081392063516e-11	Control-associated	Visible (green) ~ pigments/optical scattering	Green reflectance region; sensitive to pigment balance and stress-related optical changes. Association suggests metabolic remodeling co-occurs with pigment/leaf optical shifts under drought.
583.7	coumaroylquinate (5)	Secondary metabolism	0.5384568343276365	2.45189621093057e-10	Control-associated	Visible (green) ~ pigments/optical scattering	Green reflectance region; sensitive to pigment balance and stress-related optical changes. Association suggests metabolic remodeling co-occurs with pigment/leaf optical shifts under drought.
583.7	fructosyllysine	Amino Acid	-0.526637969588551	7.040174919653078e-10	Drought-associated	Visible (green) ~ pigments/optical scattering	Green reflectance region; sensitive to pigment balance and stress-related optical changes. Association suggests metabolic remodeling co-occurs with pigment/leaf optical shifts under drought.
583.7	arginine	Amino Acid	-0.5101352862254026	2.9551848213851537e-9	Drought-associated	Visible (green) ~ pigments/optical scattering	Green reflectance region; sensitive to pigment balance and stress-related optical changes. Association suggests metabolic remodeling co-occurs with pigment/leaf optical shifts under drought.
583.7	glycerophosphoglycerol	Lipids	0.5041871645796066	4.929176992756836e-9	Control-associated	Visible (green) ~ pigments/optical scattering	Green reflectance region; sensitive to pigment balance and stress-related optical changes. Association suggests metabolic remodeling co-occurs with pigment/leaf optical shifts under drought.
583.7	2-linolenoyl-GPE (18:3)*	Lipids	0.47657647584973173	4.652524448877911e-8	Control-associated	Visible (green) ~ pigments/optical scattering	Green reflectance region; sensitive to pigment balance and stress-related optical changes. Association suggests metabolic remodeling co-occurs with pigment/leaf optical shifts under drought.
583.7	2-oleoyl-GPE (18:1)*	Lipids	0.4540575865913197	2.4574324398684504e-7	Control-associated	Visible (green) ~ pigments/optical scattering	Green reflectance region; sensitive to pigment balance and stress-related optical changes. Association suggests metabolic remodeling co-occurs with pigment/leaf optical shifts under drought.
583.7	arabonate/xylonate	Carbohydrate	-0.45296288014311276	2.641469056999801e-7	Drought-associated	Visible (green) ~ pigments/optical scattering	Green reflectance region; sensitive to pigment balance and stress-related optical changes. Association suggests metabolic remodeling co-occurs with pigment/leaf optical shifts under drought.
583.7	4-hydroxycinnamate	Secondary metabolism	0.4242956171735242	1.7681964253108521e-6	Control-associated	Visible (green) ~ pigments/optical scattering	Green reflectance region; sensitive to pigment balance and stress-related optical changes. Association suggests metabolic remodeling co-occurs with pigment/leaf optical shifts under drought.
583.7	histidine	Amino Acid	-0.42234458855098395	1.997436474297096e-6	Drought-associated	Visible (green) ~ pigments/optical scattering	Green reflectance region; sensitive to pigment balance and stress-related optical changes. Association suggests metabolic remodeling co-occurs with pigment/leaf optical shifts under drought.
583.7	myo-inositol	Carbohydrate	-0.41548524150268346	3.0109830844022662e-6	Drought-associated	Visible (green) ~ pigments/optical scattering	Green reflectance region; sensitive to pigment balance and stress-related optical changes. Association suggests metabolic remodeling co-occurs with pigment/leaf optical shifts under drought.
583.7	guanosine-2',3'-cyclic monophosphate	Nucleotide	0.4066949093687061	5.0113505790425375e-6	Control-associated	Visible (green) ~ pigments/optical scattering	Green reflectance region; sensitive to pigment balance and stress-related optical changes. Association suggests metabolic remodeling co-occurs with pigment/leaf optical shifts under drought.
583.7	N-monomethylarginine	Amino Acid	-0.3900268336314849	1.3110382921124433e-5	Drought-associated	Visible (green) ~ pigments/optical scattering	Green reflectance region; sensitive to pigment balance and stress-related optical changes. Association suggests metabolic remodeling co-occurs with pigment/leaf optical shifts under drought.
583.7	feruloylquinate (2)	Secondary metabolism	0.38162455277280866	2.0957778750824324e-5	Control-associated	Visible (green) ~ pigments/optical scattering	Green reflectance region; sensitive to pigment balance and stress-related optical changes. Association suggests metabolic remodeling co-occurs with pigment/leaf optical shifts under drought.
583.7	4-imidazoleacetate	Amino Acid	-0.37773863140366293	2.5388373866871982e-5	Drought-associated	Visible (green) ~ pigments/optical scattering	Green reflectance region; sensitive to pigment balance and stress-related optical changes. Association suggests metabolic remodeling co-occurs with pigment/leaf optical shifts under drought.
583.7	alpha-ketoglutaramate*	Amino Acid	-0.3761627906976745	2.760580622913121e-5	Drought-associated	Visible (green) ~ pigments/optical scattering	Green reflectance region; sensitive to pigment balance and stress-related optical changes. Association suggests metabolic remodeling co-occurs with pigment/leaf optical shifts under drought.
583.7	2-linoleoyl-GPC (18:2)*	Lipids	0.3743012075134169	3.035206320766039e-5	Control-associated	Visible (green) ~ pigments/optical scattering	Green reflectance region; sensitive to pigment balance and stress-related optical changes. Association suggests metabolic remodeling co-occurs with pigment/leaf optical shifts under drought.
583.7	hexadecadienoate (16:2n6)	Lipids	0.3075886619202875	8.336153978716822e-4	Control-associated	Visible (green) ~ pigments/optical scattering	Green reflectance region; sensitive to pigment balance and stress-related optical changes. Association suggests metabolic remodeling co-occurs with pigment/leaf optical shifts under drought.
583.7	2-oleoyl-GPG (18:1)*	Lipids	0.2520505249343832	0.007328139148040444	Control-associated	Visible (green) ~ pigments/optical scattering	Green reflectance region; sensitive to pigment balance and stress-related optical changes. Association suggests metabolic remodeling co-occurs with pigment/leaf optical shifts under drought.
583.7	phosphoethanolamine	Lipids	-0.251659307790913	0.0074277486169558645	Drought-associated	Visible (green) ~ pigments/optical scattering	Green reflectance region; sensitive to pigment balance and stress-related optical changes. Association suggests metabolic remodeling co-occurs with pigment/leaf optical shifts under drought.
583.7	coumaroylquinate (4)	Secondary metabolism	0.24570102862254029	0.009030692863028614	Control-associated	Visible (green) ~ pigments/optical scattering	Green reflectance region; sensitive to pigment balance and stress-related optical changes. Association suggests metabolic remodeling co-occurs with pigment/leaf optical shifts under drought.
587.2	thiamin (vitamin B1)	Cofactors, Prosthetic Groups, Electron Carriers	-0.7951076115485565	3.694671619288975e-27	Drought-associated	Visible (green) ~ pigments/optical scattering	Green reflectance region; sensitive to pigment balance and stress-related optical changes. Association suggests metabolic remodeling co-occurs with pigment/leaf optical shifts under drought.
587.2	dimethylarginine (SDMA + ADMA)	Amino Acid	-0.703762298747764	4.876765639245871e-19	Drought-associated	Visible (green) ~ pigments/optical scattering	Green reflectance region; sensitive to pigment balance and stress-related optical changes. Association suggests metabolic remodeling co-occurs with pigment/leaf optical shifts under drought.
587.2	N-delta-acetylornithine	Amino Acid	-0.695924642218247	1.6737507053032311e-18	Drought-associated	Visible (green) ~ pigments/optical scattering	Green reflectance region; sensitive to pigment balance and stress-related optical changes. Association suggests metabolic remodeling co-occurs with pigment/leaf optical shifts under drought.
587.2	gamma-glutamylglutamine	Amino Acid	-0.6869297853309483	5.944320731495025e-18	Drought-associated	Visible (green) ~ pigments/optical scattering	Green reflectance region; sensitive to pigment balance and stress-related optical changes. Association suggests metabolic remodeling co-occurs with pigment/leaf optical shifts under drought.
587.2	2-palmitoyl-galactosylglycerol (16:0)*	Lipids	-0.650427035330261	1.1525718455267766e-15	Drought-associated	Visible (green) ~ pigments/optical scattering	Green reflectance region; sensitive to pigment balance and stress-related optical changes. Association suggests metabolic remodeling co-occurs with pigment/leaf optical shifts under drought.
587.2	N-carbamoylaspartate	Nucleotide	0.648848389982111	1.390849458890791e-15	Control-associated	Visible (green) ~ pigments/optical scattering	Green reflectance region; sensitive to pigment balance and stress-related optical changes. Association suggests metabolic remodeling co-occurs with pigment/leaf optical shifts under drought.
587.2	S-(1,2-dicarboxyethyl)glutathione	Amino Acid	0.6204374508261212	4.358483390954617e-14	Control-associated	Visible (green) ~ pigments/optical scattering	Green reflectance region; sensitive to pigment balance and stress-related optical changes. Association suggests metabolic remodeling co-occurs with pigment/leaf optical shifts under drought.
587.2	2-dimethylaminoethanol	Lipids	-0.6158653846153848	7.436507151038624e-14	Drought-associated	Visible (green) ~ pigments/optical scattering	Green reflectance region; sensitive to pigment balance and stress-related optical changes. Association suggests metabolic remodeling co-occurs with pigment/leaf optical shifts under drought.
587.2	oxindolylalanine	Amino Acid	-0.6135398032200359	9.821419062319879e-14	Drought-associated	Visible (green) ~ pigments/optical scattering	Green reflectance region; sensitive to pigment balance and stress-related optical changes. Association suggests metabolic remodeling co-occurs with pigment/leaf optical shifts under drought.
587.2	O-sulfo-tyrosine	Amino Acid	-0.5860856440071557	2.1344784445873024e-12	Drought-associated	Visible (green) ~ pigments/optical scattering	Green reflectance region; sensitive to pigment balance and stress-related optical changes. Association suggests metabolic remodeling co-occurs with pigment/leaf optical shifts under drought.
587.2	N-palmitoyl-sphinganine (d18:0/16:0)	Lipids	0.5721824686940967	9.331337076842125e-12	Control-associated	Visible (green) ~ pigments/optical scattering	Green reflectance region; sensitive to pigment balance and stress-related optical changes. Association suggests metabolic remodeling co-occurs with pigment/leaf optical shifts under drought.
587.2	N-palmitoyl-phytosphingosine (t18:0/16:0)	Lipids	0.5542598389982112	5.786820398788375e-11	Control-associated	Visible (green) ~ pigments/optical scattering	Green reflectance region; sensitive to pigment balance and stress-related optical changes. Association suggests metabolic remodeling co-occurs with pigment/leaf optical shifts under drought.
587.2	coumaroylquinate (5)	Secondary metabolism	0.5409108753085474	1.935119310235651e-10	Control-associated	Visible (green) ~ pigments/optical scattering	Green reflectance region; sensitive to pigment balance and stress-related optical changes. Association suggests metabolic remodeling co-occurs with pigment/leaf optical shifts under drought.
587.2	fructosyllysine	Amino Acid	-0.5223893112701253	1.0331629242240464e-9	Drought-associated	Visible (green) ~ pigments/optical scattering	Green reflectance region; sensitive to pigment balance and stress-related optical changes. Association suggests metabolic remodeling co-occurs with pigment/leaf optical shifts under drought.
587.2	arginine	Amino Acid	-0.5058586762075135	4.266914094575873e-9	Drought-associated	Visible (green) ~ pigments/optical scattering	Green reflectance region; sensitive to pigment balance and stress-related optical changes. Association suggests metabolic remodeling co-occurs with pigment/leaf optical shifts under drought.
587.2	glycerophosphoglycerol	Lipids	0.5006093470483006	6.652107269463939e-9	Control-associated	Visible (green) ~ pigments/optical scattering	Green reflectance region; sensitive to pigment balance and stress-related optical changes. Association suggests metabolic remodeling co-occurs with pigment/leaf optical shifts under drought.
587.2	2-linolenoyl-GPE (18:3)*	Lipids	0.4740105098389983	5.632659042773947e-8	Control-associated	Visible (green) ~ pigments/optical scattering	Green reflectance region; sensitive to pigment balance and stress-related optical changes. Association suggests metabolic remodeling co-occurs with pigment/leaf optical shifts under drought.
587.2	arabonate/xylonate	Carbohydrate	-0.45350514311270135	2.5428365847134986e-7	Drought-associated	Visible (green) ~ pigments/optical scattering	Green reflectance region; sensitive to pigment balance and stress-related optical changes. Association suggests metabolic remodeling co-occurs with pigment/leaf optical shifts under drought.
587.2	2-oleoyl-GPE (18:1)*	Lipids	0.45188175143197634	2.8424639927633273e-7	Control-associated	Visible (green) ~ pigments/optical scattering	Green reflectance region; sensitive to pigment balance and stress-related optical changes. Association suggests metabolic remodeling co-occurs with pigment/leaf optical shifts under drought.
587.2	4-hydroxycinnamate	Secondary metabolism	0.42602862254025053	1.5958197144680763e-6	Control-associated	Visible (green) ~ pigments/optical scattering	Green reflectance region; sensitive to pigment balance and stress-related optical changes. Association suggests metabolic remodeling co-occurs with pigment/leaf optical shifts under drought.
587.2	histidine	Amino Acid	-0.4181350626118069	2.5781498094825476e-6	Drought-associated	Visible (green) ~ pigments/optical scattering	Green reflectance region; sensitive to pigment balance and stress-related optical changes. Association suggests metabolic remodeling co-occurs with pigment/leaf optical shifts under drought.
587.2	myo-inositol	Carbohydrate	-0.4122987477638641	3.641543228468669e-6	Drought-associated	Visible (green) ~ pigments/optical scattering	Green reflectance region; sensitive to pigment balance and stress-related optical changes. Association suggests metabolic remodeling co-occurs with pigment/leaf optical shifts under drought.
587.2	guanosine-2',3'-cyclic monophosphate	Nucleotide	0.40427807486631007	5.764759742448381e-6	Control-associated	Visible (green) ~ pigments/optical scattering	Green reflectance region; sensitive to pigment balance and stress-related optical changes. Association suggests metabolic remodeling co-occurs with pigment/leaf optical shifts under drought.
587.2	N-monomethylarginine	Amino Acid	-0.3858508497316637	1.6577262957477357e-5	Drought-associated	Visible (green) ~ pigments/optical scattering	Green reflectance region; sensitive to pigment balance and stress-related optical changes. Association suggests metabolic remodeling co-occurs with pigment/leaf optical shifts under drought.
587.2	feruloylquinate (2)	Secondary metabolism	0.38410107334525945	1.8240036366991255e-5	Control-associated	Visible (green) ~ pigments/optical scattering	Green reflectance region; sensitive to pigment balance and stress-related optical changes. Association suggests metabolic remodeling co-occurs with pigment/leaf optical shifts under drought.
587.2	alpha-ketoglutaramate*	Amino Acid	-0.3767274150268337	2.680404486821355e-5	Drought-associated	Visible (green) ~ pigments/optical scattering	Green reflectance region; sensitive to pigment balance and stress-related optical changes. Association suggests metabolic remodeling co-occurs with pigment/leaf optical shifts under drought.
587.2	4-imidazoleacetate	Amino Acid	-0.37423739522158145	3.042119482899728e-5	Drought-associated	Visible (green) ~ pigments/optical scattering	Green reflectance region; sensitive to pigment balance and stress-related optical changes. Association suggests metabolic remodeling co-occurs with pigment/leaf optical shifts under drought.
587.2	2-linoleoyl-GPC (18:2)*	Lipids	0.3711538461538462	3.582098731965953e-5	Control-associated	Visible (green) ~ pigments/optical scattering	Green reflectance region; sensitive to pigment balance and stress-related optical changes. Association suggests metabolic remodeling co-occurs with pigment/leaf optical shifts under drought.
587.2	hexadecadienoate (16:2n6)	Lipids	0.3092437953290306	7.738835395640352e-4	Control-associated	Visible (green) ~ pigments/optical scattering	Green reflectance region; sensitive to pigment balance and stress-related optical changes. Association suggests metabolic remodeling co-occurs with pigment/leaf optical shifts under drought.
587.2	phosphoethanolamine	Lipids	-0.25022788776527566	0.007799446385024292	Drought-associated	Visible (green) ~ pigments/optical scattering	Green reflectance region; sensitive to pigment balance and stress-related optical changes. Association suggests metabolic remodeling co-occurs with pigment/leaf optical shifts under drought.
587.2	coumaroylquinate (4)	Secondary metabolism	0.2485017889087657	0.008236176004056787	Control-associated	Visible (green) ~ pigments/optical scattering	Green reflectance region; sensitive to pigment balance and stress-related optical changes. Association suggests metabolic remodeling co-occurs with pigment/leaf optical shifts under drought.
587.2	2-oleoyl-GPG (18:1)*	Lipids	0.24851190476190477	0.008236176004056787	Control-associated	Visible (green) ~ pigments/optical scattering	Green reflectance region; sensitive to pigment balance and stress-related optical changes. Association suggests metabolic remodeling co-occurs with pigment/leaf optical shifts under drought.
590.8	thiamin (vitamin B1)	Cofactors, Prosthetic Groups, Electron Carriers	-0.7935298087739033	5.426639452373771e-27	Drought-associated	Visible (green) ~ pigments/optical scattering	Green reflectance region; sensitive to pigment balance and stress-related optical changes. Association suggests metabolic remodeling co-occurs with pigment/leaf optical shifts under drought.
590.8	dimethylarginine (SDMA + ADMA)	Amino Acid	-0.7019007155635064	6.503915395726925e-19	Drought-associated	Visible (green) ~ pigments/optical scattering	Green reflectance region; sensitive to pigment balance and stress-related optical changes. Association suggests metabolic remodeling co-occurs with pigment/leaf optical shifts under drought.
590.8	N-delta-acetylornithine	Amino Acid	-0.6919107781753132	2.8077461342780713e-18	Drought-associated	Visible (green) ~ pigments/optical scattering	Green reflectance region; sensitive to pigment balance and stress-related optical changes. Association suggests metabolic remodeling co-occurs with pigment/leaf optical shifts under drought.
590.8	gamma-glutamylglutamine	Amino Acid	-0.68783542039356	5.2653005743511554e-18	Drought-associated	Visible (green) ~ pigments/optical scattering	Green reflectance region; sensitive to pigment balance and stress-related optical changes. Association suggests metabolic remodeling co-occurs with pigment/leaf optical shifts under drought.
590.8	2-palmitoyl-galactosylglycerol (16:0)*	Lipids	-0.6494992319508448	1.290904793920486e-15	Drought-associated	Visible (green) ~ pigments/optical scattering	Green reflectance region; sensitive to pigment balance and stress-related optical changes. Association suggests metabolic remodeling co-occurs with pigment/leaf optical shifts under drought.
590.8	N-carbamoylaspartate	Nucleotide	0.6456339445438284	2.0836334795311366e-15	Control-associated	Visible (green) ~ pigments/optical scattering	Green reflectance region; sensitive to pigment balance and stress-related optical changes. Association suggests metabolic remodeling co-occurs with pigment/leaf optical shifts under drought.
590.8	S-(1,2-dicarboxyethyl)glutathione	Amino Acid	0.6169063729346972	6.606133204732961e-14	Control-associated	Visible (green) ~ pigments/optical scattering	Green reflectance region; sensitive to pigment balance and stress-related optical changes. Association suggests metabolic remodeling co-occurs with pigment/leaf optical shifts under drought.
590.8	oxindolylalanine	Amino Acid	-0.6132267441860466	1.0188912748565171e-13	Drought-associated	Visible (green) ~ pigments/optical scattering	Green reflectance region; sensitive to pigment balance and stress-related optical changes. Association suggests metabolic remodeling co-occurs with pigment/leaf optical shifts under drought.
590.8	2-dimethylaminoethanol	Lipids	-0.61300313059034	1.0450942280196636e-13	Drought-associated	Visible (green) ~ pigments/optical scattering	Green reflectance region; sensitive to pigment balance and stress-related optical changes. Association suggests metabolic remodeling co-occurs with pigment/leaf optical shifts under drought.
590.8	O-sulfo-tyrosine	Amino Acid	-0.5838159660107336	2.74352569937845e-12	Drought-associated	Visible (green) ~ pigments/optical scattering	Green reflectance region; sensitive to pigment balance and stress-related optical changes. Association suggests metabolic remodeling co-occurs with pigment/leaf optical shifts under drought.
590.8	N-palmitoyl-sphinganine (d18:0/16:0)	Lipids	0.5685096153846155	1.3772594245374591e-11	Control-associated	Visible (green) ~ pigments/optical scattering	Green reflectance region; sensitive to pigment balance and stress-related optical changes. Association suggests metabolic remodeling co-occurs with pigment/leaf optical shifts under drought.
590.8	N-palmitoyl-phytosphingosine (t18:0/16:0)	Lipids	0.5509727191413238	7.960352061835766e-11	Control-associated	Visible (green) ~ pigments/optical scattering	Green reflectance region; sensitive to pigment balance and stress-related optical changes. Association suggests metabolic remodeling co-occurs with pigment/leaf optical shifts under drought.
590.8	coumaroylquinate (5)	Secondary metabolism	0.5425087637285939	1.6543895970565403e-10	Control-associated	Visible (green) ~ pigments/optical scattering	Green reflectance region; sensitive to pigment balance and stress-related optical changes. Association suggests metabolic remodeling co-occurs with pigment/leaf optical shifts under drought.
590.8	fructosyllysine	Amino Acid	-0.5228924418604652	9.923149121791122e-10	Drought-associated	Visible (green) ~ pigments/optical scattering	Green reflectance region; sensitive to pigment balance and stress-related optical changes. Association suggests metabolic remodeling co-occurs with pigment/leaf optical shifts under drought.
590.8	arginine	Amino Acid	-0.5042542486583185	4.90700804568183e-9	Drought-associated	Visible (green) ~ pigments/optical scattering	Green reflectance region; sensitive to pigment balance and stress-related optical changes. Association suggests metabolic remodeling co-occurs with pigment/leaf optical shifts under drought.
590.8	glycerophosphoglycerol	Lipids	0.49513081395348846	1.0567279077745168e-8	Control-associated	Visible (green) ~ pigments/optical scattering	Green reflectance region; sensitive to pigment balance and stress-related optical changes. Association suggests metabolic remodeling co-occurs with pigment/leaf optical shifts under drought.
590.8	2-linolenoyl-GPE (18:3)*	Lipids	0.47300983899821114	6.060786295184376e-8	Control-associated	Visible (green) ~ pigments/optical scattering	Green reflectance region; sensitive to pigment balance and stress-related optical changes. Association suggests metabolic remodeling co-occurs with pigment/leaf optical shifts under drought.
590.8	arabonate/xylonate	Carbohydrate	-0.4540250447227192	2.4605046047932497e-7	Drought-associated	Visible (green) ~ pigments/optical scattering	Green reflectance region; sensitive to pigment balance and stress-related optical changes. Association suggests metabolic remodeling co-occurs with pigment/leaf optical shifts under drought.
590.8	2-oleoyl-GPE (18:1)*	Lipids	0.4489678237804175	3.4663106791734794e-7	Control-associated	Visible (green) ~ pigments/optical scattering	Green reflectance region; sensitive to pigment balance and stress-related optical changes. Association suggests metabolic remodeling co-occurs with pigment/leaf optical shifts under drought.
590.8	4-hydroxycinnamate	Secondary metabolism	0.426956618962433	1.5055013897644403e-6	Control-associated	Visible (green) ~ pigments/optical scattering	Green reflectance region; sensitive to pigment balance and stress-related optical changes. Association suggests metabolic remodeling co-occurs with pigment/leaf optical shifts under drought.
590.8	histidine	Amino Acid	-0.4173691860465117	2.696911267445811e-6	Drought-associated	Visible (green) ~ pigments/optical scattering	Green reflectance region; sensitive to pigment balance and stress-related optical changes. Association suggests metabolic remodeling co-occurs with pigment/leaf optical shifts under drought.
590.8	myo-inositol	Carbohydrate	-0.4073568872987478	4.811485408787468e-6	Drought-associated	Visible (green) ~ pigments/optical scattering	Green reflectance region; sensitive to pigment balance and stress-related optical changes. Association suggests metabolic remodeling co-occurs with pigment/leaf optical shifts under drought.
590.8	guanosine-2',3'-cyclic monophosphate	Nucleotide	0.40088895062157087	7.025108672056402e-6	Control-associated	Visible (green) ~ pigments/optical scattering	Green reflectance region; sensitive to pigment balance and stress-related optical changes. Association suggests metabolic remodeling co-occurs with pigment/leaf optical shifts under drought.
590.8	feruloylquinate (2)	Secondary metabolism	0.3872707960644008	1.530972407425411e-5	Control-associated	Visible (green) ~ pigments/optical scattering	Green reflectance region; sensitive to pigment balance and stress-related optical changes. Association suggests metabolic remodeling co-occurs with pigment/leaf optical shifts under drought.
590.8	N-monomethylarginine	Amino Acid	-0.3836706171735242	1.8644013316859442e-5	Drought-associated	Visible (green) ~ pigments/optical scattering	Green reflectance region; sensitive to pigment balance and stress-related optical changes. Association suggests metabolic remodeling co-occurs with pigment/leaf optical shifts under drought.
590.8	alpha-ketoglutaramate*	Amino Acid	-0.3781026386404294	2.4932016004183172e-5	Drought-associated	Visible (green) ~ pigments/optical scattering	Green reflectance region; sensitive to pigment balance and stress-related optical changes. Association suggests metabolic remodeling co-occurs with pigment/leaf optical shifts under drought.
590.8	4-imidazoleacetate	Amino Acid	-0.3720787383273658	3.412901854729361e-5	Drought-associated	Visible (green) ~ pigments/optical scattering	Green reflectance region; sensitive to pigment balance and stress-related optical changes. Association suggests metabolic remodeling co-occurs with pigment/leaf optical shifts under drought.
590.8	2-linoleoyl-GPC (18:2)*	Lipids	0.3699910554561718	3.821397796309451e-5	Control-associated	Visible (green) ~ pigments/optical scattering	Green reflectance region; sensitive to pigment balance and stress-related optical changes. Association suggests metabolic remodeling co-occurs with pigment/leaf optical shifts under drought.
590.8	hexadecadienoate (16:2n6)	Lipids	0.3116058952691464	6.966163398265067e-4	Control-associated	Visible (green) ~ pigments/optical scattering	Green reflectance region; sensitive to pigment balance and stress-related optical changes. Association suggests metabolic remodeling co-occurs with pigment/leaf optical shifts under drought.
590.8	coumaroylquinate (4)	Secondary metabolism	0.2504919499105546	0.007740057092172043	Control-associated	Visible (green) ~ pigments/optical scattering	Green reflectance region; sensitive to pigment balance and stress-related optical changes. Association suggests metabolic remodeling co-occurs with pigment/leaf optical shifts under drought.
590.8	phosphoethanolamine	Lipids	-0.24849736504771405	0.008236176004056787	Drought-associated	Visible (green) ~ pigments/optical scattering	Green reflectance region; sensitive to pigment balance and stress-related optical changes. Association suggests metabolic remodeling co-occurs with pigment/leaf optical shifts under drought.
590.8	2-oleoyl-GPG (18:1)*	Lipids	0.244891263592051	0.009275649213863438	Control-associated	Visible (green) ~ pigments/optical scattering	Green reflectance region; sensitive to pigment balance and stress-related optical changes. Association suggests metabolic remodeling co-occurs with pigment/leaf optical shifts under drought.
594.3	thiamin (vitamin B1)	Cofactors, Prosthetic Groups, Electron Carriers	-0.790188226471691	1.2249980780528645e-26	Drought-associated	Visible (green) ~ pigments/optical scattering	Green reflectance region; sensitive to pigment balance and stress-related optical changes. Association suggests metabolic remodeling co-occurs with pigment/leaf optical shifts under drought.
594.3	dimethylarginine (SDMA + ADMA)	Amino Acid	-0.7000447227191414	8.837300390353203e-19	Drought-associated	Visible (green) ~ pigments/optical scattering	Green reflectance region; sensitive to pigment balance and stress-related optical changes. Association suggests metabolic remodeling co-occurs with pigment/leaf optical shifts under drought.
594.3	N-delta-acetylornithine	Amino Acid	-0.6893112701252238	4.206476086396543e-18	Drought-associated	Visible (green) ~ pigments/optical scattering	Green reflectance region; sensitive to pigment balance and stress-related optical changes. Association suggests metabolic remodeling co-occurs with pigment/leaf optical shifts under drought.
594.3	gamma-glutamylglutamine	Amino Acid	-0.6874552772808588	5.568379439703648e-18	Drought-associated	Visible (green) ~ pigments/optical scattering	Green reflectance region; sensitive to pigment balance and stress-related optical changes. Association suggests metabolic remodeling co-occurs with pigment/leaf optical shifts under drought.
594.3	2-palmitoyl-galactosylglycerol (16:0)*	Lipids	-0.6482642089093701	1.4984028523249312e-15	Drought-associated	Visible (green) ~ pigments/optical scattering	Green reflectance region; sensitive to pigment balance and stress-related optical changes. Association suggests metabolic remodeling co-occurs with pigment/leaf optical shifts under drought.
594.3	N-carbamoylaspartate	Nucleotide	0.6432133273703042	2.8576410213707727e-15	Control-associated	Visible (green) ~ pigments/optical scattering	Green reflectance region; sensitive to pigment balance and stress-related optical changes. Association suggests metabolic remodeling co-occurs with pigment/leaf optical shifts under drought.
594.3	S-(1,2-dicarboxyethyl)glutathione	Amino Acid	0.613790715971676	9.541648523932748e-14	Control-associated	Visible (green) ~ pigments/optical scattering	Green reflectance region; sensitive to pigment balance and stress-related optical changes. Association suggests metabolic remodeling co-occurs with pigment/leaf optical shifts under drought.
594.3	oxindolylalanine	Amino Acid	-0.6123043381037568	1.1334199165902083e-13	Drought-associated	Visible (green) ~ pigments/optical scattering	Green reflectance region; sensitive to pigment balance and stress-related optical changes. Association suggests metabolic remodeling co-occurs with pigment/leaf optical shifts under drought.
594.3	2-dimethylaminoethanol	Lipids	-0.6099508050089446	1.4788243597947102e-13	Drought-associated	Visible (green) ~ pigments/optical scattering	Green reflectance region; sensitive to pigment balance and stress-related optical changes. Association suggests metabolic remodeling co-occurs with pigment/leaf optical shifts under drought.
594.3	O-sulfo-tyrosine	Amino Acid	-0.5815127459749554	3.5018406951862208e-12	Drought-associated	Visible (green) ~ pigments/optical scattering	Green reflectance region; sensitive to pigment balance and stress-related optical changes. Association suggests metabolic remodeling co-occurs with pigment/leaf optical shifts under drought.
594.3	N-palmitoyl-sphinganine (d18:0/16:0)	Lipids	0.5654964221824688	1.8729021335200532e-11	Control-associated	Visible (green) ~ pigments/optical scattering	Green reflectance region; sensitive to pigment balance and stress-related optical changes. Association suggests metabolic remodeling co-occurs with pigment/leaf optical shifts under drought.
594.3	coumaroylquinate (5)	Secondary metabolism	0.5476732969183247	1.0307371370150078e-10	Control-associated	Visible (green) ~ pigments/optical scattering	Green reflectance region; sensitive to pigment balance and stress-related optical changes. Association suggests metabolic remodeling co-occurs with pigment/leaf optical shifts under drought.
594.3	N-palmitoyl-phytosphingosine (t18:0/16:0)	Lipids	0.5476688282647586	1.0307371370150078e-10	Control-associated	Visible (green) ~ pigments/optical scattering	Green reflectance region; sensitive to pigment balance and stress-related optical changes. Association suggests metabolic remodeling co-occurs with pigment/leaf optical shifts under drought.
594.3	fructosyllysine	Amino Acid	-0.5212321109123436	1.1378948770799198e-9	Drought-associated	Visible (green) ~ pigments/optical scattering	Green reflectance region; sensitive to pigment balance and stress-related optical changes. Association suggests metabolic remodeling co-occurs with pigment/leaf optical shifts under drought.
594.3	arginine	Amino Acid	-0.501889534883721	5.9679587430351104e-9	Drought-associated	Visible (green) ~ pigments/optical scattering	Green reflectance region; sensitive to pigment balance and stress-related optical changes. Association suggests metabolic remodeling co-occurs with pigment/leaf optical shifts under drought.
594.3	glycerophosphoglycerol	Lipids	0.4920673076923078	1.36281117857772e-8	Control-associated	Visible (green) ~ pigments/optical scattering	Green reflectance region; sensitive to pigment balance and stress-related optical changes. Association suggests metabolic remodeling co-occurs with pigment/leaf optical shifts under drought.
594.3	2-linolenoyl-GPE (18:3)*	Lipids	0.47082960644007166	7.129887788409012e-8	Control-associated	Visible (green) ~ pigments/optical scattering	Green reflectance region; sensitive to pigment balance and stress-related optical changes. Association suggests metabolic remodeling co-occurs with pigment/leaf optical shifts under drought.
594.3	arabonate/xylonate	Carbohydrate	-0.45243179785330956	2.7414714749981787e-7	Drought-associated	Visible (green) ~ pigments/optical scattering	Green reflectance region; sensitive to pigment balance and stress-related optical changes. Association suggests metabolic remodeling co-occurs with pigment/leaf optical shifts under drought.
594.3	2-oleoyl-GPE (18:1)*	Lipids	0.445592588321224	4.378700990692662e-7	Control-associated	Visible (green) ~ pigments/optical scattering	Green reflectance region; sensitive to pigment balance and stress-related optical changes. Association suggests metabolic remodeling co-occurs with pigment/leaf optical shifts under drought.
594.3	4-hydroxycinnamate	Secondary metabolism	0.43008720930232563	1.240820090337748e-6	Control-associated	Visible (green) ~ pigments/optical scattering	Green reflectance region; sensitive to pigment balance and stress-related optical changes. Association suggests metabolic remodeling co-occurs with pigment/leaf optical shifts under drought.
594.3	histidine	Amino Acid	-0.4130646243291593	3.483381744385632e-6	Drought-associated	Visible (green) ~ pigments/optical scattering	Green reflectance region; sensitive to pigment balance and stress-related optical changes. Association suggests metabolic remodeling co-occurs with pigment/leaf optical shifts under drought.
594.3	myo-inositol	Carbohydrate	-0.40557356887298757	5.35533593259183e-6	Drought-associated	Visible (green) ~ pigments/optical scattering	Green reflectance region; sensitive to pigment balance and stress-related optical changes. Association suggests metabolic remodeling co-occurs with pigment/leaf optical shifts under drought.
594.3	guanosine-2',3'-cyclic monophosphate	Nucleotide	0.3975414959372178	8.513821468346062e-6	Control-associated	Visible (green) ~ pigments/optical scattering	Green reflectance region; sensitive to pigment balance and stress-related optical changes. Association suggests metabolic remodeling co-occurs with pigment/leaf optical shifts under drought.
594.3	feruloylquinate (2)	Secondary metabolism	0.39210644007155643	1.1685866833473823e-5	Control-associated	Visible (green) ~ pigments/optical scattering	Green reflectance region; sensitive to pigment balance and stress-related optical changes. Association suggests metabolic remodeling co-occurs with pigment/leaf optical shifts under drought.
594.3	N-monomethylarginine	Amino Acid	-0.3791871645796065	2.3545456696742167e-5	Drought-associated	Visible (green) ~ pigments/optical scattering	Green reflectance region; sensitive to pigment balance and stress-related optical changes. Association suggests metabolic remodeling co-occurs with pigment/leaf optical shifts under drought.
594.3	alpha-ketoglutaramate*	Amino Acid	-0.37712432915921296	2.627331111495456e-5	Drought-associated	Visible (green) ~ pigments/optical scattering	Green reflectance region; sensitive to pigment balance and stress-related optical changes. Association suggests metabolic remodeling co-occurs with pigment/leaf optical shifts under drought.
594.3	4-imidazoleacetate	Amino Acid	-0.36957346782615214	3.894568152590357e-5	Drought-associated	Visible (green) ~ pigments/optical scattering	Green reflectance region; sensitive to pigment balance and stress-related optical changes. Association suggests metabolic remodeling co-occurs with pigment/leaf optical shifts under drought.
594.3	2-linoleoyl-GPC (18:2)*	Lipids	0.3675089445438283	4.3597097010046714e-5	Control-associated	Visible (green) ~ pigments/optical scattering	Green reflectance region; sensitive to pigment balance and stress-related optical changes. Association suggests metabolic remodeling co-occurs with pigment/leaf optical shifts under drought.
594.3	hexadecadienoate (16:2n6)	Lipids	0.31248752412003467	6.703903469099827e-4	Control-associated	Visible (green) ~ pigments/optical scattering	Green reflectance region; sensitive to pigment balance and stress-related optical changes. Association suggests metabolic remodeling co-occurs with pigment/leaf optical shifts under drought.
594.3	coumaroylquinate (4)	Secondary metabolism	0.254964221824687	0.006669897451301313	Control-associated	Visible (green) ~ pigments/optical scattering	Green reflectance region; sensitive to pigment balance and stress-related optical changes. Association suggests metabolic remodeling co-occurs with pigment/leaf optical shifts under drought.
594.3	phosphoethanolamine	Lipids	-0.24609742201965537	0.0089055967407647	Drought-associated	Visible (green) ~ pigments/optical scattering	Green reflectance region; sensitive to pigment balance and stress-related optical changes. Association suggests metabolic remodeling co-occurs with pigment/leaf optical shifts under drought.
597.8	thiamin (vitamin B1)	Cofactors, Prosthetic Groups, Electron Carriers	-0.7877045369328833	2.1012402310891932e-26	Drought-associated	Visible (green) ~ pigments/optical scattering	Green reflectance region; sensitive to pigment balance and stress-related optical changes. Association suggests metabolic remodeling co-occurs with pigment/leaf optical shifts under drought.
597.8	dimethylarginine (SDMA + ADMA)	Amino Acid	-0.6978477191413239	1.2464822641563952e-18	Drought-associated	Visible (green) ~ pigments/optical scattering	Green reflectance region; sensitive to pigment balance and stress-related optical changes. Association suggests metabolic remodeling co-occurs with pigment/leaf optical shifts under drought.
597.8	N-delta-acetylornithine	Amino Acid	-0.6873211091234348	5.6101173709997115e-18	Drought-associated	Visible (green) ~ pigments/optical scattering	Green reflectance region; sensitive to pigment balance and stress-related optical changes. Association suggests metabolic remodeling co-occurs with pigment/leaf optical shifts under drought.
597.8	gamma-glutamylglutamine	Amino Acid	-0.6865552325581397	6.235072092131334e-18	Drought-associated	Visible (green) ~ pigments/optical scattering	Green reflectance region; sensitive to pigment balance and stress-related optical changes. Association suggests metabolic remodeling co-occurs with pigment/leaf optical shifts under drought.
597.8	2-palmitoyl-galactosylglycerol (16:0)*	Lipids	-0.6475698924731181	1.6397718006980325e-15	Drought-associated	Visible (green) ~ pigments/optical scattering	Green reflectance region; sensitive to pigment balance and stress-related optical changes. Association suggests metabolic remodeling co-occurs with pigment/leaf optical shifts under drought.
597.8	N-carbamoylaspartate	Nucleotide	0.6420728980322005	3.3253446545380624e-15	Control-associated	Visible (green) ~ pigments/optical scattering	Green reflectance region; sensitive to pigment balance and stress-related optical changes. Association suggests metabolic remodeling co-occurs with pigment/leaf optical shifts under drought.
597.8	S-(1,2-dicarboxyethyl)glutathione	Amino Acid	0.6122926829268294	1.1334199165902083e-13	Control-associated	Visible (green) ~ pigments/optical scattering	Green reflectance region; sensitive to pigment balance and stress-related optical changes. Association suggests metabolic remodeling co-occurs with pigment/leaf optical shifts under drought.
597.8	oxindolylalanine	Amino Acid	-0.611599955277281	1.2262728251183727e-13	Drought-associated	Visible (green) ~ pigments/optical scattering	Green reflectance region; sensitive to pigment balance and stress-related optical changes. Association suggests metabolic remodeling co-occurs with pigment/leaf optical shifts under drought.
597.8	2-dimethylaminoethanol	Lipids	-0.6092576028622542	1.594956470599353e-13	Drought-associated	Visible (green) ~ pigments/optical scattering	Green reflectance region; sensitive to pigment balance and stress-related optical changes. Association suggests metabolic remodeling co-occurs with pigment/leaf optical shifts under drought.
597.8	O-sulfo-tyrosine	Amino Acid	-0.580383497316637	3.909628975986555e-12	Drought-associated	Visible (green) ~ pigments/optical scattering	Green reflectance region; sensitive to pigment balance and stress-related optical changes. Association suggests metabolic remodeling co-occurs with pigment/leaf optical shifts under drought.
597.8	N-palmitoyl-sphinganine (d18:0/16:0)	Lipids	0.5637298747763865	2.235363127849029e-11	Control-associated	Visible (green) ~ pigments/optical scattering	Green reflectance region; sensitive to pigment balance and stress-related optical changes. Association suggests metabolic remodeling co-occurs with pigment/leaf optical shifts under drought.
597.8	coumaroylquinate (5)	Secondary metabolism	0.5476732969183247	1.0307371370150078e-10	Control-associated	Visible (green) ~ pigments/optical scattering	Green reflectance region; sensitive to pigment balance and stress-related optical changes. Association suggests metabolic remodeling co-occurs with pigment/leaf optical shifts under drought.
597.8	N-palmitoyl-phytosphingosine (t18:0/16:0)	Lipids	0.5458966905187836	1.2072180297054548e-10	Control-associated	Visible (green) ~ pigments/optical scattering	Green reflectance region; sensitive to pigment balance and stress-related optical changes. Association suggests metabolic remodeling co-occurs with pigment/leaf optical shifts under drought.
597.8	fructosyllysine	Amino Acid	-0.5208296064400716	1.1741816128727945e-9	Drought-associated	Visible (green) ~ pigments/optical scattering	Green reflectance region; sensitive to pigment balance and stress-related optical changes. Association suggests metabolic remodeling co-occurs with pigment/leaf optical shifts under drought.
597.8	arginine	Amino Acid	-0.4989601967799643	7.640809456564074e-9	Drought-associated	Visible (green) ~ pigments/optical scattering	Green reflectance region; sensitive to pigment balance and stress-related optical changes. Association suggests metabolic remodeling co-occurs with pigment/leaf optical shifts under drought.
597.8	glycerophosphoglycerol	Lipids	0.48868515205724516	1.8004100245226427e-8	Control-associated	Visible (green) ~ pigments/optical scattering	Green reflectance region; sensitive to pigment balance and stress-related optical changes. Association suggests metabolic remodeling co-occurs with pigment/leaf optical shifts under drought.
597.8	2-linolenoyl-GPE (18:3)*	Lipids	0.470656305903399	7.218949918547046e-8	Control-associated	Visible (green) ~ pigments/optical scattering	Green reflectance region; sensitive to pigment balance and stress-related optical changes. Association suggests metabolic remodeling co-occurs with pigment/leaf optical shifts under drought.
597.8	arabonate/xylonate	Carbohydrate	-0.45397473166368524	2.464978438233537e-7	Drought-associated	Visible (green) ~ pigments/optical scattering	Green reflectance region; sensitive to pigment balance and stress-related optical changes. Association suggests metabolic remodeling co-occurs with pigment/leaf optical shifts under drought.
597.8	2-oleoyl-GPE (18:1)*	Lipids	0.4449390689270749	4.576039051565284e-7	Control-associated	Visible (green) ~ pigments/optical scattering	Green reflectance region; sensitive to pigment balance and stress-related optical changes. Association suggests metabolic remodeling co-occurs with pigment/leaf optical shifts under drought.
597.8	4-hydroxycinnamate	Secondary metabolism	0.43038349731663694	1.2208363643706923e-6	Control-associated	Visible (green) ~ pigments/optical scattering	Green reflectance region; sensitive to pigment balance and stress-related optical changes. Association suggests metabolic remodeling co-occurs with pigment/leaf optical shifts under drought.
597.8	histidine	Amino Acid	-0.411163908765653	3.8954464407911905e-6	Drought-associated	Visible (green) ~ pigments/optical scattering	Green reflectance region; sensitive to pigment balance and stress-related optical changes. Association suggests metabolic remodeling co-occurs with pigment/leaf optical shifts under drought.
597.8	myo-inositol	Carbohydrate	-0.4027728085867621	6.297974824068901e-6	Drought-associated	Visible (green) ~ pigments/optical scattering	Green reflectance region; sensitive to pigment balance and stress-related optical changes. Association suggests metabolic remodeling co-occurs with pigment/leaf optical shifts under drought.
597.8	guanosine-2',3'-cyclic monophosphate	Nucleotide	0.3962219598583234	9.185893986612839e-6	Control-associated	Visible (green) ~ pigments/optical scattering	Green reflectance region; sensitive to pigment balance and stress-related optical changes. Association suggests metabolic remodeling co-occurs with pigment/leaf optical shifts under drought.
597.8	feruloylquinate (2)	Secondary metabolism	0.39302325581395353	1.106624121504476e-5	Control-associated	Visible (green) ~ pigments/optical scattering	Green reflectance region; sensitive to pigment balance and stress-related optical changes. Association suggests metabolic remodeling co-occurs with pigment/leaf optical shifts under drought.
597.8	alpha-ketoglutaramate*	Amino Acid	-0.3793045617173525	2.3420700753066105e-5	Drought-associated	Visible (green) ~ pigments/optical scattering	Green reflectance region; sensitive to pigment balance and stress-related optical changes. Association suggests metabolic remodeling co-occurs with pigment/leaf optical shifts under drought.
597.8	N-monomethylarginine	Amino Acid	-0.37601185152057254	2.779117528555151e-5	Drought-associated	Visible (green) ~ pigments/optical scattering	Green reflectance region; sensitive to pigment balance and stress-related optical changes. Association suggests metabolic remodeling co-occurs with pigment/leaf optical shifts under drought.
597.8	2-linoleoyl-GPC (18:2)*	Lipids	0.36744186046511634	4.369744619937711e-5	Control-associated	Visible (green) ~ pigments/optical scattering	Green reflectance region; sensitive to pigment balance and stress-related optical changes. Association suggests metabolic remodeling co-occurs with pigment/leaf optical shifts under drought.
597.8	4-imidazoleacetate	Amino Acid	-0.3666162833816372	4.5574874381039606e-5	Drought-associated	Visible (green) ~ pigments/optical scattering	Green reflectance region; sensitive to pigment balance and stress-related optical changes. Association suggests metabolic remodeling co-occurs with pigment/leaf optical shifts under drought.
597.8	hexadecadienoate (16:2n6)	Lipids	0.31203839244128023	6.836985945924471e-4	Control-associated	Visible (green) ~ pigments/optical scattering	Green reflectance region; sensitive to pigment balance and stress-related optical changes. Association suggests metabolic remodeling co-occurs with pigment/leaf optical shifts under drought.
597.8	coumaroylquinate (4)	Secondary metabolism	0.2554673524150269	0.006559161753888656	Control-associated	Visible (green) ~ pigments/optical scattering	Green reflectance region; sensitive to pigment balance and stress-related optical changes. Association suggests metabolic remodeling co-occurs with pigment/leaf optical shifts under drought.
597.8	phosphoethanolamine	Lipids	-0.24460190856003425	0.009355609780296545	Drought-associated	Visible (green) ~ pigments/optical scattering	Green reflectance region; sensitive to pigment balance and stress-related optical changes. Association suggests metabolic remodeling co-occurs with pigment/leaf optical shifts under drought.
696	thiamin (vitamin B1)	Cofactors, Prosthetic Groups, Electron Carriers	-0.7891803524559431	1.4760172943411637e-26	Drought-associated	Red-edge ~ chlorophyll/photosynthetic status	Red-edge region; sensitive to chlorophyll content and photosynthetic efficiency. Association suggests metabolic changes track photosynthetic status along the drought axis.
696	dimethylarginine (SDMA + ADMA)	Amino Acid	-0.7083351967799644	2.4035532020918956e-19	Drought-associated	Red-edge ~ chlorophyll/photosynthetic status	Red-edge region; sensitive to chlorophyll content and photosynthetic efficiency. Association suggests metabolic changes track photosynthetic status along the drought axis.
696	gamma-glutamylglutamine	Amino Acid	-0.693867397137746	2.086517741921e-18	Drought-associated	Red-edge ~ chlorophyll/photosynthetic status	Red-edge region; sensitive to chlorophyll content and photosynthetic efficiency. Association suggests metabolic changes track photosynthetic status along the drought axis.
696	N-delta-acetylornithine	Amino Acid	-0.6862533542039357	6.508807157319797e-18	Drought-associated	Red-edge ~ chlorophyll/photosynthetic status	Red-edge region; sensitive to chlorophyll content and photosynthetic efficiency. Association suggests metabolic changes track photosynthetic status along the drought axis.
696	2-palmitoyl-galactosylglycerol (16:0)*	Lipids	-0.6367004608294929	6.72103446959995e-15	Drought-associated	Red-edge ~ chlorophyll/photosynthetic status	Red-edge region; sensitive to chlorophyll content and photosynthetic efficiency. Association suggests metabolic changes track photosynthetic status along the drought axis.
696	N-carbamoylaspartate	Nucleotide	0.6344364937388194	8.763795767710699e-15	Control-associated	Red-edge ~ chlorophyll/photosynthetic status	Red-edge region; sensitive to chlorophyll content and photosynthetic efficiency. Association suggests metabolic changes track photosynthetic status along the drought axis.
696	oxindolylalanine	Amino Acid	-0.6163349731663686	7.024170843135802e-14	Drought-associated	Red-edge ~ chlorophyll/photosynthetic status	Red-edge region; sensitive to chlorophyll content and photosynthetic efficiency. Association suggests metabolic changes track photosynthetic status along the drought axis.
696	S-(1,2-dicarboxyethyl)glutathione	Amino Acid	0.615213217938631	8.01102677393548e-14	Control-associated	Red-edge ~ chlorophyll/photosynthetic status	Red-edge region; sensitive to chlorophyll content and photosynthetic efficiency. Association suggests metabolic changes track photosynthetic status along the drought axis.
696	2-dimethylaminoethanol	Lipids	-0.6028007602862255	3.378651637794124e-13	Drought-associated	Red-edge ~ chlorophyll/photosynthetic status	Red-edge region; sensitive to chlorophyll content and photosynthetic efficiency. Association suggests metabolic changes track photosynthetic status along the drought axis.
696	O-sulfo-tyrosine	Amino Acid	-0.5877739266547407	1.764774199255569e-12	Drought-associated	Red-edge ~ chlorophyll/photosynthetic status	Red-edge region; sensitive to chlorophyll content and photosynthetic efficiency. Association suggests metabolic changes track photosynthetic status along the drought axis.
696	N-palmitoyl-sphinganine (d18:0/16:0)	Lipids	0.5551431127012523	5.30160406024341e-11	Control-associated	Red-edge ~ chlorophyll/photosynthetic status	Red-edge region; sensitive to chlorophyll content and photosynthetic efficiency. Association suggests metabolic changes track photosynthetic status along the drought axis.
696	N-palmitoyl-phytosphingosine (t18:0/16:0)	Lipids	0.5454830053667263	1.249944140900371e-10	Control-associated	Red-edge ~ chlorophyll/photosynthetic status	Red-edge region; sensitive to chlorophyll content and photosynthetic efficiency. Association suggests metabolic changes track photosynthetic status along the drought axis.
696	coumaroylquinate (5)	Secondary metabolism	0.5361408824694455	3.0493528350634913e-10	Control-associated	Red-edge ~ chlorophyll/photosynthetic status	Red-edge region; sensitive to chlorophyll content and photosynthetic efficiency. Association suggests metabolic changes track photosynthetic status along the drought axis.
696	fructosyllysine	Amino Acid	-0.52229427549195	1.0402421133928796e-9	Drought-associated	Red-edge ~ chlorophyll/photosynthetic status	Red-edge region; sensitive to chlorophyll content and photosynthetic efficiency. Association suggests metabolic changes track photosynthetic status along the drought axis.
696	arginine	Amino Acid	-0.5078600178890877	3.6042417851540458e-9	Drought-associated	Red-edge ~ chlorophyll/photosynthetic status	Red-edge region; sensitive to chlorophyll content and photosynthetic efficiency. Association suggests metabolic changes track photosynthetic status along the drought axis.
696	2-linolenoyl-GPE (18:3)*	Lipids	0.4762745974955278	4.748363078114639e-8	Control-associated	Red-edge ~ chlorophyll/photosynthetic status	Red-edge region; sensitive to chlorophyll content and photosynthetic efficiency. Association suggests metabolic changes track photosynthetic status along the drought axis.
696	glycerophosphoglycerol	Lipids	0.47445773703041155	5.449227976885067e-8	Control-associated	Red-edge ~ chlorophyll/photosynthetic status	Red-edge region; sensitive to chlorophyll content and photosynthetic efficiency. Association suggests metabolic changes track photosynthetic status along the drought axis.
696	2-oleoyl-GPE (18:1)*	Lipids	0.46489832007073384	1.1121908686213432e-7	Control-associated	Red-edge ~ chlorophyll/photosynthetic status	Red-edge region; sensitive to chlorophyll content and photosynthetic efficiency. Association suggests metabolic changes track photosynthetic status along the drought axis.
696	arabonate/xylonate	Carbohydrate	-0.4361080053667264	8.463875616095762e-7	Drought-associated	Red-edge ~ chlorophyll/photosynthetic status	Red-edge region; sensitive to chlorophyll content and photosynthetic efficiency. Association suggests metabolic changes track photosynthetic status along the drought axis.
696	histidine	Amino Acid	-0.4167822003577818	2.7930775066313465e-6	Drought-associated	Red-edge ~ chlorophyll/photosynthetic status	Red-edge region; sensitive to chlorophyll content and photosynthetic efficiency. Association suggests metabolic changes track photosynthetic status along the drought axis.
696	myo-inositol	Carbohydrate	-0.4124944096601074	3.6020908465013167e-6	Drought-associated	Red-edge ~ chlorophyll/photosynthetic status	Red-edge region; sensitive to chlorophyll content and photosynthetic efficiency. Association suggests metabolic changes track photosynthetic status along the drought axis.
696	4-hydroxycinnamate	Secondary metabolism	0.4054338103756709	5.3985191568500345e-6	Control-associated	Red-edge ~ chlorophyll/photosynthetic status	Red-edge region; sensitive to chlorophyll content and photosynthetic efficiency. Association suggests metabolic changes track photosynthetic status along the drought axis.
696	N-monomethylarginine	Amino Acid	-0.3947003577817532	1.0040785829039067e-5	Drought-associated	Red-edge ~ chlorophyll/photosynthetic status	Red-edge region; sensitive to chlorophyll content and photosynthetic efficiency. Association suggests metabolic changes track photosynthetic status along the drought axis.
696	guanosine-2',3'-cyclic monophosphate	Nucleotide	0.38658934648239457	1.5910890522791537e-5	Control-associated	Red-edge ~ chlorophyll/photosynthetic status	Red-edge region; sensitive to chlorophyll content and photosynthetic efficiency. Association suggests metabolic changes track photosynthetic status along the drought axis.
696	alpha-ketoglutaramate*	Amino Acid	-0.3814568425760287	2.113240185600353e-5	Drought-associated	Red-edge ~ chlorophyll/photosynthetic status	Red-edge region; sensitive to chlorophyll content and photosynthetic efficiency. Association suggests metabolic changes track photosynthetic status along the drought axis.
696	4-imidazoleacetate	Amino Acid	-0.3770629542457174	2.632645436797348e-5	Drought-associated	Red-edge ~ chlorophyll/photosynthetic status	Red-edge region; sensitive to chlorophyll content and photosynthetic efficiency. Association suggests metabolic changes track photosynthetic status along the drought axis.
696	feruloylquinate (2)	Secondary metabolism	0.375436046511628	2.8558514512722937e-5	Control-associated	Red-edge ~ chlorophyll/photosynthetic status	Red-edge region; sensitive to chlorophyll content and photosynthetic efficiency. Association suggests metabolic changes track photosynthetic status along the drought axis.
696	2-linoleoyl-GPC (18:2)*	Lipids	0.37429002683363155	3.035206320766039e-5	Control-associated	Red-edge ~ chlorophyll/photosynthetic status	Red-edge region; sensitive to chlorophyll content and photosynthetic efficiency. Association suggests metabolic changes track photosynthetic status along the drought axis.
696	hexadecadienoate (16:2n6)	Lipids	0.31143123294963077	7.009970593490019e-4	Control-associated	Red-edge ~ chlorophyll/photosynthetic status	Red-edge region; sensitive to chlorophyll content and photosynthetic efficiency. Association suggests metabolic changes track photosynthetic status along the drought axis.
696	2-oleoyl-GPG (18:1)*	Lipids	0.2595437289088864	0.005764170297524617	Control-associated	Red-edge ~ chlorophyll/photosynthetic status	Red-edge region; sensitive to chlorophyll content and photosynthetic efficiency. Association suggests metabolic changes track photosynthetic status along the drought axis.
696	phosphoethanolamine	Lipids	-0.2529411764705883	0.0071200093842752514	Drought-associated	Red-edge ~ chlorophyll/photosynthetic status	Red-edge region; sensitive to chlorophyll content and photosynthetic efficiency. Association suggests metabolic changes track photosynthetic status along the drought axis.
699.5	thiamin (vitamin B1)	Cofactors, Prosthetic Groups, Electron Carriers	-0.8012868391451069	7.676137322993837e-28	Drought-associated	Red-edge ~ chlorophyll/photosynthetic status	Red-edge region; sensitive to chlorophyll content and photosynthetic efficiency. Association suggests metabolic changes track photosynthetic status along the drought axis.
699.5	dimethylarginine (SDMA + ADMA)	Amino Acid	-0.7187444096601074	5.507238040870751e-20	Drought-associated	Red-edge ~ chlorophyll/photosynthetic status	Red-edge region; sensitive to chlorophyll content and photosynthetic efficiency. Association suggests metabolic changes track photosynthetic status along the drought axis.
699.5	N-delta-acetylornithine	Amino Acid	-0.6992453041144903	1.006411603179668e-18	Drought-associated	Red-edge ~ chlorophyll/photosynthetic status	Red-edge region; sensitive to chlorophyll content and photosynthetic efficiency. Association suggests metabolic changes track photosynthetic status along the drought axis.
699.5	gamma-glutamylglutamine	Amino Acid	-0.6969979874776387	1.4168524768967515e-18	Drought-associated	Red-edge ~ chlorophyll/photosynthetic status	Red-edge region; sensitive to chlorophyll content and photosynthetic efficiency. Association suggests metabolic changes track photosynthetic status along the drought axis.
699.5	N-carbamoylaspartate	Nucleotide	0.6495248211091236	1.290904793920486e-15	Control-associated	Red-edge ~ chlorophyll/photosynthetic status	Red-edge region; sensitive to chlorophyll content and photosynthetic efficiency. Association suggests metabolic changes track photosynthetic status along the drought axis.
699.5	2-palmitoyl-galactosylglycerol (16:0)*	Lipids	-0.6443317972350229	2.451081365195745e-15	Drought-associated	Red-edge ~ chlorophyll/photosynthetic status	Red-edge region; sensitive to chlorophyll content and photosynthetic efficiency. Association suggests metabolic changes track photosynthetic status along the drought axis.
699.5	S-(1,2-dicarboxyethyl)glutathione	Amino Acid	0.6263225806451613	2.297599914577177e-14	Control-associated	Red-edge ~ chlorophyll/photosynthetic status	Red-edge region; sensitive to chlorophyll content and photosynthetic efficiency. Association suggests metabolic changes track photosynthetic status along the drought axis.
699.5	oxindolylalanine	Amino Acid	-0.6258161896243293	2.3981120614517754e-14	Drought-associated	Red-edge ~ chlorophyll/photosynthetic status	Red-edge region; sensitive to chlorophyll content and photosynthetic efficiency. Association suggests metabolic changes track photosynthetic status along the drought axis.
699.5	2-dimethylaminoethanol	Lipids	-0.6214892665474062	3.8490784153219166e-14	Drought-associated	Red-edge ~ chlorophyll/photosynthetic status	Red-edge region; sensitive to chlorophyll content and photosynthetic efficiency. Association suggests metabolic changes track photosynthetic status along the drought axis.
699.5	O-sulfo-tyrosine	Amino Acid	-0.5983117173524152	5.638249902607785e-13	Drought-associated	Red-edge ~ chlorophyll/photosynthetic status	Red-edge region; sensitive to chlorophyll content and photosynthetic efficiency. Association suggests metabolic changes track photosynthetic status along the drought axis.
699.5	N-palmitoyl-sphinganine (d18:0/16:0)	Lipids	0.5711147137745975	1.0467103333641486e-11	Control-associated	Red-edge ~ chlorophyll/photosynthetic status	Red-edge region; sensitive to chlorophyll content and photosynthetic efficiency. Association suggests metabolic changes track photosynthetic status along the drought axis.
699.5	N-palmitoyl-phytosphingosine (t18:0/16:0)	Lipids	0.5612868962432916	2.8520710930665455e-11	Control-associated	Red-edge ~ chlorophyll/photosynthetic status	Red-edge region; sensitive to chlorophyll content and photosynthetic efficiency. Association suggests metabolic changes track photosynthetic status along the drought axis.
699.5	fructosyllysine	Amino Acid	-0.5325413685152058	4.243553145138805e-10	Drought-associated	Red-edge ~ chlorophyll/photosynthetic status	Red-edge region; sensitive to chlorophyll content and photosynthetic efficiency. Association suggests metabolic changes track photosynthetic status along the drought axis.
699.5	coumaroylquinate (5)	Secondary metabolism	0.5283842191760837	6.041251750130735e-10	Control-associated	Red-edge ~ chlorophyll/photosynthetic status	Red-edge region; sensitive to chlorophyll content and photosynthetic efficiency. Association suggests metabolic changes track photosynthetic status along the drought axis.
699.5	arginine	Amino Acid	-0.520605992844365	1.1952206307322007e-9	Drought-associated	Red-edge ~ chlorophyll/photosynthetic status	Red-edge region; sensitive to chlorophyll content and photosynthetic efficiency. Association suggests metabolic changes track photosynthetic status along the drought axis.
699.5	glycerophosphoglycerol	Lipids	0.497311046511628	8.793713330662092e-9	Control-associated	Red-edge ~ chlorophyll/photosynthetic status	Red-edge region; sensitive to chlorophyll content and photosynthetic efficiency. Association suggests metabolic changes track photosynthetic status along the drought axis.
699.5	2-linolenoyl-GPE (18:3)*	Lipids	0.480064847942755	3.551513874577157e-8	Control-associated	Red-edge ~ chlorophyll/photosynthetic status	Red-edge region; sensitive to chlorophyll content and photosynthetic efficiency. Association suggests metabolic changes track photosynthetic status along the drought axis.
699.5	2-oleoyl-GPE (18:1)*	Lipids	0.47413985315034796	5.581982028025375e-8	Control-associated	Red-edge ~ chlorophyll/photosynthetic status	Red-edge region; sensitive to chlorophyll content and photosynthetic efficiency. Association suggests metabolic changes track photosynthetic status along the drought axis.
699.5	arabonate/xylonate	Carbohydrate	-0.4430176654740609	5.240584445662088e-7	Drought-associated	Red-edge ~ chlorophyll/photosynthetic status	Red-edge region; sensitive to chlorophyll content and photosynthetic efficiency. Association suggests metabolic changes track photosynthetic status along the drought axis.
699.5	histidine	Amino Acid	-0.4279405187835421	1.413141524888828e-6	Drought-associated	Red-edge ~ chlorophyll/photosynthetic status	Red-edge region; sensitive to chlorophyll content and photosynthetic efficiency. Association suggests metabolic changes track photosynthetic status along the drought axis.
699.5	myo-inositol	Carbohydrate	-0.42523479427549205	1.6759018527905025e-6	Drought-associated	Red-edge ~ chlorophyll/photosynthetic status	Red-edge region; sensitive to chlorophyll content and photosynthetic efficiency. Association suggests metabolic changes track photosynthetic status along the drought axis.
699.5	N-monomethylarginine	Amino Acid	-0.4096656976744187	4.245574705589297e-6	Drought-associated	Red-edge ~ chlorophyll/photosynthetic status	Red-edge region; sensitive to chlorophyll content and photosynthetic efficiency. Association suggests metabolic changes track photosynthetic status along the drought axis.
699.5	guanosine-2',3'-cyclic monophosphate	Nucleotide	0.4062365442044586	5.147578867798334e-6	Control-associated	Red-edge ~ chlorophyll/photosynthetic status	Red-edge region; sensitive to chlorophyll content and photosynthetic efficiency. Association suggests metabolic changes track photosynthetic status along the drought axis.
699.5	4-hydroxycinnamate	Secondary metabolism	0.39662343470483014	8.97528204649761e-6	Control-associated	Red-edge ~ chlorophyll/photosynthetic status	Red-edge region; sensitive to chlorophyll content and photosynthetic efficiency. Association suggests metabolic changes track photosynthetic status along the drought axis.
699.5	alpha-ketoglutaramate*	Amino Acid	-0.3874273255813954	1.5191159744119683e-5	Drought-associated	Red-edge ~ chlorophyll/photosynthetic status	Red-edge region; sensitive to chlorophyll content and photosynthetic efficiency. Association suggests metabolic changes track photosynthetic status along the drought axis.
699.5	4-imidazoleacetate	Amino Acid	-0.3855001436920115	1.6915335112682944e-5	Drought-associated	Red-edge ~ chlorophyll/photosynthetic status	Red-edge region; sensitive to chlorophyll content and photosynthetic efficiency. Association suggests metabolic changes track photosynthetic status along the drought axis.
699.5	2-linoleoyl-GPC (18:2)*	Lipids	0.378309481216458	2.467091782540278e-5	Control-associated	Red-edge ~ chlorophyll/photosynthetic status	Red-edge region; sensitive to chlorophyll content and photosynthetic efficiency. Association suggests metabolic changes track photosynthetic status along the drought axis.
699.5	feruloylquinate (2)	Secondary metabolism	0.361197450805009	6.070917606210984e-5	Control-associated	Red-edge ~ chlorophyll/photosynthetic status	Red-edge region; sensitive to chlorophyll content and photosynthetic efficiency. Association suggests metabolic changes track photosynthetic status along the drought axis.
699.5	hexadecadienoate (16:2n6)	Lipids	0.3042035398230089	9.667180442914747e-4	Control-associated	Red-edge ~ chlorophyll/photosynthetic status	Red-edge region; sensitive to chlorophyll content and photosynthetic efficiency. Association suggests metabolic changes track photosynthetic status along the drought axis.
699.5	2-oleoyl-GPG (18:1)*	Lipids	0.2723097112860892	0.0036088416375474114	Control-associated	Red-edge ~ chlorophyll/photosynthetic status	Red-edge region; sensitive to chlorophyll content and photosynthetic efficiency. Association suggests metabolic changes track photosynthetic status along the drought axis.
699.5	phosphoethanolamine	Lipids	-0.25435123201823107	0.0067906276107545386	Drought-associated	Red-edge ~ chlorophyll/photosynthetic status	Red-edge region; sensitive to chlorophyll content and photosynthetic efficiency. Association suggests metabolic changes track photosynthetic status along the drought axis.
699.5	gamma-glutamylisoleucine*	Amino Acid	-0.2533081568733234	0.0070263924764012685	Drought-associated	Red-edge ~ chlorophyll/photosynthetic status	Red-edge region; sensitive to chlorophyll content and photosynthetic efficiency. Association suggests metabolic changes track photosynthetic status along the drought axis.
699.5	coumaroylquinate (2)	Secondary metabolism	-0.24450469588550988	0.009380875333653522	Drought-associated	Red-edge ~ chlorophyll/photosynthetic status	Red-edge region; sensitive to chlorophyll content and photosynthetic efficiency. Association suggests metabolic changes track photosynthetic status along the drought axis.
703	thiamin (vitamin B1)	Cofactors, Prosthetic Groups, Electron Carriers	-0.802774653168354	6.0839856580730794e-28	Drought-associated	Red-edge ~ chlorophyll/photosynthetic status	Red-edge region; sensitive to chlorophyll content and photosynthetic efficiency. Association suggests metabolic changes track photosynthetic status along the drought axis.
703	dimethylarginine (SDMA + ADMA)	Amino Acid	-0.7217128801431129	3.45927487450222e-20	Drought-associated	Red-edge ~ chlorophyll/photosynthetic status	Red-edge region; sensitive to chlorophyll content and photosynthetic efficiency. Association suggests metabolic changes track photosynthetic status along the drought axis.
703	N-delta-acetylornithine	Amino Acid	-0.69712656529517	1.3991635350194564e-18	Drought-associated	Red-edge ~ chlorophyll/photosynthetic status	Red-edge region; sensitive to chlorophyll content and photosynthetic efficiency. Association suggests metabolic changes track photosynthetic status along the drought axis.
703	gamma-glutamylglutamine	Amino Acid	-0.6963942307692309	1.5580313115330664e-18	Drought-associated	Red-edge ~ chlorophyll/photosynthetic status	Red-edge region; sensitive to chlorophyll content and photosynthetic efficiency. Association suggests metabolic changes track photosynthetic status along the drought axis.
703	N-carbamoylaspartate	Nucleotide	0.6470483005366727	1.7532580830057775e-15	Control-associated	Red-edge ~ chlorophyll/photosynthetic status	Red-edge region; sensitive to chlorophyll content and photosynthetic efficiency. Association suggests metabolic changes track photosynthetic status along the drought axis.
703	2-palmitoyl-galactosylglycerol (16:0)*	Lipids	-0.6406943164362517	3.980925518852538e-15	Drought-associated	Red-edge ~ chlorophyll/photosynthetic status	Red-edge region; sensitive to chlorophyll content and photosynthetic efficiency. Association suggests metabolic changes track photosynthetic status along the drought axis.
703	S-(1,2-dicarboxyethyl)glutathione	Amino Acid	0.6278583792289537	1.9486660510084914e-14	Control-associated	Red-edge ~ chlorophyll/photosynthetic status	Red-edge region; sensitive to chlorophyll content and photosynthetic efficiency. Association suggests metabolic changes track photosynthetic status along the drought axis.
703	oxindolylalanine	Amino Acid	-0.6268000894454384	2.1827921751083293e-14	Drought-associated	Red-edge ~ chlorophyll/photosynthetic status	Red-edge region; sensitive to chlorophyll content and photosynthetic efficiency. Association suggests metabolic changes track photosynthetic status along the drought axis.
703	2-dimethylaminoethanol	Lipids	-0.6196500447227192	4.7533807156375894e-14	Drought-associated	Red-edge ~ chlorophyll/photosynthetic status	Red-edge region; sensitive to chlorophyll content and photosynthetic efficiency. Association suggests metabolic changes track photosynthetic status along the drought axis.
703	O-sulfo-tyrosine	Amino Acid	-0.5974060822898033	6.195022398023944e-13	Drought-associated	Red-edge ~ chlorophyll/photosynthetic status	Red-edge region; sensitive to chlorophyll content and photosynthetic efficiency. Association suggests metabolic changes track photosynthetic status along the drought axis.
703	N-palmitoyl-sphinganine (d18:0/16:0)	Lipids	0.5682804114490162	1.4072875527597998e-11	Control-associated	Red-edge ~ chlorophyll/photosynthetic status	Red-edge region; sensitive to chlorophyll content and photosynthetic efficiency. Association suggests metabolic changes track photosynthetic status along the drought axis.
703	N-palmitoyl-phytosphingosine (t18:0/16:0)	Lipids	0.5599731663685154	3.2570757254940724e-11	Control-associated	Red-edge ~ chlorophyll/photosynthetic status	Red-edge region; sensitive to chlorophyll content and photosynthetic efficiency. Association suggests metabolic changes track photosynthetic status along the drought axis.
703	fructosyllysine	Amino Acid	-0.5308810375670842	4.889907978699085e-10	Drought-associated	Red-edge ~ chlorophyll/photosynthetic status	Red-edge region; sensitive to chlorophyll content and photosynthetic efficiency. Association suggests metabolic changes track photosynthetic status along the drought axis.
703	coumaroylquinate (5)	Secondary metabolism	0.5256224367216823	7.735173985651801e-10	Control-associated	Red-edge ~ chlorophyll/photosynthetic status	Red-edge region; sensitive to chlorophyll content and photosynthetic efficiency. Association suggests metabolic changes track photosynthetic status along the drought axis.
703	arginine	Amino Acid	-0.5228812611806799	9.923149121791122e-10	Drought-associated	Red-edge ~ chlorophyll/photosynthetic status	Red-edge region; sensitive to chlorophyll content and photosynthetic efficiency. Association suggests metabolic changes track photosynthetic status along the drought axis.
703	glycerophosphoglycerol	Lipids	0.49390093917710204	1.1716555310788952e-8	Control-associated	Red-edge ~ chlorophyll/photosynthetic status	Red-edge region; sensitive to chlorophyll content and photosynthetic efficiency. Association suggests metabolic changes track photosynthetic status along the drought axis.
703	2-linolenoyl-GPE (18:3)*	Lipids	0.4826364042933811	2.9291772605717875e-8	Control-associated	Red-edge ~ chlorophyll/photosynthetic status	Red-edge region; sensitive to chlorophyll content and photosynthetic efficiency. Association suggests metabolic changes track photosynthetic status along the drought axis.
703	2-oleoyl-GPE (18:1)*	Lipids	0.47709222311920957	4.4751251982102646e-8	Control-associated	Red-edge ~ chlorophyll/photosynthetic status	Red-edge region; sensitive to chlorophyll content and photosynthetic efficiency. Association suggests metabolic changes track photosynthetic status along the drought axis.
703	arabonate/xylonate	Carbohydrate	-0.4406697227191414	6.1825830465545e-7	Drought-associated	Red-edge ~ chlorophyll/photosynthetic status	Red-edge region; sensitive to chlorophyll content and photosynthetic efficiency. Association suggests metabolic changes track photosynthetic status along the drought axis.
703	histidine	Amino Acid	-0.428611359570662	1.356521015732922e-6	Drought-associated	Red-edge ~ chlorophyll/photosynthetic status	Red-edge region; sensitive to chlorophyll content and photosynthetic efficiency. Association suggests metabolic changes track photosynthetic status along the drought axis.
703	myo-inositol	Carbohydrate	-0.42686158318425765	1.5137531776710715e-6	Drought-associated	Red-edge ~ chlorophyll/photosynthetic status	Red-edge region; sensitive to chlorophyll content and photosynthetic efficiency. Association suggests metabolic changes track photosynthetic status along the drought axis.
703	N-monomethylarginine	Amino Acid	-0.4162287567084079	2.8888946203383244e-6	Drought-associated	Red-edge ~ chlorophyll/photosynthetic status	Red-edge region; sensitive to chlorophyll content and photosynthetic efficiency. Association suggests metabolic changes track photosynthetic status along the drought axis.
703	guanosine-2',3'-cyclic monophosphate	Nucleotide	0.404854503784985	5.5767963873679615e-6	Control-associated	Red-edge ~ chlorophyll/photosynthetic status	Red-edge region; sensitive to chlorophyll content and photosynthetic efficiency. Association suggests metabolic changes track photosynthetic status along the drought axis.
703	4-imidazoleacetate	Amino Acid	-0.39171286353390045	1.1940174886566237e-5	Drought-associated	Red-edge ~ chlorophyll/photosynthetic status	Red-edge region; sensitive to chlorophyll content and photosynthetic efficiency. Association suggests metabolic changes track photosynthetic status along the drought axis.
703	4-hydroxycinnamate	Secondary metabolism	0.3901945438282648	1.2988276204451912e-5	Control-associated	Red-edge ~ chlorophyll/photosynthetic status	Red-edge region; sensitive to chlorophyll content and photosynthetic efficiency. Association suggests metabolic changes track photosynthetic status along the drought axis.
703	alpha-ketoglutaramate*	Amino Acid	-0.3884838998211092	1.4311889751756897e-5	Drought-associated	Red-edge ~ chlorophyll/photosynthetic status	Red-edge region; sensitive to chlorophyll content and photosynthetic efficiency. Association suggests metabolic changes track photosynthetic status along the drought axis.
703	2-linoleoyl-GPC (18:2)*	Lipids	0.3808419051878355	2.173822032178881e-5	Control-associated	Red-edge ~ chlorophyll/photosynthetic status	Red-edge region; sensitive to chlorophyll content and photosynthetic efficiency. Association suggests metabolic changes track photosynthetic status along the drought axis.
703	feruloylquinate (2)	Secondary metabolism	0.3555344364937389	8.187676053982423e-5	Control-associated	Red-edge ~ chlorophyll/photosynthetic status	Red-edge region; sensitive to chlorophyll content and photosynthetic efficiency. Association suggests metabolic changes track photosynthetic status along the drought axis.
703	hexadecadienoate (16:2n6)	Lipids	0.30314724865260506	0.0010101584151405037	Control-associated	Red-edge ~ chlorophyll/photosynthetic status	Red-edge region; sensitive to chlorophyll content and photosynthetic efficiency. Association suggests metabolic changes track photosynthetic status along the drought axis.
703	2-oleoyl-GPG (18:1)*	Lipids	0.276106111736033	0.0031108903733241522	Control-associated	Red-edge ~ chlorophyll/photosynthetic status	Red-edge region; sensitive to chlorophyll content and photosynthetic efficiency. Association suggests metabolic changes track photosynthetic status along the drought axis.
703	phosphoethanolamine	Lipids	-0.25772681954137594	0.006105788214304049	Drought-associated	Red-edge ~ chlorophyll/photosynthetic status	Red-edge region; sensitive to chlorophyll content and photosynthetic efficiency. Association suggests metabolic changes track photosynthetic status along the drought axis.
703	gamma-glutamylisoleucine*	Amino Acid	-0.2544321059809078	0.006777808398406057	Drought-associated	Red-edge ~ chlorophyll/photosynthetic status	Red-edge region; sensitive to chlorophyll content and photosynthetic efficiency. Association suggests metabolic changes track photosynthetic status along the drought axis.
703	coumaroylquinate (2)	Secondary metabolism	-0.2493738819320215	0.008014120397443853	Drought-associated	Red-edge ~ chlorophyll/photosynthetic status	Red-edge region; sensitive to chlorophyll content and photosynthetic efficiency. Association suggests metabolic changes track photosynthetic status along the drought axis.
706.6	thiamin (vitamin B1)	Cofactors, Prosthetic Groups, Electron Carriers	-0.7923419572553431	7.159710033238166e-27	Drought-associated	Red-edge ~ chlorophyll/photosynthetic status	Red-edge region; sensitive to chlorophyll content and photosynthetic efficiency. Association suggests metabolic changes track photosynthetic status along the drought axis.
706.6	dimethylarginine (SDMA + ADMA)	Amino Acid	-0.7168772361359572	6.557989519192812e-20	Drought-associated	Red-edge ~ chlorophyll/photosynthetic status	Red-edge region; sensitive to chlorophyll content and photosynthetic efficiency. Association suggests metabolic changes track photosynthetic status along the drought axis.
706.6	gamma-glutamylglutamine	Amino Acid	-0.6945885509838999	1.87491461709752e-18	Drought-associated	Red-edge ~ chlorophyll/photosynthetic status	Red-edge region; sensitive to chlorophyll content and photosynthetic efficiency. Association suggests metabolic changes track photosynthetic status along the drought axis.
706.6	N-delta-acetylornithine	Amino Acid	-0.6814736135957067	1.409018269522578e-17	Drought-associated	Red-edge ~ chlorophyll/photosynthetic status	Red-edge region; sensitive to chlorophyll content and photosynthetic efficiency. Association suggests metabolic changes track photosynthetic status along the drought axis.
706.6	N-carbamoylaspartate	Nucleotide	0.6354315742397139	7.868384377942106e-15	Control-associated	Red-edge ~ chlorophyll/photosynthetic status	Red-edge region; sensitive to chlorophyll content and photosynthetic efficiency. Association suggests metabolic changes track photosynthetic status along the drought axis.
706.6	2-palmitoyl-galactosylglycerol (16:0)*	Lipids	-0.6265560675883256	2.2433050723633325e-14	Drought-associated	Red-edge ~ chlorophyll/photosynthetic status	Red-edge region; sensitive to chlorophyll content and photosynthetic efficiency. Association suggests metabolic changes track photosynthetic status along the drought axis.
706.6	S-(1,2-dicarboxyethyl)glutathione	Amino Acid	0.6253469708890638	2.5086169929618053e-14	Control-associated	Red-edge ~ chlorophyll/photosynthetic status	Red-edge region; sensitive to chlorophyll content and photosynthetic efficiency. Association suggests metabolic changes track photosynthetic status along the drought axis.
706.6	oxindolylalanine	Amino Acid	-0.6202817531305904	4.4202236613249523e-14	Drought-associated	Red-edge ~ chlorophyll/photosynthetic status	Red-edge region; sensitive to chlorophyll content and photosynthetic efficiency. Association suggests metabolic changes track photosynthetic status along the drought axis.
706.6	2-dimethylaminoethanol	Lipids	-0.6057692307692308	2.37340063723395e-13	Drought-associated	Red-edge ~ chlorophyll/photosynthetic status	Red-edge region; sensitive to chlorophyll content and photosynthetic efficiency. Association suggests metabolic changes track photosynthetic status along the drought axis.
706.6	O-sulfo-tyrosine	Amino Acid	-0.5879248658318427	1.7421389210715144e-12	Drought-associated	Red-edge ~ chlorophyll/photosynthetic status	Red-edge region; sensitive to chlorophyll content and photosynthetic efficiency. Association suggests metabolic changes track photosynthetic status along the drought axis.
706.6	N-palmitoyl-sphinganine (d18:0/16:0)	Lipids	0.5567643112701253	4.523017041600171e-11	Control-associated	Red-edge ~ chlorophyll/photosynthetic status	Red-edge region; sensitive to chlorophyll content and photosynthetic efficiency. Association suggests metabolic changes track photosynthetic status along the drought axis.
706.6	N-palmitoyl-phytosphingosine (t18:0/16:0)	Lipids	0.5514255366726298	7.657438060210029e-11	Control-associated	Red-edge ~ chlorophyll/photosynthetic status	Red-edge region; sensitive to chlorophyll content and photosynthetic efficiency. Association suggests metabolic changes track photosynthetic status along the drought axis.
706.6	coumaroylquinate (5)	Secondary metabolism	0.5289444664739766	5.763601118845232e-10	Control-associated	Red-edge ~ chlorophyll/photosynthetic status	Red-edge region; sensitive to chlorophyll content and photosynthetic efficiency. Association suggests metabolic changes track photosynthetic status along the drought axis.
706.6	fructosyllysine	Amino Acid	-0.518766771019678	1.4038650351355111e-9	Drought-associated	Red-edge ~ chlorophyll/photosynthetic status	Red-edge region; sensitive to chlorophyll content and photosynthetic efficiency. Association suggests metabolic changes track photosynthetic status along the drought axis.
706.6	arginine	Amino Acid	-0.5148144007155636	1.974390621826398e-9	Drought-associated	Red-edge ~ chlorophyll/photosynthetic status	Red-edge region; sensitive to chlorophyll content and photosynthetic efficiency. Association suggests metabolic changes track photosynthetic status along the drought axis.
706.6	2-linolenoyl-GPE (18:3)*	Lipids	0.48374329159212887	2.689183934906902e-8	Control-associated	Red-edge ~ chlorophyll/photosynthetic status	Red-edge region; sensitive to chlorophyll content and photosynthetic efficiency. Association suggests metabolic changes track photosynthetic status along the drought axis.
706.6	2-oleoyl-GPE (18:1)*	Lipids	0.4815130896090416	3.189747180073451e-8	Control-associated	Red-edge ~ chlorophyll/photosynthetic status	Red-edge region; sensitive to chlorophyll content and photosynthetic efficiency. Association suggests metabolic changes track photosynthetic status along the drought axis.
706.6	glycerophosphoglycerol	Lipids	0.4807300983899822	3.376405035528348e-8	Control-associated	Red-edge ~ chlorophyll/photosynthetic status	Red-edge region; sensitive to chlorophyll content and photosynthetic efficiency. Association suggests metabolic changes track photosynthetic status along the drought axis.
706.6	arabonate/xylonate	Carbohydrate	-0.4266100178890877	1.5352461135939111e-6	Drought-associated	Red-edge ~ chlorophyll/photosynthetic status	Red-edge region; sensitive to chlorophyll content and photosynthetic efficiency. Association suggests metabolic changes track photosynthetic status along the drought axis.
706.6	myo-inositol	Carbohydrate	-0.4231384168157425	1.9027439617138223e-6	Drought-associated	Red-edge ~ chlorophyll/photosynthetic status	Red-edge region; sensitive to chlorophyll content and photosynthetic efficiency. Association suggests metabolic changes track photosynthetic status along the drought axis.
706.6	histidine	Amino Acid	-0.41805679785330957	2.5890686839828436e-6	Drought-associated	Red-edge ~ chlorophyll/photosynthetic status	Red-edge region; sensitive to chlorophyll content and photosynthetic efficiency. Association suggests metabolic changes track photosynthetic status along the drought axis.
706.6	N-monomethylarginine	Amino Acid	-0.4146019677996423	3.179207885410878e-6	Drought-associated	Red-edge ~ chlorophyll/photosynthetic status	Red-edge region; sensitive to chlorophyll content and photosynthetic efficiency. Association suggests metabolic changes track photosynthetic status along the drought axis.
706.6	4-imidazoleacetate	Amino Acid	-0.40118989380118864	6.911392132525145e-6	Drought-associated	Red-edge ~ chlorophyll/photosynthetic status	Red-edge region; sensitive to chlorophyll content and photosynthetic efficiency. Association suggests metabolic changes track photosynthetic status along the drought axis.
706.6	guanosine-2',3'-cyclic monophosphate	Nucleotide	0.39333287033821784	1.0885550961864319e-5	Control-associated	Red-edge ~ chlorophyll/photosynthetic status	Red-edge region; sensitive to chlorophyll content and photosynthetic efficiency. Association suggests metabolic changes track photosynthetic status along the drought axis.
706.6	4-hydroxycinnamate	Secondary metabolism	0.38700245974955283	1.5546172777804277e-5	Control-associated	Red-edge ~ chlorophyll/photosynthetic status	Red-edge region; sensitive to chlorophyll content and photosynthetic efficiency. Association suggests metabolic changes track photosynthetic status along the drought axis.
706.6	2-linoleoyl-GPC (18:2)*	Lipids	0.3852303220035779	1.7148462346988093e-5	Control-associated	Red-edge ~ chlorophyll/photosynthetic status	Red-edge region; sensitive to chlorophyll content and photosynthetic efficiency. Association suggests metabolic changes track photosynthetic status along the drought axis.
706.6	alpha-ketoglutaramate*	Amino Acid	-0.38348613595706627	1.8828238964425592e-5	Drought-associated	Red-edge ~ chlorophyll/photosynthetic status	Red-edge region; sensitive to chlorophyll content and photosynthetic efficiency. Association suggests metabolic changes track photosynthetic status along the drought axis.
706.6	feruloylquinate (2)	Secondary metabolism	0.35895572450805013	6.838442758991141e-5	Control-associated	Red-edge ~ chlorophyll/photosynthetic status	Red-edge region; sensitive to chlorophyll content and photosynthetic efficiency. Association suggests metabolic changes track photosynthetic status along the drought axis.
706.6	hexadecadienoate (16:2n6)	Lipids	0.311032004790738	7.136798149053522e-4	Control-associated	Red-edge ~ chlorophyll/photosynthetic status	Red-edge region; sensitive to chlorophyll content and photosynthetic efficiency. Association suggests metabolic changes track photosynthetic status along the drought axis.
706.6	2-oleoyl-GPG (18:1)*	Lipids	0.2751980221222347	0.0032227522776849507	Control-associated	Red-edge ~ chlorophyll/photosynthetic status	Red-edge region; sensitive to chlorophyll content and photosynthetic efficiency. Association suggests metabolic changes track photosynthetic status along the drought axis.
706.6	phosphoethanolamine	Lipids	-0.25284147557328024	0.007142610266355328	Drought-associated	Red-edge ~ chlorophyll/photosynthetic status	Red-edge region; sensitive to chlorophyll content and photosynthetic efficiency. Association suggests metabolic changes track photosynthetic status along the drought axis.
706.6	coumaroylquinate (2)	Secondary metabolism	-0.24541592128801434	0.009115051140358769	Drought-associated	Red-edge ~ chlorophyll/photosynthetic status	Red-edge region; sensitive to chlorophyll content and photosynthetic efficiency. Association suggests metabolic changes track photosynthetic status along the drought axis.
706.6	gamma-glutamylisoleucine*	Amino Acid	-0.24480360862593473	0.00930011521280827	Drought-associated	Red-edge ~ chlorophyll/photosynthetic status	Red-edge region; sensitive to chlorophyll content and photosynthetic efficiency. Association suggests metabolic changes track photosynthetic status along the drought axis.
710.1	thiamin (vitamin B1)	Cofactors, Prosthetic Groups, Electron Carriers	-0.7785376827896513	2.163084013436879e-25	Drought-associated	Red-edge ~ chlorophyll/photosynthetic status	Red-edge region; sensitive to chlorophyll content and photosynthetic efficiency. Association suggests metabolic changes track photosynthetic status along the drought axis.
710.1	dimethylarginine (SDMA + ADMA)	Amino Acid	-0.7173580053667264	6.325250082002416e-20	Drought-associated	Red-edge ~ chlorophyll/photosynthetic status	Red-edge region; sensitive to chlorophyll content and photosynthetic efficiency. Association suggests metabolic changes track photosynthetic status along the drought axis.
710.1	gamma-glutamylglutamine	Amino Acid	-0.6881987924865833	4.992521351925431e-18	Drought-associated	Red-edge ~ chlorophyll/photosynthetic status	Red-edge region; sensitive to chlorophyll content and photosynthetic efficiency. Association suggests metabolic changes track photosynthetic status along the drought axis.
710.1	N-delta-acetylornithine	Amino Acid	-0.6600682021466906	3.551933605780009e-16	Drought-associated	Red-edge ~ chlorophyll/photosynthetic status	Red-edge region; sensitive to chlorophyll content and photosynthetic efficiency. Association suggests metabolic changes track photosynthetic status along the drought axis.
710.1	S-(1,2-dicarboxyethyl)glutathione	Amino Acid	0.6166734854445319	6.766088697163916e-14	Control-associated	Red-edge ~ chlorophyll/photosynthetic status	Red-edge region; sensitive to chlorophyll content and photosynthetic efficiency. Association suggests metabolic changes track photosynthetic status along the drought axis.
710.1	N-carbamoylaspartate	Nucleotide	0.6163517441860467	7.024170843135802e-14	Control-associated	Red-edge ~ chlorophyll/photosynthetic status	Red-edge region; sensitive to chlorophyll content and photosynthetic efficiency. Association suggests metabolic changes track photosynthetic status along the drought axis.
710.1	oxindolylalanine	Amino Acid	-0.6156641323792488	7.585729123027166e-14	Drought-associated	Red-edge ~ chlorophyll/photosynthetic status	Red-edge region; sensitive to chlorophyll content and photosynthetic efficiency. Association suggests metabolic changes track photosynthetic status along the drought axis.
710.1	2-palmitoyl-galactosylglycerol (16:0)*	Lipids	-0.6090138248847925	1.639139861479499e-13	Drought-associated	Red-edge ~ chlorophyll/photosynthetic status	Red-edge region; sensitive to chlorophyll content and photosynthetic efficiency. Association suggests metabolic changes track photosynthetic status along the drought axis.
710.1	2-dimethylaminoethanol	Lipids	-0.5837209302325582	2.761057211590761e-12	Drought-associated	Red-edge ~ chlorophyll/photosynthetic status	Red-edge region; sensitive to chlorophyll content and photosynthetic efficiency. Association suggests metabolic changes track photosynthetic status along the drought axis.
710.1	O-sulfo-tyrosine	Amino Acid	-0.5748881932021468	6.9541250377902874e-12	Drought-associated	Red-edge ~ chlorophyll/photosynthetic status	Red-edge region; sensitive to chlorophyll content and photosynthetic efficiency. Association suggests metabolic changes track photosynthetic status along the drought axis.
710.1	N-palmitoyl-phytosphingosine (t18:0/16:0)	Lipids	0.5366670393559929	2.906493423565195e-10	Control-associated	Red-edge ~ chlorophyll/photosynthetic status	Red-edge region; sensitive to chlorophyll content and photosynthetic efficiency. Association suggests metabolic changes track photosynthetic status along the drought axis.
710.1	N-palmitoyl-sphinganine (d18:0/16:0)	Lipids	0.5351520572450806	3.3459609533144935e-10	Control-associated	Red-edge ~ chlorophyll/photosynthetic status	Red-edge region; sensitive to chlorophyll content and photosynthetic efficiency. Association suggests metabolic changes track photosynthetic status along the drought axis.
710.1	coumaroylquinate (5)	Secondary metabolism	0.5210220962333507	1.1585453993576397e-9	Control-associated	Red-edge ~ chlorophyll/photosynthetic status	Red-edge region; sensitive to chlorophyll content and photosynthetic efficiency. Association suggests metabolic changes track photosynthetic status along the drought axis.
710.1	arginine	Amino Acid	-0.5109235241502684	2.765389599213679e-9	Drought-associated	Red-edge ~ chlorophyll/photosynthetic status	Red-edge region; sensitive to chlorophyll content and photosynthetic efficiency. Association suggests metabolic changes track photosynthetic status along the drought axis.
710.1	fructosyllysine	Amino Acid	-0.5075190071556351	3.7046441991710623e-9	Drought-associated	Red-edge ~ chlorophyll/photosynthetic status	Red-edge region; sensitive to chlorophyll content and photosynthetic efficiency. Association suggests metabolic changes track photosynthetic status along the drought axis.
710.1	2-oleoyl-GPE (18:1)*	Lipids	0.48273555529927337	2.91317218266998e-8	Control-associated	Red-edge ~ chlorophyll/photosynthetic status	Red-edge region; sensitive to chlorophyll content and photosynthetic efficiency. Association suggests metabolic changes track photosynthetic status along the drought axis.
710.1	2-linolenoyl-GPE (18:3)*	Lipids	0.4793828264758498	3.7437813168106716e-8	Control-associated	Red-edge ~ chlorophyll/photosynthetic status	Red-edge region; sensitive to chlorophyll content and photosynthetic efficiency. Association suggests metabolic changes track photosynthetic status along the drought axis.
710.1	glycerophosphoglycerol	Lipids	0.45136404293381044	2.946801355471996e-7	Control-associated	Red-edge ~ chlorophyll/photosynthetic status	Red-edge region; sensitive to chlorophyll content and photosynthetic efficiency. Association suggests metabolic changes track photosynthetic status along the drought axis.
710.1	N-monomethylarginine	Amino Acid	-0.4234682468694097	1.864524360455202e-6	Drought-associated	Red-edge ~ chlorophyll/photosynthetic status	Red-edge region; sensitive to chlorophyll content and photosynthetic efficiency. Association suggests metabolic changes track photosynthetic status along the drought axis.
710.1	4-imidazoleacetate	Amino Acid	-0.4199991663733482	2.2990510314103854e-6	Drought-associated	Red-edge ~ chlorophyll/photosynthetic status	Red-edge region; sensitive to chlorophyll content and photosynthetic efficiency. Association suggests metabolic changes track photosynthetic status along the drought axis.
710.1	arabonate/xylonate	Carbohydrate	-0.41747540250447235	2.6805743845399924e-6	Drought-associated	Red-edge ~ chlorophyll/photosynthetic status	Red-edge region; sensitive to chlorophyll content and photosynthetic efficiency. Association suggests metabolic changes track photosynthetic status along the drought axis.
710.1	histidine	Amino Acid	-0.41378577817531315	3.3320236760107496e-6	Drought-associated	Red-edge ~ chlorophyll/photosynthetic status	Red-edge region; sensitive to chlorophyll content and photosynthetic efficiency. Association suggests metabolic changes track photosynthetic status along the drought axis.
710.1	myo-inositol	Carbohydrate	-0.4130310822898033	3.487725619315362e-6	Drought-associated	Red-edge ~ chlorophyll/photosynthetic status	Red-edge region; sensitive to chlorophyll content and photosynthetic efficiency. Association suggests metabolic changes track photosynthetic status along the drought axis.
710.1	2-linoleoyl-GPC (18:2)*	Lipids	0.38736024150268344	1.5240063079747388e-5	Control-associated	Red-edge ~ chlorophyll/photosynthetic status	Red-edge region; sensitive to chlorophyll content and photosynthetic efficiency. Association suggests metabolic changes track photosynthetic status along the drought axis.
710.1	alpha-ketoglutaramate*	Amino Acid	-0.3809089892665475	2.166972788198034e-5	Drought-associated	Red-edge ~ chlorophyll/photosynthetic status	Red-edge region; sensitive to chlorophyll content and photosynthetic efficiency. Association suggests metabolic changes track photosynthetic status along the drought axis.
710.1	4-hydroxycinnamate	Secondary metabolism	0.37293157423971385	3.257316662022886e-5	Control-associated	Red-edge ~ chlorophyll/photosynthetic status	Red-edge region; sensitive to chlorophyll content and photosynthetic efficiency. Association suggests metabolic changes track photosynthetic status along the drought axis.
710.1	guanosine-2',3'-cyclic monophosphate	Nucleotide	0.3695673310646572	3.894568152590357e-5	Control-associated	Red-edge ~ chlorophyll/photosynthetic status	Red-edge region; sensitive to chlorophyll content and photosynthetic efficiency. Association suggests metabolic changes track photosynthetic status along the drought axis.
710.1	feruloylquinate (2)	Secondary metabolism	0.35289020572450813	9.403281783407128e-5	Control-associated	Red-edge ~ chlorophyll/photosynthetic status	Red-edge region; sensitive to chlorophyll content and photosynthetic efficiency. Association suggests metabolic changes track photosynthetic status along the drought axis.
710.1	hexadecadienoate (16:2n6)	Lipids	0.3155482733382129	5.873033747990217e-4	Control-associated	Red-edge ~ chlorophyll/photosynthetic status	Red-edge region; sensitive to chlorophyll content and photosynthetic efficiency. Association suggests metabolic changes track photosynthetic status along the drought axis.
710.1	2-oleoyl-GPG (18:1)*	Lipids	0.26858947319085114	0.0041545432906335104	Control-associated	Red-edge ~ chlorophyll/photosynthetic status	Red-edge region; sensitive to chlorophyll content and photosynthetic efficiency. Association suggests metabolic changes track photosynthetic status along the drought axis.
710.1	phosphoethanolamine	Lipids	-0.26026919242273183	0.00562526652622745	Drought-associated	Red-edge ~ chlorophyll/photosynthetic status	Red-edge region; sensitive to chlorophyll content and photosynthetic efficiency. Association suggests metabolic changes track photosynthetic status along the drought axis.
710.1	coumaroylquinate (2)	Secondary metabolism	-0.24877012522361364	0.00818143553831991	Drought-associated	Red-edge ~ chlorophyll/photosynthetic status	Red-edge region; sensitive to chlorophyll content and photosynthetic efficiency. Association suggests metabolic changes track photosynthetic status along the drought axis.
713.6	thiamin (vitamin B1)	Cofactors, Prosthetic Groups, Electron Carriers	-0.7501192350956131	1.6034503868319857e-22	Drought-associated	Red-edge ~ chlorophyll/photosynthetic status	Red-edge region; sensitive to chlorophyll content and photosynthetic efficiency. Association suggests metabolic changes track photosynthetic status along the drought axis.
713.6	dimethylarginine (SDMA + ADMA)	Amino Acid	-0.7049362701252238	4.04176597010869e-19	Drought-associated	Red-edge ~ chlorophyll/photosynthetic status	Red-edge region; sensitive to chlorophyll content and photosynthetic efficiency. Association suggests metabolic changes track photosynthetic status along the drought axis.
713.6	gamma-glutamylglutamine	Amino Acid	-0.67879584078712	2.1598284653225525e-17	Drought-associated	Red-edge ~ chlorophyll/photosynthetic status	Red-edge region; sensitive to chlorophyll content and photosynthetic efficiency. Association suggests metabolic changes track photosynthetic status along the drought axis.
713.6	N-delta-acetylornithine	Amino Acid	-0.6235688729874778	3.046960776044545e-14	Drought-associated	Red-edge ~ chlorophyll/photosynthetic status	Red-edge region; sensitive to chlorophyll content and photosynthetic efficiency. Association suggests metabolic changes track photosynthetic status along the drought axis.
713.6	S-(1,2-dicarboxyethyl)glutathione	Amino Acid	0.6016365066876476	3.8824212040264656e-13	Control-associated	Red-edge ~ chlorophyll/photosynthetic status	Red-edge region; sensitive to chlorophyll content and photosynthetic efficiency. Association suggests metabolic changes track photosynthetic status along the drought axis.
713.6	oxindolylalanine	Amino Acid	-0.592212656529517	1.0967988362461425e-12	Drought-associated	Red-edge ~ chlorophyll/photosynthetic status	Red-edge region; sensitive to chlorophyll content and photosynthetic efficiency. Association suggests metabolic changes track photosynthetic status along the drought axis.
713.6	N-carbamoylaspartate	Nucleotide	0.5899317978533096	1.3958654127620125e-12	Control-associated	Red-edge ~ chlorophyll/photosynthetic status	Red-edge region; sensitive to chlorophyll content and photosynthetic efficiency. Association suggests metabolic changes track photosynthetic status along the drought axis.
713.6	2-palmitoyl-galactosylglycerol (16:0)*	Lipids	-0.580442396313364	3.892162812804022e-12	Drought-associated	Red-edge ~ chlorophyll/photosynthetic status	Red-edge region; sensitive to chlorophyll content and photosynthetic efficiency. Association suggests metabolic changes track photosynthetic status along the drought axis.
713.6	O-sulfo-tyrosine	Amino Acid	-0.5505254919499106	8.20938282045222e-11	Drought-associated	Red-edge ~ chlorophyll/photosynthetic status	Red-edge region; sensitive to chlorophyll content and photosynthetic efficiency. Association suggests metabolic changes track photosynthetic status along the drought axis.
713.6	2-dimethylaminoethanol	Lipids	-0.5484682468694098	9.690874928977917e-11	Drought-associated	Red-edge ~ chlorophyll/photosynthetic status	Red-edge region; sensitive to chlorophyll content and photosynthetic efficiency. Association suggests metabolic changes track photosynthetic status along the drought axis.
713.6	coumaroylquinate (5)	Secondary metabolism	0.5237838786877522	9.151053775809952e-10	Control-associated	Red-edge ~ chlorophyll/photosynthetic status	Red-edge region; sensitive to chlorophyll content and photosynthetic efficiency. Association suggests metabolic changes track photosynthetic status along the drought axis.
713.6	N-palmitoyl-phytosphingosine (t18:0/16:0)	Lipids	0.5131317084078713	2.2863276527932297e-9	Control-associated	Red-edge ~ chlorophyll/photosynthetic status	Red-edge region; sensitive to chlorophyll content and photosynthetic efficiency. Association suggests metabolic changes track photosynthetic status along the drought axis.
713.6	N-palmitoyl-sphinganine (d18:0/16:0)	Lipids	0.502107558139535	5.871700549514844e-9	Control-associated	Red-edge ~ chlorophyll/photosynthetic status	Red-edge region; sensitive to chlorophyll content and photosynthetic efficiency. Association suggests metabolic changes track photosynthetic status along the drought axis.
713.6	arginine	Amino Acid	-0.4927940518783543	1.2833875803792087e-8	Drought-associated	Red-edge ~ chlorophyll/photosynthetic status	Red-edge region; sensitive to chlorophyll content and photosynthetic efficiency. Association suggests metabolic changes track photosynthetic status along the drought axis.
713.6	fructosyllysine	Amino Acid	-0.4869968694096602	2.069291001251681e-8	Drought-associated	Red-edge ~ chlorophyll/photosynthetic status	Red-edge region; sensitive to chlorophyll content and photosynthetic efficiency. Association suggests metabolic changes track photosynthetic status along the drought axis.
713.6	2-oleoyl-GPE (18:1)*	Lipids	0.47799946180755776	4.170529351982851e-8	Control-associated	Red-edge ~ chlorophyll/photosynthetic status	Red-edge region; sensitive to chlorophyll content and photosynthetic efficiency. Association suggests metabolic changes track photosynthetic status along the drought axis.
713.6	2-linolenoyl-GPE (18:3)*	Lipids	0.4736247763864044	5.800911087981679e-8	Control-associated	Red-edge ~ chlorophyll/photosynthetic status	Red-edge region; sensitive to chlorophyll content and photosynthetic efficiency. Association suggests metabolic changes track photosynthetic status along the drought axis.
713.6	4-imidazoleacetate	Amino Acid	-0.42962975963107863	1.2738991733053542e-6	Drought-associated	Red-edge ~ chlorophyll/photosynthetic status	Red-edge region; sensitive to chlorophyll content and photosynthetic efficiency. Association suggests metabolic changes track photosynthetic status along the drought axis.
713.6	N-monomethylarginine	Amino Acid	-0.4183419051878355	2.5504076518861782e-6	Drought-associated	Red-edge ~ chlorophyll/photosynthetic status	Red-edge region; sensitive to chlorophyll content and photosynthetic efficiency. Association suggests metabolic changes track photosynthetic status along the drought axis.
713.6	glycerophosphoglycerol	Lipids	0.4070885509838999	4.89073583180246e-6	Control-associated	Red-edge ~ chlorophyll/photosynthetic status	Red-edge region; sensitive to chlorophyll content and photosynthetic efficiency. Association suggests metabolic changes track photosynthetic status along the drought axis.
713.6	myo-inositol	Carbohydrate	-0.3981104651162791	8.24561295542007e-6	Drought-associated	Red-edge ~ chlorophyll/photosynthetic status	Red-edge region; sensitive to chlorophyll content and photosynthetic efficiency. Association suggests metabolic changes track photosynthetic status along the drought axis.
713.6	arabonate/xylonate	Carbohydrate	-0.3980322003577818	8.271656740803591e-6	Drought-associated	Red-edge ~ chlorophyll/photosynthetic status	Red-edge region; sensitive to chlorophyll content and photosynthetic efficiency. Association suggests metabolic changes track photosynthetic status along the drought axis.
713.6	histidine	Amino Acid	-0.3943090339892666	1.026849816670817e-5	Drought-associated	Red-edge ~ chlorophyll/photosynthetic status	Red-edge region; sensitive to chlorophyll content and photosynthetic efficiency. Association suggests metabolic changes track photosynthetic status along the drought axis.
713.6	2-linoleoyl-GPC (18:2)*	Lipids	0.3881876118067979	1.4534207320419157e-5	Control-associated	Red-edge ~ chlorophyll/photosynthetic status	Red-edge region; sensitive to chlorophyll content and photosynthetic efficiency. Association suggests metabolic changes track photosynthetic status along the drought axis.
713.6	alpha-ketoglutaramate*	Amino Acid	-0.3763025491949911	2.743177540630676e-5	Drought-associated	Red-edge ~ chlorophyll/photosynthetic status	Red-edge region; sensitive to chlorophyll content and photosynthetic efficiency. Association suggests metabolic changes track photosynthetic status along the drought axis.
713.6	4-hydroxycinnamate	Secondary metabolism	0.3622987477638641	5.720184850082469e-5	Control-associated	Red-edge ~ chlorophyll/photosynthetic status	Red-edge region; sensitive to chlorophyll content and photosynthetic efficiency. Association suggests metabolic changes track photosynthetic status along the drought axis.
713.6	feruloylquinate (2)	Secondary metabolism	0.35422629695885516	8.769202095321918e-5	Control-associated	Red-edge ~ chlorophyll/photosynthetic status	Red-edge region; sensitive to chlorophyll content and photosynthetic efficiency. Association suggests metabolic changes track photosynthetic status along the drought axis.
713.6	guanosine-2',3'-cyclic monophosphate	Nucleotide	0.3391971664698937	1.901614776453944e-4	Control-associated	Red-edge ~ chlorophyll/photosynthetic status	Red-edge region; sensitive to chlorophyll content and photosynthetic efficiency. Association suggests metabolic changes track photosynthetic status along the drought axis.
713.6	hexadecadienoate (16:2n6)	Lipids	0.33211624193226436	2.692066619500706e-4	Control-associated	Red-edge ~ chlorophyll/photosynthetic status	Red-edge region; sensitive to chlorophyll content and photosynthetic efficiency. Association suggests metabolic changes track photosynthetic status along the drought axis.
713.6	phosphoethanolamine	Lipids	-0.25915111807434843	0.0058462147613049294	Drought-associated	Red-edge ~ chlorophyll/photosynthetic status	Red-edge region; sensitive to chlorophyll content and photosynthetic efficiency. Association suggests metabolic changes track photosynthetic status along the drought axis.
713.6	2-oleoyl-GPG (18:1)*	Lipids	0.2576923978252718	0.006105788214304049	Control-associated	Red-edge ~ chlorophyll/photosynthetic status	Red-edge region; sensitive to chlorophyll content and photosynthetic efficiency. Association suggests metabolic changes track photosynthetic status along the drought axis.
713.6	tartarate	Carbohydrate	-0.24798747763864046	0.008375838690041673	Drought-associated	Red-edge ~ chlorophyll/photosynthetic status	Red-edge region; sensitive to chlorophyll content and photosynthetic efficiency. Association suggests metabolic changes track photosynthetic status along the drought axis.
717.1	thiamin (vitamin B1)	Cofactors, Prosthetic Groups, Electron Carriers	-0.7171173603299588	6.391747624577467e-20	Drought-associated	Red-edge ~ chlorophyll/photosynthetic status	Red-edge region; sensitive to chlorophyll content and photosynthetic efficiency. Association suggests metabolic changes track photosynthetic status along the drought axis.
717.1	dimethylarginine (SDMA + ADMA)	Amino Acid	-0.6866390876565296	6.1935689049070484e-18	Drought-associated	Red-edge ~ chlorophyll/photosynthetic status	Red-edge region; sensitive to chlorophyll content and photosynthetic efficiency. Association suggests metabolic changes track photosynthetic status along the drought axis.
717.1	gamma-glutamylglutamine	Amino Acid	-0.6595259391771021	3.758085093273531e-16	Drought-associated	Red-edge ~ chlorophyll/photosynthetic status	Red-edge region; sensitive to chlorophyll content and photosynthetic efficiency. Association suggests metabolic changes track photosynthetic status along the drought axis.
717.1	N-delta-acetylornithine	Amino Acid	-0.5814736135957067	3.509660301319063e-12	Drought-associated	Red-edge ~ chlorophyll/photosynthetic status	Red-edge region; sensitive to chlorophyll content and photosynthetic efficiency. Association suggests metabolic changes track photosynthetic status along the drought axis.
717.1	S-(1,2-dicarboxyethyl)glutathione	Amino Acid	0.5794681353265146	4.296977808306856e-12	Control-associated	Red-edge ~ chlorophyll/photosynthetic status	Red-edge region; sensitive to chlorophyll content and photosynthetic efficiency. Association suggests metabolic changes track photosynthetic status along the drought axis.
717.1	oxindolylalanine	Amino Acid	-0.5668325134168158	1.632171507406064e-11	Drought-associated	Red-edge ~ chlorophyll/photosynthetic status	Red-edge region; sensitive to chlorophyll content and photosynthetic efficiency. Association suggests metabolic changes track photosynthetic status along the drought axis.
717.1	N-carbamoylaspartate	Nucleotide	0.5552437388193203	5.2667779820409275e-11	Control-associated	Red-edge ~ chlorophyll/photosynthetic status	Red-edge region; sensitive to chlorophyll content and photosynthetic efficiency. Association suggests metabolic changes track photosynthetic status along the drought axis.
717.1	2-palmitoyl-galactosylglycerol (16:0)*	Lipids	-0.5479754224270352	1.0115357976241892e-10	Drought-associated	Red-edge ~ chlorophyll/photosynthetic status	Red-edge region; sensitive to chlorophyll content and photosynthetic efficiency. Association suggests metabolic changes track photosynthetic status along the drought axis.
717.1	coumaroylquinate (5)	Secondary metabolism	0.5314379614899505	4.665399231096558e-10	Control-associated	Red-edge ~ chlorophyll/photosynthetic status	Red-edge region; sensitive to chlorophyll content and photosynthetic efficiency. Association suggests metabolic changes track photosynthetic status along the drought axis.
717.1	O-sulfo-tyrosine	Amino Acid	-0.5185487477638642	1.430209636088261e-9	Drought-associated	Red-edge ~ chlorophyll/photosynthetic status	Red-edge region; sensitive to chlorophyll content and photosynthetic efficiency. Association suggests metabolic changes track photosynthetic status along the drought axis.
717.1	2-dimethylaminoethanol	Lipids	-0.50387969588551	5.056915812011318e-9	Drought-associated	Red-edge ~ chlorophyll/photosynthetic status	Red-edge region; sensitive to chlorophyll content and photosynthetic efficiency. Association suggests metabolic changes track photosynthetic status along the drought axis.
717.1	N-palmitoyl-phytosphingosine (t18:0/16:0)	Lipids	0.4820382379248659	3.0679431559268957e-8	Control-associated	Red-edge ~ chlorophyll/photosynthetic status	Red-edge region; sensitive to chlorophyll content and photosynthetic efficiency. Association suggests metabolic changes track photosynthetic status along the drought axis.
717.1	arginine	Amino Acid	-0.4676934257602863	9.028247980155864e-8	Drought-associated	Red-edge ~ chlorophyll/photosynthetic status	Red-edge region; sensitive to chlorophyll content and photosynthetic efficiency. Association suggests metabolic changes track photosynthetic status along the drought axis.
717.1	2-oleoyl-GPE (18:1)*	Lipids	0.46174605005189717	1.3970482768063465e-7	Control-associated	Red-edge ~ chlorophyll/photosynthetic status	Red-edge region; sensitive to chlorophyll content and photosynthetic efficiency. Association suggests metabolic changes track photosynthetic status along the drought axis.
717.1	N-palmitoyl-sphinganine (d18:0/16:0)	Lipids	0.4610409212880144	1.4726800645936747e-7	Control-associated	Red-edge ~ chlorophyll/photosynthetic status	Red-edge region; sensitive to chlorophyll content and photosynthetic efficiency. Association suggests metabolic changes track photosynthetic status along the drought axis.
717.1	2-linolenoyl-GPE (18:3)*	Lipids	0.4603421288014312	1.5496123984136084e-7	Control-associated	Red-edge ~ chlorophyll/photosynthetic status	Red-edge region; sensitive to chlorophyll content and photosynthetic efficiency. Association suggests metabolic changes track photosynthetic status along the drought axis.
717.1	fructosyllysine	Amino Acid	-0.4586929785330949	1.7502865783185899e-7	Drought-associated	Red-edge ~ chlorophyll/photosynthetic status	Red-edge region; sensitive to chlorophyll content and photosynthetic efficiency. Association suggests metabolic changes track photosynthetic status along the drought axis.
717.1	4-imidazoleacetate	Amino Acid	-0.4302264615367967	1.2328309640220738e-6	Drought-associated	Red-edge ~ chlorophyll/photosynthetic status	Red-edge region; sensitive to chlorophyll content and photosynthetic efficiency. Association suggests metabolic changes track photosynthetic status along the drought axis.
717.1	N-monomethylarginine	Amino Acid	-0.40268336314847947	6.328146481905762e-6	Drought-associated	Red-edge ~ chlorophyll/photosynthetic status	Red-edge region; sensitive to chlorophyll content and photosynthetic efficiency. Association suggests metabolic changes track photosynthetic status along the drought axis.
717.1	myo-inositol	Carbohydrate	-0.37939400715563515	2.3334849658074936e-5	Drought-associated	Red-edge ~ chlorophyll/photosynthetic status	Red-edge region; sensitive to chlorophyll content and photosynthetic efficiency. Association suggests metabolic changes track photosynthetic status along the drought axis.
717.1	2-linoleoyl-GPC (18:2)*	Lipids	0.37599508050089453	2.7793434723814197e-5	Control-associated	Red-edge ~ chlorophyll/photosynthetic status	Red-edge region; sensitive to chlorophyll content and photosynthetic efficiency. Association suggests metabolic changes track photosynthetic status along the drought axis.
717.1	arabonate/xylonate	Carbohydrate	-0.3740831842576029	3.066964961944628e-5	Drought-associated	Red-edge ~ chlorophyll/photosynthetic status	Red-edge region; sensitive to chlorophyll content and photosynthetic efficiency. Association suggests metabolic changes track photosynthetic status along the drought axis.
717.1	histidine	Amino Acid	-0.36716234347048304	4.42602148156779e-5	Drought-associated	Red-edge ~ chlorophyll/photosynthetic status	Red-edge region; sensitive to chlorophyll content and photosynthetic efficiency. Association suggests metabolic changes track photosynthetic status along the drought axis.
717.1	alpha-ketoglutaramate*	Amino Acid	-0.364322450805009	5.140946277017811e-5	Drought-associated	Red-edge ~ chlorophyll/photosynthetic status	Red-edge region; sensitive to chlorophyll content and photosynthetic efficiency. Association suggests metabolic changes track photosynthetic status along the drought axis.
717.1	feruloylquinate (2)	Secondary metabolism	0.36403734347048305	5.219572061426114e-5	Control-associated	Red-edge ~ chlorophyll/photosynthetic status	Red-edge region; sensitive to chlorophyll content and photosynthetic efficiency. Association suggests metabolic changes track photosynthetic status along the drought axis.
717.1	4-hydroxycinnamate	Secondary metabolism	0.358072450805009	7.161789810102328e-5	Control-associated	Red-edge ~ chlorophyll/photosynthetic status	Red-edge region; sensitive to chlorophyll content and photosynthetic efficiency. Association suggests metabolic changes track photosynthetic status along the drought axis.
717.1	glycerophosphoglycerol	Lipids	0.35671958855098396	7.693722391925178e-5	Control-associated	Red-edge ~ chlorophyll/photosynthetic status	Red-edge region; sensitive to chlorophyll content and photosynthetic efficiency. Association suggests metabolic changes track photosynthetic status along the drought axis.
717.1	hexadecadienoate (16:2n6)	Lipids	0.34957415663051444	1.1178473565757536e-4	Control-associated	Red-edge ~ chlorophyll/photosynthetic status	Red-edge region; sensitive to chlorophyll content and photosynthetic efficiency. Association suggests metabolic changes track photosynthetic status along the drought axis.
717.1	guanosine-2',3'-cyclic monophosphate	Nucleotide	0.304847558858254	9.412920243387404e-4	Control-associated	Red-edge ~ chlorophyll/photosynthetic status	Red-edge region; sensitive to chlorophyll content and photosynthetic efficiency. Association suggests metabolic changes track photosynthetic status along the drought axis.
717.1	tartarate	Carbohydrate	-0.2574127906976745	0.0061554745287667415	Drought-associated	Red-edge ~ chlorophyll/photosynthetic status	Red-edge region; sensitive to chlorophyll content and photosynthetic efficiency. Association suggests metabolic changes track photosynthetic status along the drought axis.
717.1	phosphoethanolamine	Lipids	-0.2571642216208518	0.006199518569974373	Drought-associated	Red-edge ~ chlorophyll/photosynthetic status	Red-edge region; sensitive to chlorophyll content and photosynthetic efficiency. Association suggests metabolic changes track photosynthetic status along the drought axis.
717.1	salidroside	Secondary metabolism	0.24613148479427555	0.008899507389134009	Control-associated	Red-edge ~ chlorophyll/photosynthetic status	Red-edge region; sensitive to chlorophyll content and photosynthetic efficiency. Association suggests metabolic changes track photosynthetic status along the drought axis.
720.6	thiamin (vitamin B1)	Cofactors, Prosthetic Groups, Electron Carriers	-0.6677555305586802	1.208462957218931e-16	Drought-associated	Red-edge ~ chlorophyll/photosynthetic status	Red-edge region; sensitive to chlorophyll content and photosynthetic efficiency. Association suggests metabolic changes track photosynthetic status along the drought axis.
720.6	dimethylarginine (SDMA + ADMA)	Amino Acid	-0.6608228980322005	3.2530510572457604e-16	Drought-associated	Red-edge ~ chlorophyll/photosynthetic status	Red-edge region; sensitive to chlorophyll content and photosynthetic efficiency. Association suggests metabolic changes track photosynthetic status along the drought axis.
720.6	gamma-glutamylglutamine	Amino Acid	-0.6254975402504473	2.48426070067974e-14	Drought-associated	Red-edge ~ chlorophyll/photosynthetic status	Red-edge region; sensitive to chlorophyll content and photosynthetic efficiency. Association suggests metabolic changes track photosynthetic status along the drought axis.
720.6	S-(1,2-dicarboxyethyl)glutathione	Amino Acid	0.5456428009441385	1.2342146765669277e-10	Control-associated	Red-edge ~ chlorophyll/photosynthetic status	Red-edge region; sensitive to chlorophyll content and photosynthetic efficiency. Association suggests metabolic changes track photosynthetic status along the drought axis.
720.6	coumaroylquinate (5)	Secondary metabolism	0.5353991466102634	3.272004058153811e-10	Control-associated	Red-edge ~ chlorophyll/photosynthetic status	Red-edge region; sensitive to chlorophyll content and photosynthetic efficiency. Association suggests metabolic changes track photosynthetic status along the drought axis.
720.6	oxindolylalanine	Amino Acid	-0.5245583631484795	8.534858147247238e-10	Drought-associated	Red-edge ~ chlorophyll/photosynthetic status	Red-edge region; sensitive to chlorophyll content and photosynthetic efficiency. Association suggests metabolic changes track photosynthetic status along the drought axis.
720.6	N-delta-acetylornithine	Amino Acid	-0.5200469588550984	1.2567644075914832e-9	Drought-associated	Red-edge ~ chlorophyll/photosynthetic status	Red-edge region; sensitive to chlorophyll content and photosynthetic efficiency. Association suggests metabolic changes track photosynthetic status along the drought axis.
720.6	N-carbamoylaspartate	Nucleotide	0.506635733452594	3.989421192548695e-9	Control-associated	Red-edge ~ chlorophyll/photosynthetic status	Red-edge region; sensitive to chlorophyll content and photosynthetic efficiency. Association suggests metabolic changes track photosynthetic status along the drought axis.
720.6	2-palmitoyl-galactosylglycerol (16:0)*	Lipids	-0.5022672811059907	5.798449900502752e-9	Drought-associated	Red-edge ~ chlorophyll/photosynthetic status	Red-edge region; sensitive to chlorophyll content and photosynthetic efficiency. Association suggests metabolic changes track photosynthetic status along the drought axis.
720.6	O-sulfo-tyrosine	Amino Acid	-0.47837097495527736	4.0525674653867054e-8	Drought-associated	Red-edge ~ chlorophyll/photosynthetic status	Red-edge region; sensitive to chlorophyll content and photosynthetic efficiency. Association suggests metabolic changes track photosynthetic status along the drought axis.
720.6	2-oleoyl-GPE (18:1)*	Lipids	0.45167416291854073	2.8832063754201597e-7	Control-associated	Red-edge ~ chlorophyll/photosynthetic status	Red-edge region; sensitive to chlorophyll content and photosynthetic efficiency. Association suggests metabolic changes track photosynthetic status along the drought axis.
720.6	2-dimethylaminoethanol	Lipids	-0.4450245974955278	4.5528499581452954e-7	Drought-associated	Red-edge ~ chlorophyll/photosynthetic status	Red-edge region; sensitive to chlorophyll content and photosynthetic efficiency. Association suggests metabolic changes track photosynthetic status along the drought axis.
720.6	2-linolenoyl-GPE (18:3)*	Lipids	0.44404628801431134	4.876304054901017e-7	Control-associated	Red-edge ~ chlorophyll/photosynthetic status	Red-edge region; sensitive to chlorophyll content and photosynthetic efficiency. Association suggests metabolic changes track photosynthetic status along the drought axis.
720.6	N-palmitoyl-phytosphingosine (t18:0/16:0)	Lipids	0.43915474060822907	6.85810647406615e-7	Control-associated	Red-edge ~ chlorophyll/photosynthetic status	Red-edge region; sensitive to chlorophyll content and photosynthetic efficiency. Association suggests metabolic changes track photosynthetic status along the drought axis.
720.6	4-imidazoleacetate	Amino Acid	-0.4337935104290677	9.849587375537239e-7	Drought-associated	Red-edge ~ chlorophyll/photosynthetic status	Red-edge region; sensitive to chlorophyll content and photosynthetic efficiency. Association suggests metabolic changes track photosynthetic status along the drought axis.
720.6	arginine	Amino Acid	-0.4334973166368516	1.0033888619257864e-6	Drought-associated	Red-edge ~ chlorophyll/photosynthetic status	Red-edge region; sensitive to chlorophyll content and photosynthetic efficiency. Association suggests metabolic changes track photosynthetic status along the drought axis.
720.6	fructosyllysine	Amino Acid	-0.4195997316636852	2.356655800911902e-6	Drought-associated	Red-edge ~ chlorophyll/photosynthetic status	Red-edge region; sensitive to chlorophyll content and photosynthetic efficiency. Association suggests metabolic changes track photosynthetic status along the drought axis.
720.6	N-palmitoyl-sphinganine (d18:0/16:0)	Lipids	0.4042374776386405	5.774522859764782e-6	Control-associated	Red-edge ~ chlorophyll/photosynthetic status	Red-edge region; sensitive to chlorophyll content and photosynthetic efficiency. Association suggests metabolic changes track photosynthetic status along the drought axis.
720.6	N-monomethylarginine	Amino Acid	-0.3836650268336316	1.8644013316859442e-5	Drought-associated	Red-edge ~ chlorophyll/photosynthetic status	Red-edge region; sensitive to chlorophyll content and photosynthetic efficiency. Association suggests metabolic changes track photosynthetic status along the drought axis.
720.6	feruloylquinate (2)	Secondary metabolism	0.37160107334525944	3.496950588087946e-5	Control-associated	Red-edge ~ chlorophyll/photosynthetic status	Red-edge region; sensitive to chlorophyll content and photosynthetic efficiency. Association suggests metabolic changes track photosynthetic status along the drought axis.
720.6	2-linoleoyl-GPC (18:2)*	Lipids	0.36466905187835424	5.046057857986206e-5	Control-associated	Red-edge ~ chlorophyll/photosynthetic status	Red-edge region; sensitive to chlorophyll content and photosynthetic efficiency. Association suggests metabolic changes track photosynthetic status along the drought axis.
720.6	hexadecadienoate (16:2n6)	Lipids	0.36281522390045917	5.574779581642837e-5	Control-associated	Red-edge ~ chlorophyll/photosynthetic status	Red-edge region; sensitive to chlorophyll content and photosynthetic efficiency. Association suggests metabolic changes track photosynthetic status along the drought axis.
720.6	myo-inositol	Carbohydrate	-0.35392441860465124	8.906808221831231e-5	Drought-associated	Red-edge ~ chlorophyll/photosynthetic status	Red-edge region; sensitive to chlorophyll content and photosynthetic efficiency. Association suggests metabolic changes track photosynthetic status along the drought axis.
720.6	4-hydroxycinnamate	Secondary metabolism	0.3496198568872988	1.1159319270861187e-4	Control-associated	Red-edge ~ chlorophyll/photosynthetic status	Red-edge region; sensitive to chlorophyll content and photosynthetic efficiency. Association suggests metabolic changes track photosynthetic status along the drought axis.
720.6	alpha-ketoglutaramate*	Amino Acid	-0.3398423524150269	1.8422249892443828e-4	Drought-associated	Red-edge ~ chlorophyll/photosynthetic status	Red-edge region; sensitive to chlorophyll content and photosynthetic efficiency. Association suggests metabolic changes track photosynthetic status along the drought axis.
720.6	arabonate/xylonate	Carbohydrate	-0.3350067084078713	2.3360533767118172e-4	Drought-associated	Red-edge ~ chlorophyll/photosynthetic status	Red-edge region; sensitive to chlorophyll content and photosynthetic efficiency. Association suggests metabolic changes track photosynthetic status along the drought axis.
720.6	histidine	Amino Acid	-0.32927661001788916	3.095370287599986e-4	Drought-associated	Red-edge ~ chlorophyll/photosynthetic status	Red-edge region; sensitive to chlorophyll content and photosynthetic efficiency. Association suggests metabolic changes track photosynthetic status along the drought axis.
720.6	glycerophosphoglycerol	Lipids	0.2899206171735242	0.0017814415850269172	Control-associated	Red-edge ~ chlorophyll/photosynthetic status	Red-edge region; sensitive to chlorophyll content and photosynthetic efficiency. Association suggests metabolic changes track photosynthetic status along the drought axis.
720.6	salidroside	Secondary metabolism	0.28285442754919504	0.0023769434106153827	Control-associated	Red-edge ~ chlorophyll/photosynthetic status	Red-edge region; sensitive to chlorophyll content and photosynthetic efficiency. Association suggests metabolic changes track photosynthetic status along the drought axis.
720.6	tartarate	Carbohydrate	-0.2749440966010734	0.003252294878686859	Drought-associated	Red-edge ~ chlorophyll/photosynthetic status	Red-edge region; sensitive to chlorophyll content and photosynthetic efficiency. Association suggests metabolic changes track photosynthetic status along the drought axis.
720.6	guanosine-2',3'-cyclic monophosphate	Nucleotide	0.26010139593027287	0.00565845790586305	Control-associated	Red-edge ~ chlorophyll/photosynthetic status	Red-edge region; sensitive to chlorophyll content and photosynthetic efficiency. Association suggests metabolic changes track photosynthetic status along the drought axis.
720.6	phosphoethanolamine	Lipids	-0.2542728955989176	0.006802512750295106	Drought-associated	Red-edge ~ chlorophyll/photosynthetic status	Red-edge region; sensitive to chlorophyll content and photosynthetic efficiency. Association suggests metabolic changes track photosynthetic status along the drought axis.
720.6	coumaroylquinate (4)	Secondary metabolism	0.24524821109123437	0.00916075209052687	Control-associated	Red-edge ~ chlorophyll/photosynthetic status	Red-edge region; sensitive to chlorophyll content and photosynthetic efficiency. Association suggests metabolic changes track photosynthetic status along the drought axis.
724.1	dimethylarginine (SDMA + ADMA)	Amino Acid	-0.622411672629696	3.4777810459717327e-14	Drought-associated	Red-edge ~ chlorophyll/photosynthetic status	Red-edge region; sensitive to chlorophyll content and photosynthetic efficiency. Association suggests metabolic changes track photosynthetic status along the drought axis.
724.1	thiamin (vitamin B1)	Cofactors, Prosthetic Groups, Electron Carriers	-0.6099287589051369	1.478851272037709e-13	Drought-associated	Red-edge ~ chlorophyll/photosynthetic status	Red-edge region; sensitive to chlorophyll content and photosynthetic efficiency. Association suggests metabolic changes track photosynthetic status along the drought axis.
724.1	gamma-glutamylglutamine	Amino Acid	-0.5820605992844365	3.3055786020623945e-12	Drought-associated	Red-edge ~ chlorophyll/photosynthetic status	Red-edge region; sensitive to chlorophyll content and photosynthetic efficiency. Association suggests metabolic changes track photosynthetic status along the drought axis.
724.1	coumaroylquinate (5)	Secondary metabolism	0.5432978444298515	1.5345350351935805e-10	Control-associated	Red-edge ~ chlorophyll/photosynthetic status	Red-edge region; sensitive to chlorophyll content and photosynthetic efficiency. Association suggests metabolic changes track photosynthetic status along the drought axis.
724.1	S-(1,2-dicarboxyethyl)glutathione	Amino Acid	0.5008088119590874	6.5468958213235066e-9	Control-associated	Red-edge ~ chlorophyll/photosynthetic status	Red-edge region; sensitive to chlorophyll content and photosynthetic efficiency. Association suggests metabolic changes track photosynthetic status along the drought axis.
724.1	oxindolylalanine	Amino Acid	-0.4750111806797854	5.2203795897692015e-8	Drought-associated	Red-edge ~ chlorophyll/photosynthetic status	Red-edge region; sensitive to chlorophyll content and photosynthetic efficiency. Association suggests metabolic changes track photosynthetic status along the drought axis.
724.1	N-delta-acetylornithine	Amino Acid	-0.45472942754919504	2.3425599887000008e-7	Drought-associated	Red-edge ~ chlorophyll/photosynthetic status	Red-edge region; sensitive to chlorophyll content and photosynthetic efficiency. Association suggests metabolic changes track photosynthetic status along the drought axis.
724.1	2-palmitoyl-galactosylglycerol (16:0)*	Lipids	-0.45238095238095233	2.7486374988476674e-7	Drought-associated	Red-edge ~ chlorophyll/photosynthetic status	Red-edge region; sensitive to chlorophyll content and photosynthetic efficiency. Association suggests metabolic changes track photosynthetic status along the drought axis.
724.1	N-carbamoylaspartate	Nucleotide	0.44671847048300545	4.038529430402677e-7	Control-associated	Red-edge ~ chlorophyll/photosynthetic status	Red-edge region; sensitive to chlorophyll content and photosynthetic efficiency. Association suggests metabolic changes track photosynthetic status along the drought axis.
724.1	2-oleoyl-GPE (18:1)*	Lipids	0.4246261484642294	1.7360206945185138e-6	Control-associated	Red-edge ~ chlorophyll/photosynthetic status	Red-edge region; sensitive to chlorophyll content and photosynthetic efficiency. Association suggests metabolic changes track photosynthetic status along the drought axis.
724.1	O-sulfo-tyrosine	Amino Acid	-0.42357446332737037	1.8549331452220307e-6	Drought-associated	Red-edge ~ chlorophyll/photosynthetic status	Red-edge region; sensitive to chlorophyll content and photosynthetic efficiency. Association suggests metabolic changes track photosynthetic status along the drought axis.
724.1	4-imidazoleacetate	Amino Acid	-0.423281026854798	1.8863873569187857e-6	Drought-associated	Red-edge ~ chlorophyll/photosynthetic status	Red-edge region; sensitive to chlorophyll content and photosynthetic efficiency. Association suggests metabolic changes track photosynthetic status along the drought axis.
724.1	2-linolenoyl-GPE (18:3)*	Lipids	0.4061940966010734	5.156164622036715e-6	Control-associated	Red-edge ~ chlorophyll/photosynthetic status	Red-edge region; sensitive to chlorophyll content and photosynthetic efficiency. Association suggests metabolic changes track photosynthetic status along the drought axis.
724.1	feruloylquinate (2)	Secondary metabolism	0.3850961538461539	1.7272472494575166e-5	Control-associated	Red-edge ~ chlorophyll/photosynthetic status	Red-edge region; sensitive to chlorophyll content and photosynthetic efficiency. Association suggests metabolic changes track photosynthetic status along the drought axis.
724.1	arginine	Amino Acid	-0.3843358676207514	1.8001132648653864e-5	Drought-associated	Red-edge ~ chlorophyll/photosynthetic status	Red-edge region; sensitive to chlorophyll content and photosynthetic efficiency. Association suggests metabolic changes track photosynthetic status along the drought axis.
724.1	N-palmitoyl-phytosphingosine (t18:0/16:0)	Lipids	0.3802996422182469	2.2372296856479626e-5	Control-associated	Red-edge ~ chlorophyll/photosynthetic status	Red-edge region; sensitive to chlorophyll content and photosynthetic efficiency. Association suggests metabolic changes track photosynthetic status along the drought axis.
724.1	hexadecadienoate (16:2n6)	Lipids	0.3791170403885821	2.360535979227432e-5	Control-associated	Red-edge ~ chlorophyll/photosynthetic status	Red-edge region; sensitive to chlorophyll content and photosynthetic efficiency. Association suggests metabolic changes track photosynthetic status along the drought axis.
724.1	fructosyllysine	Amino Acid	-0.36997987477638644	3.821397796309451e-5	Drought-associated	Red-edge ~ chlorophyll/photosynthetic status	Red-edge region; sensitive to chlorophyll content and photosynthetic efficiency. Association suggests metabolic changes track photosynthetic status along the drought axis.
724.1	2-dimethylaminoethanol	Lipids	-0.36484794275491955	5.003176838641202e-5	Drought-associated	Red-edge ~ chlorophyll/photosynthetic status	Red-edge region; sensitive to chlorophyll content and photosynthetic efficiency. Association suggests metabolic changes track photosynthetic status along the drought axis.
724.1	N-monomethylarginine	Amino Acid	-0.35078264758497324	1.0511723760937468e-4	Drought-associated	Red-edge ~ chlorophyll/photosynthetic status	Red-edge region; sensitive to chlorophyll content and photosynthetic efficiency. Association suggests metabolic changes track photosynthetic status along the drought axis.
724.1	4-hydroxycinnamate	Secondary metabolism	0.3454606440071557	1.3859365790164503e-4	Control-associated	Red-edge ~ chlorophyll/photosynthetic status	Red-edge region; sensitive to chlorophyll content and photosynthetic efficiency. Association suggests metabolic changes track photosynthetic status along the drought axis.
724.1	N-palmitoyl-sphinganine (d18:0/16:0)	Lipids	0.33298859570661904	2.58079747988236e-4	Control-associated	Red-edge ~ chlorophyll/photosynthetic status	Red-edge region; sensitive to chlorophyll content and photosynthetic efficiency. Association suggests metabolic changes track photosynthetic status along the drought axis.
724.1	2-linoleoyl-GPC (18:2)*	Lipids	0.3326364042933811	2.625002748344935e-4	Control-associated	Red-edge ~ chlorophyll/photosynthetic status	Red-edge region; sensitive to chlorophyll content and photosynthetic efficiency. Association suggests metabolic changes track photosynthetic status along the drought axis.
724.1	salidroside	Secondary metabolism	0.3202370304114491	4.72758561742447e-4	Control-associated	Red-edge ~ chlorophyll/photosynthetic status	Red-edge region; sensitive to chlorophyll content and photosynthetic efficiency. Association suggests metabolic changes track photosynthetic status along the drought axis.
724.1	myo-inositol	Carbohydrate	-0.31789467799642224	5.274248047721382e-4	Drought-associated	Red-edge ~ chlorophyll/photosynthetic status	Red-edge region; sensitive to chlorophyll content and photosynthetic efficiency. Association suggests metabolic changes track photosynthetic status along the drought axis.
724.1	alpha-ketoglutaramate*	Amino Acid	-0.30602079606440075	8.951765906767692e-4	Drought-associated	Red-edge ~ chlorophyll/photosynthetic status	Red-edge region; sensitive to chlorophyll content and photosynthetic efficiency. Association suggests metabolic changes track photosynthetic status along the drought axis.
724.1	arabonate/xylonate	Carbohydrate	-0.28771243291592136	0.0019526082277351994	Drought-associated	Red-edge ~ chlorophyll/photosynthetic status	Red-edge region; sensitive to chlorophyll content and photosynthetic efficiency. Association suggests metabolic changes track photosynthetic status along the drought axis.
724.1	histidine	Amino Acid	-0.28613595706618966	0.002077901382255368	Drought-associated	Red-edge ~ chlorophyll/photosynthetic status	Red-edge region; sensitive to chlorophyll content and photosynthetic efficiency. Association suggests metabolic changes track photosynthetic status along the drought axis.
724.1	coumaroylquinate (4)	Secondary metabolism	0.27103644901610024	0.0037921317178805174	Control-associated	Red-edge ~ chlorophyll/photosynthetic status	Red-edge region; sensitive to chlorophyll content and photosynthetic efficiency. Association suggests metabolic changes track photosynthetic status along the drought axis.
724.1	tartarate	Carbohydrate	-0.27057804114490164	0.0038506978266716107	Drought-associated	Red-edge ~ chlorophyll/photosynthetic status	Red-edge region; sensitive to chlorophyll content and photosynthetic efficiency. Association suggests metabolic changes track photosynthetic status along the drought axis.
727.6	dimethylarginine (SDMA + ADMA)	Amino Acid	-0.5788964669051879	4.552675267872879e-12	Drought-associated	Red-edge ~ chlorophyll/photosynthetic status	Red-edge region; sensitive to chlorophyll content and photosynthetic efficiency. Association suggests metabolic changes track photosynthetic status along the drought axis.
727.6	thiamin (vitamin B1)	Cofactors, Prosthetic Groups, Electron Carriers	-0.5457007874015748	1.2291278218028684e-10	Drought-associated	Red-edge ~ chlorophyll/photosynthetic status	Red-edge region; sensitive to chlorophyll content and photosynthetic efficiency. Association suggests metabolic changes track photosynthetic status along the drought axis.
727.6	gamma-glutamylglutamine	Amino Acid	-0.5375167710196781	2.6838925698842916e-10	Drought-associated	Red-edge ~ chlorophyll/photosynthetic status	Red-edge region; sensitive to chlorophyll content and photosynthetic efficiency. Association suggests metabolic changes track photosynthetic status along the drought axis.
727.6	coumaroylquinate (5)	Secondary metabolism	0.5371430149600426	2.779149158506261e-10	Control-associated	Red-edge ~ chlorophyll/photosynthetic status	Red-edge region; sensitive to chlorophyll content and photosynthetic efficiency. Association suggests metabolic changes track photosynthetic status along the drought axis.
727.6	S-(1,2-dicarboxyethyl)glutathione	Amino Acid	0.44940361919748234	3.3705053054566723e-7	Control-associated	Red-edge ~ chlorophyll/photosynthetic status	Red-edge region; sensitive to chlorophyll content and photosynthetic efficiency. Association suggests metabolic changes track photosynthetic status along the drought axis.
727.6	oxindolylalanine	Amino Acid	-0.42275268336314853	1.947084568227223e-6	Drought-associated	Red-edge ~ chlorophyll/photosynthetic status	Red-edge region; sensitive to chlorophyll content and photosynthetic efficiency. Association suggests metabolic changes track photosynthetic status along the drought axis.
727.6	2-oleoyl-GPE (18:1)*	Lipids	0.39960019990004997	7.574954889519498e-6	Control-associated	Red-edge ~ chlorophyll/photosynthetic status	Red-edge region; sensitive to chlorophyll content and photosynthetic efficiency. Association suggests metabolic changes track photosynthetic status along the drought axis.
727.6	4-imidazoleacetate	Amino Acid	-0.3980747588522189	8.256857924843814e-6	Drought-associated	Red-edge ~ chlorophyll/photosynthetic status	Red-edge region; sensitive to chlorophyll content and photosynthetic efficiency. Association suggests metabolic changes track photosynthetic status along the drought axis.
727.6	2-palmitoyl-galactosylglycerol (16:0)*	Lipids	-0.3930752688172042	1.1049703057314462e-5	Drought-associated	Red-edge ~ chlorophyll/photosynthetic status	Red-edge region; sensitive to chlorophyll content and photosynthetic efficiency. Association suggests metabolic changes track photosynthetic status along the drought axis.
727.6	N-delta-acetylornithine	Amino Acid	-0.39101632379248663	1.2448203938578204e-5	Drought-associated	Red-edge ~ chlorophyll/photosynthetic status	Red-edge region; sensitive to chlorophyll content and photosynthetic efficiency. Association suggests metabolic changes track photosynthetic status along the drought axis.
727.6	feruloylquinate (2)	Secondary metabolism	0.39072562611806805	1.2649335597358716e-5	Control-associated	Red-edge ~ chlorophyll/photosynthetic status	Red-edge region; sensitive to chlorophyll content and photosynthetic efficiency. Association suggests metabolic changes track photosynthetic status along the drought axis.
727.6	hexadecadienoate (16:2n6)	Lipids	0.38814957748353196	1.4555564402002834e-5	Control-associated	Red-edge ~ chlorophyll/photosynthetic status	Red-edge region; sensitive to chlorophyll content and photosynthetic efficiency. Association suggests metabolic changes track photosynthetic status along the drought axis.
727.6	N-carbamoylaspartate	Nucleotide	0.38656641323792496	1.591970559228885e-5	Control-associated	Red-edge ~ chlorophyll/photosynthetic status	Red-edge region; sensitive to chlorophyll content and photosynthetic efficiency. Association suggests metabolic changes track photosynthetic status along the drought axis.
727.6	O-sulfo-tyrosine	Amino Acid	-0.37295393559928447	3.255597331109885e-5	Drought-associated	Red-edge ~ chlorophyll/photosynthetic status	Red-edge region; sensitive to chlorophyll content and photosynthetic efficiency. Association suggests metabolic changes track photosynthetic status along the drought axis.
727.6	2-linolenoyl-GPE (18:3)*	Lipids	0.36758720930232563	4.343725413297126e-5	Control-associated	Red-edge ~ chlorophyll/photosynthetic status	Red-edge region; sensitive to chlorophyll content and photosynthetic efficiency. Association suggests metabolic changes track photosynthetic status along the drought axis.
727.6	salidroside	Secondary metabolism	0.35181686046511634	9.953481486769315e-5	Control-associated	Red-edge ~ chlorophyll/photosynthetic status	Red-edge region; sensitive to chlorophyll content and photosynthetic efficiency. Association suggests metabolic changes track photosynthetic status along the drought axis.
727.6	4-hydroxycinnamate	Secondary metabolism	0.3407144454382827	1.762559586284813e-4	Control-associated	Red-edge ~ chlorophyll/photosynthetic status	Red-edge region; sensitive to chlorophyll content and photosynthetic efficiency. Association suggests metabolic changes track photosynthetic status along the drought axis.
727.6	arginine	Amino Acid	-0.33673971377459755	2.1469504060952588e-4	Drought-associated	Red-edge ~ chlorophyll/photosynthetic status	Red-edge region; sensitive to chlorophyll content and photosynthetic efficiency. Association suggests metabolic changes track photosynthetic status along the drought axis.
727.6	N-palmitoyl-phytosphingosine (t18:0/16:0)	Lipids	0.32217128801431133	4.321216984482688e-4	Control-associated	Red-edge ~ chlorophyll/photosynthetic status	Red-edge region; sensitive to chlorophyll content and photosynthetic efficiency. Association suggests metabolic changes track photosynthetic status along the drought axis.
727.6	fructosyllysine	Amino Acid	-0.3181909660107335	5.203766250035877e-4	Drought-associated	Red-edge ~ chlorophyll/photosynthetic status	Red-edge region; sensitive to chlorophyll content and photosynthetic efficiency. Association suggests metabolic changes track photosynthetic status along the drought axis.
727.6	N-monomethylarginine	Amino Acid	-0.31414915026833634	6.238722996496146e-4	Drought-associated	Red-edge ~ chlorophyll/photosynthetic status	Red-edge region; sensitive to chlorophyll content and photosynthetic efficiency. Association suggests metabolic changes track photosynthetic status along the drought axis.
727.6	2-linoleoyl-GPC (18:2)*	Lipids	0.2990328711985689	0.0012066157993088978	Control-associated	Red-edge ~ chlorophyll/photosynthetic status	Red-edge region; sensitive to chlorophyll content and photosynthetic efficiency. Association suggests metabolic changes track photosynthetic status along the drought axis.
727.6	2-dimethylaminoethanol	Lipids	-0.2951028622540251	0.0014323760584759309	Drought-associated	Red-edge ~ chlorophyll/photosynthetic status	Red-edge region; sensitive to chlorophyll content and photosynthetic efficiency. Association suggests metabolic changes track photosynthetic status along the drought axis.
727.6	coumaroylquinate (4)	Secondary metabolism	0.2867005813953489	0.0020323886539352605	Control-associated	Red-edge ~ chlorophyll/photosynthetic status	Red-edge region; sensitive to chlorophyll content and photosynthetic efficiency. Association suggests metabolic changes track photosynthetic status along the drought axis.
727.6	myo-inositol	Carbohydrate	-0.2777280858676208	0.0029172674234774084	Drought-associated	Red-edge ~ chlorophyll/photosynthetic status	Red-edge region; sensitive to chlorophyll content and photosynthetic efficiency. Association suggests metabolic changes track photosynthetic status along the drought axis.
727.6	alpha-ketoglutaramate*	Amino Acid	-0.2708128354203936	0.003819258427968995	Drought-associated	Red-edge ~ chlorophyll/photosynthetic status	Red-edge region; sensitive to chlorophyll content and photosynthetic efficiency. Association suggests metabolic changes track photosynthetic status along the drought axis.
727.6	N-palmitoyl-sphinganine (d18:0/16:0)	Lipids	0.26384727191413243	0.004941400982984135	Control-associated	Red-edge ~ chlorophyll/photosynthetic status	Red-edge region; sensitive to chlorophyll content and photosynthetic efficiency. Association suggests metabolic changes track photosynthetic status along the drought axis.
727.6	tartarate	Carbohydrate	-0.2605098389982111	0.005576495582349675	Drought-associated	Red-edge ~ chlorophyll/photosynthetic status	Red-edge region; sensitive to chlorophyll content and photosynthetic efficiency. Association suggests metabolic changes track photosynthetic status along the drought axis.
731.1	coumaroylquinate (5)	Secondary metabolism	0.5301083605083315	5.231576447625145e-10	Control-associated	Red-edge ~ chlorophyll/photosynthetic status	Red-edge region; sensitive to chlorophyll content and photosynthetic efficiency. Association suggests metabolic changes track photosynthetic status along the drought axis.
731.1	dimethylarginine (SDMA + ADMA)	Amino Acid	-0.5299027280858677	5.301974150941093e-10	Drought-associated	Red-edge ~ chlorophyll/photosynthetic status	Red-edge region; sensitive to chlorophyll content and photosynthetic efficiency. Association suggests metabolic changes track photosynthetic status along the drought axis.
731.1	gamma-glutamylglutamine	Amino Acid	-0.49136292486583194	1.4442242061645857e-8	Drought-associated	Red-edge ~ chlorophyll/photosynthetic status	Red-edge region; sensitive to chlorophyll content and photosynthetic efficiency. Association suggests metabolic changes track photosynthetic status along the drought axis.
731.1	thiamin (vitamin B1)	Cofactors, Prosthetic Groups, Electron Carriers	-0.4867101612298463	2.1162855641463407e-8	Drought-associated	Red-edge ~ chlorophyll/photosynthetic status	Red-edge region; sensitive to chlorophyll content and photosynthetic efficiency. Association suggests metabolic changes track photosynthetic status along the drought axis.
731.1	S-(1,2-dicarboxyethyl)glutathione	Amino Acid	0.40231628638867034	6.465425867864678e-6	Control-associated	Red-edge ~ chlorophyll/photosynthetic status	Red-edge region; sensitive to chlorophyll content and photosynthetic efficiency. Association suggests metabolic changes track photosynthetic status along the drought axis.
731.1	feruloylquinate (2)	Secondary metabolism	0.40012857781753136	7.343363992727446e-6	Control-associated	Red-edge ~ chlorophyll/photosynthetic status	Red-edge region; sensitive to chlorophyll content and photosynthetic efficiency. Association suggests metabolic changes track photosynthetic status along the drought axis.
731.1	hexadecadienoate (16:2n6)	Lipids	0.3944041519728526	1.0217174418483434e-5	Control-associated	Red-edge ~ chlorophyll/photosynthetic status	Red-edge region; sensitive to chlorophyll content and photosynthetic efficiency. Association suggests metabolic changes track photosynthetic status along the drought axis.
731.1	salidroside	Secondary metabolism	0.3850234794275493	1.7333499645672944e-5	Control-associated	Red-edge ~ chlorophyll/photosynthetic status	Red-edge region; sensitive to chlorophyll content and photosynthetic efficiency. Association suggests metabolic changes track photosynthetic status along the drought axis.
731.1	2-oleoyl-GPE (18:1)*	Lipids	0.3756737016107331	2.823281145520252e-5	Control-associated	Red-edge ~ chlorophyll/photosynthetic status	Red-edge region; sensitive to chlorophyll content and photosynthetic efficiency. Association suggests metabolic changes track photosynthetic status along the drought axis.
731.1	oxindolylalanine	Amino Acid	-0.36724060822898036	4.4098018717771626e-5	Drought-associated	Red-edge ~ chlorophyll/photosynthetic status	Red-edge region; sensitive to chlorophyll content and photosynthetic efficiency. Association suggests metabolic changes track photosynthetic status along the drought axis.
731.1	4-imidazoleacetate	Amino Acid	-0.35777105513216817	7.275481977510606e-5	Drought-associated	Red-edge ~ chlorophyll/photosynthetic status	Red-edge region; sensitive to chlorophyll content and photosynthetic efficiency. Association suggests metabolic changes track photosynthetic status along the drought axis.
731.1	4-hydroxycinnamate	Secondary metabolism	0.3438897584973167	1.5013431466019933e-4	Control-associated	Red-edge ~ chlorophyll/photosynthetic status	Red-edge region; sensitive to chlorophyll content and photosynthetic efficiency. Association suggests metabolic changes track photosynthetic status along the drought axis.
731.1	2-palmitoyl-galactosylglycerol (16:0)*	Lipids	-0.3395207373271889	1.8716068594059457e-4	Drought-associated	Red-edge ~ chlorophyll/photosynthetic status	Red-edge region; sensitive to chlorophyll content and photosynthetic efficiency. Association suggests metabolic changes track photosynthetic status along the drought axis.
731.1	N-carbamoylaspartate	Nucleotide	0.33329047406082296	2.543712304882744e-4	Control-associated	Red-edge ~ chlorophyll/photosynthetic status	Red-edge region; sensitive to chlorophyll content and photosynthetic efficiency. Association suggests metabolic changes track photosynthetic status along the drought axis.
731.1	N-delta-acetylornithine	Amino Acid	-0.3289859123434705	3.138116805217756e-4	Drought-associated	Red-edge ~ chlorophyll/photosynthetic status	Red-edge region; sensitive to chlorophyll content and photosynthetic efficiency. Association suggests metabolic changes track photosynthetic status along the drought axis.
731.1	2-linolenoyl-GPE (18:3)*	Lipids	0.3271634615384616	3.4218155118377304e-4	Control-associated	Red-edge ~ chlorophyll/photosynthetic status	Red-edge region; sensitive to chlorophyll content and photosynthetic efficiency. Association suggests metabolic changes track photosynthetic status along the drought axis.
731.1	O-sulfo-tyrosine	Amino Acid	-0.3155299642218247	5.873033747990217e-4	Drought-associated	Red-edge ~ chlorophyll/photosynthetic status	Red-edge region; sensitive to chlorophyll content and photosynthetic efficiency. Association suggests metabolic changes track photosynthetic status along the drought axis.
731.1	coumaroylquinate (4)	Secondary metabolism	0.308038908765653	8.170601199977563e-4	Control-associated	Red-edge ~ chlorophyll/photosynthetic status	Red-edge region; sensitive to chlorophyll content and photosynthetic efficiency. Association suggests metabolic changes track photosynthetic status along the drought axis.
731.1	arginine	Amino Acid	-0.28309481216457966	0.0023545109961812865	Drought-associated	Red-edge ~ chlorophyll/photosynthetic status	Red-edge region; sensitive to chlorophyll content and photosynthetic efficiency. Association suggests metabolic changes track photosynthetic status along the drought axis.
731.1	fructosyllysine	Amino Acid	-0.2710084973166369	0.003794027409743563	Drought-associated	Red-edge ~ chlorophyll/photosynthetic status	Red-edge region; sensitive to chlorophyll content and photosynthetic efficiency. Association suggests metabolic changes track photosynthetic status along the drought axis.
731.1	N-monomethylarginine	Amino Acid	-0.2703935599284437	0.0038745272747694767	Drought-associated	Red-edge ~ chlorophyll/photosynthetic status	Red-edge region; sensitive to chlorophyll content and photosynthetic efficiency. Association suggests metabolic changes track photosynthetic status along the drought axis.
731.1	N-palmitoyl-phytosphingosine (t18:0/16:0)	Lipids	0.267447450805009	0.004329074007269476	Control-associated	Red-edge ~ chlorophyll/photosynthetic status	Red-edge region; sensitive to chlorophyll content and photosynthetic efficiency. Association suggests metabolic changes track photosynthetic status along the drought axis.
731.1	2-linoleoyl-GPC (18:2)*	Lipids	0.2637578264758498	0.004955722822928819	Control-associated	Red-edge ~ chlorophyll/photosynthetic status	Red-edge region; sensitive to chlorophyll content and photosynthetic efficiency. Association suggests metabolic changes track photosynthetic status along the drought axis.
731.1	pipecolate	Amino Acid	0.26169499105545624	0.005335508160780158	Control-associated	Red-edge ~ chlorophyll/photosynthetic status	Red-edge region; sensitive to chlorophyll content and photosynthetic efficiency. Association suggests metabolic changes track photosynthetic status along the drought axis.
731.1	feruloylquinate (5)	Secondary metabolism	0.2524988819320215	0.007214217258307186	Control-associated	Red-edge ~ chlorophyll/photosynthetic status	Red-edge region; sensitive to chlorophyll content and photosynthetic efficiency. Association suggests metabolic changes track photosynthetic status along the drought axis.
734.6	coumaroylquinate (5)	Secondary metabolism	0.5125355332913257	2.4058498358360287e-9	Control-associated	Red-edge ~ chlorophyll/photosynthetic status	Red-edge region; sensitive to chlorophyll content and photosynthetic efficiency. Association suggests metabolic changes track photosynthetic status along the drought axis.
734.6	dimethylarginine (SDMA + ADMA)	Amino Acid	-0.48648255813953495	2.1537294813276763e-8	Drought-associated	Red-edge ~ chlorophyll/photosynthetic status	Red-edge region; sensitive to chlorophyll content and photosynthetic efficiency. Association suggests metabolic changes track photosynthetic status along the drought axis.
734.6	gamma-glutamylglutamine	Amino Acid	-0.44946891771019687	3.3582008252127893e-7	Drought-associated	Red-edge ~ chlorophyll/photosynthetic status	Red-edge region; sensitive to chlorophyll content and photosynthetic efficiency. Association suggests metabolic changes track photosynthetic status along the drought axis.
734.6	thiamin (vitamin B1)	Cofactors, Prosthetic Groups, Electron Carriers	-0.43006524184476935	1.2413849611887074e-6	Drought-associated	Red-edge ~ chlorophyll/photosynthetic status	Red-edge region; sensitive to chlorophyll content and photosynthetic efficiency. Association suggests metabolic changes track photosynthetic status along the drought axis.
734.6	salidroside	Secondary metabolism	0.40474619856887306	5.610415982814869e-6	Control-associated	Red-edge ~ chlorophyll/photosynthetic status	Red-edge region; sensitive to chlorophyll content and photosynthetic efficiency. Association suggests metabolic changes track photosynthetic status along the drought axis.
734.6	feruloylquinate (2)	Secondary metabolism	0.40335420393559934	6.0916402784839235e-6	Control-associated	Red-edge ~ chlorophyll/photosynthetic status	Red-edge region; sensitive to chlorophyll content and photosynthetic efficiency. Association suggests metabolic changes track photosynthetic status along the drought axis.
734.6	hexadecadienoate (16:2n6)	Lipids	0.3884656331093221	1.4315804152545267e-5	Control-associated	Red-edge ~ chlorophyll/photosynthetic status	Red-edge region; sensitive to chlorophyll content and photosynthetic efficiency. Association suggests metabolic changes track photosynthetic status along the drought axis.
734.6	S-(1,2-dicarboxyethyl)glutathione	Amino Acid	0.35858379228953585	6.974226913901737e-5	Control-associated	Red-edge ~ chlorophyll/photosynthetic status	Red-edge region; sensitive to chlorophyll content and photosynthetic efficiency. Association suggests metabolic changes track photosynthetic status along the drought axis.
734.6	2-oleoyl-GPE (18:1)*	Lipids	0.35683696613231847	7.650229345162855e-5	Control-associated	Red-edge ~ chlorophyll/photosynthetic status	Red-edge region; sensitive to chlorophyll content and photosynthetic efficiency. Association suggests metabolic changes track photosynthetic status along the drought axis.
734.6	4-hydroxycinnamate	Secondary metabolism	0.34448233452593924	1.45665875920224e-4	Control-associated	Red-edge ~ chlorophyll/photosynthetic status	Red-edge region; sensitive to chlorophyll content and photosynthetic efficiency. Association suggests metabolic changes track photosynthetic status along the drought axis.
734.6	4-imidazoleacetate	Amino Acid	-0.3347409940798553	2.365992376439427e-4	Drought-associated	Red-edge ~ chlorophyll/photosynthetic status	Red-edge region; sensitive to chlorophyll content and photosynthetic efficiency. Association suggests metabolic changes track photosynthetic status along the drought axis.
734.6	coumaroylquinate (4)	Secondary metabolism	0.3289132379248659	3.1472450399283277e-4	Control-associated	Red-edge ~ chlorophyll/photosynthetic status	Red-edge region; sensitive to chlorophyll content and photosynthetic efficiency. Association suggests metabolic changes track photosynthetic status along the drought axis.
734.6	oxindolylalanine	Amino Acid	-0.32124329159212883	4.513205723991415e-4	Drought-associated	Red-edge ~ chlorophyll/photosynthetic status	Red-edge region; sensitive to chlorophyll content and photosynthetic efficiency. Association suggests metabolic changes track photosynthetic status along the drought axis.
734.6	2-palmitoyl-galactosylglycerol (16:0)*	Lipids	-0.2894930875576036	0.0018122635810827207	Drought-associated	Red-edge ~ chlorophyll/photosynthetic status	Red-edge region; sensitive to chlorophyll content and photosynthetic efficiency. Association suggests metabolic changes track photosynthetic status along the drought axis.
734.6	2-linolenoyl-GPE (18:3)*	Lipids	0.28826028622540256	0.001909735622805419	Control-associated	Red-edge ~ chlorophyll/photosynthetic status	Red-edge region; sensitive to chlorophyll content and photosynthetic efficiency. Association suggests metabolic changes track photosynthetic status along the drought axis.
734.6	pipecolate	Amino Acid	0.28341905187835426	0.002324038262542248	Control-associated	Red-edge ~ chlorophyll/photosynthetic status	Red-edge region; sensitive to chlorophyll content and photosynthetic efficiency. Association suggests metabolic changes track photosynthetic status along the drought axis.
734.6	N-carbamoylaspartate	Nucleotide	0.28235129695885514	0.002426214870383841	Control-associated	Red-edge ~ chlorophyll/photosynthetic status	Red-edge region; sensitive to chlorophyll content and photosynthetic efficiency. Association suggests metabolic changes track photosynthetic status along the drought axis.
734.6	feruloylquinate (5)	Secondary metabolism	0.2795393559928444	0.00271663630147818	Control-associated	Red-edge ~ chlorophyll/photosynthetic status	Red-edge region; sensitive to chlorophyll content and photosynthetic efficiency. Association suggests metabolic changes track photosynthetic status along the drought axis.
734.6	N-delta-acetylornithine	Amino Acid	-0.27849396243291596	0.002829889004626869	Drought-associated	Red-edge ~ chlorophyll/photosynthetic status	Red-edge region; sensitive to chlorophyll content and photosynthetic efficiency. Association suggests metabolic changes track photosynthetic status along the drought axis.
734.6	O-sulfo-tyrosine	Amino Acid	-0.2694040697674419	0.004028922370020194	Drought-associated	Red-edge ~ chlorophyll/photosynthetic status	Red-edge region; sensitive to chlorophyll content and photosynthetic efficiency. Association suggests metabolic changes track photosynthetic status along the drought axis.
924.1	coumaroylquinate (5)	Secondary metabolism	0.5033230161041438	5.302233527659782e-9	Control-associated	NIR water band ~ water status/structure	NIR water-sensitive region; reflects hydration and internal structure. Association suggests metabolite variation co-occurs with water-status/structural changes under drought.
924.1	salidroside	Secondary metabolism	0.4750391323792487	5.215346033564382e-8	Control-associated	NIR water band ~ water status/structure	NIR water-sensitive region; reflects hydration and internal structure. Association suggests metabolite variation co-occurs with water-status/structural changes under drought.
924.1	feruloylquinate (2)	Secondary metabolism	0.4342743738819321	9.533735567377782e-7	Control-associated	NIR water band ~ water status/structure	NIR water-sensitive region; reflects hydration and internal structure. Association suggests metabolite variation co-occurs with water-status/structural changes under drought.
924.1	hexadecadienoate (16:2n6)	Lipids	0.3971238938053098	8.717015792299502e-6	Control-associated	NIR water band ~ water status/structure	NIR water-sensitive region; reflects hydration and internal structure. Association suggests metabolite variation co-occurs with water-status/structural changes under drought.
924.1	coumaroylquinate (4)	Secondary metabolism	0.3813059033989267	2.1253101905357052e-5	Control-associated	NIR water band ~ water status/structure	NIR water-sensitive region; reflects hydration and internal structure. Association suggests metabolite variation co-occurs with water-status/structural changes under drought.
924.1	gamma-glutamylglutamine	Amino Acid	-0.3759838998211092	2.7793434723814197e-5	Drought-associated	NIR water band ~ water status/structure	NIR water-sensitive region; reflects hydration and internal structure. Association suggests metabolite variation co-occurs with water-status/structural changes under drought.
924.1	dimethylarginine (SDMA + ADMA)	Amino Acid	-0.3759615384615385	2.780811546068732e-5	Drought-associated	NIR water band ~ water status/structure	NIR water-sensitive region; reflects hydration and internal structure. Association suggests metabolite variation co-occurs with water-status/structural changes under drought.
924.1	4-hydroxycinnamate	Secondary metabolism	0.34964780858676214	1.1150715468175104e-4	Control-associated	NIR water band ~ water status/structure	NIR water-sensitive region; reflects hydration and internal structure. Association suggests metabolite variation co-occurs with water-status/structural changes under drought.
924.1	pipecolate	Amino Acid	0.34202817531305907	1.6491703056828794e-4	Control-associated	NIR water band ~ water status/structure	NIR water-sensitive region; reflects hydration and internal structure. Association suggests metabolite variation co-occurs with water-status/structural changes under drought.
924.1	feruloylquinate (5)	Secondary metabolism	0.34081507155635066	1.7546756447345865e-4	Control-associated	NIR water band ~ water status/structure	NIR water-sensitive region; reflects hydration and internal structure. Association suggests metabolite variation co-occurs with water-status/structural changes under drought.
924.1	abscisate	Hormone metabolism	0.3272249552772809	3.413837538455831e-4	Control-associated	NIR water band ~ water status/structure	NIR water-sensitive region; reflects hydration and internal structure. Association suggests metabolite variation co-occurs with water-status/structural changes under drought.
924.1	thiamin (vitamin B1)	Cofactors, Prosthetic Groups, Electron Carriers	-0.3055028121484814	9.14793439256712e-4	Drought-associated	NIR water band ~ water status/structure	NIR water-sensitive region; reflects hydration and internal structure. Association suggests metabolite variation co-occurs with water-status/structural changes under drought.
924.1	2-oleoyl-GPE (18:1)*	Lipids	0.28775612193903044	0.0019502151397965996	Control-associated	NIR water band ~ water status/structure	NIR water-sensitive region; reflects hydration and internal structure. Association suggests metabolite variation co-occurs with water-status/structural changes under drought.
924.1	digalactosylglycerol*	Lipids	0.2624608676207514	0.005194478729477028	Control-associated	NIR water band ~ water status/structure	NIR water-sensitive region; reflects hydration and internal structure. Association suggests metabolite variation co-occurs with water-status/structural changes under drought.
924.1	chiro-inositol	Carbohydrate	0.25584190518783545	0.0064817004081600335	Control-associated	NIR water band ~ water status/structure	NIR water-sensitive region; reflects hydration and internal structure. Association suggests metabolite variation co-occurs with water-status/structural changes under drought.
924.1	linoleoyl-linolenoyl-glycerol (18:2/18:3) [1]*	Lipids	0.2526762100667478	0.007174623660222978	Control-associated	NIR water band ~ water status/structure	NIR water-sensitive region; reflects hydration and internal structure. Association suggests metabolite variation co-occurs with water-status/structural changes under drought.
924.1	4-imidazoleacetate	Amino Acid	-0.24824993034881238	0.008302394989411944	Drought-associated	NIR water band ~ water status/structure	NIR water-sensitive region; reflects hydration and internal structure. Association suggests metabolite variation co-occurs with water-status/structural changes under drought.
927.6	coumaroylquinate (5)	Secondary metabolism	0.49948413849252576	7.312778256281522e-9	Control-associated	NIR water band ~ water status/structure	NIR water-sensitive region; reflects hydration and internal structure. Association suggests metabolite variation co-occurs with water-status/structural changes under drought.
927.6	salidroside	Secondary metabolism	0.47618515205724515	4.776452827379865e-8	Control-associated	NIR water band ~ water status/structure	NIR water-sensitive region; reflects hydration and internal structure. Association suggests metabolite variation co-occurs with water-status/structural changes under drought.
927.6	feruloylquinate (2)	Secondary metabolism	0.43135062611806807	1.1502537749696787e-6	Control-associated	NIR water band ~ water status/structure	NIR water-sensitive region; reflects hydration and internal structure. Association suggests metabolite variation co-occurs with water-status/structural changes under drought.
927.6	hexadecadienoate (16:2n6)	Lipids	0.3963753410073858	9.106727703040042e-6	Control-associated	NIR water band ~ water status/structure	NIR water-sensitive region; reflects hydration and internal structure. Association suggests metabolite variation co-occurs with water-status/structural changes under drought.
927.6	dimethylarginine (SDMA + ADMA)	Amino Acid	-0.3801375223613596	2.2568750595726196e-5	Drought-associated	NIR water band ~ water status/structure	NIR water-sensitive region; reflects hydration and internal structure. Association suggests metabolite variation co-occurs with water-status/structural changes under drought.
927.6	gamma-glutamylglutamine	Amino Acid	-0.379997763864043	2.2682734458852542e-5	Drought-associated	NIR water band ~ water status/structure	NIR water-sensitive region; reflects hydration and internal structure. Association suggests metabolite variation co-occurs with water-status/structural changes under drought.
927.6	coumaroylquinate (4)	Secondary metabolism	0.3761460196779965	2.760580622913121e-5	Control-associated	NIR water band ~ water status/structure	NIR water-sensitive region; reflects hydration and internal structure. Association suggests metabolite variation co-occurs with water-status/structural changes under drought.
927.6	4-hydroxycinnamate	Secondary metabolism	0.3426934257602863	1.5966314682885137e-4	Control-associated	NIR water band ~ water status/structure	NIR water-sensitive region; reflects hydration and internal structure. Association suggests metabolite variation co-occurs with water-status/structural changes under drought.
927.6	feruloylquinate (5)	Secondary metabolism	0.3423691860465117	1.6225730919163458e-4	Control-associated	NIR water band ~ water status/structure	NIR water-sensitive region; reflects hydration and internal structure. Association suggests metabolite variation co-occurs with water-status/structural changes under drought.
927.6	pipecolate	Amino Acid	0.3380478533094813	2.0112211595660774e-4	Control-associated	NIR water band ~ water status/structure	NIR water-sensitive region; reflects hydration and internal structure. Association suggests metabolite variation co-occurs with water-status/structural changes under drought.
927.6	abscisate	Hormone metabolism	0.3321053220035779	2.692066619500706e-4	Control-associated	NIR water band ~ water status/structure	NIR water-sensitive region; reflects hydration and internal structure. Association suggests metabolite variation co-occurs with water-status/structural changes under drought.
927.6	thiamin (vitamin B1)	Cofactors, Prosthetic Groups, Electron Carriers	-0.3057907761529809	9.040393654906292e-4	Drought-associated	NIR water band ~ water status/structure	NIR water-sensitive region; reflects hydration and internal structure. Association suggests metabolite variation co-occurs with water-status/structural changes under drought.
927.6	2-oleoyl-GPE (18:1)*	Lipids	0.28466535962787837	0.002207598700646613	Control-associated	NIR water band ~ water status/structure	NIR water-sensitive region; reflects hydration and internal structure. Association suggests metabolite variation co-occurs with water-status/structural changes under drought.
927.6	digalactosylglycerol*	Lipids	0.25914579606440075	0.0058462147613049294	Control-associated	NIR water band ~ water status/structure	NIR water-sensitive region; reflects hydration and internal structure. Association suggests metabolite variation co-occurs with water-status/structural changes under drought.
927.6	chiro-inositol	Carbohydrate	0.25723389982110917	0.006190376954461636	Control-associated	NIR water band ~ water status/structure	NIR water-sensitive region; reflects hydration and internal structure. Association suggests metabolite variation co-occurs with water-status/structural changes under drought.
927.6	4-imidazoleacetate	Amino Acid	-0.24997422335577735	0.007859855069336324	Drought-associated	NIR water band ~ water status/structure	NIR water-sensitive region; reflects hydration and internal structure. Association suggests metabolite variation co-occurs with water-status/structural changes under drought.
927.6	linoleoyl-linolenoyl-glycerol (18:2/18:3) [1]*	Lipids	0.242873934763444	0.009930659897687885	Control-associated	NIR water band ~ water status/structure	NIR water-sensitive region; reflects hydration and internal structure. Association suggests metabolite variation co-occurs with water-status/structural changes under drought.
931.1	coumaroylquinate (5)	Secondary metabolism	0.5019815789120059	5.928394496865026e-9	Control-associated	NIR water band ~ water status/structure	NIR water-sensitive region; reflects hydration and internal structure. Association suggests metabolite variation co-occurs with water-status/structural changes under drought.
931.1	salidroside	Secondary metabolism	0.4714501341681575	6.823136364566907e-8	Control-associated	NIR water band ~ water status/structure	NIR water-sensitive region; reflects hydration and internal structure. Association suggests metabolite variation co-occurs with water-status/structural changes under drought.
931.1	feruloylquinate (2)	Secondary metabolism	0.4310431574239714	1.1738048615364845e-6	Control-associated	NIR water band ~ water status/structure	NIR water-sensitive region; reflects hydration and internal structure. Association suggests metabolite variation co-occurs with water-status/structural changes under drought.
931.1	hexadecadienoate (16:2n6)	Lipids	0.39844633708164223	8.095546674184964e-6	Control-associated	NIR water band ~ water status/structure	NIR water-sensitive region; reflects hydration and internal structure. Association suggests metabolite variation co-occurs with water-status/structural changes under drought.
931.1	dimethylarginine (SDMA + ADMA)	Amino Acid	-0.3867788461538462	1.5743672999581223e-5	Drought-associated	NIR water band ~ water status/structure	NIR water-sensitive region; reflects hydration and internal structure. Association suggests metabolite variation co-occurs with water-status/structural changes under drought.
931.1	gamma-glutamylglutamine	Amino Acid	-0.38525268336314855	1.7142270173837447e-5	Drought-associated	NIR water band ~ water status/structure	NIR water-sensitive region; reflects hydration and internal structure. Association suggests metabolite variation co-occurs with water-status/structural changes under drought.
931.1	coumaroylquinate (4)	Secondary metabolism	0.3735185599284437	3.158759659757945e-5	Control-associated	NIR water band ~ water status/structure	NIR water-sensitive region; reflects hydration and internal structure. Association suggests metabolite variation co-occurs with water-status/structural changes under drought.
931.1	4-hydroxycinnamate	Secondary metabolism	0.3421176207513417	1.6427087081938074e-4	Control-associated	NIR water band ~ water status/structure	NIR water-sensitive region; reflects hydration and internal structure. Association suggests metabolite variation co-occurs with water-status/structural changes under drought.
931.1	feruloylquinate (5)	Secondary metabolism	0.3388808139534884	1.9313547633414778e-4	Control-associated	NIR water band ~ water status/structure	NIR water-sensitive region; reflects hydration and internal structure. Association suggests metabolite variation co-occurs with water-status/structural changes under drought.
931.1	pipecolate	Amino Acid	0.3354148032200358	2.2915018375620214e-4	Control-associated	NIR water band ~ water status/structure	NIR water-sensitive region; reflects hydration and internal structure. Association suggests metabolite variation co-occurs with water-status/structural changes under drought.
931.1	abscisate	Hormone metabolism	0.32820885509839004	3.256603270267402e-4	Control-associated	NIR water band ~ water status/structure	NIR water-sensitive region; reflects hydration and internal structure. Association suggests metabolite variation co-occurs with water-status/structural changes under drought.
931.1	thiamin (vitamin B1)	Cofactors, Prosthetic Groups, Electron Carriers	-0.31298387701537306	6.576375331723994e-4	Drought-associated	NIR water band ~ water status/structure	NIR water-sensitive region; reflects hydration and internal structure. Association suggests metabolite variation co-occurs with water-status/structural changes under drought.
931.1	2-oleoyl-GPE (18:1)*	Lipids	0.2859800868796371	0.0020890569467344033	Control-associated	NIR water band ~ water status/structure	NIR water-sensitive region; reflects hydration and internal structure. Association suggests metabolite variation co-occurs with water-status/structural changes under drought.
931.1	4-imidazoleacetate	Amino Acid	-0.2544845877607645	0.006772290173876534	Drought-associated	NIR water band ~ water status/structure	NIR water-sensitive region; reflects hydration and internal structure. Association suggests metabolite variation co-occurs with water-status/structural changes under drought.
931.1	digalactosylglycerol*	Lipids	0.25389646690518786	0.00688821429016652	Control-associated	NIR water band ~ water status/structure	NIR water-sensitive region; reflects hydration and internal structure. Association suggests metabolite variation co-occurs with water-status/structural changes under drought.
931.1	chiro-inositol	Carbohydrate	0.2528119409660108	0.007145340118029837	Control-associated	NIR water band ~ water status/structure	NIR water-sensitive region; reflects hydration and internal structure. Association suggests metabolite variation co-occurs with water-status/structural changes under drought.
976.7	coumaroylquinate (5)	Secondary metabolism	0.5152657525176769	1.9031887814283948e-9	Control-associated	NIR water band ~ water status/structure	NIR water-sensitive region; reflects hydration and internal structure. Association suggests metabolite variation co-occurs with water-status/structural changes under drought.
976.7	salidroside	Secondary metabolism	0.47107558139534894	7.019094303302676e-8	Control-associated	NIR water band ~ water status/structure	NIR water-sensitive region; reflects hydration and internal structure. Association suggests metabolite variation co-occurs with water-status/structural changes under drought.
976.7	feruloylquinate (2)	Secondary metabolism	0.4359682468694097	8.538247344077185e-7	Control-associated	NIR water band ~ water status/structure	NIR water-sensitive region; reflects hydration and internal structure. Association suggests metabolite variation co-occurs with water-status/structural changes under drought.
976.7	hexadecadienoate (16:2n6)	Lipids	0.40889280723933735	4.438509800482293e-6	Control-associated	NIR water band ~ water status/structure	NIR water-sensitive region; reflects hydration and internal structure. Association suggests metabolite variation co-occurs with water-status/structural changes under drought.
976.7	dimethylarginine (SDMA + ADMA)	Amino Acid	-0.40855881037567093	4.518586083150987e-6	Drought-associated	NIR water band ~ water status/structure	NIR water-sensitive region; reflects hydration and internal structure. Association suggests metabolite variation co-occurs with water-status/structural changes under drought.
976.7	gamma-glutamylglutamine	Amino Acid	-0.39690854203935605	8.825308213127847e-6	Drought-associated	NIR water band ~ water status/structure	NIR water-sensitive region; reflects hydration and internal structure. Association suggests metabolite variation co-occurs with water-status/structural changes under drought.
976.7	coumaroylquinate (4)	Secondary metabolism	0.3732446332737031	3.206504150313584e-5	Control-associated	NIR water band ~ water status/structure	NIR water-sensitive region; reflects hydration and internal structure. Association suggests metabolite variation co-occurs with water-status/structural changes under drought.
976.7	4-hydroxycinnamate	Secondary metabolism	0.3445997316636852	1.4487811325378876e-4	Control-associated	NIR water band ~ water status/structure	NIR water-sensitive region; reflects hydration and internal structure. Association suggests metabolite variation co-occurs with water-status/structural changes under drought.
976.7	thiamin (vitamin B1)	Cofactors, Prosthetic Groups, Electron Carriers	-0.3385766779152606	1.9589185348453385e-4	Drought-associated	NIR water band ~ water status/structure	NIR water-sensitive region; reflects hydration and internal structure. Association suggests metabolite variation co-occurs with water-status/structural changes under drought.
976.7	pipecolate	Amino Acid	0.3367453041144902	2.1469504060952588e-4	Control-associated	NIR water band ~ water status/structure	NIR water-sensitive region; reflects hydration and internal structure. Association suggests metabolite variation co-occurs with water-status/structural changes under drought.
976.7	feruloylquinate (5)	Secondary metabolism	0.33580053667262977	2.24871036895427e-4	Control-associated	NIR water band ~ water status/structure	NIR water-sensitive region; reflects hydration and internal structure. Association suggests metabolite variation co-occurs with water-status/structural changes under drought.
976.7	abscisate	Hormone metabolism	0.3266435599284437	3.508034458596272e-4	Control-associated	NIR water band ~ water status/structure	NIR water-sensitive region; reflects hydration and internal structure. Association suggests metabolite variation co-occurs with water-status/structural changes under drought.
976.7	2-oleoyl-GPE (18:1)*	Lipids	0.2896244185599508	0.001803194002420627	Control-associated	NIR water band ~ water status/structure	NIR water-sensitive region; reflects hydration and internal structure. Association suggests metabolite variation co-occurs with water-status/structural changes under drought.
976.7	4-imidazoleacetate	Amino Acid	-0.26273311410451533	0.00514585514709934	Drought-associated	NIR water band ~ water status/structure	NIR water-sensitive region; reflects hydration and internal structure. Association suggests metabolite variation co-occurs with water-status/structural changes under drought.
976.7	oxindolylalanine	Amino Acid	-0.2616670393559929	0.005338061810040172	Drought-associated	NIR water band ~ water status/structure	NIR water-sensitive region; reflects hydration and internal structure. Association suggests metabolite variation co-occurs with water-status/structural changes under drought.
976.7	digalactosylglycerol*	Lipids	0.2475458407871199	0.008501561040707638	Control-associated	NIR water band ~ water status/structure	NIR water-sensitive region; reflects hydration and internal structure. Association suggests metabolite variation co-occurs with water-status/structural changes under drought.
976.7	chiro-inositol	Carbohydrate	0.24734458855098393	0.008545405601502614	Control-associated	NIR water band ~ water status/structure	NIR water-sensitive region; reflects hydration and internal structure. Association suggests metabolite variation co-occurs with water-status/structural changes under drought.
976.7	S-(1,2-dicarboxyethyl)glutathione	Amino Acid	0.24533123524783637	0.009138153568394695	Control-associated	NIR water band ~ water status/structure	NIR water-sensitive region; reflects hydration and internal structure. Association suggests metabolite variation co-occurs with water-status/structural changes under drought.
990.8	salidroside	Secondary metabolism	0.5136683810375672	2.184261662148984e-9	Control-associated	NIR water band ~ water status/structure	NIR water-sensitive region; reflects hydration and internal structure. Association suggests metabolite variation co-occurs with water-status/structural changes under drought.
990.8	coumaroylquinate (5)	Secondary metabolism	0.46425563058488223	1.1631333265166708e-7	Control-associated	NIR water band ~ water status/structure	NIR water-sensitive region; reflects hydration and internal structure. Association suggests metabolite variation co-occurs with water-status/structural changes under drought.
990.8	feruloylquinate (2)	Secondary metabolism	0.41407088550983906	3.2796001053788247e-6	Control-associated	NIR water band ~ water status/structure	NIR water-sensitive region; reflects hydration and internal structure. Association suggests metabolite variation co-occurs with water-status/structural changes under drought.
990.8	hexadecadienoate (16:2n6)	Lipids	0.38373311597578025	1.8613896497966205e-5	Control-associated	NIR water band ~ water status/structure	NIR water-sensitive region; reflects hydration and internal structure. Association suggests metabolite variation co-occurs with water-status/structural changes under drought.
990.8	abscisate	Hormone metabolism	0.3761404293381038	2.760580622913121e-5	Control-associated	NIR water band ~ water status/structure	NIR water-sensitive region; reflects hydration and internal structure. Association suggests metabolite variation co-occurs with water-status/structural changes under drought.
990.8	coumaroylquinate (4)	Secondary metabolism	0.3745863148479428	2.9928510259404332e-5	Control-associated	NIR water band ~ water status/structure	NIR water-sensitive region; reflects hydration and internal structure. Association suggests metabolite variation co-occurs with water-status/structural changes under drought.
990.8	feruloylquinate (5)	Secondary metabolism	0.37364154740608235	3.1412391441251066e-5	Control-associated	NIR water band ~ water status/structure	NIR water-sensitive region; reflects hydration and internal structure. Association suggests metabolite variation co-occurs with water-status/structural changes under drought.
990.8	dimethylarginine (SDMA + ADMA)	Amino Acid	-0.36968917710196786	3.873476861287242e-5	Drought-associated	NIR water band ~ water status/structure	NIR water-sensitive region; reflects hydration and internal structure. Association suggests metabolite variation co-occurs with water-status/structural changes under drought.
990.8	gamma-glutamylglutamine	Amino Acid	-0.35917933810375674	6.759955837637368e-5	Drought-associated	NIR water band ~ water status/structure	NIR water-sensitive region; reflects hydration and internal structure. Association suggests metabolite variation co-occurs with water-status/structural changes under drought.
990.8	4-hydroxycinnamate	Secondary metabolism	0.325117397137746	3.7727271459436627e-4	Control-associated	NIR water band ~ water status/structure	NIR water-sensitive region; reflects hydration and internal structure. Association suggests metabolite variation co-occurs with water-status/structural changes under drought.
990.8	pipecolate	Amino Acid	0.3245863148479428	3.8585366930741615e-4	Control-associated	NIR water band ~ water status/structure	NIR water-sensitive region; reflects hydration and internal structure. Association suggests metabolite variation co-occurs with water-status/structural changes under drought.
990.8	digalactosylglycerol*	Lipids	0.2801095706618963	0.0026546073283630453	Control-associated	NIR water band ~ water status/structure	NIR water-sensitive region; reflects hydration and internal structure. Association suggests metabolite variation co-occurs with water-status/structural changes under drought.
990.8	thiamin (vitamin B1)	Cofactors, Prosthetic Groups, Electron Carriers	-0.27293888263967003	0.0035201885887435245	Drought-associated	NIR water band ~ water status/structure	NIR water-sensitive region; reflects hydration and internal structure. Association suggests metabolite variation co-occurs with water-status/structural changes under drought.
990.8	2-oleoyl-GPE (18:1)*	Lipids	0.2621458501518471	0.005252259781547517	Control-associated	NIR water band ~ water status/structure	NIR water-sensitive region; reflects hydration and internal structure. Association suggests metabolite variation co-occurs with water-status/structural changes under drought.
990.8	chiro-inositol	Carbohydrate	0.2567195885509839	0.006294512407625274	Control-associated	NIR water band ~ water status/structure	NIR water-sensitive region; reflects hydration and internal structure. Association suggests metabolite variation co-occurs with water-status/structural changes under drought.
990.8	4-imidazoleacetate	Amino Acid	-0.24953108444050134	0.007976626535366668	Drought-associated	NIR water band ~ water status/structure	NIR water-sensitive region; reflects hydration and internal structure. Association suggests metabolite variation co-occurs with water-status/structural changes under drought.
