# Supplementary material for: Hyperspectral imaging reveals early drought stress and associated molecular responses in lettuce for space agriculture
Source: Plant Phenomics. 2026 May 21;8(3):100223. doi: 10.1016/j.plaphe.2026.100223 (PMC13308413; doi:10.1016/j.plaphe.2026.100223)
Supplement: Multimedia component 6 [file mmc6.xlsx]

## Sheet: Metadata
Factor1	Factor2	Factor3	Factor4	Factor5	Factor6	Factor7	Factor8	Factor9	Factor10	sample	CLIENT_SAMPLE_NUMBER	PARENT_SAMPLE_NAME	CLIENT_SAMPLE_ID	Transcriptomics.ID	Exp	T	DAP	Treatment	Plant	sample_id
-2.23513	1.7671867609024048	-3.02094	1.3599708080291748	0.5737414956092834	0.018835725262761116	-0.38314	-0.271941	-1.82157	0.5182895660400391	D7_T0_DAP14_Control_P1	1	WYLE-00582	G7_T0_C_P1	D7_T0_DAP14_Control_P1	7	0	14	Control	1	D7_T0_DAP14_Control_P1
-2.32941	1.4563934803009033	-3.07207	1.8264950513839722	0.756101	-0.548675	-0.254599	-0.121796	-1.51716	-0.215021	D7_T0_DAP14_Control_P2	2	WYLE-00618	G7_T0_C_P2	D7_T0_DAP14_Control_P2	7	0	14	Control	2	D7_T0_DAP14_Control_P2
-2.51032	0.8745731115341187	-2.29566	1.2482408285140991	0.5762344598770142	-0.49352	-0.708217	-0.599134	-1.67508	0.0762833	D7_T0_DAP14_Control_P3	3	WYLE-00654	G7_T0_C_P3	D7_T0_DAP14_Control_P3	7	0	14	Control	3	D7_T0_DAP14_Control_P3
-2.60826	1.2824528217315674	-2.83063	0.8514448404312134	0.24975517392158508	-0.409666	-1.07027	-0.342146	-0.366169	-0.496981	D7_T0_DAP14_Control_P4	4	WYLE-00690	G7_T0_C_P4	D7_T0_DAP14_Control_P4	7	0	14	Control	4	D7_T0_DAP14_Control_P4
-2.71388	0.7627658247947693	-2.53552	0.9615590572357178	0.2741577923297882	-0.172515	-0.500979	-0.314908	-0.166213	-0.140859	D7_T0_DAP14_Control_P5	5	WYLE-00583	G7_T0_C_P5	D7_T0_DAP14_Control_P5	7	0	14	Control	5	D7_T0_DAP14_Control_P5
-2.74939	-0.184584	-2.3252	0.7204026579856873	0.2931986153125763	-0.559221	-1.30968	-0.689766	-0.31882	-0.524008	D7_T0_DAP14_Control_P6	6	WYLE-00619	G7_T0_C_P6	D7_T0_DAP14_Control_P6	7	0	14	Control	6	D7_T0_DAP14_Control_P6
-2.60911	0.0801238	-2.68032	0.36920565366744995	0.15037718415260315	-0.415388	-1.48046	-0.570019	-0.453786	-0.223085	D7_T0_DAP14_Control_P7	7	WYLE-00655	G7_T0_C_P7	D7_T0_DAP14_Control_P7	7	0	14	Control	7	D7_T0_DAP14_Control_P7
-2.64173	-0.236222	-2.13743	1.2050479650497437	0.4566485583782196	-0.353454	-0.851634	-0.393588	-1.41128	-1.12013	D7_T0_DAP14_Control_P8	8	WYLE-00691	G7_T0_C_P8	D7_T0_DAP14_Control_P8	7	0	14	Control	8	D7_T0_DAP14_Control_P8
-2.53879	1.0347923040390015	-2.65953	1.2757320404052734	0.3675650954246521	-0.0592705	-0.726596	-0.30799	-1.21092	-0.26809	D7_T0_DAP14_Control_P9	9	WYLE-00584	G7_T0_C_P9	D7_T0_DAP14_Control_P9	7	0	14	Control	9	D7_T0_DAP14_Control_P9
2.3179376125335693	0.7592889666557312	0.13911496102809906	2.005476236343384	2.612180233001709	-2.29511	0.5940207839012146	-0.372756	1.232928991317749	-0.240345	D7_T1_DAP19_Control_P1	13	WYLE-00585	G7_T1_C_P1	D7_T1_DAP19_Control_P1	7	1	19	Control	1	D7_T1_DAP19_Control_P1
0.19869057834148407	1.9124150276184082	1.7642673254013062	1.7472198009490967	2.2015886306762695	-1.15938	0.022421909496188164	-0.0422568	1.6394156217575073	-1.14807	D7_T1_DAP19_Control_P2	14	WYLE-00621	G7_T1_C_P2	D7_T1_DAP19_Control_P2	7	1	19	Control	2	D7_T1_DAP19_Control_P2
0.45310431718826294	1.143054485321045	0.6867319941520691	1.4188071489334106	2.3784477710723877	-0.848537	-0.204667	0.10394201427698135	1.4054354429244995	1.8681573867797852	D7_T1_DAP19_Control_P3	15	WYLE-00657	G7_T1_C_P3	D7_T1_DAP19_Control_P3	7	1	19	Control	3	D7_T1_DAP19_Control_P3
0.5951516032218933	0.9696805477142334	1.7469309568405151	0.6218170523643494	2.0372471809387207	-1.82183	-1.16355	-0.44506	2.5008955001831055	-0.0297998	D7_T1_DAP19_Control_P4	16	WYLE-00693	G7_T1_C_P4	D7_T1_DAP19_Control_P4	7	1	19	Control	4	D7_T1_DAP19_Control_P4
0.23122696578502655	1.1579625606536865	2.508410930633545	0.20831122994422913	1.46481	-1.51967	-1.59549	-1.0594	2.5832509994506836	-0.44517	D7_T1_DAP19_Control_P5	17	WYLE-00586	G7_T1_C_P5	D7_T1_DAP19_Control_P5	7	1	19	Control	5	D7_T1_DAP19_Control_P5
0.1435636281967163	1.2883094549179077	1.0235364437103271	0.817221	1.7457976341247559	-0.758486	-1.15566	-0.725901	1.4819492101669312	2.2118568420410156	D7_T1_DAP19_Control_P6	18	WYLE-00622	G7_T1_C_P6	D7_T1_DAP19_Control_P6	7	1	19	Control	6	D7_T1_DAP19_Control_P6
0.7322302460670471	-0.0673412	0.8226404786109924	1.0314139127731323	2.284297466278076	-1.29824	-0.411872	0.16322630643844604	1.6907765865325928	1.43487	D7_T1_DAP19_Control_P7	19	WYLE-00658	G7_T1_C_P7	D7_T1_DAP19_Control_P7	7	1	19	Control	7	D7_T1_DAP19_Control_P7
1.804270625114441	-1.87183	-0.67551	0.8111064434051514	1.7442831993103027	-2.11345	-0.596562	0.3710649907588959	2.870865821838379	-0.140303	D7_T1_DAP19_Control_P8	20	WYLE-00694	G7_T1_C_P8	D7_T1_DAP19_Control_P8	7	1	19	Control	8	D7_T1_DAP19_Control_P8
1.04622	1.9649595022201538	0.34942179918289185	1.1946570873260498	1.8849059343338013	-1.44677	-0.543638	0.8739502429962158	2.844244956970215	1.0640108585357666	D7_T1_DAP19_Control_P9	21	WYLE-00587	G7_T1_C_P9	D7_T1_DAP19_Control_P9	7	1	19	Control	9	D7_T1_DAP19_Control_P9
-0.446764	0.39173662662506104	1.2051929235458374	1.2430243492126465	-3.74119	-0.194668	-0.701847	0.3503076732158661	-0.0184021	0.664565	D7_T1_DAP19_Drought_P1	22	WYLE-00695	G7_T1_D_P1	D7_T1_DAP19_Drought_P1	7	1	19	Drought	1	D7_T1_DAP19_Drought_P1
-0.87707	0.5845057368278503	0.31206536293029785	1.9763238430023193	-3.78087	-0.0905148	0.5039268732070923	-0.335554	-1.11643	2.579641342163086	D7_T1_DAP19_Drought_P2	23	WYLE-00588	G7_T1_D_P2	D7_T1_DAP19_Drought_P2	7	1	19	Drought	2	D7_T1_DAP19_Drought_P2
0.8551183938980103	-0.901386	0.5631634593009949	1.994216799736023	-2.17605	-1.58821	1.1123250722885132	1.5768872499465942	0.4166668951511383	0.6915470361709595	D7_T1_DAP19_Drought_P3	24	WYLE-00623	G7_T1_D_P3	D7_T1_DAP19_Drought_P3	7	1	19	Drought	3	D7_T1_DAP19_Drought_P3
1.5807772874832153	-2.27999	0.865532	0.49791696667671204	-1.87829	-2.14503	0.7480072379112244	0.18021516501903534	0.4543619155883789	-0.046108	D7_T1_DAP19_Drought_P4	25	WYLE-00659	G7_T1_D_P4	D7_T1_DAP19_Drought_P4	7	1	19	Drought	4	D7_T1_DAP19_Drought_P4
1.3630871772766113	-1.49992	1.1055481433868408	2.2334444522857666	0.47464412450790405	-1.15429	0.6814857721328735	0.5176084041595459	-1.49308	-1.0195	D7_T1_DAP19_Drought_P5	26	WYLE-00696	G7_T1_D_P5	D7_T1_DAP19_Drought_P5	7	1	19	Drought	5	D7_T1_DAP19_Drought_P5
1.9747461080551147	-0.205103	1.1728854179382324	3.9701735973358154	-0.480107	-1.28269	2.22174	0.6314987540245056	-1.78075	-1.87009	D7_T1_DAP19_Drought_P6	27	WYLE-00589	G7_T1_D_P6	D7_T1_DAP19_Drought_P6	7	1	19	Drought	6	D7_T1_DAP19_Drought_P6
-0.403585	0.7081478834152222	1.7574113607406616	2.568042755126953	-0.915397	-0.34837	0.5607356429100037	-1.30826	-0.334946	1.6536657810211182	D7_T1_DAP19_Drought_P7	28	WYLE-00624	G7_T1_D_P7	D7_T1_DAP19_Drought_P7	7	1	19	Drought	7	D7_T1_DAP19_Drought_P7
1.0166746377944946	-0.973961	0.998269	2.6692655086517334	-0.690318	-1.21126	0.1362915337085724	-1.13644	1.2721761465072632	0.44068416953086853	D7_T1_DAP19_Drought_P8	29	WYLE-00660	G7_T1_D_P8	D7_T1_DAP19_Drought_P8	7	1	19	Drought	8	D7_T1_DAP19_Drought_P8
0.5563140511512756	-0.763979	2.191993236541748	2.840127944946289	-0.689725	-0.73464	-0.000343376	-1.28351	0.46543076634407043	-2.19418	D7_T1_DAP19_Drought_P9	30	WYLE-00697	G7_T1_D_P9	D7_T1_DAP19_Drought_P9	7	1	19	Drought	9	D7_T1_DAP19_Drought_P9
2.711925506591797	2.076129198074341	-1.51955	-3.32831	-0.519854	-0.533085	-1.35138	-0.871731	1.0963801145553589	0.7728828191757202	D7_T2_DAP28_Control_P1	31	WYLE-00661	G7_T2_C_P1	D7_T2_DAP28_Control_P1	7	2	28	Control	1	D7_T2_DAP28_Control_P1
2.4596898555755615	2.0371477603912354	-1.17719	-2.99468	-0.0168703	-0.987877	-2.41164	-1.33627	-0.265816	0.51090240478515625	D7_T2_DAP28_Control_P2	32	WYLE-00698	G7_T2_C_P2	D7_T2_DAP28_Control_P2	7	2	28	Control	2	D7_T2_DAP28_Control_P2
2.6189215183258057	1.1571534872055054	-0.544447	-2.29815	-1.51041	-0.571169	-0.138785	-1.04554	0.5361132621765137	-0.0853209	D7_T2_DAP28_Control_P3	33	WYLE-00590	G7_T2_C_P3	D7_T2_DAP28_Control_P3	7	2	28	Control	3	D7_T2_DAP28_Control_P3
3.101480007171631	1.0797069072723389	-0.244855	-1.58394	-0.55433	-1.62616	-0.469755	-0.50148	-0.160519	0.11255837976932526	D7_T2_DAP28_Control_P4	34	WYLE-00625	G7_T2_C_P4	D7_T2_DAP28_Control_P4	7	2	28	Control	4	D7_T2_DAP28_Control_P4
3.389274835586548	2.868466854095459	-1.57183	-0.399498	0.36335045099258423	-0.806113	-0.636752	-0.155451	-1.46007	-0.978803	D7_T2_DAP28_Control_P5	35	WYLE-00662	G7_T2_C_P5	D7_T2_DAP28_Control_P5	7	2	28	Control	5	D7_T2_DAP28_Control_P5
3.566423177719116	2.1248133182525635	-1.4233	-0.187749	0.9838445782661438	-0.642006	-0.044231	0.1589706540107727	-2.5397	-0.957061	D7_T2_DAP28_Control_P6	36	WYLE-00699	G7_T2_C_P6	D7_T2_DAP28_Control_P6	7	2	28	Control	6	D7_T2_DAP28_Control_P6
3.6002466678619385	0.9006807208061218	-0.578976	-1.85388	0.23387353122234344	-1.60202	-0.24174	-0.750771	-0.794824	-0.48801	D7_T2_DAP28_Control_P7	37	WYLE-00591	G7_T2_C_P7	D7_T2_DAP28_Control_P7	7	2	28	Control	7	D7_T2_DAP28_Control_P7
3.1810388565063477	1.7459278106689453	-1.1719	-0.955501	0.37819331884384155	-0.481289	-1.3316	-0.748598	-1.24512	-0.443602	D7_T2_DAP28_Control_P8	38	WYLE-00626	G7_T2_C_P8	D7_T2_DAP28_Control_P8	7	2	28	Control	8	D7_T2_DAP28_Control_P8
3.679863691329956	2.431055784225464	-1.29189	-0.385993	1.0687021017074585	-0.531724	-0.51065	-0.704745	-3.06597	-0.396136	D7_T2_DAP28_Control_P9	39	WYLE-00663	G7_T2_C_P9	D7_T2_DAP28_Control_P9	7	2	28	Control	9	D7_T2_DAP28_Control_P9
2.166005849838257	0.6146389842033386	-0.340281	-2.19458	-1.83522	-0.898462	-0.787766	-0.543228	1.1829644441604614	0.972131	D7_T2_DAP28_Drought_P1	40	WYLE-00627	G7_T2_D_P1	D7_T2_DAP28_Drought_P1	7	2	28	Drought	1	D7_T2_DAP28_Drought_P1
3.0632262229919434	0.5260171890258789	-0.74438	-1.63855	-2.13602	-1.87361	0.4769645929336548	-0.183533	1.4122179746627808	1.1641520261764526	D7_T2_DAP28_Drought_P2	41	WYLE-00664	G7_T2_D_P2	D7_T2_DAP28_Drought_P2	7	2	28	Drought	2	D7_T2_DAP28_Drought_P2
2.4803638458251953	-1.24288	-0.425063	-1.64172	-1.79954	-0.758413	0.14877048134803772	-0.908535	-0.187284	-0.164538	D7_T2_DAP28_Drought_P3	42	WYLE-00700	G7_T2_D_P3	D7_T2_DAP28_Drought_P3	7	2	28	Drought	3	D7_T2_DAP28_Drought_P3
2.1160953044891357	-0.274713	-0.975874	-0.64121	-1.74226	-0.348906	1.6078500747680664	-0.0570919	-0.984895	0.7894143462181091	D7_T2_DAP28_Drought_P4	43	WYLE-00592	G7_T2_D_P4	D7_T2_DAP28_Drought_P4	7	2	28	Drought	4	D7_T2_DAP28_Drought_P4
2.580806255340576	-0.6163	-0.439432	-0.965103	-2.63191	-1.19607	1.234976887702942	-1.00368	0.3209671080112457	0.4907761216163635	D7_T2_DAP28_Drought_P5	44	WYLE-00628	G7_T2_D_P5	D7_T2_DAP28_Drought_P5	7	2	28	Drought	5	D7_T2_DAP28_Drought_P5
3.063716173171997	-1.47915	-1.05587	0.8051047325134277	-0.489082	-0.592088	1.6223715543746948	0.44702526926994324	-1.91085	-0.179956	D7_T2_DAP28_Drought_P6	45	WYLE-00665	G7_T2_D_P6	D7_T2_DAP28_Drought_P6	7	2	28	Drought	6	D7_T2_DAP28_Drought_P6
1.6849840879440308	-0.143889	-0.533981	0.5383092164993286	-1.40028	-0.976984	2.3870112895965576	-1.48764	-0.207755	-0.657128	D7_T2_DAP28_Drought_P7	46	WYLE-00701	G7_T2_D_P7	D7_T2_DAP28_Drought_P7	7	2	28	Drought	7	D7_T2_DAP28_Drought_P7
3.084784746170044	-0.53836	-0.592581	2.562807321548462	-2.0759	-0.790667	3.1495988368988037	-0.570528	-0.542076	-1.56378	D7_T2_DAP28_Drought_P8	47	WYLE-00593	G7_T2_D_P8	D7_T2_DAP28_Drought_P8	7	2	28	Drought	8	D7_T2_DAP28_Drought_P8
2.186353921890259	0.6253952980041504	-0.83413	2.463233470916748	-1.12895	0.45652610063552856	1.4875513315200806	-1.01017	-1.63465	-0.96924	D7_T2_DAP28_Drought_P9	48	WYLE-00629	G7_T2_D_P9	D7_T2_DAP28_Drought_P9	7	2	28	Drought	9	D7_T2_DAP28_Drought_P9
-2.7169	0.41458940505981445	-2.40522	-0.78431	-0.0149638	-0.572302	0.10409321635961533	-0.547936	0.42844563722610474	-0.522718	D8_T0_DAP14_Control_P1	49	WYLE-00594	G8_T0_C_P1	D8_T0_DAP14_Control_P1	8	0	14	Control	1	D8_T0_DAP14_Control_P1
-2.80787	0.9592478275299072	-1.99933	-1.01504	-0.229615	-0.735691	0.1701979637145996	-0.532819	0.7750648260116577	-0.181232	D8_T0_DAP14_Control_P2	50	WYLE-00630	G8_T0_C_P2	D8_T0_DAP14_Control_P2	8	0	14	Control	2	D8_T0_DAP14_Control_P2
-2.84219	0.11429378390312195	-2.47892	-0.411717	0.2198968380689621	-0.395849	-0.05339	-0.177829	0.488953	-0.187049	D8_T0_DAP14_Control_P3	51	WYLE-00666	G8_T0_C_P3	D8_T0_DAP14_Control_P3	8	0	14	Control	3	D8_T0_DAP14_Control_P3
-2.71571	-1.18304	-2.16277	-1.01926	-0.0522225	-1.07158	0.2679959535598755	-0.319017	0.95478057861328125	0.12839461863040924	D8_T0_DAP14_Control_P4	52	WYLE-00702	G8_T0_C_P4	D8_T0_DAP14_Control_P4	8	0	14	Control	4	D8_T0_DAP14_Control_P4
-2.92123	-0.874287	-2.18063	-1.00223	-0.120121	-0.841009	0.26655614376068115	-0.482404	0.7260887622833252	-0.027885	D8_T0_DAP14_Control_P5	53	WYLE-00595	G8_T0_C_P5	D8_T0_DAP14_Control_P5	8	0	14	Control	5	D8_T0_DAP14_Control_P5
-2.85922	-0.94164	-1.93968	-1.34485	0.046550676226615906	-0.483661	0.00696394	-0.811875	0.8932280540466309	0.0800177	D8_T0_DAP14_Control_P6	54	WYLE-00631	G8_T0_C_P6	D8_T0_DAP14_Control_P6	8	0	14	Control	6	D8_T0_DAP14_Control_P6
-2.64618	-0.661007	-2.41674	-0.630149	-0.0965535	-0.514599	-0.00984939	-0.0473148	0.47694194316864014	-0.149222	D8_T0_DAP14_Control_P7	55	WYLE-00667	G8_T0_C_P7	D8_T0_DAP14_Control_P7	8	0	14	Control	7	D8_T0_DAP14_Control_P7
-2.75547	-0.24931	-2.60285	-0.529005	-0.239906	-0.806641	0.4127713739871979	0.12576882541179657	0.6680979132652283	-0.0631319	D8_T0_DAP14_Control_P8	56	WYLE-00703	G8_T0_C_P8	D8_T0_DAP14_Control_P8	8	0	14	Control	8	D8_T0_DAP14_Control_P8
-2.99443	-1.19775	-2.27748	-0.661195	-0.194519	-0.607284	0.17599569261074066	-0.196245	0.28363075852394104	-0.617857	D8_T0_DAP14_Control_P9	57	WYLE-00596	G8_T0_C_P9	D8_T0_DAP14_Control_P9	8	0	14	Control	9	D8_T0_DAP14_Control_P9
-0.772729	0.6432691812515259	1.871116280555725	0.5193807482719421	1.86527	0.6318696737289429	1.05416	1.4025551080703735	-0.681683	0.0683915	D8_T1_DAP19_Control_P1	61	WYLE-00633	G8_T1_C_P1	D8_T1_DAP19_Control_P1	8	1	19	Control	1	D8_T1_DAP19_Control_P1
-1.39509	1.3804887533187866	2.9028847217559814	-0.668561	1.3448455333709717	0.5277161598205566	0.1568366438150406	-0.725694	-0.98825	-0.948471	D8_T1_DAP19_Control_P2	62	WYLE-00669	G8_T1_C_P2	D8_T1_DAP19_Control_P2	8	1	19	Control	2	D8_T1_DAP19_Control_P2
-0.781072	0.290282	2.054719924926758	-0.422336	1.7111546993255615	0.17125362157821655	-0.149555	-0.793414	-0.916908	1.2073755264282227	D8_T1_DAP19_Control_P3	63	WYLE-00705	G8_T1_C_P3	D8_T1_DAP19_Control_P3	8	1	19	Control	3	D8_T1_DAP19_Control_P3
-1.699	-1.79079	3.1506102085113525	-1.36181	1.1315820217132568	0.5311306715011597	-0.122457	-1.07182	0.18531794846057892	-1.62229	D8_T1_DAP19_Control_P4	64	WYLE-00597	G8_T1_C_P4	D8_T1_DAP19_Control_P4	8	1	19	Control	4	D8_T1_DAP19_Control_P4
-0.390366	-2.19832	1.9146347045898438	0.0576762	2.1039249897003174	0.091915	0.12172358483076096	-0.191063	-0.465728	0.41302409768104553	D8_T1_DAP19_Control_P5	65	WYLE-00634	G8_T1_C_P5	D8_T1_DAP19_Control_P5	8	1	19	Control	5	D8_T1_DAP19_Control_P5
-2.80811	-1.55326	2.8048593997955322	-1.12172	0.9944564700126648	1.6298147439956665	0.0908121	-1.31626	-0.185397	0.27756407856941223	D8_T1_DAP19_Control_P6	66	WYLE-00670	G8_T1_C_P6	D8_T1_DAP19_Control_P6	8	1	19	Control	6	D8_T1_DAP19_Control_P6
-2.46384	-1.79413	2.8776259422302246	-0.554622	1.1985175609588623	1.0656533241271973	0.6631654500961304	-0.605978	0.0496154	0.9109060168266296	D8_T1_DAP19_Control_P7	67	WYLE-00706	G8_T1_C_P7	D8_T1_DAP19_Control_P7	8	1	19	Control	7	D8_T1_DAP19_Control_P7
-1.06843	-0.494807	0.033523451536893845	0.6014038920402527	1.9646782875061035	1.3715239763259888	0.48986196517944336	0.3838239908218384	-0.303599	3.564448833465576	D8_T1_DAP19_Control_P8	68	WYLE-00598	G8_T1_C_P8	D8_T1_DAP19_Control_P8	8	1	19	Control	8	D8_T1_DAP19_Control_P8
-1.45277	-0.178274	2.3883605003356934	-0.316364	1.7352726459503174	0.9154328107833862	0.3073526620864868	-0.0749831	0.056628599762916565	-0.0675244	D8_T1_DAP19_Control_P9	69	WYLE-00635	G8_T1_C_P9	D8_T1_DAP19_Control_P9	8	1	19	Control	9	D8_T1_DAP19_Control_P9
-2.39481	0.9082872867584229	0.7595361471176147	-1.40935	-1.42988	0.961954	0.39044228196144104	0.7467502951622009	-0.272363	3.6833102703094482	D8_T1_DAP19_Drought_P1	70	WYLE-00599	G8_T1_D_P1	D8_T1_DAP19_Drought_P1	8	1	19	Drought	1	D8_T1_DAP19_Drought_P1
-1.71525	0.56283	2.77589	-1.43001	-1.90271	-0.353151	0.0886848	1.2026607990264893	0.4249386489391327	0.11186326295137405	D8_T1_DAP19_Drought_P2	71	WYLE-00636	G8_T1_D_P2	D8_T1_DAP19_Drought_P2	8	1	19	Drought	2	D8_T1_DAP19_Drought_P2
-2.56577	0.15725582838058472	1.589009404182434	0.7374377846717834	0.1164335384964943	1.0344164371490479	1.6366468667984009	1.243546962738037	-1.58648	-0.149797	D8_T1_DAP19_Drought_P3	72	WYLE-00671	G8_T1_D_P3	D8_T1_DAP19_Drought_P3	8	1	19	Drought	3	D8_T1_DAP19_Drought_P3
-1.86127	-1.51023	3.163008451461792	-1.01556	-1.91655	0.2619122266769409	0.23811204731464386	1.293824553489685	-0.53779	-0.614526	D8_T1_DAP19_Drought_P4	73	WYLE-00707	G8_T1_D_P4	D8_T1_DAP19_Drought_P4	8	1	19	Drought	4	D8_T1_DAP19_Drought_P4
-0.686357	0.5153730511665344	0.7772541046142578	1.5059657096862793	0.19604617357254028	0.5161467790603638	1.8048497438430786	2.301114082336426	-1.61931	1.1666786670684814	D8_T1_DAP19_Drought_P5	74	WYLE-00600	G8_T1_D_P5	D8_T1_DAP19_Drought_P5	8	1	19	Drought	5	D8_T1_DAP19_Drought_P5
-2.6652	0.36478444933891296	2.263554811477661	0.13680070638656616	-0.905088	1.8057230710983276	0.8046207427978516	0.5665514469146729	-1.5039	0.6482495069503784	D8_T1_DAP19_Drought_P6	75	WYLE-00637	G8_T1_D_P6	D8_T1_DAP19_Drought_P6	8	1	19	Drought	6	D8_T1_DAP19_Drought_P6
0.2958250939846039	-0.579542	-0.232317	0.4581661522388458	0.780717	-0.357397	1.0782479047775269	1.089875340461731	-0.717713	2.714240312576294	D8_T1_DAP19_Drought_P7	76	WYLE-00672	G8_T1_D_P7	D8_T1_DAP19_Drought_P7	8	1	19	Drought	7	D8_T1_DAP19_Drought_P7
-1.16461	-0.563534	2.8843588829040527	-1.09916	0.11025234311819077	0.20281891524791718	0.4731784462928772	0.5083428621292114	0.029763204976916313	-1.92926	D8_T1_DAP19_Drought_P8	77	WYLE-00708	G8_T1_D_P8	D8_T1_DAP19_Drought_P8	8	1	19	Drought	8	D8_T1_DAP19_Drought_P8
-3.29647	-0.486508	2.655748128890991	-1.77643	-0.149553	1.5530238151550293	0.4894741475582123	-0.787207	-0.740242	-0.231628	D8_T1_DAP19_Drought_P9	78	WYLE-00601	G8_T1_D_P9	D8_T1_DAP19_Drought_P9	8	1	19	Drought	9	D8_T1_DAP19_Drought_P9
2.24086	1.1244945526123047	-1.97843	-1.8938	0.48990675806999207	1.502753734588623	0.3832596242427826	0.9350066184997559	1.5101488828659058	-1.10936	D8_T2_DAP28_Control_P1	79	WYLE-00709	G8_T2_C_P1	D8_T2_DAP28_Control_P1	8	2	28	Control	1	D8_T2_DAP28_Control_P1
1.4335920810699463	2.5111823081970215	-2.24198	-0.928215	1.208648920059204	2.563560962677002	-0.120206	1.2542821168899536	0.5527154803276062	-1.08231	D8_T2_DAP28_Control_P2	80	WYLE-00602	G8_T2_C_P2	D8_T2_DAP28_Control_P2	8	2	28	Control	2	D8_T2_DAP28_Control_P2
1.4345223903656006	2.4714691638946533	-0.990353	-1.15737	0.8477936387062073	1.9530584812164307	0.5191921591758728	0.7176076173782349	-0.813056	-0.585615	D8_T2_DAP28_Control_P3	81	WYLE-00638	G8_T2_C_P3	D8_T2_DAP28_Control_P3	8	2	28	Control	3	D8_T2_DAP28_Control_P3
1.08825	3.5744035243988037	-0.103411	-1.72562	-0.562989	1.7991459369659424	1.2570425271987915	1.1596733331680298	0.3286723494529724	1.1001949310302734	D8_T2_DAP28_Drought_P1	88	WYLE-00675	G8_T2_D_P1	D8_T2_DAP28_Drought_P1	8	2	28	Drought	1	D8_T2_DAP28_Drought_P1
1.9018094539642334	2.5135295391082764	0.1816791296005249	-2.46891	-0.359853	0.5967164039611816	0.4842512309551239	0.4848233461380005	0.7407054305076599	-0.0351466	D8_T2_DAP28_Drought_P2	89	WYLE-00712	G8_T2_D_P2	D8_T2_DAP28_Drought_P2	8	2	28	Drought	2	D8_T2_DAP28_Drought_P2
0.6245052218437195	1.6672900915145874	0.5117627382278442	-1.63061	-0.101737	2.0399816036224365	1.5111427307128906	1.410468339920044	0.2777571678161621	0.5997706651687622	D8_T2_DAP28_Drought_P3	90	WYLE-00604	G8_T2_D_P3	D8_T2_DAP28_Drought_P3	8	2	28	Drought	3	D8_T2_DAP28_Drought_P3
1.1772857904434204	2.0186233520507813	1.4463348388671875	-2.94933	-1.87037	0.5753341913223267	0.23513956367969513	0.769977	0.5156644582748413	-0.0466924	D8_T2_DAP28_Drought_P4	91	WYLE-00640	G8_T2_D_P4	D8_T2_DAP28_Drought_P4	8	2	28	Drought	4	D8_T2_DAP28_Drought_P4
2.279762029647827	-0.41032	0.38668569922447205	-1.30249	0.5927747488021851	0.9939932227134705	0.9583273530006409	0.28266119956970215	-0.446669	-1.82038	D8_T2_DAP28_Drought_P5	92	WYLE-00676	G8_T2_D_P5	D8_T2_DAP28_Drought_P5	8	2	28	Drought	5	D8_T2_DAP28_Drought_P5
2.1054372787475586	0.6072881817817688	-0.343354	-0.875342	0.3458576500415802	1.5710091590881348	1.2555291652679443	1.1416088342666626	-0.12148	-0.272618	D8_T2_DAP28_Drought_P6	93	WYLE-00713	G8_T2_D_P6	D8_T2_DAP28_Drought_P6	8	2	28	Drought	6	D8_T2_DAP28_Drought_P6
0.9401313662528992	1.4990851879119873	1.2398275136947632	-1.21668	-1.67612	1.6048827171325684	-1.95523	0.9673110246658325	0.48861321806907654	0.8794847726821899	D8_T2_DAP28_Drought_P7	94	WYLE-00605	G8_T2_D_P7	D8_T2_DAP28_Drought_P7	8	2	28	Drought	7	D8_T2_DAP28_Drought_P7
0.859703	2.9450783729553223	0.8576458692550659	0.6581572890281677	-0.71478	2.338189125061035	0.43474650382995605	-0.945589	-0.115842	-1.10605	D8_T2_DAP28_Drought_P8	95	WYLE-00641	G8_T2_D_P8	D8_T2_DAP28_Drought_P8	8	2	28	Drought	8	D8_T2_DAP28_Drought_P8
0.8457096815109253	-0.0780611	0.11596298217773438	1.8166272640228271	-0.356162	2.893892526626587	0.8465293049812317	-0.0417165	0.0784199	0.15864747762680054	D8_T2_DAP28_Drought_P9	96	WYLE-00677	G8_T2_D_P9	D8_T2_DAP28_Drought_P9	8	2	28	Drought	9	D8_T2_DAP28_Drought_P9
-3.30141	-0.153389	-1.60299	-0.675805	-0.516369	-0.561622	1.0413390398025513	0.14545589685440063	0.5259774923324585	-0.925192	D9_T0_DAP14_Control_P1	97	WYLE-00606	G9_T0_C_P1	D9_T0_DAP14_Control_P1	9	0	14	Control	1	D9_T0_DAP14_Control_P1
-3.12244	-0.11289	-1.80588	-0.552628	-0.628814	-0.693848	0.7683947086334229	0.4008399546146393	1.0173481702804565	-0.503575	D9_T0_DAP14_Control_P2	98	WYLE-00642	G9_T0_C_P2	D9_T0_DAP14_Control_P2	9	0	14	Control	2	D9_T0_DAP14_Control_P2
-3.14322	-0.425789	-1.33922	-1.40058	-0.517021	-0.84981	0.0994472	0.0216359	0.6988664865493774	-0.56743	D9_T0_DAP14_Control_P3	99	WYLE-00678	G9_T0_C_P3	D9_T0_DAP14_Control_P3	9	0	14	Control	3	D9_T0_DAP14_Control_P3
-3.07634	0.0801483	-1.90136	-1.02656	-0.271613	-0.736584	0.2671383023262024	0.40354588627815247	0.5060399174690247	-0.539388	D9_T0_DAP14_Control_P4	100	WYLE-00714	G9_T0_C_P4	D9_T0_DAP14_Control_P4	9	0	14	Control	4	D9_T0_DAP14_Control_P4
-3.23358	-0.212065	-1.59131	-0.833325	-0.241295	-0.574008	0.5686683654785156	0.18685632944107056	0.5290374159812927	-0.914358	D9_T0_DAP14_Control_P5	101	WYLE-00607	G9_T0_C_P5	D9_T0_DAP14_Control_P5	9	0	14	Control	5	D9_T0_DAP14_Control_P5
-3.15236	1.7377735376358032	-1.07817	-0.0173774	0.22334013879299164	-0.344525	1.231873631477356	0.5965423583984375	-0.669545	-1.6106	D9_T0_DAP14_Control_P6	102	WYLE-00643	G9_T0_C_P6	D9_T0_DAP14_Control_P6	9	0	14	Control	6	D9_T0_DAP14_Control_P6
-3.28625	0.7536001801490784	-1.44066	-0.893162	-0.116905	-0.58133	0.5708716511726379	0.10909383744001389	0.5552159547805786	-0.732219	D9_T0_DAP14_Control_P7	103	WYLE-00679	G9_T0_C_P7	D9_T0_DAP14_Control_P7	9	0	14	Control	7	D9_T0_DAP14_Control_P7
-3.00825	-0.139979	-1.70263	-1.07886	-0.507668	-0.395205	0.6118094325065613	0.0596086	1.1763602495193481	-0.739414	D9_T0_DAP14_Control_P8	104	WYLE-00715	G9_T0_C_P8	D9_T0_DAP14_Control_P8	9	0	14	Control	8	D9_T0_DAP14_Control_P8
-3.07026	0.0642413	-1.56782	-0.85244	-0.195828	-0.0172391	0.5413305759429932	-0.127009	0.7136821746826172	-0.704873	D9_T0_DAP14_Control_P9	105	WYLE-00608	G9_T0_C_P9	D9_T0_DAP14_Control_P9	9	0	14	Control	9	D9_T0_DAP14_Control_P9
-1.07196	-1.84319	2.581712484359741	-1.63987	0.8434571027755737	-1.18511	0.0780991	0.11842215806245804	-1.54011	0.6368067264556885	D9_T1_DAP19_Control_P1	109	WYLE-00681	G9_T1_C_P1	D9_T1_DAP19_Control_P1	9	1	19	Control	1	D9_T1_DAP19_Control_P1
-0.555616	-1.37008	0.5371650457382202	-0.409872	1.4171786308288574	-1.13974	-0.243516	0.6872714161872864	-1.73528	2.614511489868164	D9_T1_DAP19_Control_P2	110	WYLE-00717	G9_T1_C_P2	D9_T1_DAP19_Control_P2	9	1	19	Control	2	D9_T1_DAP19_Control_P2
-0.649524	-0.682442	2.612619161605835	-1.10103	0.9637070894241333	-1.26678	0.668303	1.0698343515396118	-0.368742	0.32040512561798096	D9_T1_DAP19_Control_P3	111	WYLE-00609	G9_T1_C_P3	D9_T1_DAP19_Control_P3	9	1	19	Control	3	D9_T1_DAP19_Control_P3
-0.346009	-0.0741153	2.4751646518707275	-1.13368	0.7296855449676514	-1.8027	-0.348676	0.298752	-0.682238	-0.805504	D9_T1_DAP19_Control_P4	112	WYLE-00645	G9_T1_C_P4	D9_T1_DAP19_Control_P4	9	1	19	Control	4	D9_T1_DAP19_Control_P4
-0.134341	0.13724786043167114	-0.0872557	-0.339662	0.8005678653717041	-0.679065	-0.619521	0.21796174347400665	-1.05981	4.0754	D9_T1_DAP19_Control_P5	113	WYLE-00682	G9_T1_C_P5	D9_T1_DAP19_Control_P5	9	1	19	Control	5	D9_T1_DAP19_Control_P5
-0.485732	0.1657550185918808	2.177469491958618	-0.399981	0.8784486055374146	-0.757749	0.12420903891324997	0.9337019920349121	-0.501325	-1.66544	D9_T1_DAP19_Control_P6	114	WYLE-00718	G9_T1_C_P6	D9_T1_DAP19_Control_P6	9	1	19	Control	6	D9_T1_DAP19_Control_P6
-1.49252	-0.652084	3.1981067657470703	-1.61667	0.7752116322517395	-0.963316	-0.266199	-0.247429	-0.797849	-2.18248	D9_T1_DAP19_Control_P7	115	WYLE-00610	G9_T1_C_P7	D9_T1_DAP19_Control_P7	9	1	19	Control	7	D9_T1_DAP19_Control_P7
0.7158626914024353	-1.55258	0.3952338397502899	0.3156909942626953	2.309194326400757	-0.386405	0.6737204790115356	1.4695041179656982	-1.28052	0.5782278776168823	D9_T1_DAP19_Control_P8	116	WYLE-00646	G9_T1_C_P8	D9_T1_DAP19_Control_P8	9	1	19	Control	8	D9_T1_DAP19_Control_P8
0.32189831137657166	-0.311876	0.823653	0.32270488142967224	1.6147522926330566	-1.35077	-0.139403	0.32914143800735474	-0.937789	0.9249867796897888	D9_T1_DAP19_Control_P9	117	WYLE-00683	G9_T1_C_P9	D9_T1_DAP19_Control_P9	9	1	19	Control	9	D9_T1_DAP19_Control_P9
-0.415945	-2.22961	1.8433198928833008	2.2349259853363037	-1.74091	-0.540007	-1.15299	1.0598193407058716	-0.0709245	-1.31362	D9_T1_DAP19_Drought_P1	118	WYLE-00647	G9_T1_D_P1	D9_T1_DAP19_Drought_P1	9	1	19	Drought	1	D9_T1_DAP19_Drought_P1
-0.937703	-1.16051	2.883561134338379	0.6405891180038452	-2.31727	0.0686267	-3.04052	0.27151474356651306	-0.199855	-1.91307	D9_T1_DAP19_Drought_P2	119	WYLE-00684	G9_T1_D_P2	D9_T1_DAP19_Drought_P2	9	1	19	Drought	2	D9_T1_DAP19_Drought_P2
-0.225807	-1.13928	2.427966356277466	1.8334224224090576	-1.5498	0.24911443889141083	-1.36118	1.1803351640701294	1.0838994979858398	-2.17533	D9_T1_DAP19_Drought_P3	120	WYLE-00719	G9_T1_D_P3	D9_T1_DAP19_Drought_P3	9	1	19	Drought	3	D9_T1_DAP19_Drought_P3
-0.132482	-1.39201	1.227982521057129	1.7444039583206177	0.640409	-0.274624	-0.426006	0.10446177423000336	-0.248464	-0.234052	D9_T1_DAP19_Drought_P4	121	WYLE-00611	G9_T1_D_P4	D9_T1_DAP19_Drought_P4	9	1	19	Drought	4	D9_T1_DAP19_Drought_P4
-1.18347	-0.347959	1.9088340997695923	1.3772974014282227	-0.132705	0.5306163430213928	-0.507094	-0.908743	-0.43702	-0.0323186	D9_T1_DAP19_Drought_P5	122	WYLE-00648	G9_T1_D_P5	D9_T1_DAP19_Drought_P5	9	1	19	Drought	5	D9_T1_DAP19_Drought_P5
-1.02404	0.29992347955703735	2.8599016666412354	1.5588001012802124	-0.643992	0.4919257164001465	-0.779287	-0.822742	0.6838464140892029	-0.30304	D9_T1_DAP19_Drought_P6	123	WYLE-00685	G9_T1_D_P6	D9_T1_DAP19_Drought_P6	9	1	19	Drought	6	D9_T1_DAP19_Drought_P6
0.2875417470932007	-0.995996	1.6441125869750977	2.4082086086273193	-1.44552	0.1206120029091835	-1.28239	-1.19305	0.968196	-0.678478	D9_T1_DAP19_Drought_P7	124	WYLE-00720	G9_T1_D_P7	D9_T1_DAP19_Drought_P7	9	1	19	Drought	7	D9_T1_DAP19_Drought_P7
-0.936991	-0.648138	0.46346962451934814	2.5143120288848877	-0.348952	1.4079537391662598	-0.594714	-1.13634	-0.304048	2.10913	D9_T1_DAP19_Drought_P8	125	WYLE-00612	G9_T1_D_P8	D9_T1_DAP19_Drought_P8	9	1	19	Drought	8	D9_T1_DAP19_Drought_P8
-1.57743	0.43567	2.487232208251953	1.6422966718673706	-0.73651	1.5620436668395996	-1.08636	-1.75489	0.24862107634544373	0.331112	D9_T1_DAP19_Drought_P9	126	WYLE-00649	G9_T1_D_P9	D9_T1_DAP19_Drought_P9	9	1	19	Drought	9	D9_T1_DAP19_Drought_P9
1.5649124383926392	-3.52769	-0.532537	-2.40377	0.2623838186264038	1.0833607912063599	-0.325716	-0.309777	-0.0683136	0.3376834988594055	D9_T2_DAP28_Control_P1	127	WYLE-00613	G9_T2_C_P1	D9_T2_DAP28_Control_P1	9	2	28	Control	1	D9_T2_DAP28_Control_P1
3.3112406730651855	-1.82879	-1.09138	-1.39094	0.33811238408088684	0.028816677629947662	0.6762787103652954	-0.298082	0.3182713985443115	-1.3649	D9_T2_DAP28_Control_P2	128	WYLE-00650	G9_T2_C_P2	D9_T2_DAP28_Control_P2	9	2	28	Control	2	D9_T2_DAP28_Control_P2
2.1860361099243164	-2.36471	-0.647242	-2.21297	0.071314	1.24019	-0.69832	-1.20798	-1.09154	-0.0982498	D9_T2_DAP28_Control_P3	129	WYLE-00686	G9_T2_C_P3	D9_T2_DAP28_Control_P3	9	2	28	Control	3	D9_T2_DAP28_Control_P3
2.536703586578369	-3.43192	-0.616818	-1.96612	0.627202	0.9056292772293091	-0.328696	-1.48389	-1.01836	-0.206385	D9_T2_DAP28_Control_P4	130	WYLE-00721	G9_T2_C_P4	D9_T2_DAP28_Control_P4	9	2	28	Control	4	D9_T2_DAP28_Control_P4
2.602975368499756	-0.485688	-0.569411	-0.621025	0.8695605397224426	0.7578578591346741	0.4309854507446289	-0.279363	-0.105214	-1.0589	D9_T2_DAP28_Control_P5	131	WYLE-00614	G9_T2_C_P5	D9_T2_DAP28_Control_P5	9	2	28	Control	5	D9_T2_DAP28_Control_P5
2.9102847576141357	-0.289306	-0.971127	-0.129443	1.4375698566436768	1.037415623664856	0.40300413966178894	-0.295837	-0.672184	-0.371546	D9_T2_DAP28_Control_P6	132	WYLE-00651	G9_T2_C_P6	D9_T2_DAP28_Control_P6	9	2	28	Control	6	D9_T2_DAP28_Control_P6
2.7779014110565186	-1.57915	-1.39884	-0.895026	1.5232529640197754	1.4979360103607178	0.3365844786167145	0.1419609785079956	0.49022340774536133	-0.795368	D9_T2_DAP28_Control_P7	133	WYLE-00687	G9_T2_C_P7	D9_T2_DAP28_Control_P7	9	2	28	Control	7	D9_T2_DAP28_Control_P7
2.6890764236450195	1.3533116579055786	-0.809383	-0.854324	1.1752500534057617	0.7896726131439209	-1.06767	-1.01838	0.30378609895706177	-0.630352	D9_T2_DAP28_Control_P8	134	WYLE-00722	G9_T2_C_P8	D9_T2_DAP28_Control_P8	9	2	28	Control	8	D9_T2_DAP28_Control_P8
1.9156720638275146	2.078465461730957	-0.251297	-0.496838	1.108589768409729	1.3229100704193115	-0.722239	-1.19912	-0.32309	-0.345351	D9_T2_DAP28_Control_P9	135	WYLE-00615	G9_T2_C_P9	D9_T2_DAP28_Control_P9	9	2	28	Control	9	D9_T2_DAP28_Control_P9
1.5809375047683716	-2.12804	0.9474853873252869	1.1422045230865479	-2.33963	0.7938352227210999	-0.236142	-1.91886	1.1794941425323486	-1.38509	D9_T2_DAP28_Drought_P1	136	WYLE-00723	G9_T2_D_P1	D9_T2_DAP28_Drought_P1	9	2	28	Drought	1	D9_T2_DAP28_Drought_P1
0.5330761075019836	-1.07525	-0.0788739	1.8127671480178833	-1.59166	1.3954317569732666	-2.27546	2.665234088897705	-0.0825304	1.5264002084732056	D9_T2_DAP28_Drought_P2	137	WYLE-00616	G9_T2_D_P2	D9_T2_DAP28_Drought_P2	9	2	28	Drought	2	D9_T2_DAP28_Drought_P2
1.4471441507339478	-0.999909	-0.493179	1.4721647500991821	-1.86475	1.330540657043457	-2.90004	3.000558376312256	0.9066222906112671	-1.21656	D9_T2_DAP28_Drought_P3	138	WYLE-00652	G9_T2_D_P3	D9_T2_DAP28_Drought_P3	9	2	28	Drought	3	D9_T2_DAP28_Drought_P3
1.9844770431518555	-1.65485	-1.69207	2.301288604736328	-0.810819	1.2600014209747314	-2.1776	3.7680559158325195	0.2815052270889282	1.1570168733596802	D9_T2_DAP28_Drought_P4	139	WYLE-00688	G9_T2_D_P4	D9_T2_DAP28_Drought_P4	9	2	28	Drought	4	D9_T2_DAP28_Drought_P4
1.935689091682434	0.22454044222831726	-1.12458	1.8958072662353516	1.0133113861083984	1.752554178237915	0.5074089169502258	0.10515733063220978	1.275162696838379	0.6408085823059082	D9_T2_DAP28_Drought_P5	140	WYLE-00724	G9_T2_D_P5	D9_T2_DAP28_Drought_P5	9	2	28	Drought	5	D9_T2_DAP28_Drought_P5
1.368910789489746	0.0998286	-0.0401333	0.5434496998786926	0.6986029148101807	2.3093132972717285	-0.652425	-0.89455	1.6973230838775635	-0.0521456	D9_T2_DAP28_Drought_P6	141	WYLE-00617	G9_T2_D_P6	D9_T2_DAP28_Drought_P6	9	2	28	Drought	6	D9_T2_DAP28_Drought_P6
0.031011277809739113	-2.91229	-1.70002	0.35986772179603577	-0.000988897	3.1161301136016846	0.6847633719444275	-0.268446	0.7252482771873474	2.8535945415496826	D9_T2_DAP28_Drought_P7	142	WYLE-00653	G9_T2_D_P7	D9_T2_DAP28_Drought_P7	9	2	28	Drought	7	D9_T2_DAP28_Drought_P7
0.3336087167263031	-0.798389	-0.1606	1.1205708980560303	-0.0632361	2.522686719894409	-0.0550497	-1.25196	1.2984790802001953	2.8945672512054443	D9_T2_DAP28_Drought_P8	143	WYLE-00689	G9_T2_D_P8	D9_T2_DAP28_Drought_P8	9	2	28	Drought	8	D9_T2_DAP28_Drought_P8
2.850234031677246	-2.48902	-1.94649	0.9352544546127319	-1.22603	0.5934418439865112	-0.540991	3.7909023761749268	1.4594906568527222	-0.317805	D9_T2_DAP28_Drought_P9	144	WYLE-00725	G9_T2_D_P9	D9_T2_DAP28_Drought_P9	9	2	28	Drought	9	D9_T2_DAP28_Drought_P9

## Sheet: ANOVA MOFA Factors
factor	p_Treatment	p_Timepoint	p_Interaction	p_Exp	FDR_Treatment	FDR_Timepoint	FDR_Interaction	FDR_Exp
Factor5	2.4275293862323274e-21	3.723332343781716e-8	0.00147944	0.060250785336690656	2.4275293862323275e-20	1.2411107812605723e-7	0.014794442759305611	0.0753135
Factor3	1.9691552722678495e-13	6.425124034285968e-39	0.0596707	8.364253801639101e-5	9.845776361339248e-13	3.212562017142984e-38	0.14917676058891916	1.6728507603278202e-4
Factor1	4.8906551394472e-11	4.215653688037601e-54	0.10783278932687627	1.023024814962078e-15	1.6302183798157335e-10	4.215653688037601e-53	0.21566557865375255	5.1151240748103904e-15
Factor4	4.068183522440937e-7	1.876669650006514e-7	0.26347170661617436	5.958026982616556e-8	1.0170458806102342e-6	4.691674125016285e-7	0.3554345891104038	1.9860089942055188e-7
Factor6	8.201569181042326e-7	3.864456254469327e-7	0.33774008020914503	2.510778926242694e-16	1.6403138362084652e-6	7.728912508938654e-7	0.37526675578793894	2.510778926242694e-15
Factor8	0.016186018248970004	0.8214463664627136	0.1382990716338497	0.00744695	0.026976697081616676	0.8892332095252934	0.23049845272308284	0.0106385
Factor7	0.0488812	0.6758986965040489	0.28434767128832306	0.00372644	0.0698303	0.8448733706300611	0.3554345891104038	0.00621073
Factor2	0.0714353	0.0509374	0.4442349273884407	5.321026259709861e-6	0.0892941	0.0848957	0.4442349273884407	1.3302565649274652e-5
Factor10	0.25488792355099704	0.0717913	0.0316357	0.6966871033623011	0.28320880394555226	0.10255894667454409	0.10545225556555028	0.7239523052283597
Factor9	0.8716156880862818	0.8892332095252934	0.00497958	0.7239523052283597	0.8716156880862818	0.8892332095252934	0.0248979	0.7239523052283597

## Sheet: Factor5_HSI_loadings_all
feature	loading
713.6	0.00517034
717.1	0.00507569
710.1	0.00503291
720.6	0.00477074
706.6	0.00465052
724.1	0.00422721
703	0.00404017
552.2	0.00362387
555.7	0.00361259
727.6	0.00360206
548.6	0.00359426
559.2	0.0035484
545.1	0.00354135
541.6	0.00347444
562.7	0.00342185
538.1	0.00336006
566.2	0.00324249
534.6	0.00320424
699.5	0.00316077
569.7	0.00299718
531.1	0.00295306
731.1	0.00285672
573.2	0.00273865
527.6	0.00260462
576.7	0.00250135
580.2	0.00229425
696	0.00222408
734.6	0.00217785
524.1	0.00216885
583.7	0.00210461
587.2	0.0019672
590.8	0.00183407
594.3	0.00175513
520.6	0.00169447
597.8	0.00168555
601.3	0.00162629
738.1	0.0015481
604.8	0.00153734
608.3	0.00142537
692.5	0.00137291
611.8	0.00128829
517.1	0.00121076
615.3	0.00113816
741.6	0.00104384
618.8	0.0010165
622.3	9.212515433318913e-4
625.8	8.670727838762105e-4
629.4	8.408548892475665e-4
689	8.227082435041666e-4
632.9	8.16044514067471e-4
513.6	7.977400091476738e-4
636.4	7.323578465729952e-4
639.9	6.071295356377959e-4
745.1	5.840669618919492e-4
685.5	4.899189225398004e-4
510.1	4.533063620328903e-4
643.4	4.5054941438138485e-4
404.8	4.262503935024142e-4
646.9	2.918360405601561e-4
682	2.535490202717483e-4
748.7	2.3318022431340069e-4
506.5	1.792056718841195e-4
650.4	1.668585027800873e-4
653.9	8.827649435261264e-5
678.5	7.867709791753441e-5
657.4	1.4372151781572029e-5
503_HSI	-6.49117e-06
408.3	-4.04654e-05
752.2	-5.69031e-05
675	-6.63864e-05
660.9	-7.45423e-05
499.5	-0.00013771
664.4	-0.0001422
671.5	-0.000148485
411.8	-0.000179741
668	-0.000191679
755.7	-0.000229685
496_HSI	-0.000230319
492.5	-0.000297709
489	-0.000344727
418.8	-0.000346132
759.2	-0.000361106
485.5	-0.000363902
415.3	-0.000366315
468_HSI	-0.000371797
482_HSI	-0.000372037
471.5	-0.00037226
478.5	-0.000374053
475	-0.000375583
464.4	-0.000378825
422.3	-0.000381635
460.9	-0.000388861
457.4	-0.000396796
425.8	-0.000404669
453.9	-0.000407834
804.8	-0.000407936
801.3	-0.000417332
429.4	-0.000417641
450.4	-0.000428567
432.9	-0.000435357
436.4	-0.00044487
443.4	-0.000444972
762.7	-0.000445635
439.9	-0.000446178
446.9	-0.000447118
797.8	-0.000456778
808.3	-0.000461781
794.3	-0.000503388
766.2	-0.000532008
790.8	-0.000544415
780.2	-0.000546691
773.2	-0.000548895
787.2	-0.000550048
783.7	-0.000552899
776.7	-0.000562411
853.9	-0.000573792
850.4	-0.000588944
769.7	-0.00059727
846.9	-0.00060271
811.8	-0.000631113
843.4	-0.000652108
857.4	-0.000673151
839.9	-0.000711522
836.4	-0.000742347
997.8	-0.000789583
860.9	-0.000815596
832.9	-0.000822303
815.3	-0.000877081
885.5	-0.000885208
829.4	-0.000898321
882	-0.000899115
889	-0.000922899
878.5	-0.000937661
825.8	-0.00100252
875	-0.00101399
952.2	-0.00103554
948.7	-0.00105248
955.7	-0.00105484
864.4	-0.00105589
892.5	-0.00106035
818.8	-0.00106499
1001.3	-0.00107026
871.5	-0.00107253
822.3	-0.00108735
945.2	-0.0011002
868	-0.00112838
401.3	-0.00112946
959.2	-0.00114852
941.6	-0.00117776
962.7	-0.00123818
896	-0.00125432
994.3	-0.00127737
966.2	-0.00133635
938.1	-0.0013518
913.6	-0.00145574
899.5	-0.00146861
910.1	-0.00146903
969.7	-0.00147265
917.1	-0.00147292
987.3	-0.00148698
934.6	-0.0015448
983.7	-0.00155598
973.2	-0.00155863
906.6	-0.00155929
980.2	-0.00156973
903	-0.00157301
920.6	-0.00160809
976.7	-0.00163614
990.8	-0.00170097
931.1	-0.00174845
924.1	-0.00176407
927.6	-0.0017986

## Sheet: Factor5_Metabolomics_loadings_w
feature	loading	CHEM_ID	CHEMICAL_NAME	SUPER_PATHWAY	SUB_PATHWAY	label
100020967	0.2725897431373596	100020967	S-(1,2-dicarboxyethyl)glutathione	Amino Acid	Glutathione metabolism	S-(1,2-dicarboxyethyl)glutathione (100020967)
1108	0.25175878405570984	1108	N-carbamoylaspartate	Nucleotide	Pyrimidine metabolism	N-carbamoylaspartate (1108)
999924229	0.21391350030899048	999924229	X-24229	NA	NA	X-24229 (999924229)
74	0.2093898355960846	74	guanosine-2',3'-cyclic monophosphate	Nucleotide	Purine metabolism	guanosine-2',3'-cyclic monophosphate (74)
999923947	0.19470150768756866	999923947	X-23947	NA	NA	X-23947 (999923947)
999925080	0.19258317351341248	999925080	X-25080	NA	NA	X-25080 (999925080)
100001557	0.1682952642440796	100001557	2-linoleoyl-GPC (18:2)*	Lipids	Lyso-phospholipids	2-linoleoyl-GPC (18:2)* (100001557)
100009028	0.1600738763809204	100009028	N-palmitoyl-sphinganine (d18:0/16:0)	Lipids	Sphingolipid	N-palmitoyl-sphinganine (d18:0/16:0) (100009028)
100001619	0.1597280204296112	100001619	glycerophosphoglycerol	Lipids	Phospholipid Metabolism	glycerophosphoglycerol (100001619)
999926217	0.15574084222316742	999926217	X-26217	NA	NA	X-26217 (999926217)
999923429	0.1493341624736786	999923429	X-23429	NA	NA	X-23429 (999923429)
999923298	0.1463335007429123	999923298	X-23298	NA	NA	X-23298 (999923298)
100005719	0.13903625309467316	100005719	2-oleoyl-GPG (18:1)*	Lipids	Lyso-phospholipids	2-oleoyl-GPG (18:1)* (100005719)
999914056	0.13595937192440033	999914056	X-14056	NA	NA	X-14056 (999914056)
100019761	0.1359378844499588	100019761	N-palmitoyl-phytosphingosine (t18:0/16:0)	Lipids	Sphingolipid	N-palmitoyl-phytosphingosine (t18:0/16:0) (100019761)
100001651	0.1318727433681488	100001651	2-oleoyl-GPE (18:1)*	Lipids	Lyso-phospholipids	2-oleoyl-GPE (18:1)* (100001651)
100005720	0.1309157758951187	100005720	2-linolenoyl-GPE (18:3)*	Lipids	Lyso-phospholipids	2-linolenoyl-GPE (18:3)* (100005720)
100001216	0.12996023893356323	100001216	delta-tocopherol	Cofactors, Prosthetic Groups, Electron Carriers	Tocopherol metabolism	delta-tocopherol (100001216)
100005357	0.12991756200790405	100005357	2-linolenoyl-GPC (18:3)*	Lipids	Lyso-phospholipids	2-linolenoyl-GPC (18:3)* (100005357)
999925111	0.1296621710062027	999925111	X-25111	NA	NA	X-25111 (999925111)
100001621	0.12809619307518005	100001621	glycerophosphoinositol*	Lipids	Phospholipid Metabolism	glycerophosphoinositol* (100001621)
100009350	0.1263824850320816	100009350	phosphatidylcholine (18:1/20:2, 18:2/20:1)*	Lipids	Phospholipids	phosphatidylcholine (18:1/20:2, 18:2/20:1)* (100009350)
461	0.1260950118303299	461	phosphate	Cofactors, Prosthetic Groups, Electron Carriers	Oxidative phosphorylation	phosphate (461)
999923605	0.12402546405792236	999923605	X-23605	NA	NA	X-23605 (999923605)
100001776	0.12333694845438004	100001776	2-linoleoyl-GPE (18:2)*	Lipids	Lyso-phospholipids	2-linoleoyl-GPE (18:2)* (100001776)
111	0.1212398111820221	111	3-hydroxyisobutyrate	Amino Acid	Branched Chain Amino Acids (pyruvate derived)	3-hydroxyisobutyrate (111)
100015666	0.1211656853556633	100015666	glycerophosphoserine*	Lipids	Phospholipid Metabolism	glycerophosphoserine* (100015666)
923	0.12064695358276367	923	dihydroorotate	Nucleotide	Pyrimidine metabolism	dihydroorotate (923)
313	0.11966001987457275	313	sphinganine	Lipids	Sphingolipid	sphinganine (313)
100009148	0.11668829619884491	100009148	1-oleoyl-2-dihomo-linolenoyl-GPC (18:1/20:3n3 or n6)*	Lipids	Phospholipids	1-oleoyl-2-dihomo-linolenoyl-GPC (18:1/20:3n3 or n6)* (100009148)
826	0.11433258652687073	826	xylose	Carbohydrate	Amino sugar and nucleotide sugar	xylose (826)
100005724	0.11241254955530167	100005724	2-linolenoyl-GPS (18:3)*	Lipids	Lyso-phospholipids	2-linolenoyl-GPS (18:3)* (100005724)
469	0.11082252860069275	469	phytosphingosine	Lipids	Sphingolipid	phytosphingosine (469)
999923329	0.10602744668722153	999923329	X-23329	NA	NA	X-23329 (999923329)
282	0.10572315752506256	282	cytidine 5'-monophosphate (5'-CMP)	Nucleotide	Pyrimidine metabolism	cytidine 5'-monophosphate (5'-CMP) (282)
999923331	0.10534846037626266	999923331	X-23331	NA	NA	X-23331 (999923331)
241	0.1053386852145195	241	phenylpyruvate	Amino Acid	Aromatic amino acid metabolism (PEP derived)	phenylpyruvate (241)
100001556	0.10455626994371414	100001556	2-oleoyl-GPC (18:1)*	Lipids	Lyso-phospholipids	2-oleoyl-GPC (18:1)* (100001556)
197	0.10273513197898865	197	S-adenosylhomocysteine (SAH)	Amino Acid	Aspartate family (OAA derived)	S-adenosylhomocysteine (SAH) (197)
100005718	0.10198327153921127	100005718	2-palmitoyl-GPG (16:0)*	Lipids	Lyso-phospholipids	2-palmitoyl-GPG (16:0)* (100005718)
100019804	0.0999794	100019804	2-linolenoyl-GPA (18:3)*	Lipids	Lyso-phospholipids	2-linolenoyl-GPA (18:3)* (100019804)
1312	0.0988757	1312	nicotinamide ribonucleotide (NMN)	Cofactors, Prosthetic Groups, Electron Carriers	Nicotinate and nicotinamide metabolism	nicotinamide ribonucleotide (NMN) (1312)
999923330	0.0978524	999923330	X-23330	NA	NA	X-23330 (999923330)
100003649	0.0970552	100003649	valyltyrosine	Peptide	Dipeptide	valyltyrosine (100003649)
100020690	0.096998	100020690	1-linolenoyl-GPG (18:3)*	Lipids	Lyso-phospholipids	1-linolenoyl-GPG (18:3)* (100020690)
100001561	0.0940027	100001561	2-palmitoleoyl-GPC (16:1)*	Lipids	Lyso-phospholipids	2-palmitoleoyl-GPC (16:1)* (100001561)
100003365	0.0922114	100003365	hydroxymethylpyrimidine	Nucleotide	Pyrimidine metabolism	hydroxymethylpyrimidine (100003365)
100000258	0.0901848	100000258	glycerol 3-phosphate	Lipids	Phospholipid Metabolism	glycerol 3-phosphate (100000258)
999923580	0.0891797	999923580	X-23580	NA	NA	X-23580 (999923580)
100001805	0.0891421	100001805	methylphosphate	Cofactors, Prosthetic Groups, Electron Carriers	Oxidative phosphorylation	methylphosphate (100001805)
100001310	0.0878351	100001310	nicotinamide riboside	Cofactors, Prosthetic Groups, Electron Carriers	Nicotinate and nicotinamide metabolism	nicotinamide riboside (100001310)
330	0.0849941	330	fumarate	Carbohydrate	TCA cycle	fumarate (330)
100002910	0.0839708	100002910	1-methyl-5-imidazoleacetate	Amino Acid	Glutamate family (alpha-ketoglutarate derived)	1-methyl-5-imidazoleacetate (100002910)
999925949	0.0836856	999925949	X-25949	NA	NA	X-25949 (999925949)
100000409	0.0832767	100000409	2-isopropylmalate	Amino Acid	Branched Chain Amino Acids (pyruvate derived)	2-isopropylmalate (100000409)
75	0.0798386	75	uridine-2',3'-cyclic monophosphate	Nucleotide	Pyrimidine metabolism	uridine-2',3'-cyclic monophosphate (75)
999912462	0.0797854	999912462	X-12462	NA	NA	X-12462 (999912462)
73	0.0790152	73	cytidine 2',3'-cyclic monophosphate	Nucleotide	Pyrimidine metabolism	cytidine 2',3'-cyclic monophosphate (73)
100000987	0.0789049	100000987	2-linoleoylglycerol (18:2)	Lipids	Glycerolipids - Monoacyl	2-linoleoylglycerol (18:2) (100000987)
100005717	0.0761628	100005717	1-palmitoyl-GPG (16:0)*	Lipids	Lyso-phospholipids	1-palmitoyl-GPG (16:0)* (100005717)
100009117	0.0745391	100009117	1,2-dilinolenoyl-GPA (18:3/18:3)*	Lipids	Phospholipids	1,2-dilinolenoyl-GPA (18:3/18:3)* (100009117)
999924752	0.0742033	999924752	X-24752	NA	NA	X-24752 (999924752)
999926273	0.0738477	999926273	X-26273	NA	NA	X-26273 (999926273)
100000039	0.0734544	100000039	methionine sulfoxide	Amino Acid	Aspartate family (OAA derived)	methionine sulfoxide (100000039)
100001254	0.0724282	100001254	N-acetyltryptophan	Amino Acid	Aromatic amino acid metabolism (PEP derived)	N-acetyltryptophan (100001254)
100001395	0.0721623	100001395	1-linoleoyl-GPC (18:2)	Lipids	Lyso-phospholipids	1-linoleoyl-GPC (18:2) (100001395)
100001383	0.0716229	100001383	1-myristoyl-GPC (14:0)	Lipids	Lyso-phospholipids	1-myristoyl-GPC (14:0) (100001383)
999923231	0.0690239	999923231	X-23231	NA	NA	X-23231 (999923231)
100009227	0.0685282	100009227	1-linoleoyl-GPG (18:2)*	Lipids	Lyso-phospholipids	1-linoleoyl-GPG (18:2)* (100009227)
100009083	0.0677808	100009083	2-linoleoyl-GPA (18:2)*	Lipids	Lyso-phospholipids	2-linoleoyl-GPA (18:2)* (100009083)
100009086	0.0675154	100009086	1-linoleoyl-2-linolenoyl-GPA (18:2/18:3)*	Lipids	Phospholipids	1-linoleoyl-2-linolenoyl-GPA (18:2/18:3)* (100009086)
291	0.0664164	291	glucose 6-phosphate	Carbohydrate	Glycolysis	glucose 6-phosphate (291)
100000282	0.0650397	100000282	N-acetylglutamate	Amino Acid	Glutamate family (alpha-ketoglutarate derived)	N-acetylglutamate (100000282)
100001263	0.0640325	100001263	1-palmitoyl-GPC (16:0)	Lipids	Lyso-phospholipids	1-palmitoyl-GPC (16:0) (100001263)
100001103	0.0629893	100001103	glutamate, gamma-methyl ester	Amino Acid	Glutamate family (alpha-ketoglutarate derived)	glutamate, gamma-methyl ester (100001103)
999923852	0.0622285	999923852	X-23852	NA	NA	X-23852 (999923852)
100000551	0.0617994	100000551	4-methyl-2-oxopentanoate	Amino Acid	Branched Chain Amino Acids (pyruvate derived)	4-methyl-2-oxopentanoate (100000551)
100010805	0.0601557	100010805	3'-dephospho-acetyl-CoA	Cofactors, Prosthetic Groups, Electron Carriers	CoA metabolism	3'-dephospho-acetyl-CoA (100010805)
100003185	0.0597461	100003185	leucylglycine	Peptide	Dipeptide	leucylglycine (100003185)
100005864	0.0595588	100005864	methyl glucopyranoside (alpha + beta)	Carbohydrate	Sucrose, glucose,fructose metabolism	methyl glucopyranoside (alpha + beta) (100005864)
999923462	0.0593736	999923462	X-23462	NA	NA	X-23462 (999923462)
100005350	0.0589356	100005350	1-linolenoyl-GPC (18:3)*	Lipids	Lyso-phospholipids	1-linolenoyl-GPC (18:3)* (100005350)
100021503	0.0587541	100021503	N-carbamoylputrescine	Amino Acid	Amines and polyamines	N-carbamoylputrescine (100021503)
100009108	0.058611	100009108	1-palmitoleoyl-2-linolenoyl-GPG (16:1/18:3)*	Lipids	Phospholipids	1-palmitoleoyl-2-linolenoyl-GPG (16:1/18:3)* (100009108)
100000943	0.0577059	100000943	2-oleoylglycerol (18:1)	Lipids	Glycerolipids - Monoacyl	2-oleoylglycerol (18:1) (100000943)
100009232	0.057609666138887405	100009232	thioproline	Xenobiotics	Chemicals	thioproline (100009232)
415	0.057371314615011215	415	methionine	Amino Acid	Aspartate family (OAA derived)	methionine (415)
100006056	0.057087767869234085	100006056	N-formylphenylalanine	Amino Acid	Aromatic amino acid metabolism (PEP derived)	N-formylphenylalanine (100006056)
448	0.0559241	448	glutathione, oxidized (GSSG)	Amino Acid	Glutathione metabolism	glutathione, oxidized (GSSG) (448)
267	0.055729806423187256	267	choline phosphate	Lipids	Choline metabolism	choline phosphate (267)
100009078	0.0553648	100009078	1-oleoyl-2-linoleoyl-GPE (18:1/18:2)*	Lipids	Phospholipids	1-oleoyl-2-linoleoyl-GPE (18:1/18:2)* (100009078)
100009051	0.054276298731565475	100009051	1-stearoyl-2-dihomo-linolenoyl-GPC (18:0/20:3n3 or n6)*	Lipids	Phospholipids	1-stearoyl-2-dihomo-linolenoyl-GPC (18:0/20:3n3 or n6)* (100009051)
100015689	0.054002	100015689	1-palmitoyl-2-(hydroxylinoleoyl)-GPC (16:0/18:2(OH))*	Lipids	Phospholipids	1-palmitoyl-2-(hydroxylinoleoyl)-GPC (16:0/18:2(OH))* (100015689)
821	0.0530961	821	pseudouridine	Nucleotide	Pyrimidine metabolism	pseudouridine (821)
100008904	0.052542272955179214	100008904	1-stearoyl-2-oleoyl-GPC (18:0/18:1)	Lipids	Phospholipids	1-stearoyl-2-oleoyl-GPC (18:0/18:1) (100008904)
999923195	0.0508585	999923195	X-23195	NA	NA	X-23195 (999923195)
100000011	0.050796426832675934	100000011	phenylacetate	Amino Acid	Aromatic amino acid metabolism (PEP derived)	phenylacetate (100000011)
100006438	0.0504296	100006438	citraconate/glutaconate	Carbohydrate	C5 branched dibasic acid metabolism	citraconate/glutaconate (100006438)
100001523	0.0502573	100001523	sinapyl alcohol	Secondary metabolism	Phenylpropanoids	sinapyl alcohol (100001523)
445	0.049672	445	orotate	Nucleotide	Pyrimidine metabolism	orotate (445)
269	0.0495153	269	CoA-glutathione*	Cofactors, Prosthetic Groups, Electron Carriers	CoA metabolism	CoA-glutathione* (269)
100005716	0.0494226	100005716	1-oleoyl-GPG (18:1)*	Lipids	Lyso-phospholipids	1-oleoyl-GPG (18:1)* (100005716)
1082	0.0493474	1082	N-acetylleucine	Amino Acid	Branched Chain Amino Acids (pyruvate derived)	N-acetylleucine (1082)
100001426	0.048673	100001426	3-(3-amino-3-carboxypropyl)uridine*	Nucleotide	Pyrimidine metabolism	3-(3-amino-3-carboxypropyl)uridine* (100001426)
100003006	0.0477462	100003006	2-linoleoyl-GPI (18:2)*	Lipids	Lyso-phospholipids	2-linoleoyl-GPI (18:2)* (100003006)
913	0.047597113996744156	913	maltose	Carbohydrate	Sucrose, glucose,fructose metabolism	maltose (913)
100001620	0.0474087	100001620	glycerophosphoethanolamine	Lipids	Phospholipid Metabolism	glycerophosphoethanolamine (100001620)
100003397	0.0473047	100003397	trimethylamine N-oxide	Xenobiotics	Chemicals	trimethylamine N-oxide (100003397)
100000016	0.046719860285520554	100000016	suberate (C8-DC)	Lipids	Fatty acid, Dicarboxylate	suberate (C8-DC) (100000016)
100001416	0.0461961	100001416	orotidine	Nucleotide	Pyrimidine metabolism	orotidine (100001416)
100001276	0.0461624	100001276	N-acetylisoleucine	Amino Acid	Branched Chain Amino Acids (pyruvate derived)	N-acetylisoleucine (100001276)
100001272	0.0450048	100001272	1-oleoyl-GPC (18:1)	Lipids	Lyso-phospholipids	1-oleoyl-GPC (18:1) (100001272)
100008998	0.044271014630794525	100008998	gamma-tocopherol/beta-tocopherol	Cofactors, Prosthetic Groups, Electron Carriers	Tocopherol metabolism	gamma-tocopherol/beta-tocopherol (100008998)
100021199	0.044158	100021199	stigmastadienone	Lipids	Sterols	stigmastadienone (100021199)
100000935	0.0440654	100000935	apigenin	Secondary metabolism	Flavonoids	apigenin (100000935)
100001569	0.0438473	100001569	1-oleoyl-GPE (18:1)	Lipids	Lyso-phospholipids	1-oleoyl-GPE (18:1) (100001569)
209	0.042928967624902725	209	adenosine 5'-monophosphate (AMP)	Nucleotide	Purine metabolism	adenosine 5'-monophosphate (AMP) (209)
100002700	0.042852	100002700	alanylphenylalanine	Peptide	Dipeptide	alanylphenylalanine (100002700)
100010880	0.041867	100010880	1-linolenoyl-2-hexadecatrienoyl-digalactosylglycerol (18:3/16:3)	Lipids	Galactolipids	1-linolenoyl-2-hexadecatrienoyl-digalactosylglycerol (18:3/16:3) (100010880)
100006372	0.041625723242759705	100006372	gentisic acid-5-glucoside	Secondary metabolism	Benzenoids	gentisic acid-5-glucoside (100006372)
100005714	0.0409855	100005714	1-linolenoyl-GPE (18:3)*	Lipids	Lyso-phospholipids	1-linolenoyl-GPE (18:3)* (100005714)
100005711	0.040644	100005711	2-linolenoyl-GPI (18:3)*	Lipids	Lyso-phospholipids	2-linolenoyl-GPI (18:3)* (100005711)
100009138	0.0405739	100009138	1-myristoyl-2-linoleoyl-GPC (14:0/18:2)*	Lipids	Phospholipids	1-myristoyl-2-linoleoyl-GPC (14:0/18:2)* (100009138)
1024	0.0405707	1024	pantothenate	Cofactors, Prosthetic Groups, Electron Carriers	CoA metabolism	pantothenate (1024)
999923928	0.0403499	999923928	X-23928	NA	NA	X-23928 (999923928)
100002417	0.0403373	100002417	2,3-dihydroxyisovalerate	Amino Acid	Branched Chain Amino Acids (pyruvate derived)	2,3-dihydroxyisovalerate (100002417)
100001570	0.0400183	100001570	1-linoleoyl-GPE (18:2)*	Lipids	Lyso-phospholipids	1-linoleoyl-GPE (18:2)* (100001570)
100008976	0.0393665	100008976	1-stearoyl-2-linoleoyl-GPE (18:0/18:2)*	Lipids	Phospholipids	1-stearoyl-2-linoleoyl-GPE (18:0/18:2)* (100008976)
1539	0.0385006	1539	1-palmitoyl-2-oleoyl-GPC (16:0/18:1)	Lipids	Phospholipids	1-palmitoyl-2-oleoyl-GPC (16:0/18:1) (1539)
100009185	0.0379034	100009185	1,2-dilinoleoyl-GPI (18:2/18:2)*	Lipids	Phospholipids	1,2-dilinoleoyl-GPI (18:2/18:2)* (100009185)
872	0.0378909	872	thymidine	Nucleotide	Pyrimidine metabolism	thymidine (872)
999923974	0.036542586982250214	999923974	X-23974	NA	NA	X-23974 (999923974)
1830	0.0363777	1830	acetyl CoA	Carbohydrate	Glycolysis	acetyl CoA (1830)
100003680	0.0362543	100003680	prolyltryptophan	Peptide	Dipeptide	prolyltryptophan (100003680)
100009206	0.035228416323661804	100009206	1-palmitoyl-2-alpha-linolenoyl-GPE (16:0/18:3n3)*	Lipids	Phospholipids	1-palmitoyl-2-alpha-linolenoyl-GPE (16:0/18:3n3)* (100009206)
100001903	0.035148028284311295	100001903	cosmosiin (apigenin 7-O-glucoside)	Secondary metabolism	Flavonoids	cosmosiin (apigenin 7-O-glucoside) (100001903)
100001870	0.0337785	100001870	1-palmitoyl-2-linoleoyl-GPE (16:0/18:2)	Lipids	Phospholipids	1-palmitoyl-2-linoleoyl-GPE (16:0/18:2) (100001870)
100001718	0.0331165	100001718	2,4,6-trihydroxybenzoate	Secondary metabolism	Benzenoids	2,4,6-trihydroxybenzoate (100001718)
999923529	0.0326828	999923529	X-23529	NA	NA	X-23529 (999923529)
50	0.0323849	50	spermidine	Amino Acid	Amines and polyamines	spermidine (50)
100000251	0.0323804	100000251	flavin mononucleotide (FMN)	Cofactors, Prosthetic Groups, Electron Carriers	Riboflavin and FAD metabolism	flavin mononucleotide (FMN) (100000251)
463	0.0323278	463	phosphoenolpyruvate (PEP)	Carbohydrate	Glycolysis	phosphoenolpyruvate (PEP) (463)
100009347	0.031905	100009347	phosphatidylcholine (15:0/18:1, 17:0/16:1, 16:0/17:1)*	Lipids	Phospholipids	phosphatidylcholine (15:0/18:1, 17:0/16:1, 16:0/17:1)* (100009347)
1258	0.031765516847372055	1258	anthranilate	Amino Acid	Aromatic amino acid metabolism (PEP derived)	anthranilate (1258)
999923468	0.031463	999923468	X-23468	NA	NA	X-23468 (999923468)
100001511	0.0314549	100001511	1-palmitoleoyl-GPC (16:1)*	Lipids	Lyso-phospholipids	1-palmitoleoyl-GPC (16:1)* (100001511)
100001562	0.031333018094301224	100001562	2-palmitoyl-GPC (16:0)*	Lipids	Lyso-phospholipids	2-palmitoyl-GPC (16:0)* (100001562)
100002070	0.031270772218704224	100002070	2-hydroxyglutarate	Lipids	Fatty acid, hydroxy	2-hydroxyglutarate (100002070)
100003169	0.0311194	100003169	isoleucylglycine	Peptide	Dipeptide	isoleucylglycine (100003169)
100000936	0.030642155557870865	100000936	3-methyl-2-oxobutyrate	Amino Acid	Branched Chain Amino Acids (pyruvate derived)	3-methyl-2-oxobutyrate (100000936)
100003588	0.030641824007034302	100003588	phenylalanylglycine	Peptide	Dipeptide	phenylalanylglycine (100003588)
100003592	0.030491972342133522	100003592	phenylalanylproline	Peptide	Dipeptide	phenylalanylproline (100003592)
100009352	0.03031	100009352	1,2-dilinolenoyl-GPE (18:3/18:3)*	Lipids	Phospholipids	1,2-dilinolenoyl-GPE (18:3/18:3)* (100009352)
100001425	0.03027	100001425	5,6-dihydrouridine	Nucleotide	Pyrimidine metabolism	5,6-dihydrouridine (100001425)
100003184	0.0302673	100003184	leucylglutamate	Peptide	Dipeptide	leucylglutamate (100003184)
112	0.029704907909035683	112	3-hydroxy-3-methylglutarate	Secondary metabolism	Terpenoids	3-hydroxy-3-methylglutarate (112)
1254	0.0289397	1254	glycerol	Lipids	Glycerolipid Metabolism	glycerol (1254)
100000036	0.0288526	100000036	3-methyl-2-oxovalerate	Amino Acid	Branched Chain Amino Acids (pyruvate derived)	3-methyl-2-oxovalerate (100000036)
100003637	0.028457630425691605	100003637	valylarginine	Peptide	Dipeptide	valylarginine (100003637)
100001977	0.028290478512644768	100001977	beta-cryptoxanthin	Secondary metabolism	Terpenoids	beta-cryptoxanthin (100001977)
100003682	0.028239179402589798	100003682	prolylvaline	Peptide	Dipeptide	prolylvaline (100003682)
999921959	0.028160633519291878	999921959	X-21959	NA	NA	X-21959 (999921959)
567	0.028081178665161133	567	nicotinate	Cofactors, Prosthetic Groups, Electron Carriers	Nicotinate and nicotinamide metabolism	nicotinate (567)
999923753	0.0279074	999923753	X-23753	NA	NA	X-23753 (999923753)
100021436	0.027790721505880356	100021436	lariciresinol 4-O-glucoside	Secondary metabolism	Phenylpropanoids	lariciresinol 4-O-glucoside (100021436)
1543	0.0276946	1543	1-palmitoyl-2-linoleoyl-GPG (16:0/18:2)	Lipids	Phospholipids	1-palmitoyl-2-linoleoyl-GPG (16:0/18:2) (1543)
999924839	0.027411803603172302	999924839	X-24839	NA	NA	X-24839 (999924839)
1084	0.027318334206938744	1084	N-acetylvaline	Amino Acid	Branched Chain Amino Acids (pyruvate derived)	N-acetylvaline (1084)
100003191	0.027239	100003191	leucylthreonine	Peptide	Dipeptide	leucylthreonine (100003191)
100008981	0.026355726644396782	100008981	1-oleoyl-2-linoleoyl-GPC (18:1/18:2)*	Lipids	Phospholipids	1-oleoyl-2-linoleoyl-GPC (18:1/18:2)* (100008981)
100005805	0.026041824370622635	100005805	1-palmitoyl-GPS (16:0)*	Lipids	Lyso-phospholipids	1-palmitoyl-GPS (16:0)* (100005805)
100002173	0.025406934320926666	100002173	1-pentadecanoyl-GPC (15:0)*	Lipids	Lyso-phospholipids	1-pentadecanoyl-GPC (15:0)* (100002173)
100008905	0.025282979011535645	100008905	1,2-dioleoyl-GPC (18:1/18:1)	Lipids	Phospholipids	1,2-dioleoyl-GPC (18:1/18:1) (100008905)
100009073	0.024761401116847992	100009073	1-palmitoyl-2-linolenoyl-GPG (16:0/18:3)*	Lipids	Phospholipids	1-palmitoyl-2-linolenoyl-GPG (16:0/18:3)* (100009073)
100001567	0.0246813	100001567	1-palmitoyl-GPE (16:0)	Lipids	Lyso-phospholipids	1-palmitoyl-GPE (16:0) (100001567)
100003202	0.024620408192276955	100003202	serylleucine	Peptide	Dipeptide	serylleucine (100003202)
999922776	0.024539262056350708	999922776	X-22776	NA	NA	X-22776 (999922776)
100016117	0.024506613612174988	100016117	2-linolenoyl-galactosylglycerol (18:3)*	Lipids	Lyso-galactolipids	2-linolenoyl-galactosylglycerol (18:3)* (100016117)
347	0.024394899606704712	347	guanosine 5'-monophosphate (5'-GMP)	Nucleotide	Purine metabolism	guanosine 5'-monophosphate (5'-GMP) (347)
100001502	0.024375002831220627	100001502	gamma-glutamyl-2-aminobutyrate	Amino Acid	Glutathione metabolism	gamma-glutamyl-2-aminobutyrate (100001502)
100009070	0.02428	100009070	1-palmitoyl-2-linoleoyl-GPA (16:0/18:2)*	Lipids	Phospholipids	1-palmitoyl-2-linoleoyl-GPA (16:0/18:2)* (100009070)
1207	0.024149557575583458	1207	phenethylamine	Amino Acid	Aromatic amino acid metabolism (PEP derived)	phenethylamine (1207)
376	0.023854173719882965	376	isoleucine	Amino Acid	Branched Chain Amino Acids (OAA derived)	isoleucine (376)
100001274	0.023852061480283737	100001274	N-acetylthreonine	Amino Acid	Aspartate family (OAA derived)	N-acetylthreonine (100001274)
100001256	0.023232100531458855	100001256	N-acetylphenylalanine	Amino Acid	Aromatic amino acid metabolism (PEP derived)	N-acetylphenylalanine (100001256)
432	0.022620080038905144	432	nicotinamide	Cofactors, Prosthetic Groups, Electron Carriers	Nicotinate and nicotinamide metabolism	nicotinamide (432)
999921796	0.022474225610494614	999921796	X-21796	NA	NA	X-21796 (999921796)
100000285	0.022388935089111328	100000285	N-alpha-acetylornithine	Amino Acid	Glutamate family (alpha-ketoglutarate derived)	N-alpha-acetylornithine (100000285)
100001163	0.022192297503352165	100001163	prolylleucine	Peptide	Dipeptide	prolylleucine (100001163)
100008903	0.022187024354934692	100008903	1,2-dilinoleoyl-GPC (18:2/18:2)	Lipids	Phospholipids	1,2-dilinoleoyl-GPC (18:2/18:2) (100008903)
100020689	0.022151950746774673	100020689	2-linolenoyl-digalactosylglycerol (18:3)*	Lipids	Lyso-galactolipids	2-linolenoyl-digalactosylglycerol (18:3)* (100020689)
100009085	0.021806471049785614	100009085	1-palmitoleoyl-GPA (16:1)*	Lipids	Lyso-phospholipids	1-palmitoleoyl-GPA (16:1)* (100009085)
1537	0.0211593	1537	1-palmitoyl-2-linoleoyl-GPC (16:0/18:2)	Lipids	Phospholipids	1-palmitoyl-2-linoleoyl-GPC (16:0/18:2) (1537)
100001899	0.021123768761754036	100001899	aesculetin	Secondary metabolism	Phenylpropanoids	aesculetin (100001899)
100008979	0.0211024	100008979	1-oleoyl-2-linoleoyl-GPI (18:1/18:2)*	Lipids	Phospholipids	1-oleoyl-2-linoleoyl-GPI (18:1/18:2)* (100008979)
100001269	0.020649025216698647	100001269	campesterol	Lipids	Sterols	campesterol (100001269)
100001579	0.0205886	100001579	2-hydroxypalmitate	Lipids	Fatty acid, hydroxy	2-hydroxypalmitate (100001579)
100009343	0.020194096490740776	100009343	1-linoleoyl-2-linolenoyl-GPC (18:2/18:3)*	Lipids	Phospholipids	1-linoleoyl-2-linolenoyl-GPC (18:2/18:3)* (100009343)
100015967	0.020051855593919754	100015967	carotene diol (2)	Secondary metabolism	Terpenoids	carotene diol (2) (100015967)
100000406	0.019804246723651886	100000406	ribitol	Carbohydrate	Amino sugar and nucleotide sugar	ribitol (100000406)
100004606	0.0196445	100004606	1-linoleoyl-GPS (18:2)*	Lipids	Lyso-phospholipids	1-linoleoyl-GPS (18:2)* (100004606)
100003190	0.019568875432014465	100003190	leucylserine	Peptide	Dipeptide	leucylserine (100003190)
100008928	0.018722418695688248	100008928	2-hydroxybutyrate/2-hydroxyisobutyrate	Lipids	Fatty acid, hydroxy	2-hydroxybutyrate/2-hydroxyisobutyrate (100008928)
100008980	0.018570618703961372	100008980	1-stearoyl-2-linoleoyl-GPC (18:0/18:2)*	Lipids	Phospholipids	1-stearoyl-2-linoleoyl-GPC (18:0/18:2)* (100008980)
100001316	0.017943503335118294	100001316	nicotinate ribonucleoside	Cofactors, Prosthetic Groups, Electron Carriers	Nicotinate and nicotinamide metabolism	nicotinate ribonucleoside (100001316)
100001689	0.017671775072813034	100001689	pheophorbide A	Cofactors, Prosthetic Groups, Electron Carriers	Chlorophyll and heme metabolism	pheophorbide A (100001689)
914	0.0176561	914	ribose	Carbohydrate	Amino sugar and nucleotide sugar	ribose (914)
100003175	0.0175533	100003175	isoleucylthreonine	Peptide	Dipeptide	isoleucylthreonine (100003175)
1310	0.017171945422887802	1310	nicotinamide adenine dinucleotide (NAD+)	Cofactors, Prosthetic Groups, Electron Carriers	Nicotinate and nicotinamide metabolism	nicotinamide adenine dinucleotide (NAD+) (1310)
999923536	0.017047472298145294	999923536	X-23536	NA	NA	X-23536 (999923536)
100003643	0.0164109	100003643	valyllysine	Peptide	Dipeptide	valyllysine (100003643)
100000657	0.016122909262776375	100000657	1,2-dipalmitoyl-GPC (16:0/16:0)	Lipids	Phospholipids	1,2-dipalmitoyl-GPC (16:0/16:0) (100000657)
100001462	0.015966974198818207	100001462	1-stearoyl-GPG (18:0)	Lipids	Lyso-phospholipids	1-stearoyl-GPG (18:0) (100001462)
999924027	0.0158085	999924027	X-24027	NA	NA	X-24027 (999924027)
100000914	0.015803635120391846	100000914	caffeate	Secondary metabolism	Phenylpropanoids	caffeate (100000914)
1110	0.015782279893755913	1110	N-acetylalanine	Amino Acid	Aspartate family (OAA derived)	N-acetylalanine (1110)
100020837	0.015671512112021446	100020837	2,6-dihydroxybenzoic acid	Secondary metabolism	Benzenoids	2,6-dihydroxybenzoic acid (100020837)
999913007	0.015240033157169819	999913007	X-13007	NA	NA	X-13007 (999913007)
100009089	0.014680936001241207	100009089	1-palmitoyl-2-linolenoyl-GPA (16:0/18:3)*	Lipids	Phospholipids	1-palmitoyl-2-linolenoyl-GPA (16:0/18:3)* (100009089)
999923923	0.014429016970098019	999923923	X-23923	NA	NA	X-23923 (999923923)
100001359	0.0138876	100001359	aconitate [cis or trans]	Carbohydrate	TCA cycle	aconitate [cis or trans] (100001359)
100009037	0.013757015578448772	100009037	1-margaroyl-2-linoleoyl-GPC (17:0/18:2)*	Lipids	Phospholipids	1-margaroyl-2-linoleoyl-GPC (17:0/18:2)* (100009037)
100001258	0.013750743120908737	100001258	glycylleucine	Peptide	Dipeptide	glycylleucine (100001258)
100004290	0.013713271357119083	100004290	o-tyrosine	Amino Acid	Aromatic amino acid metabolism (PEP derived)	o-tyrosine (100004290)
208	0.0137066	208	adenosine 5'-diphosphate (ADP)	Nucleotide	Purine metabolism	adenosine 5'-diphosphate (ADP) (208)
100003650	0.013558591715991497	100003650	valylvaline	Peptide	Dipeptide	valylvaline (100003650)
252	0.013456946238875389	252	succinate	Carbohydrate	TCA cycle	succinate (252)
100009344	0.0130853	100009344	1,2-dilinolenoyl-GPC (18:3/18:3)*	Lipids	Phospholipids	1,2-dilinolenoyl-GPC (18:3/18:3)* (100009344)
314	0.012870656326413155	314	behenate (22:0)*	Lipids	Free fatty acid	behenate (22:0)* (314)
49	0.012408	49	putrescine	Amino Acid	Amines and polyamines	putrescine (49)
100004059	0.012255439534783363	100004059	histidine betaine (hercynine)*	Amino Acid	Glutamate family (alpha-ketoglutarate derived)	histidine betaine (hercynine)* (100004059)
818	0.012052549980580807	818	malonate	Lipids	Fatty acid, Dicarboxylate	malonate (818)
100009035	0.011805914342403412	100009035	1-pentadecanoyl-2-linoleoyl-GPC (15:0/18:2)*	Lipids	Phospholipids	1-pentadecanoyl-2-linoleoyl-GPC (15:0/18:2)* (100009035)
100020377	0.011787774041295052	100020377	ethyl beta-glucopyranoside	Carbohydrate	Sucrose, glucose,fructose metabolism	ethyl beta-glucopyranoside (100020377)
869	0.011102824471890926	869	uridine 5'-monophosphate (UMP)	Nucleotide	Pyrimidine metabolism	uridine 5'-monophosphate (UMP) (869)
100004089	0.010697354562580585	100004089	2-hydroxydecanoate	Lipids	Fatty acid, hydroxy	2-hydroxydecanoate (100004089)
100000672	0.010167318396270275	100000672	1-myristoyl-2-palmitoyl-GPC (14:0/16:0)	Lipids	Phospholipids	1-myristoyl-2-palmitoyl-GPC (14:0/16:0) (100000672)
100019890	0.009575	100019890	3-hydroxybehenate*	Lipids	Fatty acid, hydroxy	3-hydroxybehenate* (100019890)
100020417	0.00943553	100020417	N6,N6-dimethyllysine	Amino Acid	Aspartate family (OAA derived)	N6,N6-dimethyllysine (100020417)
100001296	0.00942567	100001296	stachydrine	Amino Acid	Glutamate family (alpha-ketoglutarate derived)	stachydrine (100001296)
482_Metabolomics	0.00876717	NA	NA	NA	NA	482_Metabolomics
100009217	0.00872463	100009217	1,2-dilinoleoyl-GPE (18:2/18:2)*	Lipids	Phospholipids	1,2-dilinoleoyl-GPE (18:2/18:2)* (100009217)
999911632	0.00856211	999911632	X-11632	NA	NA	X-11632 (999911632)
100005715	0.00848125	100005715	1-linolenoyl-GPS (18:3)*	Lipids	Lyso-phospholipids	1-linolenoyl-GPS (18:3)* (100005715)
100001271	0.00824482	100001271	1-stearoyl-GPC (18:0)	Lipids	Lyso-phospholipids	1-stearoyl-GPC (18:0) (100001271)
999923456	0.00816864	999923456	X-23456	NA	NA	X-23456 (999923456)
100000103	0.0080348	100000103	agmatine	Amino Acid	Amines and polyamines	agmatine (100000103)
999923208	0.0078936	999923208	X-23208	NA	NA	X-23208 (999923208)
100010877	0.00785284	100010877	1,2-dilinolenoyl-galactosylglycerol (18:3/18:3)*	Lipids	Galactolipids	1,2-dilinolenoyl-galactosylglycerol (18:3/18:3)* (100010877)
100009218	0.00776872	100009218	1-linoleoyl-2-linolenoyl-GPE (18:2/18:3)*	Lipids	Phospholipids	1-linoleoyl-2-linolenoyl-GPE (18:2/18:3)* (100009218)
828	0.0073325	828	arabinose	Carbohydrate	Amino sugar and nucleotide sugar	arabinose (828)
218	0.00723526	218	allantoic acid	Nucleotide	Purine metabolism	allantoic acid (218)
100003625	0.00662004	100003625	aspartylvaline	Peptide	Dipeptide	aspartylvaline (100003625)
1003	0.00574069	1003	galactitol (dulcitol)	Carbohydrate	Sucrose, glucose,fructose metabolism	galactitol (dulcitol) (1003)
409	0.00566021	409	malate	Carbohydrate	TCA cycle	malate (409)
100002945	0.00529239	100002945	(14 or 15)-methylpalmitate (a17:0 or i17:0)	Lipids	Fatty acid ester	(14 or 15)-methylpalmitate (a17:0 or i17:0) (100002945)
100009082	0.00500362	100009082	1-linoleoyl-GPA (18:2)*	Lipids	Lyso-phospholipids	1-linoleoyl-GPA (18:2)* (100009082)
100001169	0.00494467	100001169	prolylisoleucine	Peptide	Dipeptide	prolylisoleucine (100001169)
999921283	0.00444013	999921283	X-21283	NA	NA	X-21283 (999921283)
100000260	0.00442236	100000260	histidinol	Amino Acid	Glutamate family (alpha-ketoglutarate derived)	histidinol (100000260)
491	0.00427697	491	pyridoxal	Cofactors, Prosthetic Groups, Electron Carriers	Vitamin B metabolism (B6 or B12)	pyridoxal (491)
100001211	0.00406692	100001211	sebacate (C10-DC)	Lipids	Fatty acid, Dicarboxylate	sebacate (C10-DC) (100001211)
100002113	0.00404479	100002113	cysteine sulfinic acid	Amino Acid	Serine family (phosphoglycerate derived)	cysteine sulfinic acid (100002113)
100001112	0.00400639	100001112	3-hydroxylaurate	Lipids	Fatty acid, hydroxy	3-hydroxylaurate (100001112)
999924753	0.00395192	999924753	X-24753	NA	NA	X-24753 (999924753)
327	0.00334841	327	flavin adenine dinucleotide (FAD)	Cofactors, Prosthetic Groups, Electron Carriers	Riboflavin and FAD metabolism	flavin adenine dinucleotide (FAD) (327)
100019968	0.00319748	100019968	lyxonate	Carbohydrate	Amino sugar and nucleotide sugar	lyxonate (100019968)
100006430	0.0028772	100006430	arabitol/xylitol	Carbohydrate	Amino sugar and nucleotide sugar	arabitol/xylitol (100006430)
999915674	0.00260818	999915674	X-15674	NA	NA	X-15674 (999915674)
100001827	0.00258854	100001827	pheophytin A	Cofactors, Prosthetic Groups, Electron Carriers	Chlorophyll and heme metabolism	pheophytin A (100001827)
100008934	0.00242762	100008934	2-hydroxylaurate	Lipids	Fatty acid, hydroxy	2-hydroxylaurate (100008934)
100001121	0.00240097	100001121	pyridoxate	Cofactors, Prosthetic Groups, Electron Carriers	Vitamin B metabolism (B6 or B12)	pyridoxate (100001121)
999924984	0.00235497	999924984	X-24984	NA	NA	X-24984 (999924984)
468_Metabolomics	0.00203311	NA	NA	NA	NA	468_Metabolomics
100001102	0.00179537	100001102	dodecanedioate (C12-DC)	Lipids	Fatty acid, Dicarboxylate	dodecanedioate (C12-DC) (100001102)
999923639	0.00152781	999923639	X-23639	NA	NA	X-23639 (999923639)
568	0.00152118	568	pyridoxamine	Cofactors, Prosthetic Groups, Electron Carriers	Vitamin B metabolism (B6 or B12)	pyridoxamine (568)
100009076	0.00136778	100009076	1-palmitoyl-2-alpha-linolenoyl-GPC (16:0/18:3n3)*	Lipids	Phospholipids	1-palmitoyl-2-alpha-linolenoyl-GPC (16:0/18:3n3)* (100009076)
100001006	8.658181759528816e-4	100001006	N-acetylglycine	Amino Acid	Serine family (phosphoglycerate derived)	N-acetylglycine (100001006)
100009396	8.274639840237796e-4	100009396	1-linolenoyl-2-hexadecatrienoyl-galactosylglycerol (18:3/16:3)	Lipids	Galactolipids	1-linolenoyl-2-hexadecatrienoyl-galactosylglycerol (18:3/16:3) (100009396)
233	5.520022241398692e-4	233	ascorbate (vitamin C)	Cofactors, Prosthetic Groups, Electron Carriers	Ascorbate metabolism	ascorbate (vitamin C) (233)
100015612	2.265396324219182e-4	100015612	quercetin-3-glucuronide	Secondary metabolism	Flavonoids	quercetin-3-glucuronide (100015612)
999926020	-0.00035866	999926020	X-26020	NA	NA	X-26020 (999926020)
999911407	-0.000621867	999911407	X-11407	NA	NA	X-11407 (999911407)
496_Metabolomics	-0.000817075	NA	NA	NA	NA	496_Metabolomics
100002554	-0.0008263	100002554	homocitrate	Amino Acid	Aspartate family (OAA derived)	homocitrate (100002554)
100003708	-0.0015485	100003708	pro-pro-pro	Peptide	Tripeptide	pro-pro-pro (100003708)
999924228	-0.00183629	999924228	X-24228	NA	NA	X-24228 (999924228)
100001617	-0.00201285	100001617	undecanedioate (C11-DC)	Lipids	Fatty acid, Dicarboxylate	undecanedioate (C11-DC) (100001617)
100001454	-0.00280594	100001454	3-hydroxydodecanedioate*	Lipids	Fatty acid, hydroxy	3-hydroxydodecanedioate* (100001454)
100015684	-0.00290666	100015684	myristoyl-linoleoyl-glycerol (14:0/18:2) [2]*	Lipids	Glycerolipids - Diacyl	myristoyl-linoleoyl-glycerol (14:0/18:2) [2]* (100015684)
999925212	-0.00293906	999925212	X-25212	NA	NA	X-25212 (999925212)
999923216	-0.00298148	999923216	X-23216	NA	NA	X-23216 (999923216)
1133	-0.00342298	1133	tyramine	Amino Acid	Aromatic amino acid metabolism (PEP derived)	tyramine (1133)
100001851	-0.00344694	100001851	N-acetylserine	Amino Acid	Serine family (phosphoglycerate derived)	N-acetylserine (100001851)
100001335	-0.00424606	100001335	eicosenoate (20:1)	Lipids	Free fatty acid	eicosenoate (20:1) (100001335)
2029	-0.00430742	2029	azelate (C9-DC)	Lipids	Fatty acid, Dicarboxylate	azelate (C9-DC) (2029)
100010942	-0.00464676	100010942	linoleoyl-linoleoyl-glycerol (18:2/18:2) [2]*	Lipids	Glycerolipids - Diacyl	linoleoyl-linoleoyl-glycerol (18:2/18:2) [2]* (100010942)
827	-0.00510785	827	cytidine	Nucleotide	Pyrimidine metabolism	cytidine (827)
100003551	-0.00555342	100003551	histidylglutamate	Peptide	Dipeptide	histidylglutamate (100003551)
397	-0.00583298	397	leucine	Amino Acid	Branched Chain Amino Acids (pyruvate derived)	leucine (397)
100001268	-0.00587689	100001268	glycylphenylalanine	Peptide	Dipeptide	glycylphenylalanine (100001268)
407	-0.00596058	407	lysine	Amino Acid	Aspartate family (OAA derived)	lysine (407)
100016038	-0.00651821	100016038	(N(1) + N(8))-acetylspermidine	Amino Acid	Amines and polyamines	(N(1) + N(8))-acetylspermidine (100016038)
100000862	-0.00700646	100000862	4-hydroxybenzoate	Secondary metabolism	Benzenoids	4-hydroxybenzoate (100000862)
512	-0.00725984	512	taurine	Amino Acid	Serine family (phosphoglycerate derived)	taurine (512)
823	-0.00740343	823	pyruvate	Carbohydrate	Glycolysis	pyruvate (823)
999924210	-0.00775562	999924210	X-24210	NA	NA	X-24210 (999924210)
93	-0.00775827	93	alpha-ketoglutarate	Carbohydrate	TCA cycle	alpha-ketoglutarate (93)
100000706	-0.00796646	100000706	alpha-hydroxyisocaproate	Amino Acid	Branched Chain Amino Acids (pyruvate derived)	alpha-hydroxyisocaproate (100000706)
100019892	-0.00821135	100019892	2-hydroxyarachidate*	Lipids	Fatty acid, hydroxy	2-hydroxyarachidate* (100019892)
100010927	-0.00866625	100010927	linoleoyl-linolenoyl-glycerol (18:2/18:3) [2]*	Lipids	Glycerolipids - Diacyl	linoleoyl-linolenoyl-glycerol (18:2/18:3) [2]* (100010927)
100000846	-0.00912475	100000846	erythritol	Carbohydrate	Amino sugar and nucleotide sugar	erythritol (100000846)
1087	-0.00921031	1087	erucate (22:1n9)	Lipids	Free fatty acid	erucate (22:1n9) (1087)
1215	-0.00925584	1215	N-acetylglucosaminylasparagine	Carbohydrate	Amino sugar and nucleotide sugar	N-acetylglucosaminylasparagine (1215)
100009102	-0.00945144	100009102	1-palmitoyl-2-palmitoleoyl-GPG (16:0/16:1)*	Lipids	Phospholipids	1-palmitoyl-2-palmitoleoyl-GPG (16:0/16:1)* (100009102)
999924728	-0.0102004	999924728	X-24728	NA	NA	X-24728 (999924728)
100000269	-0.0103693	100000269	glycerophosphorylcholine (GPC)	Lipids	Phospholipid Metabolism	glycerophosphorylcholine (GPC) (100000269)
179	-0.0104553	179	9,10-DiHOME	Lipids	Oxylipins	9,10-DiHOME (179)
100001033	-0.010587	100001033	beta-sitosterol	Lipids	Sterols	beta-sitosterol (100001033)
100009392	-0.0105946	100009392	1,2-dilinolenoyl-digalactosylglycerol (18:3/18:3)	Lipids	Galactolipids	1,2-dilinolenoyl-digalactosylglycerol (18:3/18:3) (100009392)
100009075	-0.0106246	100009075	1-palmitoleoyl-2-linoleoyl-GPC (16:1/18:2)*	Lipids	Phospholipids	1-palmitoleoyl-2-linoleoyl-GPC (16:1/18:2)* (100009075)
100001664	-0.0108215	100001664	N6-succinyladenosine	Nucleotide	Purine metabolism	N6-succinyladenosine (100001664)
132	-0.0110186	132	3-phosphoglycerate	Carbohydrate	Calvin cycle and pentose phosphate	3-phosphoglycerate (132)
1113	-0.0113288	1113	4-acetamidobutanoate	Amino Acid	Glutamate family (alpha-ketoglutarate derived)	4-acetamidobutanoate (1113)
331	-0.0117662	331	gamma-glutamylglutamate	Amino Acid	Glutathione metabolism	gamma-glutamylglutamate (331)
100021467	-0.0119039	100021467	pentose acid*	Carbohydrate	Amino sugar and nucleotide sugar	pentose acid* (100021467)
1343	-0.0123191	1343	S-lactoylglutathione	Amino Acid	Glutathione metabolism	S-lactoylglutathione (1343)
100004284	-0.012456	100004284	dimethyl sulfone	Amino Acid	Aspartate family (OAA derived)	dimethyl sulfone (100004284)
100001265	-0.0125208	100001265	glycyltyrosine	Peptide	Dipeptide	glycyltyrosine (100001265)
100009055	-0.0126129	100009055	palmitoyl-linoleoyl-glycerol (16:0/18:2) [2]*	Lipids	Glycerolipids - Diacyl	palmitoyl-linoleoyl-glycerol (16:0/18:2) [2]* (100009055)
100020692	-0.0127211	100020692	1-hexadecatrienoyl-galactosylglycerol (16:3)*	Lipids	Lyso-galactolipids	1-hexadecatrienoyl-galactosylglycerol (16:3)* (100020692)
100006435	-0.0130079	100006435	N-acetylglucosamine/N-acetylgalactosamine	Carbohydrate	Amino sugar and nucleotide sugar	N-acetylglucosamine/N-acetylgalactosamine (100006435)
100002997	-0.0130845	100002997	UDP-glucose/UDP-galactose	Carbohydrate	Amino sugar and nucleotide sugar	UDP-glucose/UDP-galactose (100002997)
100002183	-0.0135474	100002183	S-methylmethionine	Amino Acid	Aspartate family (OAA derived)	S-methylmethionine (100002183)
100003415	-0.0136801	100003415	N6-methyllysine	Amino Acid	Aspartate family (OAA derived)	N6-methyllysine (100003415)
1083	-0.0137314	1083	N-acetylmethionine	Amino Acid	Aspartate family (OAA derived)	N-acetylmethionine (1083)
100000095	-0.0144619	100000095	3-deoxyoctulosonate	Carbohydrate	Sucrose, glucose,fructose metabolism	3-deoxyoctulosonate (100000095)
100001022	-0.0148135	100001022	threonate	Cofactors, Prosthetic Groups, Electron Carriers	Ascorbate metabolism	threonate (100001022)
999917884	-0.0149141	999917884	X-17884	NA	NA	X-17884 (999917884)
100002914	-0.0152217	100002914	3-(4-hydroxyphenyl)propionate	Amino Acid	Aromatic amino acid metabolism (PEP derived)	3-(4-hydroxyphenyl)propionate (100002914)
100002285	-0.0152873	100002285	2,4-dihydroxybutyrate	Lipids	Fatty acid, hydroxy	2,4-dihydroxybutyrate (100002285)
999925365	-0.0156865	999925365	X-25365	NA	NA	X-25365 (999925365)
100001890	-0.0157839	100001890	alanylleucine	Peptide	Dipeptide	alanylleucine (100001890)
100001671	-0.0159012	100001671	1-oleoyl-GPA (18:1)	Lipids	Lyso-phospholipids	1-oleoyl-GPA (18:1) (100001671)
798	-0.0160318	798	adenosine	Nucleotide	Purine metabolism	adenosine (798)
100005946	-0.0160711	100005946	2-keto-3-deoxy-gluconate	Carbohydrate	Amino sugar and nucleotide sugar	2-keto-3-deoxy-gluconate (100005946)
100000641	-0.0162982	100000641	1-palmitoyl-2-oleoyl-GPG (16:0/18:1)	Lipids	Phospholipids	1-palmitoyl-2-oleoyl-GPG (16:0/18:1) (100000641)
100004251	-0.016308	100004251	dimethylmalonic acid	Lipids	Fatty acid, Dicarboxylate	dimethylmalonic acid (100004251)
100020878	-0.0164306	100020878	methylthioadenosine sulfoxide	Nucleotide	Purine metabolism	methylthioadenosine sulfoxide (100020878)
100000923	-0.0164708	100000923	stigmasterol	Lipids	Sterols	stigmasterol (100000923)
999923440	-0.0166316	999923440	X-23440	NA	NA	X-23440 (999923440)
100021416	-0.017065	100021416	9,12,13-TriHODE	Lipids	Oxylipins	9,12,13-TriHODE (100021416)
1134	-0.0171416	1134	urate	Nucleotide	Purine metabolism	urate (1134)
1231	-0.017928	1231	dihomo-linoleate (20:2n6)	Lipids	Free fatty acid	dihomo-linoleate (20:2n6) (1231)
880	-0.0179877	880	adenine	Nucleotide	Purine metabolism	adenine (880)
561	-0.0182228	561	glutamate	Amino Acid	Glutamate family (alpha-ketoglutarate derived)	glutamate (561)
999915245	-0.018269	999915245	X-15245	NA	NA	X-15245 (999915245)
100003183	-0.0182816	100003183	leucylglutamine*	Peptide	Dipeptide	leucylglutamine* (100003183)
100005463	-0.0184339	100005463	N-acetylmethionine sulfoxide	Amino Acid	Aspartate family (OAA derived)	N-acetylmethionine sulfoxide (100005463)
100001415	-0.0184781	100001415	N6-carbamoylthreonyladenosine	Nucleotide	Purine metabolism	N6-carbamoylthreonyladenosine (100001415)
234	-0.0190159	234	aspartate	Amino Acid	Aspartate family (OAA derived)	aspartate (234)
100001300	-0.0192324	100001300	alpha-hydroxyisovalerate	Amino Acid	Branched Chain Amino Acids (pyruvate derived)	alpha-hydroxyisovalerate (100001300)
100002052	-0.0194241	100002052	3,4-dihydroxybenzaldehyde	Secondary metabolism	Phenylpropanoids	3,4-dihydroxybenzaldehyde (100002052)
100002528	-0.0195741	100002528	sulfate*	Amino Acid	Serine family (phosphoglycerate derived)	sulfate* (100002528)
100001913	-0.0198442	100001913	luteolin	Secondary metabolism	Flavonoids	luteolin (100001913)
37	-0.0199187	37	3-hydroxy-3-methylglutaryl CoA	Secondary metabolism	Terpenoids	3-hydroxy-3-methylglutaryl CoA (37)
100001784	-0.0199913	100001784	1-palmitoleoyl-GPE (16:1)*	Lipids	Lyso-phospholipids	1-palmitoleoyl-GPE (16:1)* (100001784)
340	-0.0200374	340	glycine	Amino Acid	Serine family (phosphoglycerate derived)	glycine (340)
100020219	-0.0201141	100020219	3-formylindole	Amino Acid	Aromatic amino acid metabolism (PEP derived)	3-formylindole (100020219)
999923453	-0.0201191	999923453	X-23453	NA	NA	X-23453 (999923453)
100015966	-0.0202211	100015966	carotene diol (1)	Secondary metabolism	Terpenoids	carotene diol (1) (100015966)
100009084	-0.020236	100009084	1-linolenoyl-GPA (18:3)*	Lipids	Lyso-phospholipids	1-linolenoyl-GPA (18:3)* (100009084)
891	-0.020252	891	margarate (17:0)	Lipids	Free fatty acid	margarate (17:0) (891)
100000882	-0.0210035	100000882	3-hydroxymyristate	Lipids	Fatty acid, hydroxy	3-hydroxymyristate (100000882)
100001816	-0.0211164	100001816	deoxymugineic acid	Secondary metabolism	Siderophores	deoxymugineic acid (100001816)
1256	-0.0214399	1256	choline	Lipids	Choline metabolism	choline (1256)
999923302	-0.0215436	999923302	X-23302	NA	NA	X-23302 (999923302)
100001461	-0.0219146	100001461	1-stearoyl-GPE (18:0)	Lipids	Lyso-phospholipids	1-stearoyl-GPE (18:0) (100001461)
100000708	-0.0219749	100000708	isovalerate (i5:0)	Lipids	Free fatty acid	isovalerate (i5:0) (100000708)
100001739	-0.0220336	100001739	dihomo-linolenate (20:3n3 or n6)	Lipids	Free fatty acid	dihomo-linolenate (20:3n3 or n6) (100001739)
100000983	-0.0220354	100000983	3-hydroxypalmitate	Lipids	Fatty acid, hydroxy	3-hydroxypalmitate (100000983)
100010888	-0.0222017	100010888	1-linolenoyl-digalactosylglycerol (18:3)*	Lipids	Lyso-galactolipids	1-linolenoyl-digalactosylglycerol (18:3)* (100010888)
999912844	-0.0222334	999912844	X-12844	NA	NA	X-12844 (999912844)
100000976	-0.0223992	100000976	glycylproline	Peptide	Dipeptide	glycylproline (100000976)
1442	-0.0225219	1442	beta-hydroxyisovalerate	Amino Acid	Branched Chain Amino Acids (pyruvate derived)	beta-hydroxyisovalerate (1442)
1105	-0.0227577	1105	alpha-tocopherol	Cofactors, Prosthetic Groups, Electron Carriers	Tocopherol metabolism	alpha-tocopherol (1105)
100002990	-0.0231743	100002990	oleoyl-linoleoyl-glycerol (18:1/18:2) [2]	Lipids	Glycerolipids - Diacyl	oleoyl-linoleoyl-glycerol (18:1/18:2) [2] (100002990)
100002220	-0.0236886	100002220	hydroquinone beta-glucopyranoside	Secondary metabolism	Benzenoids	hydroquinone beta-glucopyranoside (100002220)
100001914	-0.0237291	100001914	luteolin 7-O-glucoside	Secondary metabolism	Flavonoids	luteolin 7-O-glucoside (100001914)
100009345	-0.0238284	100009345	1-palmitoleoyl-2-linolenoyl-GPC (16:1/18:3)*	Lipids	Phospholipids	1-palmitoleoyl-2-linolenoyl-GPC (16:1/18:3)* (100009345)
100001026	-0.0240318	100001026	galactonate	Carbohydrate	Sucrose, glucose,fructose metabolism	galactonate (100001026)
519	-0.0240517	519	myristate (14:0)	Lipids	Free fatty acid	myristate (14:0) (519)
100001257	-0.0241757	100001257	N-acetylasparagine	Amino Acid	Aspartate family (OAA derived)	N-acetylasparagine (100001257)
192	-0.0242483	192	N-acetylputrescine	Amino Acid	Amines and polyamines	N-acetylputrescine (192)
535	-0.0243767	535	uridine	Nucleotide	Pyrimidine metabolism	uridine (535)
100001541	-0.0246208	100001541	2-hydroxy-3-methylvalerate	Amino Acid	Branched Chain Amino Acids (pyruvate derived)	2-hydroxy-3-methylvalerate (100001541)
100000852	-0.0246529	100000852	glucoheptose	Carbohydrate	Sucrose, glucose,fructose metabolism	glucoheptose (100000852)
98	-0.0248859	98	kynurenate	Amino Acid	Aromatic amino acid metabolism (PEP derived)	kynurenate (98)
100008939	-0.0249123	100008939	isoleucylleucine/leucylisoleucine	Peptide	Dipeptide	isoleucylleucine/leucylisoleucine (100008939)
100001778	-0.0249729	100001778	1-linoleoyl-GPI (18:2)*	Lipids	Lyso-phospholipids	1-linoleoyl-GPI (18:2)* (100001778)
181	-0.0252669	181	laurate (12:0)	Lipids	Free fatty acid	laurate (12:0) (181)
100019982	-0.025344	100019982	octadecadienedioate (C18:2-DC)*	Lipids	Fatty acid, Dicarboxylate	octadecadienedioate (C18:2-DC)* (100019982)
100000487	-0.0255525	100000487	glycylvaline	Peptide	Dipeptide	glycylvaline (100000487)
100006122	-0.025928	100006122	ribulose/xylulose	Carbohydrate	Amino sugar and nucleotide sugar	ribulose/xylulose (100006122)
100019972	-0.025997	100019972	dodecenedioate (C12:1-DC)*	Lipids	Fatty acid, Dicarboxylate	dodecenedioate (C12:1-DC)* (100019972)
815	-0.0265364	815	tyrosine	Amino Acid	Aromatic amino acid metabolism (PEP derived)	tyrosine (815)
100003579	-0.0272632	100003579	arginylproline	Peptide	Dipeptide	arginylproline (100003579)
100009176	-0.0277363	100009176	1-palmitoyl-2-linolenoyl-GPI (16:0/18:3)*	Lipids	Phospholipids	1-palmitoyl-2-linolenoyl-GPI (16:0/18:3)* (100009176)
212	-0.027823	212	5-methylthioadenosine (MTA)	Amino Acid	Aspartate family (OAA derived)	5-methylthioadenosine (MTA) (212)
100001710	-0.0278234	100001710	leucylleucine	Peptide	Dipeptide	leucylleucine (100001710)
999923959	-0.0285502	999923959	X-23959	NA	NA	X-23959 (999923959)
935	-0.0285751	935	sucrose	Carbohydrate	Sucrose, glucose,fructose metabolism	sucrose (935)
999924211	-0.0293221	999924211	X-24211	NA	NA	X-24211 (999924211)
1276	-0.0294795	1276	p-hydroxybenzaldehyde	Secondary metabolism	Benzenoids	p-hydroxybenzaldehyde (1276)
100000652	-0.0297428	100000652	1,2-dipalmitoyl-GPG (16:0/16:0)	Lipids	Phospholipids	1,2-dipalmitoyl-GPG (16:0/16:0) (100000652)
1021	-0.0301375	1021	5-oxoproline	Amino Acid	Glutathione metabolism	5-oxoproline (1021)
100001445	-0.0304394	100001445	1-palmitoyl-GPA (16:0)	Lipids	Lyso-phospholipids	1-palmitoyl-GPA (16:0) (100001445)
100008984	-0.0307632	100008984	1-palmitoyl-2-palmitoleoyl-GPC (16:0/16:1)*	Lipids	Phospholipids	1-palmitoyl-2-palmitoleoyl-GPC (16:0/16:1)* (100008984)
100010882	-0.0309513	100010882	1-linolenoyl-galactosylglycerol (18:3)*	Lipids	Lyso-galactolipids	1-linolenoyl-galactosylglycerol (18:3)* (100010882)
999925420	-0.0309817	999925420	X-25420	NA	NA	X-25420 (999925420)
100010939	-0.0311272	100010939	palmitoyl-linolenoyl-glycerol (16:0/18:3) [2]*	Lipids	Glycerolipids - Diacyl	palmitoyl-linolenoyl-glycerol (16:0/18:3) [2]* (100010939)
100008933	-0.0316361	100008933	3-hydroxystearate	Lipids	Fatty acid, hydroxy	3-hydroxystearate (100008933)
999917438	-0.0317996	999917438	X-17438	NA	NA	X-17438 (999917438)
811	-0.0319538	811	alanine	Amino Acid	Aspartate family (OAA derived)	alanine (811)
999923534	-0.032009	999923534	X-23534	NA	NA	X-23534 (999923534)
999923547	-0.0324629	999923547	X-23547	NA	NA	X-23547 (999923547)
100004035	-0.0330616	100004035	nicotianamine	Secondary metabolism	Siderophores	nicotianamine (100004035)
999923728	-0.0333659	999923728	X-23728	NA	NA	X-23728 (999923728)
100001320	-0.0342823	100001320	erythronate*	Carbohydrate	Amino sugar and nucleotide sugar	erythronate* (100001320)
500	-0.0348023	500	riboflavin (vitamin B2)	Cofactors, Prosthetic Groups, Electron Carriers	Riboflavin and FAD metabolism	riboflavin (vitamin B2) (500)
100001956	-0.0354146	100001956	N-methylproline	Amino Acid	Glutamate family (alpha-ketoglutarate derived)	N-methylproline (100001956)
100001431	-0.035537	100001431	1-pentadecanoylglycerol (15:0)	Lipids	Glycerolipids - Monoacyl	1-pentadecanoylglycerol (15:0) (100001431)
1528	-0.0358154	1528	1-palmitoyl-2-linoleoyl-GPI (16:0/18:2)	Lipids	Phospholipids	1-palmitoyl-2-linoleoyl-GPI (16:0/18:2) (1528)
100001334	-0.0370281	100001334	N-acetylproline	Amino Acid	Glutamate family (alpha-ketoglutarate derived)	N-acetylproline (100001334)
1099	-0.0372538	1099	guanosine	Nucleotide	Purine metabolism	guanosine (1099)
100016094	-0.0375978	100016094	1-phytanoyl-2-linoleoyl-GPC**	Lipids	Phospholipids	1-phytanoyl-2-linoleoyl-GPC** (100016094)
100010917	-0.0377208	100010917	palmitoyl-oleoyl-glycerol (16:0/18:1) [2]*	Lipids	Glycerolipids - Diacyl	palmitoyl-oleoyl-glycerol (16:0/18:1) [2]* (100010917)
999923311	-0.0380498	999923311	X-23311	NA	NA	X-23311 (999923311)
100000008	-0.0384709	100000008	benzoate	Secondary metabolism	Benzenoids	benzoate (100000008)
999923924	-0.038594	999923924	X-23924	NA	NA	X-23924 (999923924)
100010875	-0.0386436	100010875	1-palmitoyl-2-linolenoyl-digalactosylglycerol (16:0/18:3)	Lipids	Galactolipids	1-palmitoyl-2-linolenoyl-digalactosylglycerol (16:0/18:3) (100010875)
999924212	-0.0389688	999924212	X-24212	NA	NA	X-24212 (999924212)
100001349	-0.0390785	100001349	chlorogenate	Secondary metabolism	Phenylpropanoids	chlorogenate (100001349)
100001652	-0.039233	100001652	2-palmitoyl-GPE (16:0)*	Lipids	Lyso-phospholipids	2-palmitoyl-GPE (16:0)* (100001652)
100010873	-0.0399733	100010873	1,2-dilinoleoyl-digalactosylglycerol (18:2/18:2)*	Lipids	Galactolipids	1,2-dilinoleoyl-digalactosylglycerol (18:2/18:2)* (100010873)
100001586	-0.0408669	100001586	gulonate*	Cofactors, Prosthetic Groups, Electron Carriers	Ascorbate metabolism	gulonate* (100001586)
420	-0.0409109	420	ethanolamine	Lipids	Choline metabolism	ethanolamine (420)
141	-0.0412385	141	gamma-aminobutyrate (GABA)	Amino Acid	Glutamate family (alpha-ketoglutarate derived)	gamma-aminobutyrate (GABA) (141)
460	-0.0413219	460	phenylalanine	Amino Acid	Aromatic amino acid metabolism (PEP derived)	phenylalanine (460)
100010933	-0.0415641	100010933	linolenoyl-linolenoyl-glycerol (18:3/18:3) [2]*	Lipids	Glycerolipids - Diacyl	linolenoyl-linolenoyl-glycerol (18:3/18:3) [2]* (100010933)
211	-0.0419912	211	2'-deoxyadenosine	Nucleotide	Purine metabolism	2'-deoxyadenosine (211)
100010878	-0.0425227	100010878	1-linoleoyl-2-linolenoyl-galactosylglycerol (18:2/18:3)*	Lipids	Galactolipids	1-linoleoyl-2-linolenoyl-galactosylglycerol (18:2/18:3)* (100010878)
100001920	-0.0426774	100001920	quercetin 3-glucoside	Secondary metabolism	Flavonoids	quercetin 3-glucoside (100001920)
100001435	-0.0427444	100001435	1-linolenoylglycerol (18:3)	Lipids	Glycerolipids - Monoacyl	1-linolenoylglycerol (18:3) (100001435)
100001740	-0.042804	100001740	mannitol/sorbitol	Carbohydrate	Sucrose, glucose,fructose metabolism	mannitol/sorbitol (100001740)
100005710	-0.0428253	100005710	1-linolenoyl-GPI (18:3)*	Lipids	Lyso-phospholipids	1-linolenoyl-GPI (18:3)* (100005710)
100001266	-0.0431648	100001266	N-acetylarginine	Amino Acid	Glutamate family (alpha-ketoglutarate derived)	N-acetylarginine (100001266)
189	-0.0432614	189	N6,N6,N6-trimethyllysine	Amino Acid	Aspartate family (OAA derived)	N6,N6,N6-trimethyllysine (189)
100019978	-0.0434791	100019978	octadecenedioate (C18:1-DC)	Lipids	Fatty acid, Dicarboxylate	octadecenedioate (C18:1-DC) (100019978)
100022041	-0.044202	100022041	N,N-dimethyl-pro-pro	Peptide	Dipeptide	N,N-dimethyl-pro-pro (100022041)
100003639	-0.0442077	100003639	valylaspartate	Peptide	Dipeptide	valylaspartate (100003639)
999923610	-0.0448195	999923610	X-23610	NA	NA	X-23610 (999923610)
100003521	-0.0465043	100003521	serylserine	Peptide	Dipeptide	serylserine (100003521)
100002313	-0.0466064	100002313	oleanolate	Secondary metabolism	Terpenoids	oleanolate (100002313)
100001293	-0.0473056	100001293	N-acetylhistidine	Amino Acid	Glutamate family (alpha-ketoglutarate derived)	N-acetylhistidine (100001293)
100019779	-0.0478614	100019779	linolenoylcholine*	Lipids	Fatty acid ester	linolenoylcholine* (100019779)
358	-0.047978	358	hypotaurine	Amino Acid	Serine family (phosphoglycerate derived)	hypotaurine (358)
100019893	-0.0480274	100019893	3-hydroxyarachidate*	Lipids	Fatty acid, hydroxy	3-hydroxyarachidate* (100019893)
100015637	-0.0482596	100015637	2-hydroxybehenate	Lipids	Fatty acid, hydroxy	2-hydroxybehenate (100015637)
100001615	-0.0483709	100001615	octadecanedioate (C18-DC)	Lipids	Fatty acid, Dicarboxylate	octadecanedioate (C18-DC) (100001615)
100000827	-0.0483959	100000827	1-palmitoylglycerol (16:0)	Lipids	Glycerolipids - Monoacyl	1-palmitoylglycerol (16:0) (100000827)
100002952	-0.0485677	100002952	docosadioate (C22-DC)	Lipids	Fatty acid, Dicarboxylate	docosadioate (C22-DC) (100002952)
100010890	-0.0490931	100010890	1-palmitoyl-digalactosylglycerol (16:0)*	Lipids	Lyso-galactolipids	1-palmitoyl-digalactosylglycerol (16:0)* (100010890)
100003646	-0.0491958	100003646	valylproline	Peptide	Dipeptide	valylproline (100003646)
100009233	-0.0492821	100009233	palmitoylcholine	Lipids	Fatty acid ester	palmitoylcholine (100009233)
100003589	-0.0494516	100003589	phenylalanylalanine	Peptide	Dipeptide	phenylalanylalanine (100003589)
100000442	-0.0498891	100000442	quinate	Amino Acid	Aromatic amino acid metabolism (PEP derived)	quinate (100000442)
999925206	-0.0509886	999925206	X-25206	NA	NA	X-25206 (999925206)
507	-0.0512171	507	spermine	Amino Acid	Amines and polyamines	spermine (507)
999923459	-0.0512717	999923459	X-23459	NA	NA	X-23459 (999923459)
999923332	-0.051545	999923332	X-23332	NA	NA	X-23332 (999923332)
100002619	-0.0521504	100002619	sedoheptulose	Carbohydrate	Calvin cycle and pentose phosphate	sedoheptulose (100002619)
338	-0.0524252	338	gluconate	Carbohydrate	Sucrose, glucose,fructose metabolism	gluconate (338)
100001253	-0.0524453	100001253	N-acetylglutamine	Amino Acid	Glutamate family (alpha-ketoglutarate derived)	N-acetylglutamine (100001253)
100020706	-0.0527015	100020706	SQDG (18:3/18:3)*	Lipids	Sulfolipids	SQDG (18:3/18:3)* (100020706)
1141	-0.0527534	1141	4-hydroxyphenylpyruvate	Amino Acid	Aromatic amino acid metabolism (PEP derived)	4-hydroxyphenylpyruvate (1141)
100006367	-0.0527677	100006367	3-hydroxyhexanoate	Lipids	Fatty acid, hydroxy	3-hydroxyhexanoate (100006367)
100002196	-0.0529351	100002196	13-HODE + 9-HODE	Lipids	Oxylipins	13-HODE + 9-HODE (100002196)
100000299	-0.0529578	100000299	xanthosine	Nucleotide	Purine metabolism	xanthosine (100000299)
999913879	-0.0529794	999913879	X-13879	NA	NA	X-13879 (999913879)
100001337	-0.0530223	100001337	linolenate [alpha or gamma; (18:3n3 or 6)]	Lipids	Free fatty acid	linolenate [alpha or gamma; (18:3n3 or 6)] (100001337)
999923447	-0.0539793	999923447	X-23447	NA	NA	X-23447 (999923447)
999923925	-0.0541868	999923925	X-23925	NA	NA	X-23925 (999923925)
100001694	-0.0544705	100001694	adenosine 2'-monophosphate (2'-AMP)	Nucleotide	Purine metabolism	adenosine 2'-monophosphate (2'-AMP) (100001694)
893	-0.055126	893	arachidate (20:0)	Lipids	Free fatty acid	arachidate (20:0) (893)
100010894	-0.0554386	100010894	1-palmitoyl-2-linolenoyl-galactosylglycerol (16:0/18:3)*	Lipids	Galactolipids	1-palmitoyl-2-linolenoyl-galactosylglycerol (16:0/18:3)* (100010894)
171	-0.0557689	171	hypoxanthine	Nucleotide	Purine metabolism	hypoxanthine (171)
100021487	-0.0561132	100021487	feruloylquinate (3)	Secondary metabolism	Phenylpropanoids	feruloylquinate (3) (100021487)
100010869	-0.0564374	100010869	2,3-dihydroxy-2-methylbutyrate	Lipids	Fatty acid, hydroxy	2,3-dihydroxy-2-methylbutyrate (100010869)
100001655	-0.0564642	100001655	1-palmitoyl-GPI (16:0)	Lipids	Lyso-phospholipids	1-palmitoyl-GPI (16:0) (100001655)
566	-0.0568476	566	valine	Amino Acid	Branched Chain Amino Acids (pyruvate derived)	valine (566)
999924234	-0.0570283	999924234	X-24234	NA	NA	X-24234 (999924234)
1002	-0.0576982	1002	allantoin	Nucleotide	Purine metabolism	allantoin (1002)
100001412	-0.0584711	100001412	N2,N2-dimethylguanosine	Nucleotide	Purine metabolism	N2,N2-dimethylguanosine (100001412)
100021105	-0.0586071	100021105	eicosenedioate (C20:1-DC)*	Lipids	Fatty acid, Dicarboxylate	eicosenedioate (C20:1-DC)* (100021105)
2071	-0.0586095	2071	rutin (quercetin 3-rutinoside)	Secondary metabolism	Flavonoids	rutin (quercetin 3-rutinoside) (2071)
100001355	-0.0591081	100001355	quercetin 3-galactoside	Secondary metabolism	Flavonoids	quercetin 3-galactoside (100001355)
100010919	-0.0597783	100010919	oleoyl-oleoyl-glycerol (18:1/18:1) [2]*	Lipids	Glycerolipids - Diacyl	oleoyl-oleoyl-glycerol (18:1/18:1) [2]* (100010919)
100000998	-0.0610261	100000998	citramalate	Carbohydrate	C5 branched dibasic acid metabolism	citramalate (100000998)
100008996	-0.0611666	100008996	1-palmitoyl-2-palmitoleoyl-GPE (16:0/16:1)*	Lipids	Phospholipids	1-palmitoyl-2-palmitoleoyl-GPE (16:0/16:1)* (100008996)
100001259	-0.0612434	100001259	S-methylglutathione	Amino Acid	Glutathione metabolism	S-methylglutathione (100001259)
203	-0.0612816	203	glycolate (hydroxyacetate)	Carbohydrate	Photorespiration	glycolate (hydroxyacetate) (203)
917	-0.0623912	917	asparagine	Amino Acid	Aspartate family (OAA derived)	asparagine (917)
100021472	-0.0627426	100021472	N-succinyl-phenylalanine	Amino Acid	Aromatic amino acid metabolism (PEP derived)	N-succinyl-phenylalanine (100021472)
100001007	-0.063878	100001007	ribonate	Carbohydrate	Amino sugar and nucleotide sugar	ribonate (100001007)
999923911	-0.0638938	999923911	X-23911	NA	NA	X-23911 (999923911)
100015760	-0.0642916	100015760	linoleoylcholine*	Lipids	Fatty acid ester	linoleoylcholine* (100015760)
100000924	-0.0647827	100000924	1-oleoylglycerol (18:1)	Lipids	Glycerolipids - Monoacyl	1-oleoylglycerol (18:1) (100000924)
301	-0.0651414	301	dehydroascorbate	Cofactors, Prosthetic Groups, Electron Carriers	Ascorbate metabolism	dehydroascorbate (301)
244	-0.0661851	244	beta-alanine	Nucleotide	Pyrimidine metabolism	beta-alanine (244)
444	-0.0664902	444	ornithine	Amino Acid	Glutamate family (alpha-ketoglutarate derived)	ornithine (444)
100010887	-0.06703	100010887	1-linoleoyl-digalactosylglycerol (18:2)*	Lipids	Lyso-galactolipids	1-linoleoyl-digalactosylglycerol (18:2)* (100010887)
100020840	-0.0674231	100020840	linolenoyl ethanolamide (18:3)*	Lipids	Fatty acid amide	linolenoyl ethanolamide (18:3)* (100020840)
999925936	-0.0676675	999925936	X-25936	NA	NA	X-25936 (999925936)
100003695	-0.0681601	100003695	mannonate*	Carbohydrate	Sucrose, glucose,fructose metabolism	mannonate* (100003695)
100010921	-0.068512	100010921	stearoyl-linoleoyl-glycerol (18:0/18:2) [2]*	Lipids	Glycerolipids - Diacyl	stearoyl-linoleoyl-glycerol (18:0/18:2) [2]* (100010921)
999924473	-0.0687241	999924473	X-24473	NA	NA	X-24473 (999924473)
100002143	-0.0690301	100002143	naringenin 7-O-glucoside	Secondary metabolism	Flavonoids	naringenin 7-O-glucoside (100002143)
999925955	-0.0693373	999925955	X-25955	NA	NA	X-25955 (999925955)
100020217	-0.069879	100020217	N,N,N-trimethyl-alanylproline betaine (TMAP)	Peptide	Dipeptide Derivative	N,N,N-trimethyl-alanylproline betaine (TMAP) (100020217)
999925853	-0.0709117	999925853	X-25853	NA	NA	X-25853 (999925853)
999925260	-0.0709143	999925260	X-25260	NA	NA	X-25260 (999925260)
881	-0.0711754	881	cytosine	Nucleotide	Pyrimidine metabolism	cytosine (881)
564	-0.0712024	564	threonine	Amino Acid	Aspartate family (OAA derived)	threonine (564)
100010940	-0.0714573	100010940	diacylglycerol (16:1/18:2 [2], 16:0/18:3 [1])*	Lipids	Glycerolipids - Diacyl	diacylglycerol (16:1/18:2 [2], 16:0/18:3 [1])* (100010940)
1053	-0.0716181	1053	3-ureidopropionate	Nucleotide	Pyrimidine metabolism	3-ureidopropionate (1053)
391	-0.0720576	391	citrulline	Amino Acid	Glutamate family (alpha-ketoglutarate derived)	citrulline (391)
999925343	-0.0724137	999925343	X-25343	NA	NA	X-25343 (999925343)
100000840	-0.0725534	100000840	tartronate (hydroxymalonate)	Carbohydrate	Photorespiration	tartronate (hydroxymalonate) (100000840)
1052	-0.0739377	1052	glycerate	Carbohydrate	Photorespiration	glycerate (1052)
100000096	-0.0743568	100000096	4-guanidinobutanoate	Amino Acid	Glutamate family (alpha-ketoglutarate derived)	4-guanidinobutanoate (100000096)
999923517	-0.0745392	999923517	X-23517	NA	NA	X-23517 (999923517)
100004635	-0.0749073	100004635	methionine sulfone	Amino Acid	Aspartate family (OAA derived)	methionine sulfone (100004635)
100001040	-0.0760586	100001040	1-linoleoylglycerol (18:2)	Lipids	Glycerolipids - Monoacyl	1-linoleoylglycerol (18:2) (100001040)
294	-0.076696	294	mannose 6-phosphate	Carbohydrate	Sucrose, glucose,fructose metabolism	mannose 6-phosphate (294)
1206	-0.0786987	1206	isocitrate	Carbohydrate	TCA cycle	isocitrate (1206)
999923323	-0.0788865	999923323	X-23323	NA	NA	X-23323 (999923323)
100002284	-0.0790966	100002284	2S,3R-dihydroxybutyrate	Lipids	Fatty acid, hydroxy	2S,3R-dihydroxybutyrate (100002284)
565	-0.0800012	565	tryptophan	Amino Acid	Aromatic amino acid metabolism (PEP derived)	tryptophan (565)
361	-0.0802615	361	inosine	Nucleotide	Purine metabolism	inosine (361)
878	-0.0803889	878	fructose	Carbohydrate	Sucrose, glucose,fructose metabolism	fructose (878)
100001679	-0.0807677	100001679	3-dehydroshikimate	Amino Acid	Aromatic amino acid metabolism (PEP derived)	3-dehydroshikimate (100001679)
100000841	-0.0809899	100000841	oxalate (ethanedioate)	Carbohydrate	Photorespiration	oxalate (ethanedioate) (100000841)
100000293	-0.081682	100000293	shikimate	Amino Acid	Aromatic amino acid metabolism (PEP derived)	shikimate (100000293)
999923782	-0.082045	999923782	X-23782	NA	NA	X-23782 (999923782)
1137	-0.0825639	1137	oleoyl ethanolamide (18:1)	Lipids	Fatty acid amide	oleoyl ethanolamide (18:1) (1137)
100000265	-0.0829513	100000265	kynurenine	Amino Acid	Aromatic amino acid metabolism (PEP derived)	kynurenine (100000265)
100010893	-0.0836694	100010893	1-palmitoyl-2-linoleoyl-galactosylglycerol (16:0/18:2)*	Lipids	Galactolipids	1-palmitoyl-2-linoleoyl-galactosylglycerol (16:0/18:2)* (100010893)
999925222	-0.0850634	999925222	X-25222	NA	NA	X-25222 (999925222)
100006726	-0.0850876	100006726	linoleoyl ethanolamide (18:2)	Lipids	Fatty acid amide	linoleoyl ethanolamide (18:2) (100006726)
54	-0.085152	54	1-methyladenine	Nucleotide	Purine metabolism	1-methyladenine (54)
180	-0.0867442	180	linoleate (18:2n6)	Lipids	Free fatty acid	linoleate (18:2n6) (180)
503_Metabolomics	-0.086963	NA	NA	NA	NA	503_Metabolomics
563	-0.087166	563	glutamine	Amino Acid	Glutamate family (alpha-ketoglutarate derived)	glutamine (563)
100019894	-0.0877377	100019894	2-hydroxylignocerate*	Lipids	Fatty acid, hydroxy	2-hydroxylignocerate* (100019894)
100008952	-0.0892943	100008952	1-palmitoleoylglycerol (16:1)*	Lipids	Glycerolipids - Monoacyl	1-palmitoleoylglycerol (16:1)* (100008952)
999923209	-0.0910114	999923209	X-23209	NA	NA	X-23209 (999923209)
999923527	-0.0913513	999923527	X-23527	NA	NA	X-23527 (999923527)
999911787	-0.0918694	999911787	X-11787	NA	NA	X-11787 (999911787)
100010872	-0.0920692	100010872	1-linoleoyl-2-linolenoyl-digalactosylglycerol (18:2/18:3)*	Lipids	Galactolipids	1-linoleoyl-2-linolenoyl-digalactosylglycerol (18:2/18:3)* (100010872)
1001	-0.0926356	1001	trans-4-hydroxyproline	Amino Acid	Glutamate family (alpha-ketoglutarate derived)	trans-4-hydroxyproline (1001)
100010885	-0.0940863	100010885	1-palmitoyl-galactosylglycerol (16:0)*	Lipids	Lyso-galactolipids	1-palmitoyl-galactosylglycerol (16:0)* (100010885)
999924224	-0.0943964	999924224	X-24224	NA	NA	X-24224 (999924224)
999923933	-0.0956166	999923933	X-23933	NA	NA	X-23933 (999923933)
100006018	-0.0959025	100006018	rhoifolin (apigenin-7-neohesperidoside)	Secondary metabolism	Flavonoids	rhoifolin (apigenin-7-neohesperidoside) (100006018)
232	-0.096422	232	argininosuccinate	Amino Acid	Glutamate family (alpha-ketoglutarate derived)	argininosuccinate (232)
100003678	-0.0971022	100003678	prolylproline	Peptide	Dipeptide	prolylproline (100003678)
100000292	-0.0975275	100000292	protoporphyrin IX	Cofactors, Prosthetic Groups, Electron Carriers	Chlorophyll and heme metabolism	protoporphyrin IX (100000292)
100001167	-0.0987677	100001167	pro-hydroxy-pro	Peptide	Dipeptide	pro-hydroxy-pro (100001167)
999923109	-0.0996662	999923109	X-23109	NA	NA	X-23109 (999923109)
999923572	-0.101214	999923572	X-23572	NA	NA	X-23572 (999923572)
100000718	-0.103688	100000718	4-ureidobutyrate	Nucleotide	Pyrimidine metabolism	4-ureidobutyrate (100000718)
100010881	-0.103758	100010881	1-linoleoyl-galactosylglycerol (18:2)*	Lipids	Lyso-galactolipids	1-linoleoyl-galactosylglycerol (18:2)* (100010881)
999912906	-0.104202	999912906	X-12906	NA	NA	X-12906 (999912906)
100009246	-0.104687	100009246	2-methylserine	Amino Acid	Serine family (phosphoglycerate derived)	2-methylserine (100009246)
799	-0.105526	799	betaine	Lipids	Choline metabolism	betaine (799)
100006353	-0.105786	100006353	kaempferol 3-O-glucoside/galactoside	Secondary metabolism	Flavonoids	kaempferol 3-O-glucoside/galactoside (100006353)
100010908	-0.109321	100010908	coumaroylquinate (3)	Secondary metabolism	Phenylpropanoids	coumaroylquinate (3) (100010908)
999923477	-0.110195	999923477	X-23477	NA	NA	X-23477 (999923477)
999924425	-0.110252	999924425	X-24425	NA	NA	X-24425 (999924425)
100002989	-0.110561	100002989	oleoyl-linoleoyl-glycerol (18:1/18:2) [1]	Lipids	Glycerolipids - Diacyl	oleoyl-linoleoyl-glycerol (18:1/18:2) [1] (100002989)
100002324	-0.110997	100002324	S-carboxymethyl-cysteine	Amino Acid	Serine family (phosphoglycerate derived)	S-carboxymethyl-cysteine (100002324)
501	-0.111853	501	salicylate	Secondary metabolism	Benzenoids	salicylate (501)
100015638	-0.111979	100015638	2-hydroxynervonate*	Lipids	Fatty acid, hydroxy	2-hydroxynervonate* (100015638)
100009052	-0.112681	100009052	palmitoyl-linoleoyl-glycerol (16:0/18:2) [1]*	Lipids	Glycerolipids - Diacyl	palmitoyl-linoleoyl-glycerol (16:0/18:2) [1]* (100009052)
1489	-0.114776	1489	palmitoyl ethanolamide (16:0)	Lipids	Fatty acid amide	palmitoyl ethanolamide (16:0) (1489)
100010941	-0.11494	100010941	linoleoyl-linoleoyl-glycerol (18:2/18:2) [1]*	Lipids	Glycerolipids - Diacyl	linoleoyl-linoleoyl-glycerol (18:2/18:2) [1]* (100010941)
100010874	-0.115138	100010874	1-palmitoyl-2-linoleoyl-digalactosylglycerol (16:0/18:2)*	Lipids	Galactolipids	1-palmitoyl-2-linoleoyl-digalactosylglycerol (16:0/18:2)* (100010874)
999923350	-0.115672	999923350	X-23350	NA	NA	X-23350 (999923350)
100003064	-0.115889	100003064	galactosylglycerol	Lipids	Galactolipids	galactosylglycerol (100003064)
100021762	-0.116364	100021762	gamma-glutamylasparagine	Amino Acid	Glutathione metabolism	gamma-glutamylasparagine (100021762)
572	-0.116644	572	glucose	Carbohydrate	Glycolysis	glucose (572)
825	-0.117026	825	uracil	Nucleotide	Pyrimidine metabolism	uracil (825)
100001092	-0.118106	100001092	trigonelline (N'-methylnicotinate)	Cofactors, Prosthetic Groups, Electron Carriers	Nicotinate and nicotinamide metabolism	trigonelline (N'-methylnicotinate) (100001092)
100015635	-0.118783	100015635	SQDG (18:3/16:0)	Lipids	Sulfolipids	SQDG (18:3/16:0) (100015635)
100021044	-0.119624	100021044	syringin	Secondary metabolism	Phenylpropanoids	syringin (100021044)
100020697	-0.123727	100020697	2-palmitoyl-digalactosylglycerol (16:0)*	Lipids	Lyso-galactolipids	2-palmitoyl-digalactosylglycerol (16:0)* (100020697)
1124	-0.123844	1124	citrate	Carbohydrate	TCA cycle	citrate (1124)
999922812	-0.126058	999922812	X-22812	NA	NA	X-22812 (999922812)
100016115	-0.127328	100016115	1-palmitoyl-sulfoquinovopyranosyl-glycerol (16:0)*	Lipids	Sulfolipids	1-palmitoyl-sulfoquinovopyranosyl-glycerol (16:0)* (100016115)
100002367	-0.128782	100002367	2R,3R-dihydroxybutyrate	Lipids	Fatty acid, hydroxy	2R,3R-dihydroxybutyrate (100002367)
999917812	-0.129377	999917812	X-17812	NA	NA	X-17812 (999917812)
100002784	-0.129926	100002784	2-oxoarginine*	Amino Acid	Glutamate family (alpha-ketoglutarate derived)	2-oxoarginine* (100002784)
999912100	-0.130748	999912100	X-12100	NA	NA	X-12100 (999912100)
100006115	-0.130754	100006115	arabonate/xylonate	Carbohydrate	Amino sugar and nucleotide sugar	arabonate/xylonate (100006115)
999923576	-0.131168	999923576	X-23576	NA	NA	X-23576 (999923576)
999923271	-0.132223	999923271	X-23271	NA	NA	X-23271 (999923271)
999925258	-0.134119	999925258	X-25258	NA	NA	X-25258 (999925258)
999922918	-0.134927	999922918	X-22918	NA	NA	X-22918 (999922918)
100002428	-0.137798	100002428	salicylate-glucoside	Secondary metabolism	Benzenoids	salicylate-glucoside (100002428)
100002544	-0.138612	100002544	4-hydroxyglutamate	Amino Acid	Glutamate family (alpha-ketoglutarate derived)	4-hydroxyglutamate (100002544)
999913744	-0.141663	999913744	X-13744	NA	NA	X-13744 (999913744)
999923593	-0.141713	999923593	X-23593	NA	NA	X-23593 (999923593)
100001485	-0.146659	100001485	gamma-glutamylisoleucine*	Amino Acid	Glutathione metabolism	gamma-glutamylisoleucine* (100001485)
999923918	-0.14827	999923918	X-23918	NA	NA	X-23918 (999923918)
999918410	-0.148556	999918410	X-18410	NA	NA	X-18410 (999918410)
100001810	-0.150879	100001810	dimethylarginine (SDMA + ADMA)	Amino Acid	Glutamate family (alpha-ketoglutarate derived)	dimethylarginine (SDMA + ADMA) (100001810)
363	-0.151426	363	myo-inositol	Carbohydrate	Inositol metabolism	myo-inositol (363)
1004	-0.151736	1004	xanthine	Nucleotide	Purine metabolism	xanthine (1004)
100005373	-0.152278	100005373	fructosyllysine	Amino Acid	Aspartate family (OAA derived)	fructosyllysine (100005373)
100009393	-0.153633	100009393	hexadecatrienoate (16:3n3)	Lipids	Free fatty acid	hexadecatrienoate (16:3n3) (100009393)
100005462	-0.153701	100005462	salidroside	Secondary metabolism	Alkaloids	salidroside (100005462)
100001675	-0.15447	100001675	4-hydroxycinnamate	Secondary metabolism	Phenylpropanoids	4-hydroxycinnamate (100001675)
100001859	-0.158542	100001859	chiro-inositol	Carbohydrate	Inositol metabolism	chiro-inositol (100001859)
100002397	-0.161586	100002397	alpha-ketoglutaramate*	Amino Acid	Aspartate family (OAA derived)	alpha-ketoglutaramate* (100002397)
100001126	-0.165423	100001126	gamma-glutamylvaline	Amino Acid	Glutathione metabolism	gamma-glutamylvaline (100001126)
100010926	-0.167985	100010926	linoleoyl-linolenoyl-glycerol (18:2/18:3) [1]*	Lipids	Glycerolipids - Diacyl	linoleoyl-linolenoyl-glycerol (18:2/18:3) [1]* (100010926)
999923423	-0.168233	999923423	X-23423	NA	NA	X-23423 (999923423)
355	-0.168782	355	histidine	Amino Acid	Glutamate family (alpha-ketoglutarate derived)	histidine (355)
100021489	-0.16953	100021489	feruloylquinate (5)	Secondary metabolism	Phenylpropanoids	feruloylquinate (5) (100021489)
999911615	-0.173586	999911615	X-11615	NA	NA	X-11615 (999911615)
100004523	-0.175291	100004523	N-delta-acetylornithine	Amino Acid	Glutamate family (alpha-ketoglutarate derived)	N-delta-acetylornithine (100004523)
100022120	-0.176	100022120	oxindolylalanine	Amino Acid	Aromatic amino acid metabolism (PEP derived)	oxindolylalanine (100022120)
1026	-0.176607	1026	phosphoethanolamine	Lipids	Phospholipid Metabolism	phosphoethanolamine (1026)
100010910	-0.177244	100010910	coumaroylquinate (5)	Secondary metabolism	Phenylpropanoids	coumaroylquinate (5) (100010910)
100010909	-0.1784	100010909	coumaroylquinate (4)	Secondary metabolism	Phenylpropanoids	coumaroylquinate (4) (100010909)
100005384	-0.18124	100005384	O-sulfo-tyrosine	Amino Acid	Aromatic amino acid metabolism (PEP derived)	O-sulfo-tyrosine (100005384)
999919924	-0.185093	999919924	X-19924	NA	NA	X-19924 (999919924)
100000138	-0.18986	100000138	3'-dephosphocoenzyme A	Cofactors, Prosthetic Groups, Electron Carriers	CoA metabolism	3'-dephosphocoenzyme A (100000138)
999923957	-0.189967	999923957	X-23957	NA	NA	X-23957 (999923957)
1036	-0.191183	1036	gamma-glutamylcysteine	Amino Acid	Glutathione metabolism	gamma-glutamylcysteine (1036)
100020696	-0.196343	100020696	2-palmitoyl-galactosylglycerol (16:0)*	Lipids	Lyso-galactolipids	2-palmitoyl-galactosylglycerol (16:0)* (100020696)
100009394	-0.200155	100009394	hexadecadienoate (16:2n6)	Lipids	Free fatty acid	hexadecadienoate (16:2n6) (100009394)
100021486	-0.202085	100021486	feruloylquinate (2)	Secondary metabolism	Phenylpropanoids	feruloylquinate (2) (100021486)
100001314	-0.211281	100001314	gamma-glutamylthreonine	Amino Acid	Glutathione metabolism	gamma-glutamylthreonine (100001314)
999923222	-0.21344	999923222	X-23222	NA	NA	X-23222 (999923222)
100001207	-0.21477	100001207	4-imidazoleacetate	Amino Acid	Glutamate family (alpha-ketoglutarate derived)	4-imidazoleacetate (100001207)
100002229	-0.221923	100002229	dihydroquercetin	Secondary metabolism	Flavonoids	dihydroquercetin (100002229)
100021485	-0.228742	100021485	feruloylquinate (1)	Secondary metabolism	Phenylpropanoids	feruloylquinate (1) (100021485)
100003802	-0.229506	100003802	cryptochlorogenic acid	Secondary metabolism	Phenylpropanoids	cryptochlorogenic acid (100003802)
999923325	-0.235067	999923325	X-23325	NA	NA	X-23325 (999923325)
879	-0.236095	879	raffinose	Carbohydrate	Sucrose, glucose,fructose metabolism	raffinose (879)
100000980	-0.23899	100000980	1-kestose	Carbohydrate	Sucrose, glucose,fructose metabolism	1-kestose (100000980)
1140	-0.238995	1140	gamma-glutamylglutamine	Amino Acid	Glutathione metabolism	gamma-glutamylglutamine (1140)
100000295	-0.239359	100000295	tartarate	Carbohydrate	Photorespiration	tartarate (100000295)
873	-0.263769	873	thiamin (vitamin B1)	Cofactors, Prosthetic Groups, Electron Carriers	Thiamine metabolism	thiamin (vitamin B1) (873)
999925957	-0.277881	999925957	X-25957	NA	NA	X-25957 (999925957)
100000879	-0.281098	100000879	abscisate	Hormone metabolism	Abscisic acid metabolism	abscisate (100000879)
100010907	-0.292339	100010907	coumaroylquinate (2)	Secondary metabolism	Phenylpropanoids	coumaroylquinate (2) (100010907)
231	-0.334226	231	arginine	Amino Acid	Glutamate family (alpha-ketoglutarate derived)	arginine (231)
1025	-0.358312	1025	pipecolate	Amino Acid	Aspartate family (OAA derived)	pipecolate (1025)
100004488	-0.366924	100004488	N-monomethylarginine	Amino Acid	Glutamate family (alpha-ketoglutarate derived)	N-monomethylarginine (100004488)
100003047	-0.395201	100003047	1,1-kestotetraose	Carbohydrate	Sucrose, glucose,fructose metabolism	1,1-kestotetraose (100003047)
480	-0.485139	480	proline	Amino Acid	Glutamate family (alpha-ketoglutarate derived)	proline (480)
100001630	-0.487692	100001630	2-dimethylaminoethanol	Lipids	Choline metabolism	2-dimethylaminoethanol (100001630)
100003065	-0.503036	100003065	digalactosylglycerol*	Lipids	Galactolipids	digalactosylglycerol* (100003065)

## Sheet: Factor5_RNA_loadings_with_names
feature	loading	base_id	Name	Annotation_Extension	arabidopsis_protein	gene_label
LOC111909625	1.0917106866836548	LOC111909625	probable xyloglucan endotransglucosylase/hydrolase protein 23	NA	NP_194311.1	probable xyloglucan endotransglucosylase/hydrolase protein 23 (LOC111909625)
LOC111909625.1	1.0917106866836548	LOC111909625	probable xyloglucan endotransglucosylase/hydrolase protein 23	NA	NP_194311.1	probable xyloglucan endotransglucosylase/hydrolase protein 23 (LOC111909625)
LOC111909624	0.9792392253875732	LOC111909624	probable xyloglucan endotransglucosylase/hydrolase protein 23	NA	NP_194311.1	probable xyloglucan endotransglucosylase/hydrolase protein 23 (LOC111909624)
LOC111909624.1	0.9792392253875732	LOC111909624	probable xyloglucan endotransglucosylase/hydrolase protein 23	NA	NP_194311.1	probable xyloglucan endotransglucosylase/hydrolase protein 23 (LOC111909624)
LOC111915306	0.9711592793464661	LOC111915306	uncharacterized LOC111915306	NA	NA	uncharacterized LOC111915306 (LOC111915306)
LOC111915306.1	0.9711592793464661	LOC111915306	uncharacterized LOC111915306	NA	NA	uncharacterized LOC111915306 (LOC111915306)
LOC111881860	0.9681899547576904	LOC111881860	probable galactinol--sucrose galactosyltransferase 6	NA	NP_001031910.1	probable galactinol--sucrose galactosyltransferase 6 (LOC111881860)
LOC111881860.1	0.9681899547576904	LOC111881860	probable galactinol--sucrose galactosyltransferase 6	NA	NP_001031910.1	probable galactinol--sucrose galactosyltransferase 6 (LOC111881860)
LOC111909622	0.9624580144882202	LOC111909622	probable xyloglucan endotransglucosylase/hydrolase protein 23	NA	NP_194311.1	probable xyloglucan endotransglucosylase/hydrolase protein 23 (LOC111909622)
LOC111909622.1	0.9624580144882202	LOC111909622	probable xyloglucan endotransglucosylase/hydrolase protein 23	NA	NP_194311.1	probable xyloglucan endotransglucosylase/hydrolase protein 23 (LOC111909622)
LOC111909626	0.9559449553489685	LOC111909626	probable xyloglucan endotransglucosylase/hydrolase protein 23	NA	NP_194311.1	probable xyloglucan endotransglucosylase/hydrolase protein 23 (LOC111909626)
LOC111909626.1	0.9559449553489685	LOC111909626	probable xyloglucan endotransglucosylase/hydrolase protein 23	NA	NP_194311.1	probable xyloglucan endotransglucosylase/hydrolase protein 23 (LOC111909626)
LOC111901694	0.9527495503425598	LOC111901694	dehydration-responsive element-binding protein 1A	NA	NP_200012.1	dehydration-responsive element-binding protein 1A (LOC111901694)
LOC111901694.1	0.9527495503425598	LOC111901694	dehydration-responsive element-binding protein 1A	NA	NP_200012.1	dehydration-responsive element-binding protein 1A (LOC111901694)
LOC111883689	0.9465793371200562	LOC111883689	WAT1-related protein At4g30420	NA	NP_001328376.1	WAT1-related protein At4g30420 (LOC111883689)
LOC111883689.1	0.9465793371200562	LOC111883689	WAT1-related protein At4g30420	NA	NP_001328376.1	WAT1-related protein At4g30420 (LOC111883689)
LOC111909313	0.9129555225372314	LOC111909313	protein PHOSPHATE-INDUCED 1	NA	NA	protein PHOSPHATE-INDUCED 1 (LOC111909313)
LOC111909313.1	0.9129555225372314	LOC111909313	protein PHOSPHATE-INDUCED 1	NA	NA	protein PHOSPHATE-INDUCED 1 (LOC111909313)
LOC111917852	0.8868698477745056	LOC111917852	chaperone protein dnaJ 11, chloroplastic	NA	NP_179378.1	chaperone protein dnaJ 11, chloroplastic (LOC111917852)
LOC111917852.1	0.8868698477745056	LOC111917852	chaperone protein dnaJ 11, chloroplastic	NA	NP_179378.1	chaperone protein dnaJ 11, chloroplastic (LOC111917852)
LOC111877666	0.8639194369316101	LOC111877666	beta-fructofuranosidase, soluble isoenzyme I	NA	NP_563901.1	beta-fructofuranosidase, soluble isoenzyme I (LOC111877666)
LOC111877666.1	0.8639194369316101	LOC111877666	beta-fructofuranosidase, soluble isoenzyme I	NA	NP_563901.1	beta-fructofuranosidase, soluble isoenzyme I (LOC111877666)
LOC111911900	0.8615765571594238	LOC111911900	calcium-binding protein CP1	NA	NP_199759.1	calcium-binding protein CP1 (LOC111911900)
LOC111911900.1	0.8615765571594238	LOC111911900	calcium-binding protein CP1	NA	NP_199759.1	calcium-binding protein CP1 (LOC111911900)
LOC111892701	0.8567216396331787	LOC111892701	uncharacterized LOC111892701	NA	NA	uncharacterized LOC111892701 (LOC111892701)
LOC111892701.1	0.8567216396331787	LOC111892701	uncharacterized LOC111892701	NA	NA	uncharacterized LOC111892701 (LOC111892701)
LOC111896867	0.815203	LOC111896867	proline dehydrogenase 2, mitochondrial	NA	NA	proline dehydrogenase 2, mitochondrial (LOC111896867)
LOC111896867.1	0.815203	LOC111896867	proline dehydrogenase 2, mitochondrial	NA	NA	proline dehydrogenase 2, mitochondrial (LOC111896867)
LOC111882484	0.8148968815803528	LOC111882484	ethylene-responsive transcription factor ERF110	NA	NP_175008.1	ethylene-responsive transcription factor ERF110 (LOC111882484)
LOC111882484.1	0.8148968815803528	LOC111882484	ethylene-responsive transcription factor ERF110	NA	NP_175008.1	ethylene-responsive transcription factor ERF110 (LOC111882484)
LOC111882196	0.8133841753005981	LOC111882196	uncharacterized LOC111882196	NA	NP_001321865.1	uncharacterized LOC111882196 (LOC111882196)
LOC111882196.1	0.8133841753005981	LOC111882196	uncharacterized LOC111882196	NA	NP_001321865.1	uncharacterized LOC111882196 (LOC111882196)
LOC111909314	0.8071874380111694	LOC111909314	protein PHOSPHATE-INDUCED 1	NA	NA	protein PHOSPHATE-INDUCED 1 (LOC111909314)
LOC111909314.1	0.8071874380111694	LOC111909314	protein PHOSPHATE-INDUCED 1	NA	NA	protein PHOSPHATE-INDUCED 1 (LOC111909314)
LOC111910620	0.7880093455314636	LOC111910620	F-box/kelch-repeat protein At3g23880	NA	NA	F-box/kelch-repeat protein At3g23880 (LOC111910620)
LOC111910620.1	0.7880093455314636	LOC111910620	F-box/kelch-repeat protein At3g23880	NA	NA	F-box/kelch-repeat protein At3g23880 (LOC111910620)
LOC111915905	0.7868216037750244	LOC111915905	alkaline ceramidase	NA	NA	alkaline ceramidase (LOC111915905)
LOC111915905.1	0.7868216037750244	LOC111915905	alkaline ceramidase	NA	NA	alkaline ceramidase (LOC111915905)
LOC111889708	0.7713491916656494	LOC111889708	expansin-like A1	NA	NP_195553.1	expansin-like A1 (LOC111889708)
LOC111889708.1	0.7713491916656494	LOC111889708	expansin-like A1	NA	NP_195553.1	expansin-like A1 (LOC111889708)
LOC111901697	0.7709037661552429	LOC111901697	dehydration-responsive element-binding protein 1A	NA	NP_200012.1	dehydration-responsive element-binding protein 1A (LOC111901697)
LOC111901697.1	0.7709037661552429	LOC111901697	dehydration-responsive element-binding protein 1A	NA	NP_200012.1	dehydration-responsive element-binding protein 1A (LOC111901697)
LOC111892419	0.7622319459915161	LOC111892419	peroxidase 27	NA	NA	peroxidase 27 (LOC111892419)
LOC111892419.1	0.7622319459915161	LOC111892419	peroxidase 27	NA	NA	peroxidase 27 (LOC111892419)
LOC111903097	0.7557413578033447	LOC111903097	uncharacterized LOC111903097	NA	NP_186978.1	uncharacterized LOC111903097 (LOC111903097)
LOC111903097.1	0.7557413578033447	LOC111903097	uncharacterized LOC111903097	NA	NP_186978.1	uncharacterized LOC111903097 (LOC111903097)
LOC111885505	0.7547882199287415	LOC111885505	glutamate receptor 1.2	NA	NA	glutamate receptor 1.2 (LOC111885505)
LOC111885505.1	0.7547882199287415	LOC111885505	glutamate receptor 1.2	NA	NA	glutamate receptor 1.2 (LOC111885505)
LOC111893376	0.7480402588844299	LOC111893376	WRKY transcription factor 6-like	NA	NA	WRKY transcription factor 6-like (LOC111893376)
LOC111893376.1	0.7480402588844299	LOC111893376	WRKY transcription factor 6-like	NA	NA	WRKY transcription factor 6-like (LOC111893376)
LOC111917714	0.7454443573951721	LOC111917714	lignin-forming anionic peroxidase	NA	NP_172907.1	lignin-forming anionic peroxidase (LOC111917714)
LOC111917714.1	0.7454443573951721	LOC111917714	lignin-forming anionic peroxidase	NA	NP_172907.1	lignin-forming anionic peroxidase (LOC111917714)
LOC111919686	0.74236297607421875	LOC111919686	abscisic acid receptor PYL4	NA	NA	abscisic acid receptor PYL4 (LOC111919686)
LOC111919686.1	0.74236297607421875	LOC111919686	abscisic acid receptor PYL4	NA	NA	abscisic acid receptor PYL4 (LOC111919686)
LOC111879857	0.7349391579627991	LOC111879857	abscisic acid receptor PYL4	NA	NA	abscisic acid receptor PYL4 (LOC111879857)
LOC111879857.1	0.7349391579627991	LOC111879857	abscisic acid receptor PYL4	NA	NA	abscisic acid receptor PYL4 (LOC111879857)
LOC111913865	0.7292873859405518	LOC111913865	uncharacterized LOC111913865	NA	NA	uncharacterized LOC111913865 (LOC111913865)
LOC111913865.1	0.7292873859405518	LOC111913865	uncharacterized LOC111913865	NA	NA	uncharacterized LOC111913865 (LOC111913865)
LOC111898570	0.7243052124977112	LOC111898570	syntaxin-121	NA	NA	syntaxin-121 (LOC111898570)
LOC111898570.1	0.7243052124977112	LOC111898570	syntaxin-121	NA	NA	syntaxin-121 (LOC111898570)
LOC111904415	0.708088	LOC111904415	chaperone protein dnaJ 20, chloroplastic	NA	NA	chaperone protein dnaJ 20, chloroplastic (LOC111904415)
LOC111904415.1	0.708088	LOC111904415	chaperone protein dnaJ 20, chloroplastic	NA	NA	chaperone protein dnaJ 20, chloroplastic (LOC111904415)
LOC111877684	0.7078849077224731	LOC111877684	ethylene-responsive transcription factor ERF109	NA	NP_195167.1	ethylene-responsive transcription factor ERF109 (LOC111877684)
LOC111877684.1	0.7078849077224731	LOC111877684	ethylene-responsive transcription factor ERF109	NA	NP_195167.1	ethylene-responsive transcription factor ERF109 (LOC111877684)
LOC111887581	0.7072531580924988	LOC111887581	xylan glycosyltransferase MUCI21	NA	NP_001189728.1	xylan glycosyltransferase MUCI21 (LOC111887581)
LOC111887581.1	0.7072531580924988	LOC111887581	xylan glycosyltransferase MUCI21	NA	NP_001189728.1	xylan glycosyltransferase MUCI21 (LOC111887581)
LOC111892749	0.6918236017227173	LOC111892749	NDR1/HIN1-like protein 13	NA	NP_973540.1	NDR1/HIN1-like protein 13 (LOC111892749)
LOC111892749.1	0.6918236017227173	LOC111892749	NDR1/HIN1-like protein 13	NA	NP_973540.1	NDR1/HIN1-like protein 13 (LOC111892749)
LOC111904046	0.6848685145378113	LOC111904046	pectinesterase inhibitor 10	NA	NP_201042.2	pectinesterase inhibitor 10 (LOC111904046)
LOC111904046.1	0.6848685145378113	LOC111904046	pectinesterase inhibitor 10	NA	NP_201042.2	pectinesterase inhibitor 10 (LOC111904046)
LOC111913551	0.6803141832351685	LOC111913551	sodium/calcium exchanger NCL1	NA	NA	sodium/calcium exchanger NCL1 (LOC111913551)
LOC111913551.1	0.6803141832351685	LOC111913551	sodium/calcium exchanger NCL1	NA	NA	sodium/calcium exchanger NCL1 (LOC111913551)
LOC111917713	0.6718290448188782	LOC111917713	lignin-forming anionic peroxidase-like	NA	NP_172907.1	lignin-forming anionic peroxidase-like (LOC111917713)
LOC111917713.1	0.6718290448188782	LOC111917713	lignin-forming anionic peroxidase-like	NA	NP_172907.1	lignin-forming anionic peroxidase-like (LOC111917713)
LOC111901244	0.6660195589065552	LOC111901244	uncharacterized LOC111901244	NA	NP_195291.1	uncharacterized LOC111901244 (LOC111901244)
LOC111901244.1	0.6660195589065552	LOC111901244	uncharacterized LOC111901244	NA	NP_195291.1	uncharacterized LOC111901244 (LOC111901244)
LOC111921392	0.6589435935020447	LOC111921392	protein NRT1/ PTR FAMILY 7.3	NA	NA	protein NRT1/ PTR FAMILY 7.3 (LOC111921392)
LOC111921392.1	0.6589435935020447	LOC111921392	protein NRT1/ PTR FAMILY 7.3	NA	NA	protein NRT1/ PTR FAMILY 7.3 (LOC111921392)
LOC111905170	0.6539638638496399	LOC111905170	uncharacterized LOC111905170	NA	NP_563861.1	uncharacterized LOC111905170 (LOC111905170)
LOC111905170.1	0.6539638638496399	LOC111905170	uncharacterized LOC111905170	NA	NP_563861.1	uncharacterized LOC111905170 (LOC111905170)
LOC111892111	0.6516920328140259	LOC111892111	cyclin-U4-1	NA	NA	cyclin-U4-1 (LOC111892111)
LOC111892111.1	0.6516920328140259	LOC111892111	cyclin-U4-1	NA	NA	cyclin-U4-1 (LOC111892111)
LOC111895167	0.6502270698547363	LOC111895167	major strawberry allergen Fra a 1-2	NA	NA	major strawberry allergen Fra a 1-2 (LOC111895167)
LOC111895167.1	0.6502270698547363	LOC111895167	major strawberry allergen Fra a 1-2	NA	NA	major strawberry allergen Fra a 1-2 (LOC111895167)
LOC111893041	0.6480383276939392	LOC111893041	aquaporin TIP1-1	NA	NP_181221.1	aquaporin TIP1-1 (LOC111893041)
LOC111893041.1	0.6480383276939392	LOC111893041	aquaporin TIP1-1	NA	NP_181221.1	aquaporin TIP1-1 (LOC111893041)
LOC111886709	0.6467505097389221	LOC111886709	serine carboxypeptidase-like 13	NA	NA	serine carboxypeptidase-like 13 (LOC111886709)
LOC111886709.1	0.6467505097389221	LOC111886709	serine carboxypeptidase-like 13	NA	NA	serine carboxypeptidase-like 13 (LOC111886709)
LOC111898568	0.6417509913444519	LOC111898568	E3 ubiquitin-protein ligase PUB22	NA	NP_181137.2	E3 ubiquitin-protein ligase PUB22 (LOC111898568)
LOC111898568.1	0.6417509913444519	LOC111898568	E3 ubiquitin-protein ligase PUB22	NA	NP_181137.2	E3 ubiquitin-protein ligase PUB22 (LOC111898568)
LOC111905399	0.6388288140296936	LOC111905399	cytochrome P450 94C1	NA	NP_180337.1	cytochrome P450 94C1 (LOC111905399)
LOC111905399.1	0.6388288140296936	LOC111905399	cytochrome P450 94C1	NA	NP_180337.1	cytochrome P450 94C1 (LOC111905399)
LOC111886834	0.6361889839172363	LOC111886834	O-fucosyltransferase 20	NA	NA	O-fucosyltransferase 20 (LOC111886834)
LOC111886834.1	0.6361889839172363	LOC111886834	O-fucosyltransferase 20	NA	NA	O-fucosyltransferase 20 (LOC111886834)
LOC111903234	0.6350995898246765	LOC111903234	dehydration-responsive element-binding protein 1D	NA	NP_200012.1	dehydration-responsive element-binding protein 1D (LOC111903234)
LOC111903234.1	0.6350995898246765	LOC111903234	dehydration-responsive element-binding protein 1D	NA	NP_200012.1	dehydration-responsive element-binding protein 1D (LOC111903234)
LOC111914857	0.6323778033256531	LOC111914857	shikimate O-hydroxycinnamoyltransferase	NA	NA	shikimate O-hydroxycinnamoyltransferase (LOC111914857)
LOC111914857.1	0.6323778033256531	LOC111914857	shikimate O-hydroxycinnamoyltransferase	NA	NA	shikimate O-hydroxycinnamoyltransferase (LOC111914857)
LOC111883949	0.6148701906204224	LOC111883949	probable xyloglucan endotransglucosylase/hydrolase protein 33	NA	NP_172525.1	probable xyloglucan endotransglucosylase/hydrolase protein 33 (LOC111883949)
LOC111883949.1	0.6148701906204224	LOC111883949	probable xyloglucan endotransglucosylase/hydrolase protein 33	NA	NP_172525.1	probable xyloglucan endotransglucosylase/hydrolase protein 33 (LOC111883949)
LOC111881469	0.6141349673271179	LOC111881469	uncharacterized LOC111881469	NA	NA	uncharacterized LOC111881469 (LOC111881469)
LOC111881469.1	0.6141349673271179	LOC111881469	uncharacterized LOC111881469	NA	NA	uncharacterized LOC111881469 (LOC111881469)
LOC111918379	0.611069	LOC111918379	inositol oxygenase 4	NA	NP_194356.2	inositol oxygenase 4 (LOC111918379)
LOC111918379.1	0.611069	LOC111918379	inositol oxygenase 4	NA	NP_194356.2	inositol oxygenase 4 (LOC111918379)
LOC111884195	0.6073288917541504	LOC111884195	thaumatin-like protein	NA	NA	thaumatin-like protein (LOC111884195)
LOC111884195.1	0.6073288917541504	LOC111884195	thaumatin-like protein	NA	NA	thaumatin-like protein (LOC111884195)
LOC111918385	0.6065509915351868	LOC111918385	protein OXIDATIVE STRESS 3	NA	NP_200466.1	protein OXIDATIVE STRESS 3 (LOC111918385)
LOC111918385.1	0.6065509915351868	LOC111918385	protein OXIDATIVE STRESS 3	NA	NP_200466.1	protein OXIDATIVE STRESS 3 (LOC111918385)
LOC111895688	0.6051924824714661	LOC111895688	uncharacterized LOC111895688	NA	NA	uncharacterized LOC111895688 (LOC111895688)
LOC111895688.1	0.6051924824714661	LOC111895688	uncharacterized LOC111895688	NA	NA	uncharacterized LOC111895688 (LOC111895688)
LOC111918786	0.5906582474708557	LOC111918786	probable WRKY transcription factor 41	NA	NP_194112.1	probable WRKY transcription factor 41 (LOC111918786)
LOC111918786.1	0.5906582474708557	LOC111918786	probable WRKY transcription factor 41	NA	NP_194112.1	probable WRKY transcription factor 41 (LOC111918786)
LOC111895150	0.5905299186706543	LOC111895150	outer envelope pore protein 16-2, chloroplastic	NA	NP_567488.1	outer envelope pore protein 16-2, chloroplastic (LOC111895150)
LOC111895150.1	0.5905299186706543	LOC111895150	outer envelope pore protein 16-2, chloroplastic	NA	NP_567488.1	outer envelope pore protein 16-2, chloroplastic (LOC111895150)
LOC111880126	0.5880789756774902	LOC111880126	bZIP transcription factor 11	NA	NA	bZIP transcription factor 11 (LOC111880126)
LOC111880126.1	0.5880789756774902	LOC111880126	bZIP transcription factor 11	NA	NA	bZIP transcription factor 11 (LOC111880126)
LOC111903795	0.5843802094459534	LOC111903795	auxin-induced protein 15A	NA	NA	auxin-induced protein 15A (LOC111903795)
LOC111903795.1	0.5843802094459534	LOC111903795	auxin-induced protein 15A	NA	NA	auxin-induced protein 15A (LOC111903795)
LOC111913454	0.5814557075500488	LOC111913454	zinc finger protein ZAT10	NA	NP_196054.1	zinc finger protein ZAT10 (LOC111913454)
LOC111913454.1	0.5814557075500488	LOC111913454	zinc finger protein ZAT10	NA	NP_196054.1	zinc finger protein ZAT10 (LOC111913454)
LOC111880744	0.5779667496681213	LOC111880744	protein TIFY 5A	NA	NP_564349.1	protein TIFY 5A (LOC111880744)
LOC111880744.1	0.5779667496681213	LOC111880744	protein TIFY 5A	NA	NP_564349.1	protein TIFY 5A (LOC111880744)
LOC111877562	0.5735064744949341	LOC111877562	calcium-binding protein CML38	NA	NP_177790.1	calcium-binding protein CML38 (LOC111877562)
LOC111877562.1	0.5735064744949341	LOC111877562	calcium-binding protein CML38	NA	NP_177790.1	calcium-binding protein CML38 (LOC111877562)
LOC111916179	0.5618216395378113	LOC111916179	nudix hydrolase 17, mitochondrial	NA	NA	nudix hydrolase 17, mitochondrial (LOC111916179)
LOC111916179.1	0.5618216395378113	LOC111916179	nudix hydrolase 17, mitochondrial	NA	NA	nudix hydrolase 17, mitochondrial (LOC111916179)
LOC111918185	0.5614275336265564	LOC111918185	protein RADIALIS-like 1	NA	NP_195636.2	protein RADIALIS-like 1 (LOC111918185)
LOC111918185.1	0.5614275336265564	LOC111918185	protein RADIALIS-like 1	NA	NP_195636.2	protein RADIALIS-like 1 (LOC111918185)
LOC111876434	0.5586844682693481	LOC111876434	uncharacterized LOC111876434	NA	NP_189436.2	uncharacterized LOC111876434 (LOC111876434)
LOC111876434.1	0.5586844682693481	LOC111876434	uncharacterized LOC111876434	NA	NP_189436.2	uncharacterized LOC111876434 (LOC111876434)
LOC111916149	0.5586243271827698	LOC111916149	stem-specific protein TSJT1	NA	NA	stem-specific protein TSJT1 (LOC111916149)
LOC111916149.1	0.5586243271827698	LOC111916149	stem-specific protein TSJT1	NA	NA	stem-specific protein TSJT1 (LOC111916149)
LOC111916715	0.5582658052444458	LOC111916715	uncharacterized LOC111916715	NA	NA	uncharacterized LOC111916715 (LOC111916715)
LOC111916715.1	0.5582658052444458	LOC111916715	uncharacterized LOC111916715	NA	NA	uncharacterized LOC111916715 (LOC111916715)
LOC111885510	0.5582330822944641	LOC111885510	glutamate receptor 1.2	NA	NA	glutamate receptor 1.2 (LOC111885510)
LOC111885510.1	0.5582330822944641	LOC111885510	glutamate receptor 1.2	NA	NA	glutamate receptor 1.2 (LOC111885510)
LOC111896112	0.549851	LOC111896112	glutaredoxin-C11	NA	NP_191854.1	glutaredoxin-C11 (LOC111896112)
LOC111896112.1	0.549851	LOC111896112	glutaredoxin-C11	NA	NP_191854.1	glutaredoxin-C11 (LOC111896112)
LOC111883854	0.5463056564331055	LOC111883854	uncharacterized LOC111883854	NA	NA	uncharacterized LOC111883854 (LOC111883854)
LOC111883854.1	0.5463056564331055	LOC111883854	uncharacterized LOC111883854	NA	NA	uncharacterized LOC111883854 (LOC111883854)
LOC111917945	0.5454168319702148	LOC111917945	translocator protein homolog	NA	NP_566110.1	translocator protein homolog (LOC111917945)
LOC111917945.1	0.5454168319702148	LOC111917945	translocator protein homolog	NA	NP_566110.1	translocator protein homolog (LOC111917945)
LOC111903757	0.5445247888565063	LOC111903757	auxin-induced protein 15A	NA	NA	auxin-induced protein 15A (LOC111903757)
LOC111903757.1	0.5445247888565063	LOC111903757	auxin-induced protein 15A	NA	NA	auxin-induced protein 15A (LOC111903757)
LOC111902312	0.5425586104393005	LOC111902312	RING-H2 finger protein ATL2	NA	NP_567480.2	RING-H2 finger protein ATL2 (LOC111902312)
LOC111902312.1	0.5425586104393005	LOC111902312	RING-H2 finger protein ATL2	NA	NP_567480.2	RING-H2 finger protein ATL2 (LOC111902312)
LOC111898732	0.5406193733215332	LOC111898732	BTB/POZ and TAZ domain-containing protein 1	NA	NP_001326127.1	BTB/POZ and TAZ domain-containing protein 1 (LOC111898732)
LOC111898732.1	0.5406193733215332	LOC111898732	BTB/POZ and TAZ domain-containing protein 1	NA	NP_001326127.1	BTB/POZ and TAZ domain-containing protein 1 (LOC111898732)
LOC111921007	0.5405095815658569	LOC111921007	NAC domain-containing protein 90	NA	NA	NAC domain-containing protein 90 (LOC111921007)
LOC111921007.1	0.5405095815658569	LOC111921007	NAC domain-containing protein 90	NA	NA	NAC domain-containing protein 90 (LOC111921007)
LOC122195706	0.5383382439613342	LOC122195706	uncharacterized LOC122195706	NA	NA	uncharacterized LOC122195706 (LOC122195706)
LOC122195706.1	0.5383382439613342	LOC122195706	uncharacterized LOC122195706	NA	NA	uncharacterized LOC122195706 (LOC122195706)
LOC111901325	0.5378457307815552	LOC111901325	nematode resistance protein-like HSPRO2	NA	NP_191143.1	nematode resistance protein-like HSPRO2 (LOC111901325)
LOC111901325.1	0.5378457307815552	LOC111901325	nematode resistance protein-like HSPRO2	NA	NP_191143.1	nematode resistance protein-like HSPRO2 (LOC111901325)
LOC111892618	0.5349369645118713	LOC111892618	protein ANTAGONIST OF LIKE HETEROCHROMATIN PROTEIN 1	NA	NA	protein ANTAGONIST OF LIKE HETEROCHROMATIN PROTEIN 1 (LOC111892618)
LOC111892618.1	0.5349369645118713	LOC111892618	protein ANTAGONIST OF LIKE HETEROCHROMATIN PROTEIN 1	NA	NA	protein ANTAGONIST OF LIKE HETEROCHROMATIN PROTEIN 1 (LOC111892618)
LOC111901019	0.5343009829521179	LOC111901019	calcium-binding protein KRP1	NA	NP_194458.1	calcium-binding protein KRP1 (LOC111901019)
LOC111901019.1	0.5343009829521179	LOC111901019	calcium-binding protein KRP1	NA	NP_194458.1	calcium-binding protein KRP1 (LOC111901019)
LOC111885751	0.5316557884216309	LOC111885751	calmodulin-binding protein 25	NA	NP_191247.1	calmodulin-binding protein 25 (LOC111885751)
LOC111885751.1	0.5316557884216309	LOC111885751	calmodulin-binding protein 25	NA	NP_191247.1	calmodulin-binding protein 25 (LOC111885751)
LOC111915827	0.5303525924682617	LOC111915827	protein PLANT CADMIUM RESISTANCE 2	NA	NP_680337.2	protein PLANT CADMIUM RESISTANCE 2 (LOC111915827)
LOC111915827.1	0.5303525924682617	LOC111915827	protein PLANT CADMIUM RESISTANCE 2	NA	NP_680337.2	protein PLANT CADMIUM RESISTANCE 2 (LOC111915827)
LOC111890327	0.5200652480125427	LOC111890327	zeatin O-xylosyltransferase	NA	NA	zeatin O-xylosyltransferase (LOC111890327)
LOC111890327.1	0.5200652480125427	LOC111890327	zeatin O-xylosyltransferase	NA	NA	zeatin O-xylosyltransferase (LOC111890327)
LOC111877756	0.5152906179428101	LOC111877756	geranylgeranyl diphosphate reductase, chloroplastic	NA	NA	geranylgeranyl diphosphate reductase, chloroplastic (LOC111877756)
LOC111877756.1	0.5152906179428101	LOC111877756	geranylgeranyl diphosphate reductase, chloroplastic	NA	NA	geranylgeranyl diphosphate reductase, chloroplastic (LOC111877756)
LOC111906487	0.5129912495613098	LOC111906487	uncharacterized LOC111906487	NA	NP_175015.1	uncharacterized LOC111906487 (LOC111906487)
LOC111906487.1	0.5129912495613098	LOC111906487	uncharacterized LOC111906487	NA	NP_175015.1	uncharacterized LOC111906487 (LOC111906487)
LOC111918086	0.5120845437049866	LOC111918086	ethylene-responsive transcription factor ERF014	NA	NA	ethylene-responsive transcription factor ERF014 (LOC111918086)
LOC111918086.1	0.5120845437049866	LOC111918086	ethylene-responsive transcription factor ERF014	NA	NA	ethylene-responsive transcription factor ERF014 (LOC111918086)
LOC111903273	0.5098287463188171	LOC111903273	ethylene-responsive transcription factor ERF026	NA	NP_200015.1	ethylene-responsive transcription factor ERF026 (LOC111903273)
LOC111903273.1	0.5098287463188171	LOC111903273	ethylene-responsive transcription factor ERF026	NA	NP_200015.1	ethylene-responsive transcription factor ERF026 (LOC111903273)
LOC111891625	0.5082939863204956	LOC111891625	probable aquaporin TIP-type RB7-5A	NA	NP_193465.1	probable aquaporin TIP-type RB7-5A (LOC111891625)
LOC111891625.1	0.5082939863204956	LOC111891625	probable aquaporin TIP-type RB7-5A	NA	NP_193465.1	probable aquaporin TIP-type RB7-5A (LOC111891625)
LOC111919228	0.5067635178565979	LOC111919228	putative receptor-like protein kinase At5g39000	NA	NA	putative receptor-like protein kinase At5g39000 (LOC111919228)
LOC111919228.1	0.5067635178565979	LOC111919228	putative receptor-like protein kinase At5g39000	NA	NA	putative receptor-like protein kinase At5g39000 (LOC111919228)
LOC111905463	0.5065473318099976	LOC111905463	protein ANTAGONIST OF LIKE HETEROCHROMATIN PROTEIN 1	NA	NA	protein ANTAGONIST OF LIKE HETEROCHROMATIN PROTEIN 1 (LOC111905463)
LOC111905463.1	0.5065473318099976	LOC111905463	protein ANTAGONIST OF LIKE HETEROCHROMATIN PROTEIN 1	NA	NA	protein ANTAGONIST OF LIKE HETEROCHROMATIN PROTEIN 1 (LOC111905463)
LOC111906260	0.5061250329017639	LOC111906260	uncharacterized LOC111906260	NA	NA	uncharacterized LOC111906260 (LOC111906260)
LOC111906260.1	0.5061250329017639	LOC111906260	uncharacterized LOC111906260	NA	NA	uncharacterized LOC111906260 (LOC111906260)
LOC122195753	0.5034015774726868	LOC122195753	uncharacterized LOC122195753	NA	NA	uncharacterized LOC122195753 (LOC122195753)
LOC122195753.1	0.5034015774726868	LOC122195753	uncharacterized LOC122195753	NA	NA	uncharacterized LOC122195753 (LOC122195753)
LOC111897466	0.5016316175460815	LOC111897466	F-box protein At5g46170	NA	NA	F-box protein At5g46170 (LOC111897466)
LOC111897466.1	0.5016316175460815	LOC111897466	F-box protein At5g46170	NA	NA	F-box protein At5g46170 (LOC111897466)
LOC111881417	0.5010995268821716	LOC111881417	BTB/POZ and TAZ domain-containing protein 1	NA	NP_001326127.1	BTB/POZ and TAZ domain-containing protein 1 (LOC111881417)
LOC111881417.1	0.5010995268821716	LOC111881417	BTB/POZ and TAZ domain-containing protein 1	NA	NP_001326127.1	BTB/POZ and TAZ domain-containing protein 1 (LOC111881417)
LOC111917581	0.5006921887397766	LOC111917581	heat shock cognate 70 kDa protein	NA	NA	heat shock cognate 70 kDa protein (LOC111917581)
LOC111917581.1	0.5006921887397766	LOC111917581	heat shock cognate 70 kDa protein	NA	NA	heat shock cognate 70 kDa protein (LOC111917581)
LOC111895393	0.4981847405433655	LOC111895393	long chain base biosynthesis protein 2a-like	NA	NA	long chain base biosynthesis protein 2a-like (LOC111895393)
LOC111895393.1	0.4981847405433655	LOC111895393	long chain base biosynthesis protein 2a-like	NA	NA	long chain base biosynthesis protein 2a-like (LOC111895393)
LOC111894238	0.4970813989639282	LOC111894238	serine/threonine-protein kinase RIPK	NA	NA	serine/threonine-protein kinase RIPK (LOC111894238)
LOC111894238.1	0.4970813989639282	LOC111894238	serine/threonine-protein kinase RIPK	NA	NA	serine/threonine-protein kinase RIPK (LOC111894238)
LOC111907336	0.4938229024410248	LOC111907336	AT-hook motif nuclear-localized protein 23	NA	NP_193515.1	AT-hook motif nuclear-localized protein 23 (LOC111907336)
LOC111907336.1	0.4938229024410248	LOC111907336	AT-hook motif nuclear-localized protein 23	NA	NP_193515.1	AT-hook motif nuclear-localized protein 23 (LOC111907336)
LOC111881326	0.49376633763313293	LOC111881326	transcription factor MYB14	NA	NP_180676.1	transcription factor MYB14 (LOC111881326)
LOC111881326.1	0.49376633763313293	LOC111881326	transcription factor MYB14	NA	NP_180676.1	transcription factor MYB14 (LOC111881326)
LOC111903160	0.4933306872844696	LOC111903160	ethylene-responsive transcription factor ERF109	NA	NP_195167.1	ethylene-responsive transcription factor ERF109 (LOC111903160)
LOC111903160.1	0.4933306872844696	LOC111903160	ethylene-responsive transcription factor ERF109	NA	NP_195167.1	ethylene-responsive transcription factor ERF109 (LOC111903160)
LOC111908911	0.4926692247390747	LOC111908911	uncharacterized LOC111908911	NA	NP_564487.1	uncharacterized LOC111908911 (LOC111908911)
LOC111908911.1	0.4926692247390747	LOC111908911	uncharacterized LOC111908911	NA	NP_564487.1	uncharacterized LOC111908911 (LOC111908911)
LOC111903146	0.48611021041870117	LOC111903146	uncharacterized LOC111903146	NA	NA	uncharacterized LOC111903146 (LOC111903146)
LOC111903146.1	0.48611021041870117	LOC111903146	uncharacterized LOC111903146	NA	NA	uncharacterized LOC111903146 (LOC111903146)
LOC111921779	0.4853958189487457	LOC111921779	probable aquaporin TIP-type RB7-5A	NA	NA	probable aquaporin TIP-type RB7-5A (LOC111921779)
LOC111921779.1	0.4853958189487457	LOC111921779	probable aquaporin TIP-type RB7-5A	NA	NA	probable aquaporin TIP-type RB7-5A (LOC111921779)
LOC111893363	0.4848864674568176	LOC111893363	S-type anion channel SLAH4	NA	NA	S-type anion channel SLAH4 (LOC111893363)
LOC111893363.1	0.4848864674568176	LOC111893363	S-type anion channel SLAH4	NA	NA	S-type anion channel SLAH4 (LOC111893363)
LOC111889181	0.4834688603878021	LOC111889181	dehydrin Xero 2	NA	NA	dehydrin Xero 2 (LOC111889181)
LOC111889181.1	0.4834688603878021	LOC111889181	dehydrin Xero 2	NA	NA	dehydrin Xero 2 (LOC111889181)
LOC111904513	0.48223721981048584	LOC111904513	uncharacterized LOC111904513	NA	NA	uncharacterized LOC111904513 (LOC111904513)
LOC111904513.1	0.48223721981048584	LOC111904513	uncharacterized LOC111904513	NA	NA	uncharacterized LOC111904513 (LOC111904513)
LOC111882820	0.4821651577949524	LOC111882820	uncharacterized LOC111882820	NA	NA	uncharacterized LOC111882820 (LOC111882820)
LOC111882820.1	0.4821651577949524	LOC111882820	uncharacterized LOC111882820	NA	NA	uncharacterized LOC111882820 (LOC111882820)
LOC111884246	0.480094	LOC111884246	F-box protein VBF	NA	NP_563837.1	F-box protein VBF (LOC111884246)
LOC111884246.1	0.480094	LOC111884246	F-box protein VBF	NA	NP_563837.1	F-box protein VBF (LOC111884246)
LOC111920562	0.4795922338962555	LOC111920562	zinc finger protein ZAT10	NA	NA	zinc finger protein ZAT10 (LOC111920562)
LOC111920562.1	0.4795922338962555	LOC111920562	zinc finger protein ZAT10	NA	NA	zinc finger protein ZAT10 (LOC111920562)
LOC111918521	0.4794304370880127	LOC111918521	uncharacterized LOC111918521	NA	NA	uncharacterized LOC111918521 (LOC111918521)
LOC111918521.1	0.4794304370880127	LOC111918521	uncharacterized LOC111918521	NA	NA	uncharacterized LOC111918521 (LOC111918521)
LOC111890267	0.47806528210639954	LOC111890267	putative receptor protein kinase ZmPK1	NA	NA	putative receptor protein kinase ZmPK1 (LOC111890267)
LOC111890267.1	0.47806528210639954	LOC111890267	putative receptor protein kinase ZmPK1	NA	NA	putative receptor protein kinase ZmPK1 (LOC111890267)
LOC111921337	0.47686782479286194	LOC111921337	vacuolar protein sorting-associated protein 60.1	NA	NA	vacuolar protein sorting-associated protein 60.1 (LOC111921337)
LOC111921337.1	0.47686782479286194	LOC111921337	vacuolar protein sorting-associated protein 60.1	NA	NA	vacuolar protein sorting-associated protein 60.1 (LOC111921337)
LOC111892050	0.4761500358581543	LOC111892050	sodium/calcium exchanger NCL2	NA	NA	sodium/calcium exchanger NCL2 (LOC111892050)
LOC111892050.1	0.4761500358581543	LOC111892050	sodium/calcium exchanger NCL2	NA	NA	sodium/calcium exchanger NCL2 (LOC111892050)
LOC111908579	0.47184938192367554	LOC111908579	mannose/glucose-specific lectin	NA	NA	mannose/glucose-specific lectin (LOC111908579)
LOC111908579.1	0.47184938192367554	LOC111908579	mannose/glucose-specific lectin	NA	NA	mannose/glucose-specific lectin (LOC111908579)
LOC111903208	0.47050905227661133	LOC111903208	protein SRC2	NA	NP_567956.1	protein SRC2 (LOC111903208)
LOC111903208.1	0.47050905227661133	LOC111903208	protein SRC2	NA	NP_567956.1	protein SRC2 (LOC111903208)
LOC111882386	0.4705047309398651	LOC111882386	xanthohumol 4-O-methyltransferase	NA	NA	xanthohumol 4-O-methyltransferase (LOC111882386)
LOC111882386.1	0.4705047309398651	LOC111882386	xanthohumol 4-O-methyltransferase	NA	NA	xanthohumol 4-O-methyltransferase (LOC111882386)
LOC111903275	0.470247	LOC111903275	ethylene-responsive transcription factor ERF024	NA	NP_200015.1	ethylene-responsive transcription factor ERF024 (LOC111903275)
LOC111903275.1	0.470247	LOC111903275	ethylene-responsive transcription factor ERF024	NA	NP_200015.1	ethylene-responsive transcription factor ERF024 (LOC111903275)
LOC111902163	0.470033	LOC111902163	transcription factor MYB30	NA	NA	transcription factor MYB30 (LOC111902163)
LOC111902163.1	0.470033	LOC111902163	transcription factor MYB30	NA	NA	transcription factor MYB30 (LOC111902163)
LOC111890844	0.465776	LOC111890844	probable WRKY transcription factor 53	NA	NP_194112.1	probable WRKY transcription factor 53 (LOC111890844)
LOC111890844.1	0.465776	LOC111890844	probable WRKY transcription factor 53	NA	NP_194112.1	probable WRKY transcription factor 53 (LOC111890844)
LOC128126797	0.4644930362701416	LOC128126797	receptor-like protein EIX1	NA	NA	receptor-like protein EIX1 (LOC128126797)
LOC128126797.1	0.4644930362701416	LOC128126797	receptor-like protein EIX1	NA	NA	receptor-like protein EIX1 (LOC128126797)
LOC111888810	0.46293291449546814	LOC111888810	uncharacterized LOC111888810	NA	NP_001332023.1	uncharacterized LOC111888810 (LOC111888810)
LOC111888810.1	0.46293291449546814	LOC111888810	uncharacterized LOC111888810	NA	NP_001332023.1	uncharacterized LOC111888810 (LOC111888810)
LOC111898115	0.46270349621772766	LOC111898115	probable serine/threonine-protein kinase PBL12	NA	NA	probable serine/threonine-protein kinase PBL12 (LOC111898115)
LOC111898115.1	0.46270349621772766	LOC111898115	probable serine/threonine-protein kinase PBL12	NA	NA	probable serine/threonine-protein kinase PBL12 (LOC111898115)
LOC111881791	0.46174323558807373	LOC111881791	probable aspartic proteinase GIP2	NA	NP_197413.1	probable aspartic proteinase GIP2 (LOC111881791)
LOC111881791.1	0.46174323558807373	LOC111881791	probable aspartic proteinase GIP2	NA	NP_197413.1	probable aspartic proteinase GIP2 (LOC111881791)
LOC111904220	0.45881471037864685	LOC111904220	zinc finger protein ZAT10	NA	NA	zinc finger protein ZAT10 (LOC111904220)
LOC111904220.1	0.45881471037864685	LOC111904220	zinc finger protein ZAT10	NA	NA	zinc finger protein ZAT10 (LOC111904220)
LOC111916055	0.457603	LOC111916055	cysteine-rich receptor-like protein kinase 43	NA	NA	cysteine-rich receptor-like protein kinase 43 (LOC111916055)
LOC111916055.1	0.457603	LOC111916055	cysteine-rich receptor-like protein kinase 43	NA	NA	cysteine-rich receptor-like protein kinase 43 (LOC111916055)
LOC111889718	0.45394644141197205	LOC111889718	uncharacterized LOC111889718	NA	NP_192126.2	uncharacterized LOC111889718 (LOC111889718)
LOC111889718.1	0.45394644141197205	LOC111889718	uncharacterized LOC111889718	NA	NP_192126.2	uncharacterized LOC111889718 (LOC111889718)
LOC111891620	0.452178	LOC111891620	uncharacterized LOC111891620	NA	NP_193468.2	uncharacterized LOC111891620 (LOC111891620)
LOC111891620.1	0.452178	LOC111891620	uncharacterized LOC111891620	NA	NP_193468.2	uncharacterized LOC111891620 (LOC111891620)
LOC111897251	0.45189106464385986	LOC111897251	1-aminocyclopropane-1-carboxylate oxidase homolog 1	NA	NA	1-aminocyclopropane-1-carboxylate oxidase homolog 1 (LOC111897251)
LOC111897251.1	0.45189106464385986	LOC111897251	1-aminocyclopropane-1-carboxylate oxidase homolog 1	NA	NA	1-aminocyclopropane-1-carboxylate oxidase homolog 1 (LOC111897251)
LOC111881845	0.45161959528923035	LOC111881845	calmodulin-like protein 3	NA	NA	calmodulin-like protein 3 (LOC111881845)
LOC111881845.1	0.45161959528923035	LOC111881845	calmodulin-like protein 3	NA	NA	calmodulin-like protein 3 (LOC111881845)
LOC111916636	0.4506354331970215	LOC111916636	E3 ubiquitin-protein ligase PUB23	NA	NA	E3 ubiquitin-protein ligase PUB23 (LOC111916636)
LOC111916636.1	0.4506354331970215	LOC111916636	E3 ubiquitin-protein ligase PUB23	NA	NA	E3 ubiquitin-protein ligase PUB23 (LOC111916636)
LOC111921768	0.44874539971351624	LOC111921768	non-symbiotic hemoglobin 2	NA	NP_187663.1	non-symbiotic hemoglobin 2 (LOC111921768)
LOC111921768.1	0.44874539971351624	LOC111921768	non-symbiotic hemoglobin 2	NA	NP_187663.1	non-symbiotic hemoglobin 2 (LOC111921768)
LOC111907192	0.44801992177963257	LOC111907192	cysteine-rich receptor-like protein kinase 10	NA	NP_001329426.1	cysteine-rich receptor-like protein kinase 10 (LOC111907192)
LOC111907192.1	0.44801992177963257	LOC111907192	cysteine-rich receptor-like protein kinase 10	NA	NP_001329426.1	cysteine-rich receptor-like protein kinase 10 (LOC111907192)
LOC111879316	0.4475398361682892	LOC111879316	probable receptor-like protein kinase At5g59700	NA	NA	probable receptor-like protein kinase At5g59700 (LOC111879316)
LOC111879316.1	0.4475398361682892	LOC111879316	probable receptor-like protein kinase At5g59700	NA	NA	probable receptor-like protein kinase At5g59700 (LOC111879316)
LOC111906323	0.4472595751285553	LOC111906323	disease resistance protein RUN1	NA	NA	disease resistance protein RUN1 (LOC111906323)
LOC111906323.1	0.4472595751285553	LOC111906323	disease resistance protein RUN1	NA	NA	disease resistance protein RUN1 (LOC111906323)
LOC111921777	0.44632241129875183	LOC111921777	probable aquaporin TIP-type RB7-5A	NA	NP_193465.1	probable aquaporin TIP-type RB7-5A (LOC111921777)
LOC111921777.1	0.44632241129875183	LOC111921777	probable aquaporin TIP-type RB7-5A	NA	NP_193465.1	probable aquaporin TIP-type RB7-5A (LOC111921777)
LOC111914484	0.4444221556186676	LOC111914484	uncharacterized LOC111914484	NA	NP_192765.1	uncharacterized LOC111914484 (LOC111914484)
LOC111914484.1	0.4444221556186676	LOC111914484	uncharacterized LOC111914484	NA	NP_192765.1	uncharacterized LOC111914484 (LOC111914484)
LOC111918739	0.44392523169517517	LOC111918739	subtilisin-like protease SBT1.5	NA	NA	subtilisin-like protease SBT1.5 (LOC111918739)
LOC111918739.1	0.44392523169517517	LOC111918739	subtilisin-like protease SBT1.5	NA	NA	subtilisin-like protease SBT1.5 (LOC111918739)
LOC111902070	0.4416238069534302	LOC111902070	probable glycerol-3-phosphate acyltransferase 3	NA	NP_563651.1	probable glycerol-3-phosphate acyltransferase 3 (LOC111902070)
LOC111902070.1	0.4416238069534302	LOC111902070	probable glycerol-3-phosphate acyltransferase 3	NA	NP_563651.1	probable glycerol-3-phosphate acyltransferase 3 (LOC111902070)
LOC111910867	0.4404345750808716	LOC111910867	uncharacterized LOC111910867	NA	NP_564129.1	uncharacterized LOC111910867 (LOC111910867)
LOC111910867.1	0.4404345750808716	LOC111910867	uncharacterized LOC111910867	NA	NP_564129.1	uncharacterized LOC111910867 (LOC111910867)
LOC111887460	0.44038790464401245	LOC111887460	heavy metal-associated isoprenylated plant protein 45	NA	NP_567779.1	heavy metal-associated isoprenylated plant protein 45 (LOC111887460)
LOC111887460.1	0.44038790464401245	LOC111887460	heavy metal-associated isoprenylated plant protein 45	NA	NP_567779.1	heavy metal-associated isoprenylated plant protein 45 (LOC111887460)
LOC111881993	0.4392811357975006	LOC111881993	uncharacterized LOC111881993	NA	NA	uncharacterized LOC111881993 (LOC111881993)
LOC111881993.1	0.4392811357975006	LOC111881993	uncharacterized LOC111881993	NA	NA	uncharacterized LOC111881993 (LOC111881993)
LOC111897061	0.4388672113418579	LOC111897061	zinc finger protein ZAT12	NA	NP_180439.1	zinc finger protein ZAT12 (LOC111897061)
LOC111897061.1	0.4388672113418579	LOC111897061	zinc finger protein ZAT12	NA	NP_180439.1	zinc finger protein ZAT12 (LOC111897061)
LOC111892595	0.43853136897087097	LOC111892595	monothiol glutaredoxin-S2	NA	NP_171801.1	monothiol glutaredoxin-S2 (LOC111892595)
LOC111892595.1	0.43853136897087097	LOC111892595	monothiol glutaredoxin-S2	NA	NP_171801.1	monothiol glutaredoxin-S2 (LOC111892595)
LOC111896784	0.4375877380371094	LOC111896784	jasmonate-induced oxygenase 2	NA	NA	jasmonate-induced oxygenase 2 (LOC111896784)
LOC111896784.1	0.4375877380371094	LOC111896784	jasmonate-induced oxygenase 2	NA	NA	jasmonate-induced oxygenase 2 (LOC111896784)
LOC111917576	0.43719273805618286	LOC111917576	probable WRKY transcription factor 26	NA	NP_001331975.1	probable WRKY transcription factor 26 (LOC111917576)
LOC111917576.1	0.43719273805618286	LOC111917576	probable WRKY transcription factor 26	NA	NP_001331975.1	probable WRKY transcription factor 26 (LOC111917576)
LOC111895186	0.43635818362236023	LOC111895186	uncharacterized LOC111895186	NA	NA	uncharacterized LOC111895186 (LOC111895186)
LOC111895186.1	0.43635818362236023	LOC111895186	uncharacterized LOC111895186	NA	NA	uncharacterized LOC111895186 (LOC111895186)
LOC111879002	0.435254	LOC111879002	protein DMP3	NA	NA	protein DMP3 (LOC111879002)
LOC111879002.1	0.435254	LOC111879002	protein DMP3	NA	NA	protein DMP3 (LOC111879002)
LOC111912689	0.43498048186302185	LOC111912689	uncharacterized LOC111912689	NA	NP_193923.1	uncharacterized LOC111912689 (LOC111912689)
LOC111912689.1	0.43498048186302185	LOC111912689	uncharacterized LOC111912689	NA	NP_193923.1	uncharacterized LOC111912689 (LOC111912689)
LOC111913283	0.4349232017993927	LOC111913283	receptor-like protein kinase 7	NA	NA	receptor-like protein kinase 7 (LOC111913283)
LOC111913283.1	0.4349232017993927	LOC111913283	receptor-like protein kinase 7	NA	NA	receptor-like protein kinase 7 (LOC111913283)
LOC111904235	0.4323270618915558	LOC111904235	serine carboxypeptidase-like 13	NA	NA	serine carboxypeptidase-like 13 (LOC111904235)
LOC111904235.1	0.4323270618915558	LOC111904235	serine carboxypeptidase-like 13	NA	NA	serine carboxypeptidase-like 13 (LOC111904235)
LOC111899696	0.4299837648868561	LOC111899696	dirigent protein 22	NA	NA	dirigent protein 22 (LOC111899696)
LOC111899696.1	0.4299837648868561	LOC111899696	dirigent protein 22	NA	NA	dirigent protein 22 (LOC111899696)
LOC111881968	0.4290609657764435	LOC111881968	uncharacterized LOC111881968	NA	NP_001320154.1	uncharacterized LOC111881968 (LOC111881968)
LOC111881968.1	0.4290609657764435	LOC111881968	uncharacterized LOC111881968	NA	NP_001320154.1	uncharacterized LOC111881968 (LOC111881968)
LOC111903652	0.428099	LOC111903652	glyoxylase I 4	NA	NA	glyoxylase I 4 (LOC111903652)
LOC111903652.1	0.428099	LOC111903652	glyoxylase I 4	NA	NA	glyoxylase I 4 (LOC111903652)
LOC111880827	0.4280349612236023	LOC111880827	putative UPF0481 protein At3g02645	NA	NA	putative UPF0481 protein At3g02645 (LOC111880827)
LOC111880827.1	0.4280349612236023	LOC111880827	putative UPF0481 protein At3g02645	NA	NA	putative UPF0481 protein At3g02645 (LOC111880827)
LOC111875987	0.42699936032295227	LOC111875987	cytochrome P450 78A7	NA	NP_196559.1	cytochrome P450 78A7 (LOC111875987)
LOC111875987.1	0.42699936032295227	LOC111875987	cytochrome P450 78A7	NA	NP_196559.1	cytochrome P450 78A7 (LOC111875987)
LOC111897623	0.42472586035728455	LOC111897623	lysine-specific demethylase JMJ29	NA	NA	lysine-specific demethylase JMJ29 (LOC111897623)
LOC111897623.1	0.42472586035728455	LOC111897623	lysine-specific demethylase JMJ29	NA	NA	lysine-specific demethylase JMJ29 (LOC111897623)
LOC111891207	0.4242885708808899	LOC111891207	probable polyol transporter 4	NA	NA	probable polyol transporter 4 (LOC111891207)
LOC111891207.1	0.4242885708808899	LOC111891207	probable polyol transporter 4	NA	NA	probable polyol transporter 4 (LOC111891207)
LOC111919986	0.42106759548187256	LOC111919986	sodium/calcium exchanger NCL2	NA	NA	sodium/calcium exchanger NCL2 (LOC111919986)
LOC111919986.1	0.42106759548187256	LOC111919986	sodium/calcium exchanger NCL2	NA	NA	sodium/calcium exchanger NCL2 (LOC111919986)
LOC111918784	0.4169979691505432	LOC111918784	uncharacterized LOC111918784	NA	NP_194112.1	uncharacterized LOC111918784 (LOC111918784)
LOC111918784.1	0.4169979691505432	LOC111918784	uncharacterized LOC111918784	NA	NP_194112.1	uncharacterized LOC111918784 (LOC111918784)
LOC111886817	0.41440334916114807	LOC111886817	uncharacterized LOC111886817	NA	NP_180394.1	uncharacterized LOC111886817 (LOC111886817)
LOC111886817.1	0.41440334916114807	LOC111886817	uncharacterized LOC111886817	NA	NP_180394.1	uncharacterized LOC111886817 (LOC111886817)
LOC111913845	0.4132806062698364	LOC111913845	peroxidase 16	NA	NP_179488.1	peroxidase 16 (LOC111913845)
LOC111913845.1	0.4132806062698364	LOC111913845	peroxidase 16	NA	NP_179488.1	peroxidase 16 (LOC111913845)
LOC111902061	0.4132783114910126	LOC111902061	histidine kinase CKI1	NA	NP_182265.1	histidine kinase CKI1 (LOC111902061)
LOC111902061.1	0.4132783114910126	LOC111902061	histidine kinase CKI1	NA	NP_182265.1	histidine kinase CKI1 (LOC111902061)
LOC111894246	0.4123527407646179	LOC111894246	protein TIFY 10A	NA	NP_001319041.1	protein TIFY 10A (LOC111894246)
LOC111894246.1	0.4123527407646179	LOC111894246	protein TIFY 10A	NA	NP_001319041.1	protein TIFY 10A (LOC111894246)
LOC111915895	0.4118451774120331	LOC111915895	receptor like protein kinase S.2	NA	NA	receptor like protein kinase S.2 (LOC111915895)
LOC111915895.1	0.4118451774120331	LOC111915895	receptor like protein kinase S.2	NA	NA	receptor like protein kinase S.2 (LOC111915895)
LOC111889080	0.4111593961715698	LOC111889080	delta(12) fatty acid desaturase DES8.11	NA	NA	delta(12) fatty acid desaturase DES8.11 (LOC111889080)
LOC111889080.1	0.4111593961715698	LOC111889080	delta(12) fatty acid desaturase DES8.11	NA	NA	delta(12) fatty acid desaturase DES8.11 (LOC111889080)
LOC111921458	0.41025224328041077	LOC111921458	uncharacterized LOC111921458	NA	NP_199929.1	uncharacterized LOC111921458 (LOC111921458)
LOC111921458.1	0.41025224328041077	LOC111921458	uncharacterized LOC111921458	NA	NP_199929.1	uncharacterized LOC111921458 (LOC111921458)
LOC111898373	0.41013750433921814	LOC111898373	uncharacterized LOC111898373	NA	NA	uncharacterized LOC111898373 (LOC111898373)
LOC111898373.1	0.41013750433921814	LOC111898373	uncharacterized LOC111898373	NA	NA	uncharacterized LOC111898373 (LOC111898373)
LOC111880216	0.40844428539276123	LOC111880216	probable aspartic proteinase GIP2	NA	NA	probable aspartic proteinase GIP2 (LOC111880216)
LOC111880216.1	0.40844428539276123	LOC111880216	probable aspartic proteinase GIP2	NA	NA	probable aspartic proteinase GIP2 (LOC111880216)
LOC111895888	0.4079616367816925	LOC111895888	cytochrome b561 and DOMON domain-containing protein At5g35735	NA	NP_568531.1	cytochrome b561 and DOMON domain-containing protein At5g35735 (LOC111895888)
LOC111895888.1	0.4079616367816925	LOC111895888	cytochrome b561 and DOMON domain-containing protein At5g35735	NA	NP_568531.1	cytochrome b561 and DOMON domain-containing protein At5g35735 (LOC111895888)
LOC111905113	0.4074939787387848	LOC111905113	ethylene-responsive transcription factor 1A	NA	NP_199533.1	ethylene-responsive transcription factor 1A (LOC111905113)
LOC111905113.1	0.4074939787387848	LOC111905113	ethylene-responsive transcription factor 1A	NA	NP_199533.1	ethylene-responsive transcription factor 1A (LOC111905113)
LOC111908844	0.4071238040924072	LOC111908844	cold-regulated protein 27	NA	NP_001031998.1	cold-regulated protein 27 (LOC111908844)
LOC111908844.1	0.4071238040924072	LOC111908844	cold-regulated protein 27	NA	NP_001031998.1	cold-regulated protein 27 (LOC111908844)
LOC111912569	0.406729	LOC111912569	uncharacterized LOC111912569	NA	NP_178239.1	uncharacterized LOC111912569 (LOC111912569)
LOC111912569.1	0.406729	LOC111912569	uncharacterized LOC111912569	NA	NP_178239.1	uncharacterized LOC111912569 (LOC111912569)
LOC111895587	0.40663599967956543	LOC111895587	peroxidase 10	NA	NP_175380.2	peroxidase 10 (LOC111895587)
LOC111895587.1	0.40663599967956543	LOC111895587	peroxidase 10	NA	NP_175380.2	peroxidase 10 (LOC111895587)
LOC111919741	0.40643566846847534	LOC111919741	7-deoxyloganetic acid glucosyltransferase	NA	NA	7-deoxyloganetic acid glucosyltransferase (LOC111919741)
LOC111919741.1	0.40643566846847534	LOC111919741	7-deoxyloganetic acid glucosyltransferase	NA	NA	7-deoxyloganetic acid glucosyltransferase (LOC111919741)
LOC111916780	0.40641066431999207	LOC111916780	protein BPS1, chloroplastic	NA	NA	protein BPS1, chloroplastic (LOC111916780)
LOC111916780.1	0.40641066431999207	LOC111916780	protein BPS1, chloroplastic	NA	NA	protein BPS1, chloroplastic (LOC111916780)
LOC111889189	0.40622	LOC111889189	cold-shock protein CS120	NA	NA	cold-shock protein CS120 (LOC111889189)
LOC111889189.1	0.40622	LOC111889189	cold-shock protein CS120	NA	NA	cold-shock protein CS120 (LOC111889189)
LOC111905402	0.4060754179954529	LOC111905402	uncharacterized LOC111905402	NA	NA	uncharacterized LOC111905402 (LOC111905402)
LOC111905402.1	0.4060754179954529	LOC111905402	uncharacterized LOC111905402	NA	NA	uncharacterized LOC111905402 (LOC111905402)
LOC111906261	0.4046042859554291	LOC111906261	uncharacterized LOC111906261	NA	NA	uncharacterized LOC111906261 (LOC111906261)
LOC111906261.1	0.4046042859554291	LOC111906261	uncharacterized LOC111906261	NA	NA	uncharacterized LOC111906261 (LOC111906261)
LOC111914174	0.40371984243392944	LOC111914174	gibberellin 2-beta-dioxygenase 1	NA	NP_181002.1	gibberellin 2-beta-dioxygenase 1 (LOC111914174)
LOC111914174.1	0.40371984243392944	LOC111914174	gibberellin 2-beta-dioxygenase 1	NA	NP_181002.1	gibberellin 2-beta-dioxygenase 1 (LOC111914174)
LOC111881910	0.40018531680107117	LOC111881910	cucumber peeling cupredoxin	NA	NP_197523.1	cucumber peeling cupredoxin (LOC111881910)
LOC111881910.1	0.40018531680107117	LOC111881910	cucumber peeling cupredoxin	NA	NP_197523.1	cucumber peeling cupredoxin (LOC111881910)
LOC111920155	0.39908021688461304	LOC111920155	cytochrome P450 94B3	NA	NP_001331365.1	cytochrome P450 94B3 (LOC111920155)
LOC111920155.1	0.39908021688461304	LOC111920155	cytochrome P450 94B3	NA	NP_001331365.1	cytochrome P450 94B3 (LOC111920155)
LOC111902652	0.39707547426223755	LOC111902652	isoflavone reductase homolog	NA	NP_001319922.1	isoflavone reductase homolog (LOC111902652)
LOC111902652.1	0.39707547426223755	LOC111902652	isoflavone reductase homolog	NA	NP_001319922.1	isoflavone reductase homolog (LOC111902652)
LOC111904975	0.39601269364356995	LOC111904975	uncharacterized LOC111904975	NA	NA	uncharacterized LOC111904975 (LOC111904975)
LOC111904975.1	0.39601269364356995	LOC111904975	uncharacterized LOC111904975	NA	NA	uncharacterized LOC111904975 (LOC111904975)
LOC111916802	0.3949635922908783	LOC111916802	MDIS1-interacting receptor like kinase 2	NA	NP_192625.4	MDIS1-interacting receptor like kinase 2 (LOC111916802)
LOC111916802.1	0.3949635922908783	LOC111916802	MDIS1-interacting receptor like kinase 2	NA	NP_192625.4	MDIS1-interacting receptor like kinase 2 (LOC111916802)
LOC111904386	0.3917027413845062	LOC111904386	U-box domain-containing protein 21	NA	NA	U-box domain-containing protein 21 (LOC111904386)
LOC111904386.1	0.3917027413845062	LOC111904386	U-box domain-containing protein 21	NA	NA	U-box domain-containing protein 21 (LOC111904386)
LOC111901693	0.39168643951416016	LOC111901693	dehydration-responsive element-binding protein 1D	NA	NA	dehydration-responsive element-binding protein 1D (LOC111901693)
LOC111901693.1	0.39168643951416016	LOC111901693	dehydration-responsive element-binding protein 1D	NA	NA	dehydration-responsive element-binding protein 1D (LOC111901693)
LOC111897729	0.39084571599960327	LOC111897729	receptor-like protein EIX2	NA	NA	receptor-like protein EIX2 (LOC111897729)
LOC111897729.1	0.39084571599960327	LOC111897729	receptor-like protein EIX2	NA	NA	receptor-like protein EIX2 (LOC111897729)
LOC111906899	0.39050713181495667	LOC111906899	uncharacterized LOC111906899	NA	NA	uncharacterized LOC111906899 (LOC111906899)
LOC111906899.1	0.39050713181495667	LOC111906899	uncharacterized LOC111906899	NA	NA	uncharacterized LOC111906899 (LOC111906899)
LOC111897722	0.3842194378376007	LOC111897722	receptor-like protein EIX1	NA	NA	receptor-like protein EIX1 (LOC111897722)
LOC111897722.1	0.3842194378376007	LOC111897722	receptor-like protein EIX1	NA	NA	receptor-like protein EIX1 (LOC111897722)
LOC111900705	0.38164785504341125	LOC111900705	U-box domain-containing protein 19	NA	NA	U-box domain-containing protein 19 (LOC111900705)
LOC111900705.1	0.38164785504341125	LOC111900705	U-box domain-containing protein 19	NA	NA	U-box domain-containing protein 19 (LOC111900705)
LOC111907988	0.38107702136039734	LOC111907988	EG45-like domain containing protein 2	NA	NA	EG45-like domain containing protein 2 (LOC111907988)
LOC111907988.1	0.38107702136039734	LOC111907988	EG45-like domain containing protein 2	NA	NA	EG45-like domain containing protein 2 (LOC111907988)
LOC111919170	0.3808768689632416	LOC111919170	transcription factor MYB44	NA	NA	transcription factor MYB44 (LOC111919170)
LOC111919170.1	0.3808768689632416	LOC111919170	transcription factor MYB44	NA	NA	transcription factor MYB44 (LOC111919170)
LOC111920354	0.3802652955055237	LOC111920354	uncharacterized LOC111920354	NA	NP_172812.2	uncharacterized LOC111920354 (LOC111920354)
LOC111920354.1	0.3802652955055237	LOC111920354	uncharacterized LOC111920354	NA	NP_172812.2	uncharacterized LOC111920354 (LOC111920354)
LOC111876146	0.37918102741241455	LOC111876146	flocculation protein FLO11	NA	NA	flocculation protein FLO11 (LOC111876146)
LOC111876146.1	0.37918102741241455	LOC111876146	flocculation protein FLO11	NA	NA	flocculation protein FLO11 (LOC111876146)
LOC111896991	0.37810590863227844	LOC111896991	2-isopropylmalate synthase A	NA	NP_001322762.1	2-isopropylmalate synthase A (LOC111896991)
LOC111896991.1	0.37810590863227844	LOC111896991	2-isopropylmalate synthase A	NA	NP_001322762.1	2-isopropylmalate synthase A (LOC111896991)
LOC111895743	0.3761422634124756	LOC111895743	BURP domain protein USPL1	NA	NP_175357.1	BURP domain protein USPL1 (LOC111895743)
LOC111895743.1	0.3761422634124756	LOC111895743	BURP domain protein USPL1	NA	NP_175357.1	BURP domain protein USPL1 (LOC111895743)
LOC111917987	0.375273	LOC111917987	asparagine synthetase [glutamine-hydrolyzing]	NA	NP_190318.1	asparagine synthetase [glutamine-hydrolyzing] (LOC111917987)
LOC111917987.1	0.375273	LOC111917987	asparagine synthetase [glutamine-hydrolyzing]	NA	NP_190318.1	asparagine synthetase [glutamine-hydrolyzing] (LOC111917987)
LOC111888968	0.37518173456192017	LOC111888968	uncharacterized LOC111888968	NA	NA	uncharacterized LOC111888968 (LOC111888968)
LOC111888968.1	0.37518173456192017	LOC111888968	uncharacterized LOC111888968	NA	NA	uncharacterized LOC111888968 (LOC111888968)
LOC111907041	0.37374264001846313	LOC111907041	high-affinity nitrate transporter 3.1	NA	NP_001190826.1	high-affinity nitrate transporter 3.1 (LOC111907041)
LOC111907041.1	0.37374264001846313	LOC111907041	high-affinity nitrate transporter 3.1	NA	NP_001190826.1	high-affinity nitrate transporter 3.1 (LOC111907041)
LOC111902286	0.36979711055755615	LOC111902286	exopolygalacturonase	NA	NP_177961.2	exopolygalacturonase (LOC111902286)
LOC111902286.1	0.36979711055755615	LOC111902286	exopolygalacturonase	NA	NP_177961.2	exopolygalacturonase (LOC111902286)
LOC122197810	0.3687097728252411	LOC122197810	uncharacterized LOC122197810	NA	NA	uncharacterized LOC122197810 (LOC122197810)
LOC122197810.1	0.3687097728252411	LOC122197810	uncharacterized LOC122197810	NA	NA	uncharacterized LOC122197810 (LOC122197810)
LOC111885448	0.36841389536857605	LOC111885448	nucleoside hydrolase 3	NA	NP_001330199.1	nucleoside hydrolase 3 (LOC111885448)
LOC111885448.1	0.36841389536857605	LOC111885448	nucleoside hydrolase 3	NA	NP_001330199.1	nucleoside hydrolase 3 (LOC111885448)
LOC111884244	0.36836323142051697	LOC111884244	F-box protein VBF	NA	NP_563837.1	F-box protein VBF (LOC111884244)
LOC111884244.1	0.36836323142051697	LOC111884244	F-box protein VBF	NA	NP_563837.1	F-box protein VBF (LOC111884244)
LOC111887875	0.36815303564071655	LOC111887875	uncharacterized LOC111887875	NA	NP_563744.1	uncharacterized LOC111887875 (LOC111887875)
LOC111887875.1	0.36815303564071655	LOC111887875	uncharacterized LOC111887875	NA	NP_563744.1	uncharacterized LOC111887875 (LOC111887875)
LOC111891202	0.3672701418399811	LOC111891202	uncharacterized LOC111891202	NA	NP_001321052.1	uncharacterized LOC111891202 (LOC111891202)
LOC111891202.1	0.3672701418399811	LOC111891202	uncharacterized LOC111891202	NA	NP_001321052.1	uncharacterized LOC111891202 (LOC111891202)
LOC128126701	0.36724430322647095	LOC128126701	receptor-like protein EIX2	NA	NA	receptor-like protein EIX2 (LOC128126701)
LOC128126701.1	0.36724430322647095	LOC128126701	receptor-like protein EIX2	NA	NA	receptor-like protein EIX2 (LOC128126701)
LOC111910354	0.3652116358280182	LOC111910354	protein TIFY 10A	NA	NA	protein TIFY 10A (LOC111910354)
LOC111910354.1	0.3652116358280182	LOC111910354	protein TIFY 10A	NA	NA	protein TIFY 10A (LOC111910354)
LOC111920356	0.36400291323661804	LOC111920356	uncharacterized LOC111920356	NA	NA	uncharacterized LOC111920356 (LOC111920356)
LOC111920356.1	0.36400291323661804	LOC111920356	uncharacterized LOC111920356	NA	NA	uncharacterized LOC111920356 (LOC111920356)
LOC111921780	0.3627161979675293	LOC111921780	probable aquaporin TIP-type RB7-5A	NA	NA	probable aquaporin TIP-type RB7-5A (LOC111921780)
LOC111921780.1	0.3627161979675293	LOC111921780	probable aquaporin TIP-type RB7-5A	NA	NA	probable aquaporin TIP-type RB7-5A (LOC111921780)
LOC111884011	0.36098453402519226	LOC111884011	two-component response regulator ARR17	NA	NP_001189722.1	two-component response regulator ARR17 (LOC111884011)
LOC111884011.1	0.36098453402519226	LOC111884011	two-component response regulator ARR17	NA	NP_001189722.1	two-component response regulator ARR17 (LOC111884011)
LOC111904085	0.35945212841033936	LOC111904085	uncharacterized LOC111904085	NA	NP_001154267.1	uncharacterized LOC111904085 (LOC111904085)
LOC111904085.1	0.35945212841033936	LOC111904085	uncharacterized LOC111904085	NA	NP_001154267.1	uncharacterized LOC111904085 (LOC111904085)
LOC111906076	0.35749882459640503	LOC111906076	ethylene-responsive transcription factor ERF022	NA	NP_177301.1	ethylene-responsive transcription factor ERF022 (LOC111906076)
LOC111906076.1	0.35749882459640503	LOC111906076	ethylene-responsive transcription factor ERF022	NA	NP_177301.1	ethylene-responsive transcription factor ERF022 (LOC111906076)
LOC111919706	0.3556593656539917	LOC111919706	jasmonate-induced oxygenase 1	NA	NA	jasmonate-induced oxygenase 1 (LOC111919706)
LOC111919706.1	0.3556593656539917	LOC111919706	jasmonate-induced oxygenase 1	NA	NA	jasmonate-induced oxygenase 1 (LOC111919706)
LOC111881535	0.35528284311294556	LOC111881535	LOB domain-containing protein 1	NA	NA	LOB domain-containing protein 1 (LOC111881535)
LOC111881535.1	0.35528284311294556	LOC111881535	LOB domain-containing protein 1	NA	NA	LOB domain-containing protein 1 (LOC111881535)
LOC111884609	0.3528633713722229	LOC111884609	transcription factor MYB13	NA	NA	transcription factor MYB13 (LOC111884609)
LOC111884609.1	0.3528633713722229	LOC111884609	transcription factor MYB13	NA	NA	transcription factor MYB13 (LOC111884609)
LOC111906682	0.35257336497306824	LOC111906682	protein PHOSPHATE-INDUCED 1	NA	NP_192634.1	protein PHOSPHATE-INDUCED 1 (LOC111906682)
LOC111906682.1	0.35257336497306824	LOC111906682	protein PHOSPHATE-INDUCED 1	NA	NP_192634.1	protein PHOSPHATE-INDUCED 1 (LOC111906682)
LOC111902133	0.35046350955963135	LOC111902133	protein DUF642 L-GALACTONO-1,4-LACTONE-RESPONSIVE GENE 2	NA	NP_001332535.1	protein DUF642 L-GALACTONO-1,4-LACTONE-RESPONSIVE GENE 2 (LOC111902133)
LOC111902133.1	0.35046350955963135	LOC111902133	protein DUF642 L-GALACTONO-1,4-LACTONE-RESPONSIVE GENE 2	NA	NP_001332535.1	protein DUF642 L-GALACTONO-1,4-LACTONE-RESPONSIVE GENE 2 (LOC111902133)
LOC128127350	0.35027483105659485	LOC128127350	xyloglucan endotransglucosylase protein 1-like	NA	NA	xyloglucan endotransglucosylase protein 1-like (LOC128127350)
LOC128127350.1	0.35027483105659485	LOC128127350	xyloglucan endotransglucosylase protein 1-like	NA	NA	xyloglucan endotransglucosylase protein 1-like (LOC128127350)
LOC111905898	0.3483274579048157	LOC111905898	ethylene-responsive transcription factor ERF017	NA	NA	ethylene-responsive transcription factor ERF017 (LOC111905898)
LOC111905898.1	0.3483274579048157	LOC111905898	ethylene-responsive transcription factor ERF017	NA	NA	ethylene-responsive transcription factor ERF017 (LOC111905898)
LOC111917137	0.34830090403556824	LOC111917137	ethylene-responsive transcription factor ERF021	NA	NP_177301.1	ethylene-responsive transcription factor ERF021 (LOC111917137)
LOC111917137.1	0.34830090403556824	LOC111917137	ethylene-responsive transcription factor ERF021	NA	NP_177301.1	ethylene-responsive transcription factor ERF021 (LOC111917137)
LOC111892736	0.34748324751853943	LOC111892736	uncharacterized LOC111892736	NA	NA	uncharacterized LOC111892736 (LOC111892736)
LOC111892736.1	0.34748324751853943	LOC111892736	uncharacterized LOC111892736	NA	NA	uncharacterized LOC111892736 (LOC111892736)
LOC111884484	0.3468949794769287	LOC111884484	delta(12) fatty acid desaturase DES8.11	NA	NA	delta(12) fatty acid desaturase DES8.11 (LOC111884484)
LOC111884484.1	0.3468949794769287	LOC111884484	delta(12) fatty acid desaturase DES8.11	NA	NA	delta(12) fatty acid desaturase DES8.11 (LOC111884484)
LOC122196975	0.34648725390434265	LOC122196975	uncharacterized LOC122196975	NA	NA	uncharacterized LOC122196975 (LOC122196975)
LOC122196975.1	0.34648725390434265	LOC122196975	uncharacterized LOC122196975	NA	NA	uncharacterized LOC122196975 (LOC122196975)
LOC111921335	0.3455457091331482	LOC111921335	flowering-promoting factor 1-like protein 3	NA	NP_001320103.1	flowering-promoting factor 1-like protein 3 (LOC111921335)
LOC111921335.1	0.3455457091331482	LOC111921335	flowering-promoting factor 1-like protein 3	NA	NP_001320103.1	flowering-promoting factor 1-like protein 3 (LOC111921335)
LOC111907039	0.34450846910476685	LOC111907039	high-affinity nitrate transporter 3.1	NA	NP_001190826.1	high-affinity nitrate transporter 3.1 (LOC111907039)
LOC111907039.1	0.34450846910476685	LOC111907039	high-affinity nitrate transporter 3.1	NA	NP_001190826.1	high-affinity nitrate transporter 3.1 (LOC111907039)
LOC111920794	0.344156	LOC111920794	ethylene-responsive transcription factor ERF027	NA	NA	ethylene-responsive transcription factor ERF027 (LOC111920794)
LOC111920794.1	0.344156	LOC111920794	ethylene-responsive transcription factor ERF027	NA	NA	ethylene-responsive transcription factor ERF027 (LOC111920794)
LOC111903643	0.34332019090652466	LOC111903643	root allergen protein	NA	NA	root allergen protein (LOC111903643)
LOC111903643.1	0.34332019090652466	LOC111903643	root allergen protein	NA	NA	root allergen protein (LOC111903643)
LOC111920272	0.34249237179756165	LOC111920272	uncharacterized LOC111920272	NA	NA	uncharacterized LOC111920272 (LOC111920272)
LOC111920272.1	0.34249237179756165	LOC111920272	uncharacterized LOC111920272	NA	NA	uncharacterized LOC111920272 (LOC111920272)
LOC111910588	0.34244707226753235	LOC111910588	metallothionein-like protein 4B	NA	NP_179905.1	metallothionein-like protein 4B (LOC111910588)
LOC111910588.1	0.34244707226753235	LOC111910588	metallothionein-like protein 4B	NA	NP_179905.1	metallothionein-like protein 4B (LOC111910588)
LOC111880945	0.34200334548950195	LOC111880945	cytokinin dehydrogenase 5	NA	NP_177678.2	cytokinin dehydrogenase 5 (LOC111880945)
LOC111880945.1	0.34200334548950195	LOC111880945	cytokinin dehydrogenase 5	NA	NP_177678.2	cytokinin dehydrogenase 5 (LOC111880945)
LOC122194432	0.3418278992176056	LOC122194432	uncharacterized LOC122194432	NA	NA	uncharacterized LOC122194432 (LOC122194432)
LOC122194432.1	0.3418278992176056	LOC122194432	uncharacterized LOC122194432	NA	NA	uncharacterized LOC122194432 (LOC122194432)
LOC111884072	0.34153756499290466	LOC111884072	putative UPF0481 protein At3g02645	NA	NA	putative UPF0481 protein At3g02645 (LOC111884072)
LOC111884072.1	0.34153756499290466	LOC111884072	putative UPF0481 protein At3g02645	NA	NA	putative UPF0481 protein At3g02645 (LOC111884072)
LOC111877172	0.3413918912410736	LOC111877172	BON1-associated protein 2	NA	NP_001190150.2	BON1-associated protein 2 (LOC111877172)
LOC111877172.1	0.3413918912410736	LOC111877172	BON1-associated protein 2	NA	NP_001190150.2	BON1-associated protein 2 (LOC111877172)
LOC111901696	0.34108683466911316	LOC111901696	dehydration-responsive element-binding protein 1A	NA	NP_200012.1	dehydration-responsive element-binding protein 1A (LOC111901696)
LOC111901696.1	0.34108683466911316	LOC111901696	dehydration-responsive element-binding protein 1A	NA	NP_200012.1	dehydration-responsive element-binding protein 1A (LOC111901696)
LOC111888319	0.3398132622241974	LOC111888319	AP-1 complex subunit gamma-2-like	NA	NP_176215.2	AP-1 complex subunit gamma-2-like (LOC111888319)
LOC111888319.1	0.3398132622241974	LOC111888319	AP-1 complex subunit gamma-2-like	NA	NP_176215.2	AP-1 complex subunit gamma-2-like (LOC111888319)
LOC111895345	0.3372199237346649	LOC111895345	CASP-like protein 1F2	NA	NA	CASP-like protein 1F2 (LOC111895345)
LOC111895345.1	0.3372199237346649	LOC111895345	CASP-like protein 1F2	NA	NA	CASP-like protein 1F2 (LOC111895345)
LOC111920275	0.33500126004219055	LOC111920275	transcription factor bHLH94	NA	NP_001320586.1	transcription factor bHLH94 (LOC111920275)
LOC111920275.1	0.33500126004219055	LOC111920275	transcription factor bHLH94	NA	NP_001320586.1	transcription factor bHLH94 (LOC111920275)
LOC111891723	0.3322707712650299	LOC111891723	probable galacturonosyltransferase-like 10	NA	NP_189474.2	probable galacturonosyltransferase-like 10 (LOC111891723)
LOC111891723.1	0.3322707712650299	LOC111891723	probable galacturonosyltransferase-like 10	NA	NP_189474.2	probable galacturonosyltransferase-like 10 (LOC111891723)
LOC111902741	0.3317279815673828	LOC111902741	cinnamoyl-CoA reductase 1	NA	NP_177773.2	cinnamoyl-CoA reductase 1 (LOC111902741)
LOC111902741.1	0.3317279815673828	LOC111902741	cinnamoyl-CoA reductase 1	NA	NP_177773.2	cinnamoyl-CoA reductase 1 (LOC111902741)
LOC111905559	0.33064	LOC111905559	cytokinin dehydrogenase 3	NA	NP_200507.1	cytokinin dehydrogenase 3 (LOC111905559)
LOC111905559.1	0.33064	LOC111905559	cytokinin dehydrogenase 3	NA	NP_200507.1	cytokinin dehydrogenase 3 (LOC111905559)
LOC128132678	0.330502	LOC128132678	uncharacterized LOC128132678	NA	NA	uncharacterized LOC128132678 (LOC128132678)
LOC128132678.1	0.330502	LOC128132678	uncharacterized LOC128132678	NA	NA	uncharacterized LOC128132678 (LOC128132678)
LOC111901699	0.3293592929840088	LOC111901699	dehydration-responsive element-binding protein 1D-like	NA	NP_200012.1	dehydration-responsive element-binding protein 1D-like (LOC111901699)
LOC111901699.1	0.3293592929840088	LOC111901699	dehydration-responsive element-binding protein 1D-like	NA	NP_200012.1	dehydration-responsive element-binding protein 1D-like (LOC111901699)
LOC111902509	0.32748743891716003	LOC111902509	ethylene-responsive transcription factor ERF098	NA	NA	ethylene-responsive transcription factor ERF098 (LOC111902509)
LOC111902509.1	0.32748743891716003	LOC111902509	ethylene-responsive transcription factor ERF098	NA	NA	ethylene-responsive transcription factor ERF098 (LOC111902509)
LOC122196499	0.3262908458709717	LOC122196499	uncharacterized LOC122196499	NA	NA	uncharacterized LOC122196499 (LOC122196499)
LOC122196499.1	0.3262908458709717	LOC122196499	uncharacterized LOC122196499	NA	NA	uncharacterized LOC122196499 (LOC122196499)
LOC111909967	0.3255307674407959	LOC111909967	uncharacterized LOC111909967	NA	NA	uncharacterized LOC111909967 (LOC111909967)
LOC111909967.1	0.3255307674407959	LOC111909967	uncharacterized LOC111909967	NA	NA	uncharacterized LOC111909967 (LOC111909967)
LOC111897896	0.3246995210647583	LOC111897896	glucan endo-1,3-beta-glucosidase 8	NA	NP_189076.1	glucan endo-1,3-beta-glucosidase 8 (LOC111897896)
LOC111897896.1	0.3246995210647583	LOC111897896	glucan endo-1,3-beta-glucosidase 8	NA	NP_189076.1	glucan endo-1,3-beta-glucosidase 8 (LOC111897896)
LOC111921522	0.32454001903533936	LOC111921522	probable WRKY transcription factor 70	NA	NA	probable WRKY transcription factor 70 (LOC111921522)
LOC111921522.1	0.32454001903533936	LOC111921522	probable WRKY transcription factor 70	NA	NA	probable WRKY transcription factor 70 (LOC111921522)
LOC111904909	0.3233753442764282	LOC111904909	putative calcium-binding protein CML19	NA	NP_177790.1	putative calcium-binding protein CML19 (LOC111904909)
LOC111904909.1	0.3233753442764282	LOC111904909	putative calcium-binding protein CML19	NA	NP_177790.1	putative calcium-binding protein CML19 (LOC111904909)
LOC111905116	0.32128146290779114	LOC111905116	ethylene-responsive transcription factor 1A	NA	NP_199533.1	ethylene-responsive transcription factor 1A (LOC111905116)
LOC111905116.1	0.32128146290779114	LOC111905116	ethylene-responsive transcription factor 1A	NA	NP_199533.1	ethylene-responsive transcription factor 1A (LOC111905116)
LOC111899670	0.32102257013320923	LOC111899670	myb family transcription factor EFM-like	NA	NP_001329349.1	myb family transcription factor EFM-like (LOC111899670)
LOC111899670.1	0.32102257013320923	LOC111899670	myb family transcription factor EFM-like	NA	NP_001329349.1	myb family transcription factor EFM-like (LOC111899670)
LOC111881479	0.32058027386665344	LOC111881479	heat shock cognate 70 kDa protein	NA	NA	heat shock cognate 70 kDa protein (LOC111881479)
LOC111881479.1	0.32058027386665344	LOC111881479	heat shock cognate 70 kDa protein	NA	NA	heat shock cognate 70 kDa protein (LOC111881479)
LOC111893219	0.3200671076774597	LOC111893219	lysine histidine transporter 1	NA	NA	lysine histidine transporter 1 (LOC111893219)
LOC111893219.1	0.3200671076774597	LOC111893219	lysine histidine transporter 1	NA	NA	lysine histidine transporter 1 (LOC111893219)
LOC111896749	0.31867969036102295	LOC111896749	probable CCR4-associated factor 1 homolog 11	NA	NA	probable CCR4-associated factor 1 homolog 11 (LOC111896749)
LOC111896749.1	0.31867969036102295	LOC111896749	probable CCR4-associated factor 1 homolog 11	NA	NA	probable CCR4-associated factor 1 homolog 11 (LOC111896749)
LOC111878924	0.317821	LOC111878924	uncharacterized LOC111878924	NA	NA	uncharacterized LOC111878924 (LOC111878924)
LOC111878924.1	0.317821	LOC111878924	uncharacterized LOC111878924	NA	NA	uncharacterized LOC111878924 (LOC111878924)
LOC111908307	0.3173358142375946	LOC111908307	sodium/calcium exchanger NCL1	NA	NA	sodium/calcium exchanger NCL1 (LOC111908307)
LOC111908307.1	0.3173358142375946	LOC111908307	sodium/calcium exchanger NCL1	NA	NA	sodium/calcium exchanger NCL1 (LOC111908307)
LOC111883921	0.31685134768486023	LOC111883921	probable LRR receptor-like serine/threonine-protein kinase At4g29180	NA	NP_194674.1	probable LRR receptor-like serine/threonine-protein kinase At4g29180 (LOC111883921)
LOC111883921.1	0.31685134768486023	LOC111883921	probable LRR receptor-like serine/threonine-protein kinase At4g29180	NA	NP_194674.1	probable LRR receptor-like serine/threonine-protein kinase At4g29180 (LOC111883921)
LOC111905312	0.3153666853904724	LOC111905312	dirigent protein 22	NA	NP_173703.2	dirigent protein 22 (LOC111905312)
LOC111905312.1	0.3153666853904724	LOC111905312	dirigent protein 22	NA	NP_173703.2	dirigent protein 22 (LOC111905312)
LOC111912456	0.3148919641971588	LOC111912456	polyphenol oxidase I, chloroplastic	NA	NA	polyphenol oxidase I, chloroplastic (LOC111912456)
LOC111912456.1	0.3148919641971588	LOC111912456	polyphenol oxidase I, chloroplastic	NA	NA	polyphenol oxidase I, chloroplastic (LOC111912456)
LOC111879702	0.31454765796661377	LOC111879702	aldehyde oxidase GLOX	NA	NA	aldehyde oxidase GLOX (LOC111879702)
LOC111879702.1	0.31454765796661377	LOC111879702	aldehyde oxidase GLOX	NA	NA	aldehyde oxidase GLOX (LOC111879702)
LOC111906008	0.31324514746665955	LOC111906008	replication factor C subunit 3	NA	NA	replication factor C subunit 3 (LOC111906008)
LOC111906008.1	0.31324514746665955	LOC111906008	replication factor C subunit 3	NA	NA	replication factor C subunit 3 (LOC111906008)
LOC111896378	0.31304505467414856	LOC111896378	probable indole-3-acetic acid-amido synthetase GH3.1	NA	NA	probable indole-3-acetic acid-amido synthetase GH3.1 (LOC111896378)
LOC111896378.1	0.31304505467414856	LOC111896378	probable indole-3-acetic acid-amido synthetase GH3.1	NA	NA	probable indole-3-acetic acid-amido synthetase GH3.1 (LOC111896378)
LOC111884618	0.3121667206287384	LOC111884618	transcription factor MYB10	NA	NA	transcription factor MYB10 (LOC111884618)
LOC111884618.1	0.3121667206287384	LOC111884618	transcription factor MYB10	NA	NA	transcription factor MYB10 (LOC111884618)
LOC122198259	0.3118235766887665	LOC122198259	30S ribosomal protein S11, chloroplastic	NA	NP_051091.1	30S ribosomal protein S11, chloroplastic (LOC122198259)
LOC122198259.1	0.3118235766887665	LOC122198259	30S ribosomal protein S11, chloroplastic	NA	NP_051091.1	30S ribosomal protein S11, chloroplastic (LOC122198259)
LOC111921006	0.31097957491874695	LOC111921006	NAC domain-containing protein 90	NA	NA	NAC domain-containing protein 90 (LOC111921006)
LOC111921006.1	0.31097957491874695	LOC111921006	NAC domain-containing protein 90	NA	NA	NAC domain-containing protein 90 (LOC111921006)
LOC111919437	0.31081584095954895	LOC111919437	11S globulin seed storage protein 1	NA	NP_171884.1	11S globulin seed storage protein 1 (LOC111919437)
LOC111919437.1	0.31081584095954895	LOC111919437	11S globulin seed storage protein 1	NA	NP_171884.1	11S globulin seed storage protein 1 (LOC111919437)
LOC111920439	0.31028297543525696	LOC111920439	protein RKD4	NA	NP_200116.1	protein RKD4 (LOC111920439)
LOC111920439.1	0.31028297543525696	LOC111920439	protein RKD4	NA	NP_200116.1	protein RKD4 (LOC111920439)
LOC128133509	0.31000593304634094	LOC128133509	uncharacterized LOC128133509	NA	NA	uncharacterized LOC128133509 (LOC128133509)
LOC128133509.1	0.31000593304634094	LOC128133509	uncharacterized LOC128133509	NA	NA	uncharacterized LOC128133509 (LOC128133509)
LOC111896419	0.3098132014274597	LOC111896419	peroxidase N1	NA	NP_201217.1	peroxidase N1 (LOC111896419)
LOC111896419.1	0.3098132014274597	LOC111896419	peroxidase N1	NA	NP_201217.1	peroxidase N1 (LOC111896419)
LOC111904452	0.308272	LOC111904452	zinc finger protein ZAT10	NA	NP_196054.1	zinc finger protein ZAT10 (LOC111904452)
LOC111904452.1	0.308272	LOC111904452	zinc finger protein ZAT10	NA	NP_196054.1	zinc finger protein ZAT10 (LOC111904452)
LOC111896770	0.30799823999404907	LOC111896770	uncharacterized LOC111896770	NA	NA	uncharacterized LOC111896770 (LOC111896770)
LOC111896770.1	0.30799823999404907	LOC111896770	uncharacterized LOC111896770	NA	NA	uncharacterized LOC111896770 (LOC111896770)
LOC111880454	0.3078630268573761	LOC111880454	uncharacterized LOC111880454	NA	NP_683581.1	uncharacterized LOC111880454 (LOC111880454)
LOC111880454.1	0.3078630268573761	LOC111880454	uncharacterized LOC111880454	NA	NP_683581.1	uncharacterized LOC111880454 (LOC111880454)
LOC111901773	0.3076607584953308	LOC111901773	3'-5' exonuclease	NA	NP_187848.2	3'-5' exonuclease (LOC111901773)
LOC111901773.1	0.3076607584953308	LOC111901773	3'-5' exonuclease	NA	NP_187848.2	3'-5' exonuclease (LOC111901773)
LOC111881916	0.3074989914894104	LOC111881916	zinc finger BED domain-containing protein DAYSLEEPER-like	NA	NP_001325676.1	zinc finger BED domain-containing protein DAYSLEEPER-like (LOC111881916)
LOC111881916.1	0.3074989914894104	LOC111881916	zinc finger BED domain-containing protein DAYSLEEPER-like	NA	NP_001325676.1	zinc finger BED domain-containing protein DAYSLEEPER-like (LOC111881916)
LOC111905010	0.30732178688049316	LOC111905010	ethylene-responsive transcription factor ERF071	NA	NA	ethylene-responsive transcription factor ERF071 (LOC111905010)
LOC111905010.1	0.30732178688049316	LOC111905010	ethylene-responsive transcription factor ERF071	NA	NA	ethylene-responsive transcription factor ERF071 (LOC111905010)
LOC111897370	0.3071995973587036	LOC111897370	uncharacterized LOC111897370	NA	NP_201450.1	uncharacterized LOC111897370 (LOC111897370)
LOC111897370.1	0.3071995973587036	LOC111897370	uncharacterized LOC111897370	NA	NP_201450.1	uncharacterized LOC111897370 (LOC111897370)
LOC111910296	0.30697938799858093	LOC111910296	protein OXIDATIVE STRESS 3	NA	NA	protein OXIDATIVE STRESS 3 (LOC111910296)
LOC111910296.1	0.30697938799858093	LOC111910296	protein OXIDATIVE STRESS 3	NA	NA	protein OXIDATIVE STRESS 3 (LOC111910296)
LOC111902705	0.3048277199268341	LOC111902705	cytochrome P450 704C1	NA	NA	cytochrome P450 704C1 (LOC111902705)
LOC111902705.1	0.3048277199268341	LOC111902705	cytochrome P450 704C1	NA	NA	cytochrome P450 704C1 (LOC111902705)
LOC111904759	0.3033197820186615	LOC111904759	BAG family molecular chaperone regulator 2	NA	NP_196940.1	BAG family molecular chaperone regulator 2 (LOC111904759)
LOC111904759.1	0.3033197820186615	LOC111904759	BAG family molecular chaperone regulator 2	NA	NP_196940.1	BAG family molecular chaperone regulator 2 (LOC111904759)
LOC111896538	0.3024767339229584	LOC111896538	WRKY transcription factor 23	NA	NA	WRKY transcription factor 23 (LOC111896538)
LOC111896538.1	0.3024767339229584	LOC111896538	WRKY transcription factor 23	NA	NA	WRKY transcription factor 23 (LOC111896538)
LOC111903621	0.3023310899734497	LOC111903621	isoleucine N-monooxygenase 1	NA	NA	isoleucine N-monooxygenase 1 (LOC111903621)
LOC111903621.1	0.3023310899734497	LOC111903621	isoleucine N-monooxygenase 1	NA	NA	isoleucine N-monooxygenase 1 (LOC111903621)
LOC111920769	0.3012249171733856	LOC111920769	cytochrome P450 76T24	NA	NA	cytochrome P450 76T24 (LOC111920769)
LOC111920769.1	0.3012249171733856	LOC111920769	cytochrome P450 76T24	NA	NA	cytochrome P450 76T24 (LOC111920769)
LOC111907743	0.3004765808582306	LOC111907743	ethylene-responsive transcription factor ERF019	NA	NP_173695.1	ethylene-responsive transcription factor ERF019 (LOC111907743)
LOC111907743.1	0.3004765808582306	LOC111907743	ethylene-responsive transcription factor ERF019	NA	NP_173695.1	ethylene-responsive transcription factor ERF019 (LOC111907743)
LOC111908651	0.2974254786968231	LOC111908651	RING-H2 finger protein ATL3-like	NA	NP_188049.1	RING-H2 finger protein ATL3-like (LOC111908651)
LOC111908651.1	0.2974254786968231	LOC111908651	RING-H2 finger protein ATL3-like	NA	NP_188049.1	RING-H2 finger protein ATL3-like (LOC111908651)
LOC111915405	0.2913651168346405	LOC111915405	uncharacterized LOC111915405	NA	NP_001330389.1	uncharacterized LOC111915405 (LOC111915405)
LOC111915405.1	0.2913651168346405	LOC111915405	uncharacterized LOC111915405	NA	NP_001330389.1	uncharacterized LOC111915405 (LOC111915405)
LOC111909027	0.2903994619846344	LOC111909027	sinalpyl alcohol oxidase Nec3	NA	NA	sinalpyl alcohol oxidase Nec3 (LOC111909027)
LOC111909027.1	0.2903994619846344	LOC111909027	sinalpyl alcohol oxidase Nec3	NA	NA	sinalpyl alcohol oxidase Nec3 (LOC111909027)
LOC111898815	0.28866302967071533	LOC111898815	kirola	NA	NA	kirola (LOC111898815)
LOC111898815.1	0.28866302967071533	LOC111898815	kirola	NA	NA	kirola (LOC111898815)
LOC111892036	0.2874198853969574	LOC111892036	ethylene-responsive transcription factor 4	NA	NP_001319098.1	ethylene-responsive transcription factor 4 (LOC111892036)
LOC111892036.1	0.2874198853969574	LOC111892036	ethylene-responsive transcription factor 4	NA	NP_001319098.1	ethylene-responsive transcription factor 4 (LOC111892036)
LOC111907921	0.2869822382926941	LOC111907921	acyltransferase Pun1	NA	NA	acyltransferase Pun1 (LOC111907921)
LOC111907921.1	0.2869822382926941	LOC111907921	acyltransferase Pun1	NA	NA	acyltransferase Pun1 (LOC111907921)
LOC111898231	0.28583040833473206	LOC111898231	heat shock 70 kDa protein 18	NA	NA	heat shock 70 kDa protein 18 (LOC111898231)
LOC111898231.1	0.28583040833473206	LOC111898231	heat shock 70 kDa protein 18	NA	NA	heat shock 70 kDa protein 18 (LOC111898231)
LOC111903232	0.2857004404067993	LOC111903232	ethylene-responsive transcription factor ERF027	NA	NP_200015.1	ethylene-responsive transcription factor ERF027 (LOC111903232)
LOC111903232.1	0.2857004404067993	LOC111903232	ethylene-responsive transcription factor ERF027	NA	NP_200015.1	ethylene-responsive transcription factor ERF027 (LOC111903232)
LOC111876388	0.28540459275245667	LOC111876388	probable WRKY transcription factor 30	NA	NA	probable WRKY transcription factor 30 (LOC111876388)
LOC111876388.1	0.28540459275245667	LOC111876388	probable WRKY transcription factor 30	NA	NA	probable WRKY transcription factor 30 (LOC111876388)
LOC111902416	0.2849324643611908	LOC111902416	uncharacterized LOC111902416	NA	NA	uncharacterized LOC111902416 (LOC111902416)
LOC111902416.1	0.2849324643611908	LOC111902416	uncharacterized LOC111902416	NA	NA	uncharacterized LOC111902416 (LOC111902416)
LOC111882598	0.2848336100578308	LOC111882598	uncharacterized LOC111882598	NA	NP_190839.1	uncharacterized LOC111882598 (LOC111882598)
LOC111882598.1	0.2848336100578308	LOC111882598	uncharacterized LOC111882598	NA	NP_190839.1	uncharacterized LOC111882598 (LOC111882598)
LOC111896776	0.28331130743026733	LOC111896776	uncharacterized LOC111896776	NA	NP_173476.1	uncharacterized LOC111896776 (LOC111896776)
LOC111896776.1	0.28331130743026733	LOC111896776	uncharacterized LOC111896776	NA	NP_173476.1	uncharacterized LOC111896776 (LOC111896776)
LOC111876153	0.28148141503334045	LOC111876153	probable isoaspartyl peptidase/L-asparaginase 2	NA	NA	probable isoaspartyl peptidase/L-asparaginase 2 (LOC111876153)
LOC111876153.1	0.28148141503334045	LOC111876153	probable isoaspartyl peptidase/L-asparaginase 2	NA	NA	probable isoaspartyl peptidase/L-asparaginase 2 (LOC111876153)
LOC111886711	0.28086116909980774	LOC111886711	protein PLANT CADMIUM RESISTANCE 3	NA	NA	protein PLANT CADMIUM RESISTANCE 3 (LOC111886711)
LOC111886711.1	0.28086116909980774	LOC111886711	protein PLANT CADMIUM RESISTANCE 3	NA	NA	protein PLANT CADMIUM RESISTANCE 3 (LOC111886711)
LOC111886119	0.28070101141929626	LOC111886119	high-affinity nitrate transporter 2.1	NA	NP_172288.1	high-affinity nitrate transporter 2.1 (LOC111886119)
LOC111886119.1	0.28070101141929626	LOC111886119	high-affinity nitrate transporter 2.1	NA	NP_172288.1	high-affinity nitrate transporter 2.1 (LOC111886119)
LOC111899864	0.280042	LOC111899864	isovaleryl-CoA dehydrogenase, mitochondrial	NA	NA	isovaleryl-CoA dehydrogenase, mitochondrial (LOC111899864)
LOC111899864.1	0.280042	LOC111899864	isovaleryl-CoA dehydrogenase, mitochondrial	NA	NA	isovaleryl-CoA dehydrogenase, mitochondrial (LOC111899864)
LOC111905311	0.2796056270599365	LOC111905311	dirigent protein 22	NA	NP_173703.2	dirigent protein 22 (LOC111905311)
LOC111905311.1	0.2796056270599365	LOC111905311	dirigent protein 22	NA	NP_173703.2	dirigent protein 22 (LOC111905311)
LOC111904123	0.2779415249824524	LOC111904123	cyclin-U2-1	NA	NP_182034.1	cyclin-U2-1 (LOC111904123)
LOC111904123.1	0.2779415249824524	LOC111904123	cyclin-U2-1	NA	NP_182034.1	cyclin-U2-1 (LOC111904123)
LOC111908240	0.27768373489379883	LOC111908240	probable carboxylesterase 17	NA	NP_197112.1	probable carboxylesterase 17 (LOC111908240)
LOC111908240.1	0.27768373489379883	LOC111908240	probable carboxylesterase 17	NA	NP_197112.1	probable carboxylesterase 17 (LOC111908240)
LOC111915435	0.2769610285758972	LOC111915435	glutamate receptor 1.2	NA	NA	glutamate receptor 1.2 (LOC111915435)
LOC111915435.1	0.2769610285758972	LOC111915435	glutamate receptor 1.2	NA	NA	glutamate receptor 1.2 (LOC111915435)
LOC111908716	0.2765353322029114	LOC111908716	uncharacterized LOC111908716	NA	NP_565518.1	uncharacterized LOC111908716 (LOC111908716)
LOC111908716.1	0.2765353322029114	LOC111908716	uncharacterized LOC111908716	NA	NP_565518.1	uncharacterized LOC111908716 (LOC111908716)
LOC111899713	0.27637532353401184	LOC111899713	uncharacterized LOC111899713	NA	NP_195246.1	uncharacterized LOC111899713 (LOC111899713)
LOC111899713.1	0.27637532353401184	LOC111899713	uncharacterized LOC111899713	NA	NP_195246.1	uncharacterized LOC111899713 (LOC111899713)
LOC111903938	0.276032	LOC111903938	UDP-glycosyltransferase 74G1	NA	NA	UDP-glycosyltransferase 74G1 (LOC111903938)
LOC111903938.1	0.276032	LOC111903938	UDP-glycosyltransferase 74G1	NA	NA	UDP-glycosyltransferase 74G1 (LOC111903938)
LOC111883534	0.27504271268844604	LOC111883534	chitinase CLP-like	NA	NP_199654.1	chitinase CLP-like (LOC111883534)
LOC111883534.1	0.27504271268844604	LOC111883534	chitinase CLP-like	NA	NP_199654.1	chitinase CLP-like (LOC111883534)
LOC128127119	0.27500542998313904	LOC128127119	uncharacterized LOC128127119	NA	NA	uncharacterized LOC128127119 (LOC128127119)
LOC128127119.1	0.27500542998313904	LOC128127119	uncharacterized LOC128127119	NA	NA	uncharacterized LOC128127119 (LOC128127119)
LOC111902332	0.2739007771015167	LOC111902332	auxin efflux carrier component 2	NA	NP_568848.1	auxin efflux carrier component 2 (LOC111902332)
LOC111902332.1	0.2739007771015167	LOC111902332	auxin efflux carrier component 2	NA	NP_568848.1	auxin efflux carrier component 2 (LOC111902332)
LOC111897373	0.27370238304138184	LOC111897373	AAA-ATPase At3g50940	NA	NP_190662.2	AAA-ATPase At3g50940 (LOC111897373)
LOC111897373.1	0.27370238304138184	LOC111897373	AAA-ATPase At3g50940	NA	NP_190662.2	AAA-ATPase At3g50940 (LOC111897373)
LOC111892044	0.273419	LOC111892044	adenylate-forming reductase 03009	NA	NP_193589.1	adenylate-forming reductase 03009 (LOC111892044)
LOC111892044.1	0.273419	LOC111892044	adenylate-forming reductase 03009	NA	NP_193589.1	adenylate-forming reductase 03009 (LOC111892044)
LOC128133324	0.2725130021572113	LOC128133324	photosystem I P700 chlorophyll a apoprotein A1-like	NA	NA	photosystem I P700 chlorophyll a apoprotein A1-like (LOC128133324)
LOC128133324.1	0.2725130021572113	LOC128133324	photosystem I P700 chlorophyll a apoprotein A1-like	NA	NA	photosystem I P700 chlorophyll a apoprotein A1-like (LOC128133324)
LOC111908799	0.27175813913345337	LOC111908799	uncharacterized LOC111908799	NA	NP_564747.1	uncharacterized LOC111908799 (LOC111908799)
LOC111908799.1	0.27175813913345337	LOC111908799	uncharacterized LOC111908799	NA	NP_564747.1	uncharacterized LOC111908799 (LOC111908799)
LOC111892795	0.2712070345878601	LOC111892795	uncharacterized LOC111892795	NA	NA	uncharacterized LOC111892795 (LOC111892795)
LOC111892795.1	0.2712070345878601	LOC111892795	uncharacterized LOC111892795	NA	NA	uncharacterized LOC111892795 (LOC111892795)
LOC111883204	0.2704496681690216	LOC111883204	uncharacterized LOC111883204	NA	NP_172667.1	uncharacterized LOC111883204 (LOC111883204)
LOC111883204.1	0.2704496681690216	LOC111883204	uncharacterized LOC111883204	NA	NP_172667.1	uncharacterized LOC111883204 (LOC111883204)
LOC111885911	0.2703789174556732	LOC111885911	probable aquaporin TIP-type	NA	NA	probable aquaporin TIP-type (LOC111885911)
LOC111885911.1	0.2703789174556732	LOC111885911	probable aquaporin TIP-type	NA	NA	probable aquaporin TIP-type (LOC111885911)
LOC111887736	0.26993364095687866	LOC111887736	3-hydroxy-3-methylglutaryl-coenzyme A reductase	NA	NA	3-hydroxy-3-methylglutaryl-coenzyme A reductase (LOC111887736)
LOC111887736.1	0.26993364095687866	LOC111887736	3-hydroxy-3-methylglutaryl-coenzyme A reductase	NA	NA	3-hydroxy-3-methylglutaryl-coenzyme A reductase (LOC111887736)
LOC111897023	0.2684030830860138	LOC111897023	uncharacterized LOC111897023	NA	NP_001031423.1	uncharacterized LOC111897023 (LOC111897023)
LOC111897023.1	0.2684030830860138	LOC111897023	uncharacterized LOC111897023	NA	NP_001031423.1	uncharacterized LOC111897023 (LOC111897023)
LOC111914235	0.26794639229774475	LOC111914235	NEP1-interacting protein 2	NA	NA	NEP1-interacting protein 2 (LOC111914235)
LOC111914235.1	0.26794639229774475	LOC111914235	NEP1-interacting protein 2	NA	NA	NEP1-interacting protein 2 (LOC111914235)
LOC111905909	0.2675144672393799	LOC111905909	transcription factor bHLH168	NA	NP_001117258.1	transcription factor bHLH168 (LOC111905909)
LOC111905909.1	0.2675144672393799	LOC111905909	transcription factor bHLH168	NA	NP_001117258.1	transcription factor bHLH168 (LOC111905909)
LOC122196166	0.2664961516857147	LOC122196166	uncharacterized LOC122196166	NA	NA	uncharacterized LOC122196166 (LOC122196166)
LOC122196166.1	0.2664961516857147	LOC122196166	uncharacterized LOC122196166	NA	NA	uncharacterized LOC122196166 (LOC122196166)
LOC111883172	0.2662881314754486	LOC111883172	inactive protein RESTRICTED TEV MOVEMENT 2	NA	NP_197597.1	inactive protein RESTRICTED TEV MOVEMENT 2 (LOC111883172)
LOC111883172.1	0.2662881314754486	LOC111883172	inactive protein RESTRICTED TEV MOVEMENT 2	NA	NP_197597.1	inactive protein RESTRICTED TEV MOVEMENT 2 (LOC111883172)
LOC111908461	0.2643823027610779	LOC111908461	stemmadenine O-acetyltransferase	NA	NP_189233.1	stemmadenine O-acetyltransferase (LOC111908461)
LOC111908461.1	0.2643823027610779	LOC111908461	stemmadenine O-acetyltransferase	NA	NP_189233.1	stemmadenine O-acetyltransferase (LOC111908461)
LOC111909243	0.2638251781463623	LOC111909243	early nodulin-like protein 1	NA	NP_194788.1	early nodulin-like protein 1 (LOC111909243)
LOC111909243.1	0.2638251781463623	LOC111909243	early nodulin-like protein 1	NA	NP_194788.1	early nodulin-like protein 1 (LOC111909243)
LOC111914927	0.26345759630203247	LOC111914927	disease resistance protein RGA5	NA	NA	disease resistance protein RGA5 (LOC111914927)
LOC111914927.1	0.26345759630203247	LOC111914927	disease resistance protein RGA5	NA	NA	disease resistance protein RGA5 (LOC111914927)
LOC111879318	0.26340001821517944	LOC111879318	probable serine/threonine-protein kinase PBL23	NA	NA	probable serine/threonine-protein kinase PBL23 (LOC111879318)
LOC111879318.1	0.26340001821517944	LOC111879318	probable serine/threonine-protein kinase PBL23	NA	NA	probable serine/threonine-protein kinase PBL23 (LOC111879318)
LOC111902711	0.2632044851779938	LOC111902711	uncharacterized LOC111902711	NA	NA	uncharacterized LOC111902711 (LOC111902711)
LOC111902711.1	0.2632044851779938	LOC111902711	uncharacterized LOC111902711	NA	NA	uncharacterized LOC111902711 (LOC111902711)
LOC128128321	0.2631629705429077	LOC128128321	28S ribosomal RNA	NA	NA	28S ribosomal RNA (LOC128128321)
LOC128128321.1	0.2631629705429077	LOC128128321	28S ribosomal RNA	NA	NA	28S ribosomal RNA (LOC128128321)
LOC111879552	0.2625739574432373	LOC111879552	uncharacterized LOC111879552	NA	NP_028489.2	uncharacterized LOC111879552 (LOC111879552)
LOC111879552.1	0.2625739574432373	LOC111879552	uncharacterized LOC111879552	NA	NP_028489.2	uncharacterized LOC111879552 (LOC111879552)
LOC111917428	0.2620757222175598	LOC111917428	uncharacterized LOC111917428	NA	NP_565596.1	uncharacterized LOC111917428 (LOC111917428)
LOC111917428.1	0.2620757222175598	LOC111917428	uncharacterized LOC111917428	NA	NP_565596.1	uncharacterized LOC111917428 (LOC111917428)
LOC111913722	0.2618763744831085	LOC111913722	uncharacterized LOC111913722	NA	NP_001031199.1	uncharacterized LOC111913722 (LOC111913722)
LOC111913722.1	0.2618763744831085	LOC111913722	uncharacterized LOC111913722	NA	NP_001031199.1	uncharacterized LOC111913722 (LOC111913722)
LOC122194448	0.26181602478027344	LOC122194448	uncharacterized LOC122194448	NA	NA	uncharacterized LOC122194448 (LOC122194448)
LOC122194448.1	0.26181602478027344	LOC122194448	uncharacterized LOC122194448	NA	NA	uncharacterized LOC122194448 (LOC122194448)
LOC111906293	0.2605593800544739	LOC111906293	uncharacterized LOC111906293	NA	NP_178432.1	uncharacterized LOC111906293 (LOC111906293)
LOC111906293.1	0.2605593800544739	LOC111906293	uncharacterized LOC111906293	NA	NP_178432.1	uncharacterized LOC111906293 (LOC111906293)
LOC111881302	0.25992387533187866	LOC111881302	(E)-beta-ocimene synthase, chloroplastic	NA	NA	(E)-beta-ocimene synthase, chloroplastic (LOC111881302)
LOC111881302.1	0.25992387533187866	LOC111881302	(E)-beta-ocimene synthase, chloroplastic	NA	NA	(E)-beta-ocimene synthase, chloroplastic (LOC111881302)
LOC111898295	0.25933828949928284	LOC111898295	protein trichome birefringence-like 34	NA	NA	protein trichome birefringence-like 34 (LOC111898295)
LOC111898295.1	0.25933828949928284	LOC111898295	protein trichome birefringence-like 34	NA	NA	protein trichome birefringence-like 34 (LOC111898295)
LOC111894200	0.25931	LOC111894200	embryonic protein DC-8	NA	NA	embryonic protein DC-8 (LOC111894200)
LOC111894200.1	0.25931	LOC111894200	embryonic protein DC-8	NA	NA	embryonic protein DC-8 (LOC111894200)
LOC128128154	0.258603	LOC128128154	uncharacterized LOC128128154	NA	NA	uncharacterized LOC128128154 (LOC128128154)
LOC128128154.1	0.258603	LOC128128154	uncharacterized LOC128128154	NA	NA	uncharacterized LOC128128154 (LOC128128154)
LOC111908647	0.2583157420158386	LOC111908647	bHLH transcription factor RHL1	NA	NP_200609.1	bHLH transcription factor RHL1 (LOC111908647)
LOC111908647.1	0.2583157420158386	LOC111908647	bHLH transcription factor RHL1	NA	NP_200609.1	bHLH transcription factor RHL1 (LOC111908647)
LOC111920042	0.2572256922721863	LOC111920042	probable calcium-binding protein CML46	NA	NP_189542.1	probable calcium-binding protein CML46 (LOC111920042)
LOC111920042.1	0.2572256922721863	LOC111920042	probable calcium-binding protein CML46	NA	NP_189542.1	probable calcium-binding protein CML46 (LOC111920042)
LOC111898580	0.25690174102783203	LOC111898580	cytochrome P450 76T24	NA	NA	cytochrome P450 76T24 (LOC111898580)
LOC111898580.1	0.25690174102783203	LOC111898580	cytochrome P450 76T24	NA	NA	cytochrome P450 76T24 (LOC111898580)
LOC111879995	0.2561248540878296	LOC111879995	ethylene-responsive transcription factor ERF017	NA	NA	ethylene-responsive transcription factor ERF017 (LOC111879995)
LOC111879995.1	0.2561248540878296	LOC111879995	ethylene-responsive transcription factor ERF017	NA	NA	ethylene-responsive transcription factor ERF017 (LOC111879995)
LOC111901700	0.25548839569091797	LOC111901700	dehydration-responsive element-binding protein 1D	NA	NP_200012.1	dehydration-responsive element-binding protein 1D (LOC111901700)
LOC111901700.1	0.25548839569091797	LOC111901700	dehydration-responsive element-binding protein 1D	NA	NP_200012.1	dehydration-responsive element-binding protein 1D (LOC111901700)
LOC111896619	0.25545817613601685	LOC111896619	uncharacterized LOC111896619	NA	NP_180345.1	uncharacterized LOC111896619 (LOC111896619)
LOC111896619.1	0.25545817613601685	LOC111896619	uncharacterized LOC111896619	NA	NP_180345.1	uncharacterized LOC111896619 (LOC111896619)
LOC111892434	0.2554217576980591	LOC111892434	diacylglycerol O-acyltransferase 2D	NA	NP_566952.1	diacylglycerol O-acyltransferase 2D (LOC111892434)
LOC111892434.1	0.2554217576980591	LOC111892434	diacylglycerol O-acyltransferase 2D	NA	NP_566952.1	diacylglycerol O-acyltransferase 2D (LOC111892434)
LOC111897186	0.2539162039756775	LOC111897186	cytochrome P450 736A117	NA	NA	cytochrome P450 736A117 (LOC111897186)
LOC111897186.1	0.2539162039756775	LOC111897186	cytochrome P450 736A117	NA	NA	cytochrome P450 736A117 (LOC111897186)
LOC111898490	0.2535230219364166	LOC111898490	uncharacterized LOC111898490	NA	NA	uncharacterized LOC111898490 (LOC111898490)
LOC111898490.1	0.2535230219364166	LOC111898490	uncharacterized LOC111898490	NA	NA	uncharacterized LOC111898490 (LOC111898490)
LOC111911010	0.25332459807395935	LOC111911010	uncharacterized LOC111911010	NA	NP_680341.1	uncharacterized LOC111911010 (LOC111911010)
LOC111911010.1	0.25332459807395935	LOC111911010	uncharacterized LOC111911010	NA	NP_680341.1	uncharacterized LOC111911010 (LOC111911010)
LOC122197059	0.25194332003593445	LOC122197059	uncharacterized LOC122197059	NA	NA	uncharacterized LOC122197059 (LOC122197059)
LOC122197059.1	0.25194332003593445	LOC122197059	uncharacterized LOC122197059	NA	NA	uncharacterized LOC122197059 (LOC122197059)
LOC111885750	0.25170940160751343	LOC111885750	protein LURP-one-related 10	NA	NA	protein LURP-one-related 10 (LOC111885750)
LOC111885750.1	0.25170940160751343	LOC111885750	protein LURP-one-related 10	NA	NA	protein LURP-one-related 10 (LOC111885750)
LOC111904704	0.25170162320137024	LOC111904704	14 kDa proline-rich protein DC2.15	NA	NA	14 kDa proline-rich protein DC2.15 (LOC111904704)
LOC111904704.1	0.25170162320137024	LOC111904704	14 kDa proline-rich protein DC2.15	NA	NA	14 kDa proline-rich protein DC2.15 (LOC111904704)
LOC111914353	0.25162428617477417	LOC111914353	uncharacterized LOC111914353	NA	NA	uncharacterized LOC111914353 (LOC111914353)
LOC111914353.1	0.25162428617477417	LOC111914353	uncharacterized LOC111914353	NA	NA	uncharacterized LOC111914353 (LOC111914353)
LOC111910137	0.2505795657634735	LOC111910137	EPIDERMAL PATTERNING FACTOR-like protein 1	NA	NP_001319546.1	EPIDERMAL PATTERNING FACTOR-like protein 1 (LOC111910137)
LOC111910137.1	0.2505795657634735	LOC111910137	EPIDERMAL PATTERNING FACTOR-like protein 1	NA	NP_001319546.1	EPIDERMAL PATTERNING FACTOR-like protein 1 (LOC111910137)
LOC111906175	0.25037866830825806	LOC111906175	uncharacterized LOC111906175	NA	NA	uncharacterized LOC111906175 (LOC111906175)
LOC111906175.1	0.25037866830825806	LOC111906175	uncharacterized LOC111906175	NA	NA	uncharacterized LOC111906175 (LOC111906175)
LOC111891013	0.24990831315517426	LOC111891013	probable WRKY transcription factor 31	NA	NP_564792.1	probable WRKY transcription factor 31 (LOC111891013)
LOC111891013.1	0.24990831315517426	LOC111891013	probable WRKY transcription factor 31	NA	NP_564792.1	probable WRKY transcription factor 31 (LOC111891013)
LOC111913185	0.24980324506759644	LOC111913185	monocopper oxidase-like protein SKU5	NA	NA	monocopper oxidase-like protein SKU5 (LOC111913185)
LOC111913185.1	0.24980324506759644	LOC111913185	monocopper oxidase-like protein SKU5	NA	NA	monocopper oxidase-like protein SKU5 (LOC111913185)
LOC111876832	0.2493823915719986	LOC111876832	cytochrome P450 CYP736A12	NA	NA	cytochrome P450 CYP736A12 (LOC111876832)
LOC111876832.1	0.2493823915719986	LOC111876832	cytochrome P450 CYP736A12	NA	NA	cytochrome P450 CYP736A12 (LOC111876832)
LOC128133212	0.24911372363567352	LOC128133212	uncharacterized LOC128133212	NA	NA	uncharacterized LOC128133212 (LOC128133212)
LOC128133212.1	0.24911372363567352	LOC128133212	uncharacterized LOC128133212	NA	NA	uncharacterized LOC128133212 (LOC128133212)
LOC111878058	0.24909788370132446	LOC111878058	allene oxide synthase 3	NA	NA	allene oxide synthase 3 (LOC111878058)
LOC111878058.1	0.24909788370132446	LOC111878058	allene oxide synthase 3	NA	NA	allene oxide synthase 3 (LOC111878058)
LOC128133074	0.24907919764518738	LOC128133074	uncharacterized LOC128133074	NA	NA	uncharacterized LOC128133074 (LOC128133074)
LOC128133074.1	0.24907919764518738	LOC128133074	uncharacterized LOC128133074	NA	NA	uncharacterized LOC128133074 (LOC128133074)
LOC111895825	0.24876002967357635	LOC111895825	probable leucine-rich repeat receptor-like protein kinase At1g35710	NA	NP_192625.4	probable leucine-rich repeat receptor-like protein kinase At1g35710 (LOC111895825)
LOC111895825.1	0.24876002967357635	LOC111895825	probable leucine-rich repeat receptor-like protein kinase At1g35710	NA	NP_192625.4	probable leucine-rich repeat receptor-like protein kinase At1g35710 (LOC111895825)
LOC111882698	0.24695052206516266	LOC111882698	cyclin-dependent protein kinase inhibitor SMR4	NA	NP_568097.1	cyclin-dependent protein kinase inhibitor SMR4 (LOC111882698)
LOC111882698.1	0.24695052206516266	LOC111882698	cyclin-dependent protein kinase inhibitor SMR4	NA	NP_568097.1	cyclin-dependent protein kinase inhibitor SMR4 (LOC111882698)
LOC111891290	0.24692295491695404	LOC111891290	uncharacterized LOC111891290	NA	NA	uncharacterized LOC111891290 (LOC111891290)
LOC111891290.1	0.24692295491695404	LOC111891290	uncharacterized LOC111891290	NA	NA	uncharacterized LOC111891290 (LOC111891290)
LOC111889537	0.24553240835666656	LOC111889537	cinnamoyl-CoA reductase 1	NA	NP_177773.2	cinnamoyl-CoA reductase 1 (LOC111889537)
LOC111889537.1	0.24553240835666656	LOC111889537	cinnamoyl-CoA reductase 1	NA	NP_177773.2	cinnamoyl-CoA reductase 1 (LOC111889537)
LOC111919124	0.24494153261184692	LOC111919124	proteinase inhibitor	NA	NP_199171.3	proteinase inhibitor (LOC111919124)
LOC111919124.1	0.24494153261184692	LOC111919124	proteinase inhibitor	NA	NP_199171.3	proteinase inhibitor (LOC111919124)
LOC111896876	0.24330809712409973	LOC111896876	uncharacterized LOC111896876	NA	NA	uncharacterized LOC111896876 (LOC111896876)
LOC111896876.1	0.24330809712409973	LOC111896876	uncharacterized LOC111896876	NA	NA	uncharacterized LOC111896876 (LOC111896876)
LOC111896418	0.24086856842041016	LOC111896418	peroxidase N1	NA	NP_201217.1	peroxidase N1 (LOC111896418)
LOC111896418.1	0.24086856842041016	LOC111896418	peroxidase N1	NA	NP_201217.1	peroxidase N1 (LOC111896418)
LOC128131819	0.24032634496688843	LOC128131819	28S ribosomal RNA	NA	NA	28S ribosomal RNA (LOC128131819)
LOC128131819.1	0.24032634496688843	LOC128131819	28S ribosomal RNA	NA	NA	28S ribosomal RNA (LOC128131819)
LasaCp015	0.23794791102409363	LasaCp015	NA	NA	NA	LasaCp015
LasaCp015.1	0.23794791102409363	LasaCp015	NA	NA	NA	LasaCp015
LOC111879563	0.23769867420196533	LOC111879563	putative germin-like protein 2-1	NA	NA	putative germin-like protein 2-1 (LOC111879563)
LOC111879563.1	0.23769867420196533	LOC111879563	putative germin-like protein 2-1	NA	NA	putative germin-like protein 2-1 (LOC111879563)
LOC111879169	0.2371118664741516	LOC111879169	mitogen-activated protein kinase kinase kinase 20	NA	NP_001078504.1	mitogen-activated protein kinase kinase kinase 20 (LOC111879169)
LOC111879169.1	0.2371118664741516	LOC111879169	mitogen-activated protein kinase kinase kinase 20	NA	NP_001078504.1	mitogen-activated protein kinase kinase kinase 20 (LOC111879169)
LOC111921665	0.23576264083385468	LOC111921665	late embryogenesis abundant protein D-34	NA	NA	late embryogenesis abundant protein D-34 (LOC111921665)
LOC111921665.1	0.23576264083385468	LOC111921665	late embryogenesis abundant protein D-34	NA	NA	late embryogenesis abundant protein D-34 (LOC111921665)
LOC111912645	0.2353813350200653	LOC111912645	cycloartenol-C-24-methyltransferase-like	NA	NA	cycloartenol-C-24-methyltransferase-like (LOC111912645)
LOC111912645.1	0.2353813350200653	LOC111912645	cycloartenol-C-24-methyltransferase-like	NA	NA	cycloartenol-C-24-methyltransferase-like (LOC111912645)
LOC111883418	0.23505918681621552	LOC111883418	cytochrome P450 81Q32	NA	NA	cytochrome P450 81Q32 (LOC111883418)
LOC111883418.1	0.23505918681621552	LOC111883418	cytochrome P450 81Q32	NA	NA	cytochrome P450 81Q32 (LOC111883418)
LOC111877230	0.2338206022977829	LOC111877230	stemmadenine O-acetyltransferase	NA	NA	stemmadenine O-acetyltransferase (LOC111877230)
LOC111877230.1	0.2338206022977829	LOC111877230	stemmadenine O-acetyltransferase	NA	NA	stemmadenine O-acetyltransferase (LOC111877230)
LOC122194658	0.23311680555343628	LOC122194658	uncharacterized LOC122194658	NA	NA	uncharacterized LOC122194658 (LOC122194658)
LOC122194658.1	0.23311680555343628	LOC122194658	uncharacterized LOC122194658	NA	NA	uncharacterized LOC122194658 (LOC122194658)
LOC111902773	0.2289876788854599	LOC111902773	peroxidase 51	NA	NP_195469.1	peroxidase 51 (LOC111902773)
LOC111902773.1	0.2289876788854599	LOC111902773	peroxidase 51	NA	NP_195469.1	peroxidase 51 (LOC111902773)
LOC111894809	0.22836309671401978	LOC111894809	glutamate receptor 1.2-like	NA	NA	glutamate receptor 1.2-like (LOC111894809)
LOC111894809.1	0.22836309671401978	LOC111894809	glutamate receptor 1.2-like	NA	NA	glutamate receptor 1.2-like (LOC111894809)
LOC111902750	0.22832630574703217	LOC111902750	probable indole-3-acetic acid-amido synthetase GH3.1	NA	NA	probable indole-3-acetic acid-amido synthetase GH3.1 (LOC111902750)
LOC111902750.1	0.22832630574703217	LOC111902750	probable indole-3-acetic acid-amido synthetase GH3.1	NA	NA	probable indole-3-acetic acid-amido synthetase GH3.1 (LOC111902750)
LOC111905115	0.22802414000034332	LOC111905115	ethylene-responsive transcription factor 1A	NA	NP_199533.1	ethylene-responsive transcription factor 1A (LOC111905115)
LOC111905115.1	0.22802414000034332	LOC111905115	ethylene-responsive transcription factor 1A	NA	NP_199533.1	ethylene-responsive transcription factor 1A (LOC111905115)
LOC111886443	0.2277139574289322	LOC111886443	eupatolide synthase	NA	NA	eupatolide synthase (LOC111886443)
LOC111886443.1	0.2277139574289322	LOC111886443	eupatolide synthase	NA	NA	eupatolide synthase (LOC111886443)
LOC111885935	0.22767378389835358	LOC111885935	probable peroxygenase 3	NA	NA	probable peroxygenase 3 (LOC111885935)
LOC111885935.1	0.22767378389835358	LOC111885935	probable peroxygenase 3	NA	NA	probable peroxygenase 3 (LOC111885935)
LOC111912930	0.22717668116092682	LOC111912930	cytochrome P450 CYP82D47	NA	NA	cytochrome P450 CYP82D47 (LOC111912930)
LOC111912930.1	0.22717668116092682	LOC111912930	cytochrome P450 CYP82D47	NA	NA	cytochrome P450 CYP82D47 (LOC111912930)
LOC128131671	0.22681190073490143	LOC128131671	28S ribosomal RNA	NA	NA	28S ribosomal RNA (LOC128131671)
LOC128131671.1	0.22681190073490143	LOC128131671	28S ribosomal RNA	NA	NA	28S ribosomal RNA (LOC128131671)
LOC111885180	0.22537443041801453	LOC111885180	uncharacterized LOC111885180	NA	NA	uncharacterized LOC111885180 (LOC111885180)
LOC111885180.1	0.22537443041801453	LOC111885180	uncharacterized LOC111885180	NA	NA	uncharacterized LOC111885180 (LOC111885180)
LOC111900420	0.22510643303394318	LOC111900420	dehydration-responsive element-binding protein 1D	NA	NA	dehydration-responsive element-binding protein 1D (LOC111900420)
LOC111900420.1	0.22510643303394318	LOC111900420	dehydration-responsive element-binding protein 1D	NA	NA	dehydration-responsive element-binding protein 1D (LOC111900420)
LOC111881584	0.22448574006557465	LOC111881584	vignain	NA	NA	vignain (LOC111881584)
LOC111881584.1	0.22448574006557465	LOC111881584	vignain	NA	NA	vignain (LOC111881584)
LOC111882912	0.2234962433576584	LOC111882912	putative F-box/FBD/LRR-repeat protein At1g78760	NA	NA	putative F-box/FBD/LRR-repeat protein At1g78760 (LOC111882912)
LOC111882912.1	0.2234962433576584	LOC111882912	putative F-box/FBD/LRR-repeat protein At1g78760	NA	NA	putative F-box/FBD/LRR-repeat protein At1g78760 (LOC111882912)
LOC111909083	0.22222375869750977	LOC111909083	tetrahydroberberine oxidase	NA	NA	tetrahydroberberine oxidase (LOC111909083)
LOC111909083.1	0.22222375869750977	LOC111909083	tetrahydroberberine oxidase	NA	NA	tetrahydroberberine oxidase (LOC111909083)
LOC111890273	0.2215607464313507	LOC111890273	trihelix transcription factor ASR3	NA	NP_174416.2	trihelix transcription factor ASR3 (LOC111890273)
LOC111890273.1	0.2215607464313507	LOC111890273	trihelix transcription factor ASR3	NA	NP_174416.2	trihelix transcription factor ASR3 (LOC111890273)
LOC111879795	0.22131192684173584	LOC111879795	pEARLI1-like lipid transfer protein 1	NA	NP_566036.1	pEARLI1-like lipid transfer protein 1 (LOC111879795)
LOC111879795.1	0.22131192684173584	LOC111879795	pEARLI1-like lipid transfer protein 1	NA	NP_566036.1	pEARLI1-like lipid transfer protein 1 (LOC111879795)
LOC111915976	0.21938252449035645	LOC111915976	uncharacterized LOC111915976	NA	NP_001154451.1	uncharacterized LOC111915976 (LOC111915976)
LOC111915976.1	0.21938252449035645	LOC111915976	uncharacterized LOC111915976	NA	NP_001154451.1	uncharacterized LOC111915976 (LOC111915976)
LOC128128713	0.21867020428180695	LOC128128713	30S ribosomal protein S2, chloroplastic-like	NA	NA	30S ribosomal protein S2, chloroplastic-like (LOC128128713)
LOC128128713.1	0.21867020428180695	LOC128128713	30S ribosomal protein S2, chloroplastic-like	NA	NA	30S ribosomal protein S2, chloroplastic-like (LOC128128713)
LOC111879749	0.217039	LOC111879749	probable calcium-binding protein CML45	NA	NP_189542.1	probable calcium-binding protein CML45 (LOC111879749)
LOC111879749.1	0.217039	LOC111879749	probable calcium-binding protein CML45	NA	NP_189542.1	probable calcium-binding protein CML45 (LOC111879749)
LOC111879664	0.21663950383663177	LOC111879664	glutaredoxin-C11	NA	NP_191854.1	glutaredoxin-C11 (LOC111879664)
LOC111879664.1	0.21663950383663177	LOC111879664	glutaredoxin-C11	NA	NP_191854.1	glutaredoxin-C11 (LOC111879664)
LOC111917193	0.21585427224636078	LOC111917193	endoglucanase 12	NA	NP_176738.1	endoglucanase 12 (LOC111917193)
LOC111917193.1	0.21585427224636078	LOC111917193	endoglucanase 12	NA	NP_176738.1	endoglucanase 12 (LOC111917193)
LOC111913546	0.2155202478170395	LOC111913546	dof zinc finger protein DOF1.7	NA	NA	dof zinc finger protein DOF1.7 (LOC111913546)
LOC111913546.1	0.2155202478170395	LOC111913546	dof zinc finger protein DOF1.7	NA	NA	dof zinc finger protein DOF1.7 (LOC111913546)
LOC111881548	0.21399487555027008	LOC111881548	uncharacterized LOC111881548	NA	NA	uncharacterized LOC111881548 (LOC111881548)
LOC111881548.1	0.21399487555027008	LOC111881548	uncharacterized LOC111881548	NA	NA	uncharacterized LOC111881548 (LOC111881548)
LOC128125869	0.21381714940071106	LOC128125869	uncharacterized LOC128125869	NA	NP_199382.1	uncharacterized LOC128125869 (LOC128125869)
LOC128125869.1	0.21381714940071106	LOC128125869	uncharacterized LOC128125869	NA	NP_199382.1	uncharacterized LOC128125869 (LOC128125869)
LOC111896019	0.21291522681713104	LOC111896019	zinc finger protein ZAT9	NA	NA	zinc finger protein ZAT9 (LOC111896019)
LOC111896019.1	0.21291522681713104	LOC111896019	zinc finger protein ZAT9	NA	NA	zinc finger protein ZAT9 (LOC111896019)
LOC111908630	0.2126065492630005	LOC111908630	wall-associated receptor kinase 2	NA	NA	wall-associated receptor kinase 2 (LOC111908630)
LOC111908630.1	0.2126065492630005	LOC111908630	wall-associated receptor kinase 2	NA	NA	wall-associated receptor kinase 2 (LOC111908630)
LOC111879827	0.21252524852752686	LOC111879827	WAT1-related protein At5g40240	NA	NA	WAT1-related protein At5g40240 (LOC111879827)
LOC111879827.1	0.21252524852752686	LOC111879827	WAT1-related protein At5g40240	NA	NA	WAT1-related protein At5g40240 (LOC111879827)
LOC111889918	0.21192313730716705	LOC111889918	uncharacterized serine-rich protein C215.13	NA	NP_173663.2	uncharacterized serine-rich protein C215.13 (LOC111889918)
LOC111889918.1	0.21192313730716705	LOC111889918	uncharacterized serine-rich protein C215.13	NA	NP_173663.2	uncharacterized serine-rich protein C215.13 (LOC111889918)
LOC111895086	0.21190237998962402	LOC111895086	disease resistance protein RUN1	NA	NA	disease resistance protein RUN1 (LOC111895086)
LOC111895086.1	0.21190237998962402	LOC111895086	disease resistance protein RUN1	NA	NA	disease resistance protein RUN1 (LOC111895086)
LOC111877945	0.21180079877376556	LOC111877945	uncharacterized LOC111877945	NA	NA	uncharacterized LOC111877945 (LOC111877945)
LOC111877945.1	0.21180079877376556	LOC111877945	uncharacterized LOC111877945	NA	NA	uncharacterized LOC111877945 (LOC111877945)
LOC111881915	0.21130117774009705	LOC111881915	cucumber peeling cupredoxin-like	NA	NP_197523.1	cucumber peeling cupredoxin-like (LOC111881915)
LOC111881915.1	0.21130117774009705	LOC111881915	cucumber peeling cupredoxin-like	NA	NP_197523.1	cucumber peeling cupredoxin-like (LOC111881915)
LOC111909615	0.21088473498821259	LOC111909615	uncharacterized LOC111909615	NA	NP_200559.1	uncharacterized LOC111909615 (LOC111909615)
LOC111909615.1	0.21088473498821259	LOC111909615	uncharacterized LOC111909615	NA	NP_200559.1	uncharacterized LOC111909615 (LOC111909615)
LOC111890750	0.21007975935935974	LOC111890750	uncharacterized LOC111890750	NA	NP_566266.1	uncharacterized LOC111890750 (LOC111890750)
LOC111890750.1	0.21007975935935974	LOC111890750	uncharacterized LOC111890750	NA	NP_566266.1	uncharacterized LOC111890750 (LOC111890750)
LOC111907136	0.2098761796951294	LOC111907136	(S)-8-oxocitronellyl enol synthase CYC2	NA	NA	(S)-8-oxocitronellyl enol synthase CYC2 (LOC111907136)
LOC111907136.1	0.2098761796951294	LOC111907136	(S)-8-oxocitronellyl enol synthase CYC2	NA	NA	(S)-8-oxocitronellyl enol synthase CYC2 (LOC111907136)
LOC111897007	0.2093229591846466	LOC111897007	polygalacturonase inhibitor	NA	NA	polygalacturonase inhibitor (LOC111897007)
LOC111897007.1	0.2093229591846466	LOC111897007	polygalacturonase inhibitor	NA	NA	polygalacturonase inhibitor (LOC111897007)
LOC128132651	0.20907659828662872	LOC128132651	uncharacterized LOC128132651	NA	NA	uncharacterized LOC128132651 (LOC128132651)
LOC128132651.1	0.20907659828662872	LOC128132651	uncharacterized LOC128132651	NA	NA	uncharacterized LOC128132651 (LOC128132651)
LOC111916220	0.20831434428691864	LOC111916220	RING-H2 finger protein ATL70	NA	NA	RING-H2 finger protein ATL70 (LOC111916220)
LOC111916220.1	0.20831434428691864	LOC111916220	RING-H2 finger protein ATL70	NA	NA	RING-H2 finger protein ATL70 (LOC111916220)
LOC111919881	0.20827050507068634	LOC111919881	cucumisin	NA	NA	cucumisin (LOC111919881)
LOC111919881.1	0.20827050507068634	LOC111919881	cucumisin	NA	NA	cucumisin (LOC111919881)
LOC111915172	0.20805439352989197	LOC111915172	uncharacterized LOC111915172	NA	NA	uncharacterized LOC111915172 (LOC111915172)
LOC111915172.1	0.20805439352989197	LOC111915172	uncharacterized LOC111915172	NA	NA	uncharacterized LOC111915172 (LOC111915172)
LOC128133866	0.20755720138549805	LOC128133866	uncharacterized LOC128133866	NA	NA	uncharacterized LOC128133866 (LOC128133866)
LOC128133866.1	0.20755720138549805	LOC128133866	uncharacterized LOC128133866	NA	NA	uncharacterized LOC128133866 (LOC128133866)
LOC111921797	0.20726637542247772	LOC111921797	calcium-binding protein CML38	NA	NP_177790.1	calcium-binding protein CML38 (LOC111921797)
LOC111921797.1	0.20726637542247772	LOC111921797	calcium-binding protein CML38	NA	NP_177790.1	calcium-binding protein CML38 (LOC111921797)
LOC111887994	0.2066473513841629	LOC111887994	cationic peroxidase 1	NA	NA	cationic peroxidase 1 (LOC111887994)
LOC111887994.1	0.2066473513841629	LOC111887994	cationic peroxidase 1	NA	NA	cationic peroxidase 1 (LOC111887994)
LOC111917412	0.20584556460380554	LOC111917412	uncharacterized LOC111917412	NA	NA	uncharacterized LOC111917412 (LOC111917412)
LOC111917412.1	0.20584556460380554	LOC111917412	uncharacterized LOC111917412	NA	NA	uncharacterized LOC111917412 (LOC111917412)
LOC111887531	0.20571500062942505	LOC111887531	AAA-ATPase At3g28580	NA	NA	AAA-ATPase At3g28580 (LOC111887531)
LOC111887531.1	0.20571500062942505	LOC111887531	AAA-ATPase At3g28580	NA	NA	AAA-ATPase At3g28580 (LOC111887531)
LOC111896390	0.20559574663639069	LOC111896390	germin-like protein 5-1	NA	NP_191761.1	germin-like protein 5-1 (LOC111896390)
LOC111896390.1	0.20559574663639069	LOC111896390	germin-like protein 5-1	NA	NP_191761.1	germin-like protein 5-1 (LOC111896390)
LOC111892381	0.20524170994758606	LOC111892381	sugar carrier protein C	NA	NA	sugar carrier protein C (LOC111892381)
LOC111892381.1	0.20524170994758606	LOC111892381	sugar carrier protein C	NA	NA	sugar carrier protein C (LOC111892381)
LOC111883734	0.20518255233764648	LOC111883734	probable WRKY transcription factor 50	NA	NP_197989.2	probable WRKY transcription factor 50 (LOC111883734)
LOC111883734.1	0.20518255233764648	LOC111883734	probable WRKY transcription factor 50	NA	NP_197989.2	probable WRKY transcription factor 50 (LOC111883734)
LOC111889384	0.20373202860355377	LOC111889384	uncharacterized LOC111889384	NA	NA	uncharacterized LOC111889384 (LOC111889384)
LOC111889384.1	0.20373202860355377	LOC111889384	uncharacterized LOC111889384	NA	NA	uncharacterized LOC111889384 (LOC111889384)
LOC111885572	0.20353196561336517	LOC111885572	glutamate receptor 1.3	NA	NA	glutamate receptor 1.3 (LOC111885572)
LOC111885572.1	0.20353196561336517	LOC111885572	glutamate receptor 1.3	NA	NA	glutamate receptor 1.3 (LOC111885572)
LOC111918091	0.2028094381093979	LOC111918091	AAA-ATPase ASD, mitochondrial	NA	NP_198817.1	AAA-ATPase ASD, mitochondrial (LOC111918091)
LOC111918091.1	0.2028094381093979	LOC111918091	AAA-ATPase ASD, mitochondrial	NA	NP_198817.1	AAA-ATPase ASD, mitochondrial (LOC111918091)
LOC111877105	0.20265920460224152	LOC111877105	polyprenol reductase 2	NA	NP_177403.1	polyprenol reductase 2 (LOC111877105)
LOC111877105.1	0.20265920460224152	LOC111877105	polyprenol reductase 2	NA	NP_177403.1	polyprenol reductase 2 (LOC111877105)
LOC111877992	0.202269	LOC111877992	protein DMR6-LIKE OXYGENASE 2	NA	NP_566623.1	protein DMR6-LIKE OXYGENASE 2 (LOC111877992)
LOC111877992.1	0.202269	LOC111877992	protein DMR6-LIKE OXYGENASE 2	NA	NP_566623.1	protein DMR6-LIKE OXYGENASE 2 (LOC111877992)
LOC111907331	0.20185571908950806	LOC111907331	expansin-like B1	NA	NA	expansin-like B1 (LOC111907331)
LOC111907331.1	0.20185571908950806	LOC111907331	expansin-like B1	NA	NA	expansin-like B1 (LOC111907331)
LOC111909312	0.20164018869400024	LOC111909312	7-deoxyloganetin glucosyltransferase	NA	NP_173652.1	7-deoxyloganetin glucosyltransferase (LOC111909312)
LOC111909312.1	0.20164018869400024	LOC111909312	7-deoxyloganetin glucosyltransferase	NA	NP_173652.1	7-deoxyloganetin glucosyltransferase (LOC111909312)
LOC111916467	0.19948694109916687	LOC111916467	ethylene-responsive transcription factor ERF109	NA	NA	ethylene-responsive transcription factor ERF109 (LOC111916467)
LOC111916467.1	0.19948694109916687	LOC111916467	ethylene-responsive transcription factor ERF109	NA	NA	ethylene-responsive transcription factor ERF109 (LOC111916467)
LOC111889532	0.19929540157318115	LOC111889532	uncharacterized LOC111889532	NA	NA	uncharacterized LOC111889532 (LOC111889532)
LOC111889532.1	0.19929540157318115	LOC111889532	uncharacterized LOC111889532	NA	NA	uncharacterized LOC111889532 (LOC111889532)
LOC111899077	0.19893382489681244	LOC111899077	beta-xylosidase/alpha-L-arabinofuranosidase 2	NA	NA	beta-xylosidase/alpha-L-arabinofuranosidase 2 (LOC111899077)
LOC111899077.1	0.19893382489681244	LOC111899077	beta-xylosidase/alpha-L-arabinofuranosidase 2	NA	NA	beta-xylosidase/alpha-L-arabinofuranosidase 2 (LOC111899077)
LOC111879899	0.1987844705581665	LOC111879899	probable protein phosphatase 2C 25	NA	NA	probable protein phosphatase 2C 25 (LOC111879899)
LOC111879899.1	0.1987844705581665	LOC111879899	probable protein phosphatase 2C 25	NA	NA	probable protein phosphatase 2C 25 (LOC111879899)
LOC111894805	0.19876781105995178	LOC111894805	chlorophyllase-2	NA	NP_199199.1	chlorophyllase-2 (LOC111894805)
LOC111894805.1	0.19876781105995178	LOC111894805	chlorophyllase-2	NA	NP_199199.1	chlorophyllase-2 (LOC111894805)
LOC111878526	0.198213	LOC111878526	allene oxide synthase 3	NA	NA	allene oxide synthase 3 (LOC111878526)
LOC111878526.1	0.198213	LOC111878526	allene oxide synthase 3	NA	NA	allene oxide synthase 3 (LOC111878526)
LOC111897062	0.19820204377174377	LOC111897062	zinc finger protein ZAT12	NA	NP_180439.1	zinc finger protein ZAT12 (LOC111897062)
LOC111897062.1	0.19820204377174377	LOC111897062	zinc finger protein ZAT12	NA	NP_180439.1	zinc finger protein ZAT12 (LOC111897062)
LOC111896362	0.1976572871208191	LOC111896362	receptor-like protein kinase FERONIA	NA	NA	receptor-like protein kinase FERONIA (LOC111896362)
LOC111896362.1	0.1976572871208191	LOC111896362	receptor-like protein kinase FERONIA	NA	NA	receptor-like protein kinase FERONIA (LOC111896362)
LOC111917131	0.19742898643016815	LOC111917131	probable folate-biopterin transporter 6	NA	NP_196643.1	probable folate-biopterin transporter 6 (LOC111917131)
LOC111917131.1	0.19742898643016815	LOC111917131	probable folate-biopterin transporter 6	NA	NP_196643.1	probable folate-biopterin transporter 6 (LOC111917131)
LOC111905567	0.1972505897283554	LOC111905567	glucosamine inositolphosphorylceramide transferase 1	NA	NP_196070.2	glucosamine inositolphosphorylceramide transferase 1 (LOC111905567)
LOC111905567.1	0.1972505897283554	LOC111905567	glucosamine inositolphosphorylceramide transferase 1	NA	NP_196070.2	glucosamine inositolphosphorylceramide transferase 1 (LOC111905567)
LOC111893777	0.1971760392189026	LOC111893777	transcription factor MYB8	NA	NA	transcription factor MYB8 (LOC111893777)
LOC111893777.1	0.1971760392189026	LOC111893777	transcription factor MYB8	NA	NA	transcription factor MYB8 (LOC111893777)
LOC111907007	0.19664373993873596	LOC111907007	high-affinity nitrate transporter-activating protein 2.1	NA	NP_001190826.1	high-affinity nitrate transporter-activating protein 2.1 (LOC111907007)
LOC111907007.1	0.19664373993873596	LOC111907007	high-affinity nitrate transporter-activating protein 2.1	NA	NP_001190826.1	high-affinity nitrate transporter-activating protein 2.1 (LOC111907007)
LOC111897220	0.1962360441684723	LOC111897220	histone H1	NA	NP_001189643.1	histone H1 (LOC111897220)
LOC111897220.1	0.1962360441684723	LOC111897220	histone H1	NA	NP_001189643.1	histone H1 (LOC111897220)
LOC111912733	0.19538794457912445	LOC111912733	probable histone H2A.3	NA	NA	probable histone H2A.3 (LOC111912733)
LOC111912733.1	0.19538794457912445	LOC111912733	probable histone H2A.3	NA	NA	probable histone H2A.3 (LOC111912733)
LOC128131491	0.19457250833511353	LOC128131491	18S ribosomal RNA	NA	NA	18S ribosomal RNA (LOC128131491)
LOC128131491.1	0.19457250833511353	LOC128131491	18S ribosomal RNA	NA	NA	18S ribosomal RNA (LOC128131491)
LOC111879601	0.1945115029811859	LOC111879601	1-aminocyclopropane-1-carboxylate oxidase 5	NA	NP_565154.1	1-aminocyclopropane-1-carboxylate oxidase 5 (LOC111879601)
LOC111879601.1	0.1945115029811859	LOC111879601	1-aminocyclopropane-1-carboxylate oxidase 5	NA	NP_565154.1	1-aminocyclopropane-1-carboxylate oxidase 5 (LOC111879601)
LOC111906002	0.1936555653810501	LOC111906002	S-adenosyl-L-methionine:benzoic acid/salicylic acid carboxyl methyltransferase 3	NA	NP_001318222.1	S-adenosyl-L-methionine:benzoic acid/salicylic acid carboxyl methyltransferase 3 (LOC111906002)
LOC111906002.1	0.1936555653810501	LOC111906002	S-adenosyl-L-methionine:benzoic acid/salicylic acid carboxyl methyltransferase 3	NA	NP_001318222.1	S-adenosyl-L-methionine:benzoic acid/salicylic acid carboxyl methyltransferase 3 (LOC111906002)
LOC111877221	0.19282212853431702	LOC111877221	UDP-glycosyltransferase 84B1	NA	NP_179907.1	UDP-glycosyltransferase 84B1 (LOC111877221)
LOC111877221.1	0.19282212853431702	LOC111877221	UDP-glycosyltransferase 84B1	NA	NP_179907.1	UDP-glycosyltransferase 84B1 (LOC111877221)
LOC111904097	0.1924750655889511	LOC111904097	UPF0481 protein At3g47200	NA	NA	UPF0481 protein At3g47200 (LOC111904097)
LOC111904097.1	0.1924750655889511	LOC111904097	UPF0481 protein At3g47200	NA	NA	UPF0481 protein At3g47200 (LOC111904097)
LOC111910369	0.19141751527786255	LOC111910369	uncharacterized LOC111910369	NA	NA	uncharacterized LOC111910369 (LOC111910369)
LOC111910369.1	0.19141751527786255	LOC111910369	uncharacterized LOC111910369	NA	NA	uncharacterized LOC111910369 (LOC111910369)
LOC111912378	0.19102251529693604	LOC111912378	tetrahydroberberine oxidase	NA	NA	tetrahydroberberine oxidase (LOC111912378)
LOC111912378.1	0.19102251529693604	LOC111912378	tetrahydroberberine oxidase	NA	NA	tetrahydroberberine oxidase (LOC111912378)
LOC128128320	0.19025921821594238	LOC128128320	28S ribosomal RNA	NA	NA	28S ribosomal RNA (LOC128128320)
LOC128128320.1	0.19025921821594238	LOC128128320	28S ribosomal RNA	NA	NA	28S ribosomal RNA (LOC128128320)
LOC111882083	0.1901686191558838	LOC111882083	2-methylpropanoate--CoA ligase CCL4	NA	NA	2-methylpropanoate--CoA ligase CCL4 (LOC111882083)
LOC111882083.1	0.1901686191558838	LOC111882083	2-methylpropanoate--CoA ligase CCL4	NA	NA	2-methylpropanoate--CoA ligase CCL4 (LOC111882083)
LOC111912729	0.19007541239261627	LOC111912729	probable histone H2A.2	NA	NA	probable histone H2A.2 (LOC111912729)
LOC111912729.1	0.19007541239261627	LOC111912729	probable histone H2A.2	NA	NA	probable histone H2A.2 (LOC111912729)
LOC111891276	0.19003170728683472	LOC111891276	carotenoid cleavage dioxygenase 8 homolog B, chloroplastic	NA	NP_001329787.1	carotenoid cleavage dioxygenase 8 homolog B, chloroplastic (LOC111891276)
LOC111891276.1	0.19003170728683472	LOC111891276	carotenoid cleavage dioxygenase 8 homolog B, chloroplastic	NA	NP_001329787.1	carotenoid cleavage dioxygenase 8 homolog B, chloroplastic (LOC111891276)
LOC111882168	0.18909458816051483	LOC111882168	CASP-like protein 3A1	NA	NP_188251.1	CASP-like protein 3A1 (LOC111882168)
LOC111882168.1	0.18909458816051483	LOC111882168	CASP-like protein 3A1	NA	NP_188251.1	CASP-like protein 3A1 (LOC111882168)
LOC111890332	0.18847160041332245	LOC111890332	annexin-like protein RJ4	NA	NP_568271.2	annexin-like protein RJ4 (LOC111890332)
LOC111890332.1	0.18847160041332245	LOC111890332	annexin-like protein RJ4	NA	NP_568271.2	annexin-like protein RJ4 (LOC111890332)
LOC111886277	0.18793460726737976	LOC111886277	CRIB domain-containing protein RIC7	NA	NP_001319624.1	CRIB domain-containing protein RIC7 (LOC111886277)
LOC111886277.1	0.18793460726737976	LOC111886277	CRIB domain-containing protein RIC7	NA	NP_001319624.1	CRIB domain-containing protein RIC7 (LOC111886277)
LOC111909142	0.18679331243038177	LOC111909142	uncharacterized LOC111909142	NA	NA	uncharacterized LOC111909142 (LOC111909142)
LOC111909142.1	0.18679331243038177	LOC111909142	uncharacterized LOC111909142	NA	NA	uncharacterized LOC111909142 (LOC111909142)
LOC111876209	0.1866704821586609	LOC111876209	patatin-like protein 2	NA	NA	patatin-like protein 2 (LOC111876209)
LOC111876209.1	0.1866704821586609	LOC111876209	patatin-like protein 2	NA	NA	patatin-like protein 2 (LOC111876209)
LOC111913134	0.18636704981327057	LOC111913134	basic peroxidase	NA	NA	basic peroxidase (LOC111913134)
LOC111913134.1	0.18636704981327057	LOC111913134	basic peroxidase	NA	NA	basic peroxidase (LOC111913134)
LOC111920585	0.1850934624671936	LOC111920585	zeatin O-glucosyltransferase	NA	NA	zeatin O-glucosyltransferase (LOC111920585)
LOC111920585.1	0.1850934624671936	LOC111920585	zeatin O-glucosyltransferase	NA	NA	zeatin O-glucosyltransferase (LOC111920585)
LOC111916987	0.18492446839809418	LOC111916987	extensin-1	NA	NA	extensin-1 (LOC111916987)
LOC111916987.1	0.18492446839809418	LOC111916987	extensin-1	NA	NA	extensin-1 (LOC111916987)
LOC111904399	0.18485446274280548	LOC111904399	G-type lectin S-receptor-like serine/threonine-protein kinase LECRK3	NA	NA	G-type lectin S-receptor-like serine/threonine-protein kinase LECRK3 (LOC111904399)
LOC111904399.1	0.18485446274280548	LOC111904399	G-type lectin S-receptor-like serine/threonine-protein kinase LECRK3	NA	NA	G-type lectin S-receptor-like serine/threonine-protein kinase LECRK3 (LOC111904399)
LOC128132627	0.1846950501203537	LOC128132627	uncharacterized LOC128132627	NA	NA	uncharacterized LOC128132627 (LOC128132627)
LOC128132627.1	0.1846950501203537	LOC128132627	uncharacterized LOC128132627	NA	NA	uncharacterized LOC128132627 (LOC128132627)
LOC111921938	0.18464455008506775	LOC111921938	cucumisin	NA	NA	cucumisin (LOC111921938)
LOC111921938.1	0.18464455008506775	LOC111921938	cucumisin	NA	NA	cucumisin (LOC111921938)
LOC111894330	0.18462951481342316	LOC111894330	uncharacterized mitochondrial protein AtMg00810-like	NA	NA	uncharacterized mitochondrial protein AtMg00810-like (LOC111894330)
LOC111894330.1	0.18462951481342316	LOC111894330	uncharacterized mitochondrial protein AtMg00810-like	NA	NA	uncharacterized mitochondrial protein AtMg00810-like (LOC111894330)
LasaCr007	0.18460330367088318	LasaCr007	NA	NA	NA	LasaCr007
LasaCr007.1	0.18460330367088318	LasaCr007	NA	NA	NA	LasaCr007
LOC111900605	0.18433791399002075	LOC111900605	methyltransferase FGSG_00040	NA	NP_173998.2	methyltransferase FGSG_00040 (LOC111900605)
LOC111900605.1	0.18433791399002075	LOC111900605	methyltransferase FGSG_00040	NA	NP_173998.2	methyltransferase FGSG_00040 (LOC111900605)
LOC111902319	0.18375463783740997	LOC111902319	trans-cinnamate:CoA ligase, peroxisomal	NA	NP_176786.1	trans-cinnamate:CoA ligase, peroxisomal (LOC111902319)
LOC111902319.1	0.18375463783740997	LOC111902319	trans-cinnamate:CoA ligase, peroxisomal	NA	NP_176786.1	trans-cinnamate:CoA ligase, peroxisomal (LOC111902319)
LOC111899102	0.18371425569057465	LOC111899102	LRR receptor-like serine/threonine-protein kinase GSO1	NA	NP_175224.1	LRR receptor-like serine/threonine-protein kinase GSO1 (LOC111899102)
LOC111899102.1	0.18371425569057465	LOC111899102	LRR receptor-like serine/threonine-protein kinase GSO1	NA	NP_175224.1	LRR receptor-like serine/threonine-protein kinase GSO1 (LOC111899102)
LOC111912543	0.18324413895606995	LOC111912543	subtilisin-like protease SBT1.2	NA	NP_563701.1	subtilisin-like protease SBT1.2 (LOC111912543)
LOC111912543.1	0.18324413895606995	LOC111912543	subtilisin-like protease SBT1.2	NA	NP_563701.1	subtilisin-like protease SBT1.2 (LOC111912543)
LOC111896865	0.18269261717796326	LOC111896865	stress-induced protein KIN2	NA	NA	stress-induced protein KIN2 (LOC111896865)
LOC111896865.1	0.18269261717796326	LOC111896865	stress-induced protein KIN2	NA	NA	stress-induced protein KIN2 (LOC111896865)
LOC111887227	0.18183504045009613	LOC111887227	uncharacterized LOC111887227	NA	NP_001324100.1	uncharacterized LOC111887227 (LOC111887227)
LOC111887227.1	0.18183504045009613	LOC111887227	uncharacterized LOC111887227	NA	NP_001324100.1	uncharacterized LOC111887227 (LOC111887227)
LOC111917791	0.1812470257282257	LOC111917791	coniferyl alcohol acyltransferase	NA	NA	coniferyl alcohol acyltransferase (LOC111917791)
LOC111917791.1	0.1812470257282257	LOC111917791	coniferyl alcohol acyltransferase	NA	NA	coniferyl alcohol acyltransferase (LOC111917791)
LOC111881134	0.18119730055332184	LOC111881134	probable carotenoid cleavage dioxygenase 4, chloroplastic	NA	NA	probable carotenoid cleavage dioxygenase 4, chloroplastic (LOC111881134)
LOC111881134.1	0.18119730055332184	LOC111881134	probable carotenoid cleavage dioxygenase 4, chloroplastic	NA	NA	probable carotenoid cleavage dioxygenase 4, chloroplastic (LOC111881134)
LOC111921193	0.1806567907333374	LOC111921193	tubulin beta chain	NA	NP_177706.1	tubulin beta chain (LOC111921193)
LOC111921193.1	0.1806567907333374	LOC111921193	tubulin beta chain	NA	NP_177706.1	tubulin beta chain (LOC111921193)
LOC111907685	0.18011781573295593	LOC111907685	GDSL esterase/lipase LTL1	NA	NA	GDSL esterase/lipase LTL1 (LOC111907685)
LOC111907685.1	0.18011781573295593	LOC111907685	GDSL esterase/lipase LTL1	NA	NA	GDSL esterase/lipase LTL1 (LOC111907685)
LOC111909594	0.1799096167087555	LOC111909594	G-type lectin S-receptor-like serine/threonine-protein kinase At1g34300	NA	NA	G-type lectin S-receptor-like serine/threonine-protein kinase At1g34300 (LOC111909594)
LOC111909594.1	0.1799096167087555	LOC111909594	G-type lectin S-receptor-like serine/threonine-protein kinase At1g34300	NA	NA	G-type lectin S-receptor-like serine/threonine-protein kinase At1g34300 (LOC111909594)
LOC111913637	0.17989137768745422	LOC111913637	mitochondrial import inner membrane translocase subunit TIM23-2	NA	NP_177419.1	mitochondrial import inner membrane translocase subunit TIM23-2 (LOC111913637)
LOC111913637.1	0.17989137768745422	LOC111913637	mitochondrial import inner membrane translocase subunit TIM23-2	NA	NP_177419.1	mitochondrial import inner membrane translocase subunit TIM23-2 (LOC111913637)
LOC111887275	0.1787300407886505	LOC111887275	G-type lectin S-receptor-like serine/threonine-protein kinase At4g27290	NA	NA	G-type lectin S-receptor-like serine/threonine-protein kinase At4g27290 (LOC111887275)
LOC111887275.1	0.1787300407886505	LOC111887275	G-type lectin S-receptor-like serine/threonine-protein kinase At4g27290	NA	NA	G-type lectin S-receptor-like serine/threonine-protein kinase At4g27290 (LOC111887275)
LOC111908441	0.17862175405025482	LOC111908441	uncharacterized LOC111908441	NA	NA	uncharacterized LOC111908441 (LOC111908441)
LOC111908441.1	0.17862175405025482	LOC111908441	uncharacterized LOC111908441	NA	NA	uncharacterized LOC111908441 (LOC111908441)
LOC111907894	0.17857594788074493	LOC111907894	endoglucanase 25	NA	NA	endoglucanase 25 (LOC111907894)
LOC111907894.1	0.17857594788074493	LOC111907894	endoglucanase 25	NA	NA	endoglucanase 25 (LOC111907894)
LOC111907939	0.1785416305065155	LOC111907939	protein OXIDATIVE STRESS 3	NA	NA	protein OXIDATIVE STRESS 3 (LOC111907939)
LOC111907939.1	0.1785416305065155	LOC111907939	protein OXIDATIVE STRESS 3	NA	NA	protein OXIDATIVE STRESS 3 (LOC111907939)
LOC128127783	0.17836906015872955	LOC128127783	acetyl-coenzyme A carboxylase carboxyl transferase subunit beta, chloroplastic-like	NA	NA	acetyl-coenzyme A carboxylase carboxyl transferase subunit beta, chloroplastic-like (LOC128127783)
LOC128127783.1	0.17836906015872955	LOC128127783	acetyl-coenzyme A carboxylase carboxyl transferase subunit beta, chloroplastic-like	NA	NA	acetyl-coenzyme A carboxylase carboxyl transferase subunit beta, chloroplastic-like (LOC128127783)
LOC111890898	0.17830771207809448	LOC111890898	protein DETOXIFICATION 43	NA	NA	protein DETOXIFICATION 43 (LOC111890898)
LOC111890898.1	0.17830771207809448	LOC111890898	protein DETOXIFICATION 43	NA	NA	protein DETOXIFICATION 43 (LOC111890898)
LOC111911859	0.17824266850948334	LOC111911859	disease resistance protein Roq1	NA	NA	disease resistance protein Roq1 (LOC111911859)
LOC111911859.1	0.17824266850948334	LOC111911859	disease resistance protein Roq1	NA	NA	disease resistance protein Roq1 (LOC111911859)
LOC128131822	0.1780541092157364	LOC128131822	28S ribosomal RNA	NA	NA	28S ribosomal RNA (LOC128131822)
LOC128131822.1	0.1780541092157364	LOC128131822	28S ribosomal RNA	NA	NA	28S ribosomal RNA (LOC128131822)
LOC111897414	0.1779605895280838	LOC111897414	aluminum-activated malate transporter 8	NA	NP_001327288.1	aluminum-activated malate transporter 8 (LOC111897414)
LOC111897414.1	0.1779605895280838	LOC111897414	aluminum-activated malate transporter 8	NA	NP_001327288.1	aluminum-activated malate transporter 8 (LOC111897414)
LOC111892700	0.1779368817806244	LOC111892700	non-classical arabinogalactan protein 31	NA	NP_181017.1	non-classical arabinogalactan protein 31 (LOC111892700)
LOC111892700.1	0.1779368817806244	LOC111892700	non-classical arabinogalactan protein 31	NA	NP_181017.1	non-classical arabinogalactan protein 31 (LOC111892700)
LOC111882096	0.17754653096199036	LOC111882096	zinc finger protein BRUTUS-like At1g18910	NA	NA	zinc finger protein BRUTUS-like At1g18910 (LOC111882096)
LOC111882096.1	0.17754653096199036	LOC111882096	zinc finger protein BRUTUS-like At1g18910	NA	NA	zinc finger protein BRUTUS-like At1g18910 (LOC111882096)
LOC111882515	0.17677296698093414	LOC111882515	ACT domain-containing protein ACR6	NA	NA	ACT domain-containing protein ACR6 (LOC111882515)
LOC111882515.1	0.17677296698093414	LOC111882515	ACT domain-containing protein ACR6	NA	NA	ACT domain-containing protein ACR6 (LOC111882515)
LOC111885731	0.17651692032814026	LOC111885731	60S ribosomal protein L13-1	NA	NP_001030831.1	60S ribosomal protein L13-1 (LOC111885731)
LOC111885731.1	0.17651692032814026	LOC111885731	60S ribosomal protein L13-1	NA	NP_001030831.1	60S ribosomal protein L13-1 (LOC111885731)
LOC111904205	0.1760435253381729	LOC111904205	delta(12) fatty acid desaturase DES8.11	NA	NA	delta(12) fatty acid desaturase DES8.11 (LOC111904205)
LOC111904205.1	0.1760435253381729	LOC111904205	delta(12) fatty acid desaturase DES8.11	NA	NA	delta(12) fatty acid desaturase DES8.11 (LOC111904205)
LOC111879864	0.17558012902736664	LOC111879864	uncharacterized LOC111879864	NA	NA	uncharacterized LOC111879864 (LOC111879864)
LOC111879864.1	0.17558012902736664	LOC111879864	uncharacterized LOC111879864	NA	NA	uncharacterized LOC111879864 (LOC111879864)
LOC111884474	0.17536811530590057	LOC111884474	receptor like protein 29	NA	NP_181808.1	receptor like protein 29 (LOC111884474)
LOC111884474.1	0.17536811530590057	LOC111884474	receptor like protein 29	NA	NP_181808.1	receptor like protein 29 (LOC111884474)
LOC122194899	0.1749916821718216	LOC122194899	uncharacterized LOC122194899	NA	NA	uncharacterized LOC122194899 (LOC122194899)
LOC122194899.1	0.1749916821718216	LOC122194899	uncharacterized LOC122194899	NA	NA	uncharacterized LOC122194899 (LOC122194899)
LOC111919194	0.17360806465148926	LOC111919194	aluminum-activated malate transporter 10	NA	NP_001319836.1	aluminum-activated malate transporter 10 (LOC111919194)
LOC111919194.1	0.17360806465148926	LOC111919194	aluminum-activated malate transporter 10	NA	NP_001319836.1	aluminum-activated malate transporter 10 (LOC111919194)
LOC111910992	0.1736007183790207	LOC111910992	AT-hook motif nuclear-localized protein 19	NA	NP_567432.1	AT-hook motif nuclear-localized protein 19 (LOC111910992)
LOC111910992.1	0.1736007183790207	LOC111910992	AT-hook motif nuclear-localized protein 19	NA	NP_567432.1	AT-hook motif nuclear-localized protein 19 (LOC111910992)
LOC128126408	0.17342014610767365	LOC128126408	photosystem I assembly protein Ycf4	NA	NP_051070.1	photosystem I assembly protein Ycf4 (LOC128126408)
LOC128126408.1	0.17342014610767365	LOC128126408	photosystem I assembly protein Ycf4	NA	NP_051070.1	photosystem I assembly protein Ycf4 (LOC128126408)
LOC111902475	0.1732454001903534	LOC111902475	EP1-like glycoprotein 4	NA	NA	EP1-like glycoprotein 4 (LOC111902475)
LOC111902475.1	0.1732454001903534	LOC111902475	EP1-like glycoprotein 4	NA	NA	EP1-like glycoprotein 4 (LOC111902475)
LOC111877102	0.1728406548500061	LOC111877102	FT-interacting protein 7	NA	NP_187018.1	FT-interacting protein 7 (LOC111877102)
LOC111877102.1	0.1728406548500061	LOC111877102	FT-interacting protein 7	NA	NP_187018.1	FT-interacting protein 7 (LOC111877102)
LOC111896808	0.17262433469295502	LOC111896808	RING-H2 finger protein ATL66	NA	NP_187722.1	RING-H2 finger protein ATL66 (LOC111896808)
LOC111896808.1	0.17262433469295502	LOC111896808	RING-H2 finger protein ATL66	NA	NP_187722.1	RING-H2 finger protein ATL66 (LOC111896808)
LOC128127479	0.17197009921073914	LOC128127479	uncharacterized LOC128127479	NA	NA	uncharacterized LOC128127479 (LOC128127479)
LOC128127479.1	0.17197009921073914	LOC128127479	uncharacterized LOC128127479	NA	NA	uncharacterized LOC128127479 (LOC128127479)
LOC111885000	0.17156930267810822	LOC111885000	uncharacterized LOC111885000	NA	NA	uncharacterized LOC111885000 (LOC111885000)
LOC111885000.1	0.17156930267810822	LOC111885000	uncharacterized LOC111885000	NA	NA	uncharacterized LOC111885000 (LOC111885000)
LOC111900952	0.17155992984771729	LOC111900952	delta(12)-fatty-acid desaturase FAD2	NA	NA	delta(12)-fatty-acid desaturase FAD2 (LOC111900952)
LOC111900952.1	0.17155992984771729	LOC111900952	delta(12)-fatty-acid desaturase FAD2	NA	NA	delta(12)-fatty-acid desaturase FAD2 (LOC111900952)
LOC111911093	0.17109300196170807	LOC111911093	coniferyl alcohol acyltransferase	NA	NP_178020.1	coniferyl alcohol acyltransferase (LOC111911093)
LOC111911093.1	0.17109300196170807	LOC111911093	coniferyl alcohol acyltransferase	NA	NP_178020.1	coniferyl alcohol acyltransferase (LOC111911093)
LOC111886707	0.17071092128753662	LOC111886707	protein PLANT CADMIUM RESISTANCE 2	NA	NA	protein PLANT CADMIUM RESISTANCE 2 (LOC111886707)
LOC111886707.1	0.17071092128753662	LOC111886707	protein PLANT CADMIUM RESISTANCE 2	NA	NA	protein PLANT CADMIUM RESISTANCE 2 (LOC111886707)
LOC111879916	0.16993942856788635	LOC111879916	protein DETOXIFICATION 14	NA	NA	protein DETOXIFICATION 14 (LOC111879916)
LOC111879916.1	0.16993942856788635	LOC111879916	protein DETOXIFICATION 14	NA	NA	protein DETOXIFICATION 14 (LOC111879916)
LOC122197837	0.1697680950164795	LOC122197837	uncharacterized LOC122197837	NA	NP_850646.1	uncharacterized LOC122197837 (LOC122197837)
LOC122197837.1	0.1697680950164795	LOC122197837	uncharacterized LOC122197837	NA	NP_850646.1	uncharacterized LOC122197837 (LOC122197837)
LOC111889544	0.16900978982448578	LOC111889544	metalloendoproteinase 1	NA	NA	metalloendoproteinase 1 (LOC111889544)
LOC111889544.1	0.16900978982448578	LOC111889544	metalloendoproteinase 1	NA	NA	metalloendoproteinase 1 (LOC111889544)
LOC122197712	0.16889134049415588	LOC122197712	uncharacterized LOC122197712	NA	NA	uncharacterized LOC122197712 (LOC122197712)
LOC122197712.1	0.16889134049415588	LOC122197712	uncharacterized LOC122197712	NA	NA	uncharacterized LOC122197712 (LOC122197712)
LOC111879914	0.16880811750888824	LOC111879914	thaumatin-like protein 1b	NA	NA	thaumatin-like protein 1b (LOC111879914)
LOC111879914.1	0.16880811750888824	LOC111879914	thaumatin-like protein 1b	NA	NA	thaumatin-like protein 1b (LOC111879914)
LOC111906245	0.1686023771762848	LOC111906245	trihelix transcription factor ASR3	NA	NA	trihelix transcription factor ASR3 (LOC111906245)
LOC111906245.1	0.1686023771762848	LOC111906245	trihelix transcription factor ASR3	NA	NA	trihelix transcription factor ASR3 (LOC111906245)
LOC111918043	0.16848056018352509	LOC111918043	protein PATRONUS 1	NA	NA	protein PATRONUS 1 (LOC111918043)
LOC111918043.1	0.16848056018352509	LOC111918043	protein PATRONUS 1	NA	NA	protein PATRONUS 1 (LOC111918043)
LOC111899796	0.16844987869262695	LOC111899796	uncharacterized LOC111899796	NA	NA	uncharacterized LOC111899796 (LOC111899796)
LOC111899796.1	0.16844987869262695	LOC111899796	uncharacterized LOC111899796	NA	NA	uncharacterized LOC111899796 (LOC111899796)
LOC111885511	0.1683463454246521	LOC111885511	dimethylnonatriene synthase	NA	NA	dimethylnonatriene synthase (LOC111885511)
LOC111885511.1	0.1683463454246521	LOC111885511	dimethylnonatriene synthase	NA	NA	dimethylnonatriene synthase (LOC111885511)
LasaCp076	0.1679326295852661	LasaCp076	NA	NA	NA	LasaCp076
LasaCp076.1	0.1679326295852661	LasaCp076	NA	NA	NA	LasaCp076
LOC111876734	0.16744640469551086	LOC111876734	caffeoyl-CoA O-methyltransferase	NA	NA	caffeoyl-CoA O-methyltransferase (LOC111876734)
LOC111876734.1	0.16744640469551086	LOC111876734	caffeoyl-CoA O-methyltransferase	NA	NA	caffeoyl-CoA O-methyltransferase (LOC111876734)
LOC111883192	0.16671788692474365	LOC111883192	uncharacterized LOC111883192	NA	NP_172667.1	uncharacterized LOC111883192 (LOC111883192)
LOC111883192.1	0.16671788692474365	LOC111883192	uncharacterized LOC111883192	NA	NP_172667.1	uncharacterized LOC111883192 (LOC111883192)
LOC111897821	0.1666746735572815	LOC111897821	high affinity nitrate transporter 2.4	NA	NP_200885.1	high affinity nitrate transporter 2.4 (LOC111897821)
LOC111897821.1	0.1666746735572815	LOC111897821	high affinity nitrate transporter 2.4	NA	NP_200885.1	high affinity nitrate transporter 2.4 (LOC111897821)
FKU89_mgp05	0.1666235625743866	FKU89_mgp05	NA	NA	NA	FKU89_mgp05
FKU89_mgp05.1	0.1666235625743866	FKU89_mgp05	NA	NA	NA	FKU89_mgp05
LOC111920251	0.16643427312374115	LOC111920251	trihelix transcription factor GT-3a	NA	NP_181360.1	trihelix transcription factor GT-3a (LOC111920251)
LOC111920251.1	0.16643427312374115	LOC111920251	trihelix transcription factor GT-3a	NA	NP_181360.1	trihelix transcription factor GT-3a (LOC111920251)
LOC111920552	0.16639776527881622	LOC111920552	metalloendoproteinase 1	NA	NA	metalloendoproteinase 1 (LOC111920552)
LOC111920552.1	0.16639776527881622	LOC111920552	metalloendoproteinase 1	NA	NA	metalloendoproteinase 1 (LOC111920552)
LOC111900273	0.16509142518043518	LOC111900273	uncharacterized LOC111900273	NA	NP_001118559.1	uncharacterized LOC111900273 (LOC111900273)
LOC111900273.1	0.16509142518043518	LOC111900273	uncharacterized LOC111900273	NA	NP_001118559.1	uncharacterized LOC111900273 (LOC111900273)
LOC111898921	0.1647040694952011	LOC111898921	protein MODIFYING WALL LIGNIN-1	NA	NP_001318579.1	protein MODIFYING WALL LIGNIN-1 (LOC111898921)
LOC111898921.1	0.1647040694952011	LOC111898921	protein MODIFYING WALL LIGNIN-1	NA	NP_001318579.1	protein MODIFYING WALL LIGNIN-1 (LOC111898921)
LOC111903665	0.16470398008823395	LOC111903665	glyoxylase I 4	NA	NA	glyoxylase I 4 (LOC111903665)
LOC111903665.1	0.16470398008823395	LOC111903665	glyoxylase I 4	NA	NA	glyoxylase I 4 (LOC111903665)
LOC111911384	0.16408821940422058	LOC111911384	G-type lectin S-receptor-like serine/threonine-protein kinase LECRK2	NA	NA	G-type lectin S-receptor-like serine/threonine-protein kinase LECRK2 (LOC111911384)
LOC111911384.1	0.16408821940422058	LOC111911384	G-type lectin S-receptor-like serine/threonine-protein kinase LECRK2	NA	NA	G-type lectin S-receptor-like serine/threonine-protein kinase LECRK2 (LOC111911384)
LOC111889536	0.16392886638641357	LOC111889536	uncharacterized LOC111889536	NA	NP_173476.1	uncharacterized LOC111889536 (LOC111889536)
LOC111889536.1	0.16392886638641357	LOC111889536	uncharacterized LOC111889536	NA	NP_173476.1	uncharacterized LOC111889536 (LOC111889536)
LOC128127044	0.16384506225585938	LOC128127044	uncharacterized LOC128127044	NA	NA	uncharacterized LOC128127044 (LOC128127044)
LOC128127044.1	0.16384506225585938	LOC128127044	uncharacterized LOC128127044	NA	NA	uncharacterized LOC128127044 (LOC128127044)
LOC111882573	0.1630578190088272	LOC111882573	L-ascorbate peroxidase 2, cytosolic	NA	NA	L-ascorbate peroxidase 2, cytosolic (LOC111882573)
LOC111882573.1	0.1630578190088272	LOC111882573	L-ascorbate peroxidase 2, cytosolic	NA	NA	L-ascorbate peroxidase 2, cytosolic (LOC111882573)
LOC111897765	0.16281	LOC111897765	receptor-like protein EIX1	NA	NA	receptor-like protein EIX1 (LOC111897765)
LOC111897765.1	0.16281	LOC111897765	receptor-like protein EIX1	NA	NA	receptor-like protein EIX1 (LOC111897765)
LOC111904948	0.16229583323001862	LOC111904948	uncharacterized LOC111904948	NA	NA	uncharacterized LOC111904948 (LOC111904948)
LOC111904948.1	0.16229583323001862	LOC111904948	uncharacterized LOC111904948	NA	NA	uncharacterized LOC111904948 (LOC111904948)
LOC128131763	0.16139714419841766	LOC128131763	28S ribosomal RNA	NA	NA	28S ribosomal RNA (LOC128131763)
LOC128131763.1	0.16139714419841766	LOC128131763	28S ribosomal RNA	NA	NA	28S ribosomal RNA (LOC128131763)
LOC111906393	0.161271	LOC111906393	transcription factor bHLH18	NA	NA	transcription factor bHLH18 (LOC111906393)
LOC111906393.1	0.161271	LOC111906393	transcription factor bHLH18	NA	NA	transcription factor bHLH18 (LOC111906393)
LOC111881475	0.16118517518043518	LOC111881475	probable 2-oxoglutarate-dependent dioxygenase AOP1	NA	NA	probable 2-oxoglutarate-dependent dioxygenase AOP1 (LOC111881475)
LOC111881475.1	0.16118517518043518	LOC111881475	probable 2-oxoglutarate-dependent dioxygenase AOP1	NA	NA	probable 2-oxoglutarate-dependent dioxygenase AOP1 (LOC111881475)
LOC111905573	0.16113370656967163	LOC111905573	protein SIEVE ELEMENT OCCLUSION B	NA	NP_186817.1	protein SIEVE ELEMENT OCCLUSION B (LOC111905573)
LOC111905573.1	0.16113370656967163	LOC111905573	protein SIEVE ELEMENT OCCLUSION B	NA	NP_186817.1	protein SIEVE ELEMENT OCCLUSION B (LOC111905573)
LOC111914073	0.16086047887802124	LOC111914073	transcription factor MYB13	NA	NP_199744.1	transcription factor MYB13 (LOC111914073)
LOC111914073.1	0.16086047887802124	LOC111914073	transcription factor MYB13	NA	NP_199744.1	transcription factor MYB13 (LOC111914073)
LOC111913200	0.15983493626117706	LOC111913200	uncharacterized membrane protein YMR155W	NA	NP_181454.1	uncharacterized membrane protein YMR155W (LOC111913200)
LOC111913200.1	0.15983493626117706	LOC111913200	uncharacterized membrane protein YMR155W	NA	NP_181454.1	uncharacterized membrane protein YMR155W (LOC111913200)
LOC111905405	0.1596631407737732	LOC111905405	uncharacterized LOC111905405	NA	NA	uncharacterized LOC111905405 (LOC111905405)
LOC111905405.1	0.1596631407737732	LOC111905405	uncharacterized LOC111905405	NA	NA	uncharacterized LOC111905405 (LOC111905405)
LOC128132607	0.1596607267856598	LOC128132607	cytochrome P450 81Q32-like	NA	NA	cytochrome P450 81Q32-like (LOC128132607)
LOC128132607.1	0.1596607267856598	LOC128132607	cytochrome P450 81Q32-like	NA	NA	cytochrome P450 81Q32-like (LOC128132607)
LOC111901768	0.1595587134361267	LOC111901768	uncharacterized LOC111901768	NA	NA	uncharacterized LOC111901768 (LOC111901768)
LOC111901768.1	0.1595587134361267	LOC111901768	uncharacterized LOC111901768	NA	NA	uncharacterized LOC111901768 (LOC111901768)
LOC111898383	0.15884369611740112	LOC111898383	berberine bridge enzyme-like 15	NA	NA	berberine bridge enzyme-like 15 (LOC111898383)
LOC111898383.1	0.15884369611740112	LOC111898383	berberine bridge enzyme-like 15	NA	NA	berberine bridge enzyme-like 15 (LOC111898383)
LOC111887473	0.1572015881538391	LOC111887473	uncharacterized LOC111887473	NA	NA	uncharacterized LOC111887473 (LOC111887473)
LOC111887473.1	0.1572015881538391	LOC111887473	uncharacterized LOC111887473	NA	NA	uncharacterized LOC111887473 (LOC111887473)
LOC111919213	0.15715375542640686	LOC111919213	AAA-ATPase At3g28580	NA	NA	AAA-ATPase At3g28580 (LOC111919213)
LOC111919213.1	0.15715375542640686	LOC111919213	AAA-ATPase At3g28580	NA	NA	AAA-ATPase At3g28580 (LOC111919213)
LOC111906486	0.15693023800849915	LOC111906486	uncharacterized LOC111906486	NA	NA	uncharacterized LOC111906486 (LOC111906486)
LOC111906486.1	0.15693023800849915	LOC111906486	uncharacterized LOC111906486	NA	NA	uncharacterized LOC111906486 (LOC111906486)
LOC111915179	0.15655207633972168	LOC111915179	protein SMALL AUXIN UP-REGULATED RNA 12	NA	NP_181240.1	protein SMALL AUXIN UP-REGULATED RNA 12 (LOC111915179)
LOC111915179.1	0.15655207633972168	LOC111915179	protein SMALL AUXIN UP-REGULATED RNA 12	NA	NP_181240.1	protein SMALL AUXIN UP-REGULATED RNA 12 (LOC111915179)
LOC111914130	0.15624146163463593	LOC111914130	class V chitinase CHIT5a	NA	NP_193712.2	class V chitinase CHIT5a (LOC111914130)
LOC111914130.1	0.15624146163463593	LOC111914130	class V chitinase CHIT5a	NA	NP_193712.2	class V chitinase CHIT5a (LOC111914130)
LOC128133184	0.15615910291671753	LOC128133184	uncharacterized LOC128133184	NA	NA	uncharacterized LOC128133184 (LOC128133184)
LOC128133184.1	0.15615910291671753	LOC128133184	uncharacterized LOC128133184	NA	NA	uncharacterized LOC128133184 (LOC128133184)
LOC111917906	0.15591342747211456	LOC111917906	wall-associated receptor kinase-like 14	NA	NP_565552.1	wall-associated receptor kinase-like 14 (LOC111917906)
LOC111917906.1	0.15591342747211456	LOC111917906	wall-associated receptor kinase-like 14	NA	NP_565552.1	wall-associated receptor kinase-like 14 (LOC111917906)
LOC122194984	0.15547651052474976	LOC122194984	chloroplast envelope membrane protein-like	NA	NA	chloroplast envelope membrane protein-like (LOC122194984)
LOC122194984.1	0.15547651052474976	LOC122194984	chloroplast envelope membrane protein-like	NA	NA	chloroplast envelope membrane protein-like (LOC122194984)
LOC111875965	0.15509037673473358	LOC111875965	ethylene-responsive transcription factor ERF110	NA	NA	ethylene-responsive transcription factor ERF110 (LOC111875965)
LOC111875965.1	0.15509037673473358	LOC111875965	ethylene-responsive transcription factor ERF110	NA	NA	ethylene-responsive transcription factor ERF110 (LOC111875965)
LOC111891140	0.1550690084695816	LOC111891140	WRKY transcription factor 72A	NA	NA	WRKY transcription factor 72A (LOC111891140)
LOC111891140.1	0.1550690084695816	LOC111891140	WRKY transcription factor 72A	NA	NA	WRKY transcription factor 72A (LOC111891140)
LOC111895422	0.1540040224790573	LOC111895422	uncharacterized LOC111895422	NA	NP_001190831.1	uncharacterized LOC111895422 (LOC111895422)
LOC111895422.1	0.1540040224790573	LOC111895422	uncharacterized LOC111895422	NA	NP_001190831.1	uncharacterized LOC111895422 (LOC111895422)
LOC111898324	0.15399019420146942	LOC111898324	probable peroxidase 26	NA	NP_181876.2	probable peroxidase 26 (LOC111898324)
LOC111898324.1	0.15399019420146942	LOC111898324	probable peroxidase 26	NA	NP_181876.2	probable peroxidase 26 (LOC111898324)
LOC111887525	0.15361793339252472	LOC111887525	AAA-ATPase ASD, mitochondrial	NA	NP_198817.1	AAA-ATPase ASD, mitochondrial (LOC111887525)
LOC111887525.1	0.15361793339252472	LOC111887525	AAA-ATPase ASD, mitochondrial	NA	NP_198817.1	AAA-ATPase ASD, mitochondrial (LOC111887525)
LOC111899847	0.15241672098636627	LOC111899847	extensin-2	NA	NA	extensin-2 (LOC111899847)
LOC111899847.1	0.15241672098636627	LOC111899847	extensin-2	NA	NA	extensin-2 (LOC111899847)
LOC111884243	0.15213990211486816	LOC111884243	probable calcium-binding protein CML41	NA	NP_190646.1	probable calcium-binding protein CML41 (LOC111884243)
LOC111884243.1	0.15213990211486816	LOC111884243	probable calcium-binding protein CML41	NA	NP_190646.1	probable calcium-binding protein CML41 (LOC111884243)
LOC111915174	0.15205128490924835	LOC111915174	nuclear transcription factor Y subunit B-8	NA	NA	nuclear transcription factor Y subunit B-8 (LOC111915174)
LOC111915174.1	0.15205128490924835	LOC111915174	nuclear transcription factor Y subunit B-8	NA	NA	nuclear transcription factor Y subunit B-8 (LOC111915174)
LOC111880483	0.15084512531757355	LOC111880483	probable carotenoid cleavage dioxygenase 4, chloroplastic	NA	NA	probable carotenoid cleavage dioxygenase 4, chloroplastic (LOC111880483)
LOC111880483.1	0.15084512531757355	LOC111880483	probable carotenoid cleavage dioxygenase 4, chloroplastic	NA	NA	probable carotenoid cleavage dioxygenase 4, chloroplastic (LOC111880483)
LOC111920332	0.15054458379745483	LOC111920332	probable leucine-rich repeat receptor-like protein kinase At1g35710	NA	NP_192625.4	probable leucine-rich repeat receptor-like protein kinase At1g35710 (LOC111920332)
LOC111920332.1	0.15054458379745483	LOC111920332	probable leucine-rich repeat receptor-like protein kinase At1g35710	NA	NP_192625.4	probable leucine-rich repeat receptor-like protein kinase At1g35710 (LOC111920332)
LOC111916680	0.14998824894428253	LOC111916680	uncharacterized LOC111916680	NA	NA	uncharacterized LOC111916680 (LOC111916680)
LOC111916680.1	0.14998824894428253	LOC111916680	uncharacterized LOC111916680	NA	NA	uncharacterized LOC111916680 (LOC111916680)
LOC111901537	0.14957331120967865	LOC111901537	protein IQ-DOMAIN 20	NA	NP_190706.1	protein IQ-DOMAIN 20 (LOC111901537)
LOC111901537.1	0.14957331120967865	LOC111901537	protein IQ-DOMAIN 20	NA	NP_190706.1	protein IQ-DOMAIN 20 (LOC111901537)
LOC111877070	0.14935988187789917	LOC111877070	14 kDa proline-rich protein DC2.15	NA	NA	14 kDa proline-rich protein DC2.15 (LOC111877070)
LOC111877070.1	0.14935988187789917	LOC111877070	14 kDa proline-rich protein DC2.15	NA	NA	14 kDa proline-rich protein DC2.15 (LOC111877070)
LOC111918795	0.14922107756137848	LOC111918795	putative RING-H2 finger protein ATL21A	NA	NP_200123.2	putative RING-H2 finger protein ATL21A (LOC111918795)
LOC111918795.1	0.14922107756137848	LOC111918795	putative RING-H2 finger protein ATL21A	NA	NP_200123.2	putative RING-H2 finger protein ATL21A (LOC111918795)
LOC122195724	0.14901408553123474	LOC122195724	acetyl-coenzyme A carboxylase carboxyl transferase subunit beta, chloroplastic-like	NA	NP_051068.1	acetyl-coenzyme A carboxylase carboxyl transferase subunit beta, chloroplastic-like (LOC122195724)
LOC122195724.1	0.14901408553123474	LOC122195724	acetyl-coenzyme A carboxylase carboxyl transferase subunit beta, chloroplastic-like	NA	NP_051068.1	acetyl-coenzyme A carboxylase carboxyl transferase subunit beta, chloroplastic-like (LOC122195724)
LOC111904523	0.1485505849123001	LOC111904523	transcription factor JUNGBRUNNEN 1	NA	NP_181828.1	transcription factor JUNGBRUNNEN 1 (LOC111904523)
LOC111904523.1	0.1485505849123001	LOC111904523	transcription factor JUNGBRUNNEN 1	NA	NP_181828.1	transcription factor JUNGBRUNNEN 1 (LOC111904523)
LOC111881472	0.14839456975460052	LOC111881472	germacrene A hydroxylase	NA	NA	germacrene A hydroxylase (LOC111881472)
LOC111881472.1	0.14839456975460052	LOC111881472	germacrene A hydroxylase	NA	NA	germacrene A hydroxylase (LOC111881472)
LOC111886555	0.14838990569114685	LOC111886555	6,7,8-trihydroxycoumarin synthase	NA	NP_200536.3	6,7,8-trihydroxycoumarin synthase (LOC111886555)
LOC111886555.1	0.14838990569114685	LOC111886555	6,7,8-trihydroxycoumarin synthase	NA	NP_200536.3	6,7,8-trihydroxycoumarin synthase (LOC111886555)
LOC111911394	0.14836911857128143	LOC111911394	uncharacterized LOC111911394	NA	NA	uncharacterized LOC111911394 (LOC111911394)
LOC111911394.1	0.14836911857128143	LOC111911394	uncharacterized LOC111911394	NA	NA	uncharacterized LOC111911394 (LOC111911394)
LOC111921741	0.1476094275712967	LOC111921741	putative E3 ubiquitin-protein ligase RING1a	NA	NA	putative E3 ubiquitin-protein ligase RING1a (LOC111921741)
LOC111921741.1	0.1476094275712967	LOC111921741	putative E3 ubiquitin-protein ligase RING1a	NA	NA	putative E3 ubiquitin-protein ligase RING1a (LOC111921741)
LOC111906206	0.147474	LOC111906206	malonyl-coenzyme A:anthocyanin 3-O-glucoside-6''-O-malonyltransferase	NA	NP_171849.3	malonyl-coenzyme A:anthocyanin 3-O-glucoside-6''-O-malonyltransferase (LOC111906206)
LOC111906206.1	0.147474	LOC111906206	malonyl-coenzyme A:anthocyanin 3-O-glucoside-6''-O-malonyltransferase	NA	NP_171849.3	malonyl-coenzyme A:anthocyanin 3-O-glucoside-6''-O-malonyltransferase (LOC111906206)
LOC128126639	0.14672523736953735	LOC128126639	early light-induced protein 1, chloroplastic-like	NA	NP_188923.1	early light-induced protein 1, chloroplastic-like (LOC128126639)
LOC128126639.1	0.14672523736953735	LOC128126639	early light-induced protein 1, chloroplastic-like	NA	NP_188923.1	early light-induced protein 1, chloroplastic-like (LOC128126639)
LOC111913243	0.14643509685993195	LOC111913243	ethylene-responsive transcription factor ERF026	NA	NP_200015.1	ethylene-responsive transcription factor ERF026 (LOC111913243)
LOC111913243.1	0.14643509685993195	LOC111913243	ethylene-responsive transcription factor ERF026	NA	NP_200015.1	ethylene-responsive transcription factor ERF026 (LOC111913243)
LOC111876554	0.1458854377269745	LOC111876554	ABC transporter G family member 8	NA	NP_200098.1	ABC transporter G family member 8 (LOC111876554)
LOC111876554.1	0.1458854377269745	LOC111876554	ABC transporter G family member 8	NA	NP_200098.1	ABC transporter G family member 8 (LOC111876554)
LOC111897167	0.1451101005077362	LOC111897167	chitinase 4	NA	NA	chitinase 4 (LOC111897167)
LOC111897167.1	0.1451101005077362	LOC111897167	chitinase 4	NA	NA	chitinase 4 (LOC111897167)
LOC111900419	0.14506083726882935	LOC111900419	ethylene-responsive transcription factor ERF025	NA	NA	ethylene-responsive transcription factor ERF025 (LOC111900419)
LOC111900419.1	0.14506083726882935	LOC111900419	ethylene-responsive transcription factor ERF025	NA	NA	ethylene-responsive transcription factor ERF025 (LOC111900419)
LOC111877722	0.14490661025047302	LOC111877722	uncharacterized LOC111877722	NA	NP_001190912.1	uncharacterized LOC111877722 (LOC111877722)
LOC111877722.1	0.14490661025047302	LOC111877722	uncharacterized LOC111877722	NA	NP_001190912.1	uncharacterized LOC111877722 (LOC111877722)
LOC111903581	0.14459751546382904	LOC111903581	protein SAR DEFICIENT 1	NA	NP_565074.2	protein SAR DEFICIENT 1 (LOC111903581)
LOC111903581.1	0.14459751546382904	LOC111903581	protein SAR DEFICIENT 1	NA	NP_565074.2	protein SAR DEFICIENT 1 (LOC111903581)
LOC111915748	0.14445917308330536	LOC111915748	protein SHI RELATED SEQUENCE 5	NA	NP_190675.4	protein SHI RELATED SEQUENCE 5 (LOC111915748)
LOC111915748.1	0.14445917308330536	LOC111915748	protein SHI RELATED SEQUENCE 5	NA	NP_190675.4	protein SHI RELATED SEQUENCE 5 (LOC111915748)
LOC128131670	0.1440950334072113	LOC128131670	28S ribosomal RNA	NA	NA	28S ribosomal RNA (LOC128131670)
LOC128131670.1	0.1440950334072113	LOC128131670	28S ribosomal RNA	NA	NA	28S ribosomal RNA (LOC128131670)
LOC111919126	0.14401543140411377	LOC111919126	inhibitor of trypsin and hageman factor	NA	NP_199171.3	inhibitor of trypsin and hageman factor (LOC111919126)
LOC111919126.1	0.14401543140411377	LOC111919126	inhibitor of trypsin and hageman factor	NA	NP_199171.3	inhibitor of trypsin and hageman factor (LOC111919126)
LOC128131738	0.14357073605060577	LOC128131738	28S ribosomal RNA	NA	NA	28S ribosomal RNA (LOC128131738)
LOC128131738.1	0.14357073605060577	LOC128131738	28S ribosomal RNA	NA	NA	28S ribosomal RNA (LOC128131738)
LOC111908538	0.14272341132164001	LOC111908538	probable serine/threonine-protein kinase PBL7	NA	NA	probable serine/threonine-protein kinase PBL7 (LOC111908538)
LOC111908538.1	0.14272341132164001	LOC111908538	probable serine/threonine-protein kinase PBL7	NA	NA	probable serine/threonine-protein kinase PBL7 (LOC111908538)
LOC111921332	0.1425437480211258	LOC111921332	uncharacterized LOC111921332	NA	NA	uncharacterized LOC111921332 (LOC111921332)
LOC111921332.1	0.1425437480211258	LOC111921332	uncharacterized LOC111921332	NA	NA	uncharacterized LOC111921332 (LOC111921332)
LOC111881545	0.14214901626110077	LOC111881545	uncharacterized LOC111881545	NA	NA	uncharacterized LOC111881545 (LOC111881545)
LOC111881545.1	0.14214901626110077	LOC111881545	uncharacterized LOC111881545	NA	NA	uncharacterized LOC111881545 (LOC111881545)
LOC111919538	0.14212355017662048	LOC111919538	probable WRKY transcription factor 51	NA	NP_197989.2	probable WRKY transcription factor 51 (LOC111919538)
LOC111919538.1	0.14212355017662048	LOC111919538	probable WRKY transcription factor 51	NA	NP_197989.2	probable WRKY transcription factor 51 (LOC111919538)
LOC111904894	0.1420537233352661	LOC111904894	uncharacterized LOC111904894	NA	NP_001032046.1	uncharacterized LOC111904894 (LOC111904894)
LOC111904894.1	0.1420537233352661	LOC111904894	uncharacterized LOC111904894	NA	NP_001032046.1	uncharacterized LOC111904894 (LOC111904894)
LOC111913399	0.14186862111091614	LOC111913399	GEM-like protein 1	NA	NA	GEM-like protein 1 (LOC111913399)
LOC111913399.1	0.14186862111091614	LOC111913399	GEM-like protein 1	NA	NA	GEM-like protein 1 (LOC111913399)
LOC111889445	0.14123791456222534	LOC111889445	G2/mitotic-specific cyclin S13-7	NA	NA	G2/mitotic-specific cyclin S13-7 (LOC111889445)
LOC111889445.1	0.14123791456222534	LOC111889445	G2/mitotic-specific cyclin S13-7	NA	NA	G2/mitotic-specific cyclin S13-7 (LOC111889445)
LOC111898200	0.14118748903274536	LOC111898200	probable WRKY transcription factor 70	NA	NA	probable WRKY transcription factor 70 (LOC111898200)
LOC111898200.1	0.14118748903274536	LOC111898200	probable WRKY transcription factor 70	NA	NA	probable WRKY transcription factor 70 (LOC111898200)
LOC111905692	0.14069703221321106	LOC111905692	uncharacterized LOC111905692	NA	NP_566437.1	uncharacterized LOC111905692 (LOC111905692)
LOC111905692.1	0.14069703221321106	LOC111905692	uncharacterized LOC111905692	NA	NP_566437.1	uncharacterized LOC111905692 (LOC111905692)
LOC111912232	0.14051298797130585	LOC111912232	3-ketoacyl-CoA synthase 19	NA	NP_196073.1	3-ketoacyl-CoA synthase 19 (LOC111912232)
LOC111912232.1	0.14051298797130585	LOC111912232	3-ketoacyl-CoA synthase 19	NA	NP_196073.1	3-ketoacyl-CoA synthase 19 (LOC111912232)
LOC111876192	0.14038272202014923	LOC111876192	B3 domain-containing protein Os06g0194400	NA	NP_001332422.1	B3 domain-containing protein Os06g0194400 (LOC111876192)
LOC111876192.1	0.14038272202014923	LOC111876192	B3 domain-containing protein Os06g0194400	NA	NP_001332422.1	B3 domain-containing protein Os06g0194400 (LOC111876192)
LOC111901642	0.14036700129508972	LOC111901642	cytochrome P450 81Q32	NA	NA	cytochrome P450 81Q32 (LOC111901642)
LOC111901642.1	0.14036700129508972	LOC111901642	cytochrome P450 81Q32	NA	NA	cytochrome P450 81Q32 (LOC111901642)
LOC111884504	0.14035983383655548	LOC111884504	5S ribosomal RNA	NA	NA	5S ribosomal RNA (LOC111884504)
LOC111884504.1	0.14035983383655548	LOC111884504	5S ribosomal RNA	NA	NA	5S ribosomal RNA (LOC111884504)
LOC111916100	0.13967972993850708	LOC111916100	uncharacterized LOC111916100	NA	NA	uncharacterized LOC111916100 (LOC111916100)
LOC111916100.1	0.13967972993850708	LOC111916100	uncharacterized LOC111916100	NA	NA	uncharacterized LOC111916100 (LOC111916100)
LOC111885583	0.13958218693733215	LOC111885583	protein SULFUR DEFICIENCY-INDUCED 1	NA	NP_199696.2	protein SULFUR DEFICIENCY-INDUCED 1 (LOC111885583)
LOC111885583.1	0.13958218693733215	LOC111885583	protein SULFUR DEFICIENCY-INDUCED 1	NA	NP_199696.2	protein SULFUR DEFICIENCY-INDUCED 1 (LOC111885583)
LOC122196511	0.13938136398792267	LOC122196511	uncharacterized LOC122196511	NA	NA	uncharacterized LOC122196511 (LOC122196511)
LOC122196511.1	0.13938136398792267	LOC122196511	uncharacterized LOC122196511	NA	NA	uncharacterized LOC122196511 (LOC122196511)
LOC111877950	0.13904127478599548	LOC111877950	snakin-2	NA	NP_001185407.1	snakin-2 (LOC111877950)
LOC111877950.1	0.13904127478599548	LOC111877950	snakin-2	NA	NP_001185407.1	snakin-2 (LOC111877950)
LOC111883138	0.13894367218017578	LOC111883138	uncharacterized LOC111883138	NA	NA	uncharacterized LOC111883138 (LOC111883138)
LOC111883138.1	0.13894367218017578	LOC111883138	uncharacterized LOC111883138	NA	NA	uncharacterized LOC111883138 (LOC111883138)
LOC111909468	0.1387653648853302	LOC111909468	uncharacterized protein At1g24485	NA	NP_190210.2	uncharacterized protein At1g24485 (LOC111909468)
LOC111909468.1	0.1387653648853302	LOC111909468	uncharacterized protein At1g24485	NA	NP_190210.2	uncharacterized protein At1g24485 (LOC111909468)
LOC111912927	0.13870680332183838	LOC111912927	cytochrome P450 CYP82D47	NA	NA	cytochrome P450 CYP82D47 (LOC111912927)
LOC111912927.1	0.13870680332183838	LOC111912927	cytochrome P450 CYP82D47	NA	NA	cytochrome P450 CYP82D47 (LOC111912927)
LOC111890222	0.13840928673744202	LOC111890222	geraniol 8-hydroxylase	NA	NA	geraniol 8-hydroxylase (LOC111890222)
LOC111890222.1	0.13840928673744202	LOC111890222	geraniol 8-hydroxylase	NA	NA	geraniol 8-hydroxylase (LOC111890222)
LOC111906681	0.13821348547935486	LOC111906681	protein PHOSPHATE-INDUCED 1	NA	NP_192634.1	protein PHOSPHATE-INDUCED 1 (LOC111906681)
LOC111906681.1	0.13821348547935486	LOC111906681	protein PHOSPHATE-INDUCED 1	NA	NP_192634.1	protein PHOSPHATE-INDUCED 1 (LOC111906681)
LOC122196548	0.13746337592601776	LOC122196548	uncharacterized LOC122196548	NA	NA	uncharacterized LOC122196548 (LOC122196548)
LOC122196548.1	0.13746337592601776	LOC122196548	uncharacterized LOC122196548	NA	NA	uncharacterized LOC122196548 (LOC122196548)
LOC111907873	0.13703206181526184	LOC111907873	homeobox protein SBH1	NA	NA	homeobox protein SBH1 (LOC111907873)
LOC111907873.1	0.13703206181526184	LOC111907873	homeobox protein SBH1	NA	NA	homeobox protein SBH1 (LOC111907873)
LOC111900953	0.13695001602172852	LOC111900953	delta(12)-acyl-lipid-desaturase	NA	NA	delta(12)-acyl-lipid-desaturase (LOC111900953)
LOC111900953.1	0.13695001602172852	LOC111900953	delta(12)-acyl-lipid-desaturase	NA	NA	delta(12)-acyl-lipid-desaturase (LOC111900953)
LOC111908753	0.1368519365787506	LOC111908753	heavy metal-associated isoprenylated plant protein 39	NA	NP_001321838.1	heavy metal-associated isoprenylated plant protein 39 (LOC111908753)
LOC111908753.1	0.1368519365787506	LOC111908753	heavy metal-associated isoprenylated plant protein 39	NA	NP_001321838.1	heavy metal-associated isoprenylated plant protein 39 (LOC111908753)
LOC111899736	0.13628171384334564	LOC111899736	uncharacterized LOC111899736	NA	NP_195246.1	uncharacterized LOC111899736 (LOC111899736)
LOC111899736.1	0.13628171384334564	LOC111899736	uncharacterized LOC111899736	NA	NP_195246.1	uncharacterized LOC111899736 (LOC111899736)
LOC128131747	0.1349378377199173	LOC128131747	28S ribosomal RNA	NA	NA	28S ribosomal RNA (LOC128131747)
LOC128131747.1	0.1349378377199173	LOC128131747	28S ribosomal RNA	NA	NA	28S ribosomal RNA (LOC128131747)
LOC111896319	0.13484373688697815	LOC111896319	histone H4	NA	NP_001332089.1	histone H4 (LOC111896319)
LOC111896319.1	0.13484373688697815	LOC111896319	histone H4	NA	NP_001332089.1	histone H4 (LOC111896319)
LOC111880600	0.13456130027770996	LOC111880600	ankyrin repeat-containing protein BDA1	NA	NA	ankyrin repeat-containing protein BDA1 (LOC111880600)
LOC111880600.1	0.13456130027770996	LOC111880600	ankyrin repeat-containing protein BDA1	NA	NA	ankyrin repeat-containing protein BDA1 (LOC111880600)
LOC111892083	0.1342460662126541	LOC111892083	uncharacterized LOC111892083	NA	NA	uncharacterized LOC111892083 (LOC111892083)
LOC111892083.1	0.1342460662126541	LOC111892083	uncharacterized LOC111892083	NA	NA	uncharacterized LOC111892083 (LOC111892083)
LOC111898107	0.13414020836353302	LOC111898107	histone H4	NA	NP_001332089.1	histone H4 (LOC111898107)
LOC111898107.1	0.13414020836353302	LOC111898107	histone H4	NA	NP_001332089.1	histone H4 (LOC111898107)
LOC111880111	0.13413114845752716	LOC111880111	(-)-beta-pinene synthase, chloroplastic	NA	NP_179998.1	(-)-beta-pinene synthase, chloroplastic (LOC111880111)
LOC111880111.1	0.13413114845752716	LOC111880111	(-)-beta-pinene synthase, chloroplastic	NA	NP_179998.1	(-)-beta-pinene synthase, chloroplastic (LOC111880111)
LOC111911269	0.13367941975593567	LOC111911269	uncharacterized LOC111911269	NA	NP_683293.1	uncharacterized LOC111911269 (LOC111911269)
LOC111911269.1	0.13367941975593567	LOC111911269	uncharacterized LOC111911269	NA	NP_683293.1	uncharacterized LOC111911269 (LOC111911269)
LOC111912253	0.13317425549030304	LOC111912253	zinc finger protein ZAT12	NA	NA	zinc finger protein ZAT12 (LOC111912253)
LOC111912253.1	0.13317425549030304	LOC111912253	zinc finger protein ZAT12	NA	NA	zinc finger protein ZAT12 (LOC111912253)
LOC111902653	0.13284270465373993	LOC111902653	14-3-3-like protein GF14 iota	NA	NP_564249.1	14-3-3-like protein GF14 iota (LOC111902653)
LOC111902653.1	0.13284270465373993	LOC111902653	14-3-3-like protein GF14 iota	NA	NP_564249.1	14-3-3-like protein GF14 iota (LOC111902653)
LOC111890197	0.13204418122768402	LOC111890197	uncharacterized LOC111890197	NA	NA	uncharacterized LOC111890197 (LOC111890197)
LOC111890197.1	0.13204418122768402	LOC111890197	uncharacterized LOC111890197	NA	NA	uncharacterized LOC111890197 (LOC111890197)
LOC111898081	0.13094857335090637	LOC111898081	U-box domain-containing protein 11	NA	NA	U-box domain-containing protein 11 (LOC111898081)
LOC111898081.1	0.13094857335090637	LOC111898081	U-box domain-containing protein 11	NA	NA	U-box domain-containing protein 11 (LOC111898081)
LOC122196650	0.13062866032123566	LOC122196650	receptor-like protein Cf-9	NA	NA	receptor-like protein Cf-9 (LOC122196650)
LOC122196650.1	0.13062866032123566	LOC122196650	receptor-like protein Cf-9	NA	NA	receptor-like protein Cf-9 (LOC122196650)
LOC111893550	0.1305972933769226	LOC111893550	uncharacterized LOC111893550	NA	NA	uncharacterized LOC111893550 (LOC111893550)
LOC111893550.1	0.1305972933769226	LOC111893550	uncharacterized LOC111893550	NA	NA	uncharacterized LOC111893550 (LOC111893550)
LOC122197045	0.1305970698595047	LOC122197045	uncharacterized LOC122197045	NA	NA	uncharacterized LOC122197045 (LOC122197045)
LOC122197045.1	0.1305970698595047	LOC122197045	uncharacterized LOC122197045	NA	NA	uncharacterized LOC122197045 (LOC122197045)
LOC111900310	0.13039454817771912	LOC111900310	uncharacterized LOC111900310	NA	NP_179864.1	uncharacterized LOC111900310 (LOC111900310)
LOC111900310.1	0.13039454817771912	LOC111900310	uncharacterized LOC111900310	NA	NP_179864.1	uncharacterized LOC111900310 (LOC111900310)
LOC111895939	0.12943045794963837	LOC111895939	ankyrin repeat-containing protein At5g02620	NA	NA	ankyrin repeat-containing protein At5g02620 (LOC111895939)
LOC111895939.1	0.12943045794963837	LOC111895939	ankyrin repeat-containing protein At5g02620	NA	NA	ankyrin repeat-containing protein At5g02620 (LOC111895939)
LOC111903324	0.1294189691543579	LOC111903324	probable serine/threonine-protein kinase PBL3	NA	NA	probable serine/threonine-protein kinase PBL3 (LOC111903324)
LOC111903324.1	0.1294189691543579	LOC111903324	probable serine/threonine-protein kinase PBL3	NA	NA	probable serine/threonine-protein kinase PBL3 (LOC111903324)
LOC128132838	0.12909016013145447	LOC128132838	photosystem II CP43 reaction center protein-like	NA	NA	photosystem II CP43 reaction center protein-like (LOC128132838)
LOC128132838.1	0.12909016013145447	LOC128132838	photosystem II CP43 reaction center protein-like	NA	NA	photosystem II CP43 reaction center protein-like (LOC128132838)
LOC111886289	0.12814542651176453	LOC111886289	receptor-like protein EIX2	NA	NA	receptor-like protein EIX2 (LOC111886289)
LOC111886289.1	0.12814542651176453	LOC111886289	receptor-like protein EIX2	NA	NA	receptor-like protein EIX2 (LOC111886289)
LOC111896700	0.12790456414222717	LOC111896700	calnexin homolog	NA	NA	calnexin homolog (LOC111896700)
LOC111896700.1	0.12790456414222717	LOC111896700	calnexin homolog	NA	NA	calnexin homolog (LOC111896700)
LOC111886591	0.127868	LOC111886591	alkane hydroxylase MAH1	NA	NA	alkane hydroxylase MAH1 (LOC111886591)
LOC111886591.1	0.127868	LOC111886591	alkane hydroxylase MAH1	NA	NA	alkane hydroxylase MAH1 (LOC111886591)
LOC111920537	0.12775872647762299	LOC111920537	transcription factor MUTE	NA	NP_187263.1	transcription factor MUTE (LOC111920537)
LOC111920537.1	0.12775872647762299	LOC111920537	transcription factor MUTE	NA	NP_187263.1	transcription factor MUTE (LOC111920537)
LOC111908094	0.12757699191570282	LOC111908094	histidine kinase 5	NA	NP_196633.2	histidine kinase 5 (LOC111908094)
LOC111908094.1	0.12757699191570282	LOC111908094	histidine kinase 5	NA	NP_196633.2	histidine kinase 5 (LOC111908094)
LOC111909552	0.12721732258796692	LOC111909552	uncharacterized LOC111909552	NA	NA	uncharacterized LOC111909552 (LOC111909552)
LOC111909552.1	0.12721732258796692	LOC111909552	uncharacterized LOC111909552	NA	NA	uncharacterized LOC111909552 (LOC111909552)
LasaCp013	0.1266659051179886	LasaCp013	NA	NA	NA	LasaCp013
LasaCp013.1	0.1266659051179886	LasaCp013	NA	NA	NA	LasaCp013
LOC111909652	0.1265326738357544	LOC111909652	histone H3-like centromeric protein CENH3	NA	NP_001030927.1	histone H3-like centromeric protein CENH3 (LOC111909652)
LOC111909652.1	0.1265326738357544	LOC111909652	histone H3-like centromeric protein CENH3	NA	NP_001030927.1	histone H3-like centromeric protein CENH3 (LOC111909652)
LOC111895253	0.12597130239009857	LOC111895253	elongation factor 1-alpha	NA	NA	elongation factor 1-alpha (LOC111895253)
LOC111895253.1	0.12597130239009857	LOC111895253	elongation factor 1-alpha	NA	NA	elongation factor 1-alpha (LOC111895253)
LOC111881430	0.12580306828022003	LOC111881430	uncharacterized LOC111881430	NA	NP_567459.5	uncharacterized LOC111881430 (LOC111881430)
LOC111881430.1	0.12580306828022003	LOC111881430	uncharacterized LOC111881430	NA	NP_567459.5	uncharacterized LOC111881430 (LOC111881430)
LOC111888080	0.12577904760837555	LOC111888080	1-aminocyclopropane-1-carboxylate oxidase homolog 1	NA	NP_180641.1	1-aminocyclopropane-1-carboxylate oxidase homolog 1 (LOC111888080)
LOC111888080.1	0.12577904760837555	LOC111888080	1-aminocyclopropane-1-carboxylate oxidase homolog 1	NA	NP_180641.1	1-aminocyclopropane-1-carboxylate oxidase homolog 1 (LOC111888080)
LOC128132167	0.12504054605960846	LOC128132167	30S ribosomal protein S7, chloroplastic-like	NA	NA	30S ribosomal protein S7, chloroplastic-like (LOC128132167)
LOC128132167.1	0.12504054605960846	LOC128132167	30S ribosomal protein S7, chloroplastic-like	NA	NA	30S ribosomal protein S7, chloroplastic-like (LOC128132167)
LOC122194618	0.12489902973175049	LOC122194618	uncharacterized LOC122194618	NA	NA	uncharacterized LOC122194618 (LOC122194618)
LOC122194618.1	0.12489902973175049	LOC122194618	uncharacterized LOC122194618	NA	NA	uncharacterized LOC122194618 (LOC122194618)
LOC111920020	0.12448498606681824	LOC111920020	uncharacterized LOC111920020	NA	NA	uncharacterized LOC111920020 (LOC111920020)
LOC111920020.1	0.12448498606681824	LOC111920020	uncharacterized LOC111920020	NA	NA	uncharacterized LOC111920020 (LOC111920020)
LOC111890175	0.12443307042121887	LOC111890175	histone H3.2	NA	NP_189372.1	histone H3.2 (LOC111890175)
LOC111890175.1	0.12443307042121887	LOC111890175	histone H3.2	NA	NP_189372.1	histone H3.2 (LOC111890175)
LOC111885308	0.12437570840120316	LOC111885308	probable aldo-keto reductase 4	NA	NA	probable aldo-keto reductase 4 (LOC111885308)
LOC111885308.1	0.12437570840120316	LOC111885308	probable aldo-keto reductase 4	NA	NA	probable aldo-keto reductase 4 (LOC111885308)
LOC111892562	0.12425485253334045	LOC111892562	1-aminocyclopropane-1-carboxylate synthase 7	NA	NP_194350.1	1-aminocyclopropane-1-carboxylate synthase 7 (LOC111892562)
LOC111892562.1	0.12425485253334045	LOC111892562	1-aminocyclopropane-1-carboxylate synthase 7	NA	NP_194350.1	1-aminocyclopropane-1-carboxylate synthase 7 (LOC111892562)
LOC111906199	0.12401767075061798	LOC111906199	citrate-binding protein	NA	NA	citrate-binding protein (LOC111906199)
LOC111906199.1	0.12401767075061798	LOC111906199	citrate-binding protein	NA	NA	citrate-binding protein (LOC111906199)
LOC111878289	0.12385616451501846	LOC111878289	histone H3.2	NA	NP_189372.1	histone H3.2 (LOC111878289)
LOC111878289.1	0.12385616451501846	LOC111878289	histone H3.2	NA	NP_189372.1	histone H3.2 (LOC111878289)
LOC111909388	0.12370900809764862	LOC111909388	probable purine permease 10	NA	NP_001319981.1	probable purine permease 10 (LOC111909388)
LOC111909388.1	0.12370900809764862	LOC111909388	probable purine permease 10	NA	NP_001319981.1	probable purine permease 10 (LOC111909388)
LOC111893527	0.1234753280878067	LOC111893527	uncharacterized LOC111893527	NA	NA	uncharacterized LOC111893527 (LOC111893527)
LOC111893527.1	0.1234753280878067	LOC111893527	uncharacterized LOC111893527	NA	NA	uncharacterized LOC111893527 (LOC111893527)
LOC111877039	0.12249640375375748	LOC111877039	metalloendoproteinase 1	NA	NA	metalloendoproteinase 1 (LOC111877039)
LOC111877039.1	0.12249640375375748	LOC111877039	metalloendoproteinase 1	NA	NA	metalloendoproteinase 1 (LOC111877039)
LOC111878839	0.12225714325904846	LOC111878839	1-aminocyclopropane-1-carboxylate oxidase 3	NA	NA	1-aminocyclopropane-1-carboxylate oxidase 3 (LOC111878839)
LOC111878839.1	0.12225714325904846	LOC111878839	1-aminocyclopropane-1-carboxylate oxidase 3	NA	NA	1-aminocyclopropane-1-carboxylate oxidase 3 (LOC111878839)
LOC111890088	0.12214364856481552	LOC111890088	small nucleolar RNA SNORD24	NA	NA	small nucleolar RNA SNORD24 (LOC111890088)
LOC111890088.1	0.12214364856481552	LOC111890088	small nucleolar RNA SNORD24	NA	NA	small nucleolar RNA SNORD24 (LOC111890088)
LOC111897366	0.12180805206298828	LOC111897366	heavy metal-associated isoprenylated plant protein 43	NA	NA	heavy metal-associated isoprenylated plant protein 43 (LOC111897366)
LOC111897366.1	0.12180805206298828	LOC111897366	heavy metal-associated isoprenylated plant protein 43	NA	NA	heavy metal-associated isoprenylated plant protein 43 (LOC111897366)
LOC111899851	0.12155482918024063	LOC111899851	origin of replication complex subunit 1A	NA	NP_192999.1	origin of replication complex subunit 1A (LOC111899851)
LOC111899851.1	0.12155482918024063	LOC111899851	origin of replication complex subunit 1A	NA	NP_192999.1	origin of replication complex subunit 1A (LOC111899851)
LOC111890145	0.12123569846153259	LOC111890145	receptor-like protein EIX2	NA	NA	receptor-like protein EIX2 (LOC111890145)
LOC111890145.1	0.12123569846153259	LOC111890145	receptor-like protein EIX2	NA	NA	receptor-like protein EIX2 (LOC111890145)
LOC111909135	0.12117226421833038	LOC111909135	germacrene A synthase long form	NA	NP_001190374.1	germacrene A synthase long form (LOC111909135)
LOC111909135.1	0.12117226421833038	LOC111909135	germacrene A synthase long form	NA	NP_001190374.1	germacrene A synthase long form (LOC111909135)
LOC111891421	0.12106204032897949	LOC111891421	eupatolide synthase	NA	NA	eupatolide synthase (LOC111891421)
LOC111891421.1	0.12106204032897949	LOC111891421	eupatolide synthase	NA	NA	eupatolide synthase (LOC111891421)
LOC111911581	0.12083856761455536	LOC111911581	ankyrin repeat-containing protein ITN1	NA	NP_001326857.1	ankyrin repeat-containing protein ITN1 (LOC111911581)
LOC111911581.1	0.12083856761455536	LOC111911581	ankyrin repeat-containing protein ITN1	NA	NP_001326857.1	ankyrin repeat-containing protein ITN1 (LOC111911581)
LOC111918796	0.1200619488954544	LOC111918796	putative RING-H2 finger protein ATL21A	NA	NP_200123.2	putative RING-H2 finger protein ATL21A (LOC111918796)
LOC111918796.1	0.1200619488954544	LOC111918796	putative RING-H2 finger protein ATL21A	NA	NP_200123.2	putative RING-H2 finger protein ATL21A (LOC111918796)
LOC111915403	0.11967677623033524	LOC111915403	uncharacterized LOC111915403	NA	NA	uncharacterized LOC111915403 (LOC111915403)
LOC111915403.1	0.11967677623033524	LOC111915403	uncharacterized LOC111915403	NA	NA	uncharacterized LOC111915403 (LOC111915403)
LOC111891737	0.11964593082666397	LOC111891737	laccase-4	NA	NP_565881.1	laccase-4 (LOC111891737)
LOC111891737.1	0.11964593082666397	LOC111891737	laccase-4	NA	NP_565881.1	laccase-4 (LOC111891737)
LOC111914718	0.11959361284971237	LOC111914718	receptor like protein 29	NA	NA	receptor like protein 29 (LOC111914718)
LOC111914718.1	0.11959361284971237	LOC111914718	receptor like protein 29	NA	NA	receptor like protein 29 (LOC111914718)
LOC111880905	0.11957905441522598	LOC111880905	uncharacterized protein At1g76070	NA	NP_564111.1	uncharacterized protein At1g76070 (LOC111880905)
LOC111880905.1	0.11957905441522598	LOC111880905	uncharacterized protein At1g76070	NA	NP_564111.1	uncharacterized protein At1g76070 (LOC111880905)
LOC111914462	0.11935026943683624	LOC111914462	uncharacterized LOC111914462	NA	NA	uncharacterized LOC111914462 (LOC111914462)
LOC111914462.1	0.11935026943683624	LOC111914462	uncharacterized LOC111914462	NA	NA	uncharacterized LOC111914462 (LOC111914462)
LOC128132247	0.11934758722782135	LOC128132247	uncharacterized LOC128132247	NA	NA	uncharacterized LOC128132247 (LOC128132247)
LOC128132247.1	0.11934758722782135	LOC128132247	uncharacterized LOC128132247	NA	NA	uncharacterized LOC128132247 (LOC128132247)
LOC111919558	0.1193355992436409	LOC111919558	protein ASPARTIC PROTEASE IN GUARD CELL 2	NA	NP_188636.2	protein ASPARTIC PROTEASE IN GUARD CELL 2 (LOC111919558)
LOC111919558.1	0.1193355992436409	LOC111919558	protein ASPARTIC PROTEASE IN GUARD CELL 2	NA	NP_188636.2	protein ASPARTIC PROTEASE IN GUARD CELL 2 (LOC111919558)
LOC111902294	0.11928815394639969	LOC111902294	probable serine/threonine-protein kinase PBL22	NA	NA	probable serine/threonine-protein kinase PBL22 (LOC111902294)
LOC111902294.1	0.11928815394639969	LOC111902294	probable serine/threonine-protein kinase PBL22	NA	NA	probable serine/threonine-protein kinase PBL22 (LOC111902294)
LOC111894147	0.119106	LOC111894147	ABC transporter G family member 15	NA	NA	ABC transporter G family member 15 (LOC111894147)
LOC111894147.1	0.119106	LOC111894147	ABC transporter G family member 15	NA	NA	ABC transporter G family member 15 (LOC111894147)
LOC111921324	0.11888060718774796	LOC111921324	stemmadenine O-acetyltransferase-like	NA	NP_189233.1	stemmadenine O-acetyltransferase-like (LOC111921324)
LOC111921324.1	0.11888060718774796	LOC111921324	stemmadenine O-acetyltransferase-like	NA	NP_189233.1	stemmadenine O-acetyltransferase-like (LOC111921324)
LOC128131758	0.11866261810064316	LOC128131758	28S ribosomal RNA	NA	NA	28S ribosomal RNA (LOC128131758)
LOC128131758.1	0.11866261810064316	LOC128131758	28S ribosomal RNA	NA	NA	28S ribosomal RNA (LOC128131758)
LOC111893875	0.11844360083341599	LOC111893875	PLASMODESMATA CALLOSE-BINDING PROTEIN 3	NA	NP_193096.5	PLASMODESMATA CALLOSE-BINDING PROTEIN 3 (LOC111893875)
LOC111893875.1	0.11844360083341599	LOC111893875	PLASMODESMATA CALLOSE-BINDING PROTEIN 3	NA	NP_193096.5	PLASMODESMATA CALLOSE-BINDING PROTEIN 3 (LOC111893875)
LOC111891974	0.11791179329156876	LOC111891974	putative F-box protein At5g55150	NA	NA	putative F-box protein At5g55150 (LOC111891974)
LOC111891974.1	0.11791179329156876	LOC111891974	putative F-box protein At5g55150	NA	NA	putative F-box protein At5g55150 (LOC111891974)
LOC111916046	0.11768946796655655	LOC111916046	disease resistance protein RUN1	NA	NA	disease resistance protein RUN1 (LOC111916046)
LOC111916046.1	0.11768946796655655	LOC111916046	disease resistance protein RUN1	NA	NA	disease resistance protein RUN1 (LOC111916046)
LOC111898290	0.1176532730460167	LOC111898290	short-chain dehydrogenase reductase 2a	NA	NP_190736.1	short-chain dehydrogenase reductase 2a (LOC111898290)
LOC111898290.1	0.1176532730460167	LOC111898290	short-chain dehydrogenase reductase 2a	NA	NP_190736.1	short-chain dehydrogenase reductase 2a (LOC111898290)
LOC111888309	0.11765182018280029	LOC111888309	G-type lectin S-receptor-like serine/threonine-protein kinase At4g27290	NA	NA	G-type lectin S-receptor-like serine/threonine-protein kinase At4g27290 (LOC111888309)
LOC111888309.1	0.11765182018280029	LOC111888309	G-type lectin S-receptor-like serine/threonine-protein kinase At4g27290	NA	NA	G-type lectin S-receptor-like serine/threonine-protein kinase At4g27290 (LOC111888309)
LOC122197105	0.11745331436395645	LOC122197105	uncharacterized LOC122197105	NA	NA	uncharacterized LOC122197105 (LOC122197105)
LOC122197105.1	0.11745331436395645	LOC122197105	uncharacterized LOC122197105	NA	NA	uncharacterized LOC122197105 (LOC122197105)
LOC111891283	0.11716466397047043	LOC111891283	MDIS1-interacting receptor like kinase 2	NA	NP_192625.4	MDIS1-interacting receptor like kinase 2 (LOC111891283)
LOC111891283.1	0.11716466397047043	LOC111891283	MDIS1-interacting receptor like kinase 2	NA	NP_192625.4	MDIS1-interacting receptor like kinase 2 (LOC111891283)
LOC111904152	0.11700144410133362	LOC111904152	histone H3.2	NA	NP_189372.1	histone H3.2 (LOC111904152)
LOC111904152.1	0.11700144410133362	LOC111904152	histone H3.2	NA	NP_189372.1	histone H3.2 (LOC111904152)
LOC122196669	0.11681587249040604	LOC122196669	uncharacterized LOC122196669	NA	NA	uncharacterized LOC122196669 (LOC122196669)
LOC122196669.1	0.11681587249040604	LOC122196669	uncharacterized LOC122196669	NA	NA	uncharacterized LOC122196669 (LOC122196669)
LOC111894826	0.1163857951760292	LOC111894826	uncharacterized LOC111894826	NA	NP_028489.2	uncharacterized LOC111894826 (LOC111894826)
LOC111894826.1	0.1163857951760292	LOC111894826	uncharacterized LOC111894826	NA	NP_028489.2	uncharacterized LOC111894826 (LOC111894826)
LOC111921474	0.11627941578626633	LOC111921474	uncharacterized LOC111921474	NA	NP_001077581.1	uncharacterized LOC111921474 (LOC111921474)
LOC111921474.1	0.11627941578626633	LOC111921474	uncharacterized LOC111921474	NA	NP_001077581.1	uncharacterized LOC111921474 (LOC111921474)
LOC111906010	0.11596914380788803	LOC111906010	histone H3.2	NA	NP_189372.1	histone H3.2 (LOC111906010)
LOC111906010.1	0.11596914380788803	LOC111906010	histone H3.2	NA	NP_189372.1	histone H3.2 (LOC111906010)
LOC111885228	0.11546669155359268	LOC111885228	histone H4	NA	NP_001332089.1	histone H4 (LOC111885228)
LOC111885228.1	0.11546669155359268	LOC111885228	histone H4	NA	NP_001332089.1	histone H4 (LOC111885228)
LOC111920849	0.11522853374481201	LOC111920849	short-chain dehydrogenase TIC 32, chloroplastic	NA	NA	short-chain dehydrogenase TIC 32, chloroplastic (LOC111920849)
LOC111920849.1	0.11522853374481201	LOC111920849	short-chain dehydrogenase TIC 32, chloroplastic	NA	NA	short-chain dehydrogenase TIC 32, chloroplastic (LOC111920849)
LOC111916510	0.11514034867286682	LOC111916510	proliferating cell nuclear antigen	NA	NP_172217.1	proliferating cell nuclear antigen (LOC111916510)
LOC111916510.1	0.11514034867286682	LOC111916510	proliferating cell nuclear antigen	NA	NP_172217.1	proliferating cell nuclear antigen (LOC111916510)
LOC111886705	0.11482246220111847	LOC111886705	protein PLANT CADMIUM RESISTANCE 3	NA	NA	protein PLANT CADMIUM RESISTANCE 3 (LOC111886705)
LOC111886705.1	0.11482246220111847	LOC111886705	protein PLANT CADMIUM RESISTANCE 3	NA	NA	protein PLANT CADMIUM RESISTANCE 3 (LOC111886705)
LOC111915507	0.11476019769906998	LOC111915507	cyclin-B2-1	NA	NP_173485.1	cyclin-B2-1 (LOC111915507)
LOC111915507.1	0.11476019769906998	LOC111915507	cyclin-B2-1	NA	NP_173485.1	cyclin-B2-1 (LOC111915507)
LOC111919125	0.11466837674379349	LOC111919125	inhibitor of trypsin and hageman factor	NA	NP_199171.3	inhibitor of trypsin and hageman factor (LOC111919125)
LOC111919125.1	0.11466837674379349	LOC111919125	inhibitor of trypsin and hageman factor	NA	NP_199171.3	inhibitor of trypsin and hageman factor (LOC111919125)
LOC111896296	0.11433903127908707	LOC111896296	uncharacterized LOC111896296	NA	NP_200052.1	uncharacterized LOC111896296 (LOC111896296)
LOC111896296.1	0.11433903127908707	LOC111896296	uncharacterized LOC111896296	NA	NP_200052.1	uncharacterized LOC111896296 (LOC111896296)
LOC111894873	0.11359792947769165	LOC111894873	formin-like protein 20	NA	NA	formin-like protein 20 (LOC111894873)
LOC111894873.1	0.11359792947769165	LOC111894873	formin-like protein 20	NA	NA	formin-like protein 20 (LOC111894873)
LOC111881102	0.1133437529206276	LOC111881102	probable histone H2B.1	NA	NA	probable histone H2B.1 (LOC111881102)
LOC111881102.1	0.1133437529206276	LOC111881102	probable histone H2B.1	NA	NA	probable histone H2B.1 (LOC111881102)
LOC111909558	0.11298094689846039	LOC111909558	delta(12)-fatty-acid desaturase FAD2	NA	NA	delta(12)-fatty-acid desaturase FAD2 (LOC111909558)
LOC111909558.1	0.11298094689846039	LOC111909558	delta(12)-fatty-acid desaturase FAD2	NA	NA	delta(12)-fatty-acid desaturase FAD2 (LOC111909558)
LOC111895929	0.11296533793210983	LOC111895929	PLASMODESMATA CALLOSE-BINDING PROTEIN 3	NA	NP_193096.5	PLASMODESMATA CALLOSE-BINDING PROTEIN 3 (LOC111895929)
LOC111895929.1	0.11296533793210983	LOC111895929	PLASMODESMATA CALLOSE-BINDING PROTEIN 3	NA	NP_193096.5	PLASMODESMATA CALLOSE-BINDING PROTEIN 3 (LOC111895929)
LOC128131582	0.11256588250398636	LOC128131582	18S ribosomal RNA	NA	NA	18S ribosomal RNA (LOC128131582)
LOC128131582.1	0.11256588250398636	LOC128131582	18S ribosomal RNA	NA	NA	18S ribosomal RNA (LOC128131582)
LOC111886706	0.11246994882822037	LOC111886706	pectinesterase	NA	NP_173733.1	pectinesterase (LOC111886706)
LOC111886706.1	0.11246994882822037	LOC111886706	pectinesterase	NA	NP_173733.1	pectinesterase (LOC111886706)
LOC111915471	0.11234284937381744	LOC111915471	glutamate receptor 1.2	NA	NA	glutamate receptor 1.2 (LOC111915471)
LOC111915471.1	0.11234284937381744	LOC111915471	glutamate receptor 1.2	NA	NA	glutamate receptor 1.2 (LOC111915471)
LOC111890174	0.1119045838713646	LOC111890174	histone H3.2	NA	NP_189372.1	histone H3.2 (LOC111890174)
LOC111890174.1	0.1119045838713646	LOC111890174	histone H3.2	NA	NP_189372.1	histone H3.2 (LOC111890174)
LOC111886457	0.1116662323474884	LOC111886457	probable inactive patatin-like protein 9	NA	NP_567142.1	probable inactive patatin-like protein 9 (LOC111886457)
LOC111886457.1	0.1116662323474884	LOC111886457	probable inactive patatin-like protein 9	NA	NP_567142.1	probable inactive patatin-like protein 9 (LOC111886457)
LOC111900413	0.11146026849746704	LOC111900413	scarecrow-like protein 28	NA	NP_001319298.1	scarecrow-like protein 28 (LOC111900413)
LOC111900413.1	0.11146026849746704	LOC111900413	scarecrow-like protein 28	NA	NP_001319298.1	scarecrow-like protein 28 (LOC111900413)
LOC111886413	0.11143490672111511	LOC111886413	uncharacterized LOC111886413	NA	NP_001322982.1	uncharacterized LOC111886413 (LOC111886413)
LOC111886413.1	0.11143490672111511	LOC111886413	uncharacterized LOC111886413	NA	NP_001322982.1	uncharacterized LOC111886413 (LOC111886413)
LOC111915730	0.1110444888472557	LOC111915730	transcription factor TCP18	NA	NA	transcription factor TCP18 (LOC111915730)
LOC111915730.1	0.1110444888472557	LOC111915730	transcription factor TCP18	NA	NA	transcription factor TCP18 (LOC111915730)
LOC111876447	0.11095935106277466	LOC111876447	alpha-dioxygenase PIOX	NA	NP_186791.1	alpha-dioxygenase PIOX (LOC111876447)
LOC111876447.1	0.11095935106277466	LOC111876447	alpha-dioxygenase PIOX	NA	NP_186791.1	alpha-dioxygenase PIOX (LOC111876447)
LOC111900154	0.11041226238012314	LOC111900154	probable carboxylesterase 17	NA	NA	probable carboxylesterase 17 (LOC111900154)
LOC111900154.1	0.11041226238012314	LOC111900154	probable carboxylesterase 17	NA	NA	probable carboxylesterase 17 (LOC111900154)
LOC111893030	0.11031392216682434	LOC111893030	carbonic anhydrase Nec1	NA	NP_193831.1	carbonic anhydrase Nec1 (LOC111893030)
LOC111893030.1	0.11031392216682434	LOC111893030	carbonic anhydrase Nec1	NA	NP_193831.1	carbonic anhydrase Nec1 (LOC111893030)
LOC111921537	0.11018472909927368	LOC111921537	protein CUP-SHAPED COTYLEDON 2	NA	NP_200206.1	protein CUP-SHAPED COTYLEDON 2 (LOC111921537)
LOC111921537.1	0.11018472909927368	LOC111921537	protein CUP-SHAPED COTYLEDON 2	NA	NP_200206.1	protein CUP-SHAPED COTYLEDON 2 (LOC111921537)
LOC111877283	0.11016186326742172	LOC111877283	uncharacterized LOC111877283	NA	NP_001190541.1	uncharacterized LOC111877283 (LOC111877283)
LOC111877283.1	0.11016186326742172	LOC111877283	uncharacterized LOC111877283	NA	NP_001190541.1	uncharacterized LOC111877283 (LOC111877283)
LOC111903203	0.10940045863389969	LOC111903203	uncharacterized LOC111903203	NA	NA	uncharacterized LOC111903203 (LOC111903203)
LOC111903203.1	0.10940045863389969	LOC111903203	uncharacterized LOC111903203	NA	NA	uncharacterized LOC111903203 (LOC111903203)
LOC111909532	0.10898331552743912	LOC111909532	dolichyl-diphosphooligosaccharide--protein glycosyltransferase subunit STT3A	NA	NA	dolichyl-diphosphooligosaccharide--protein glycosyltransferase subunit STT3A (LOC111909532)
LOC111909532.1	0.10898331552743912	LOC111909532	dolichyl-diphosphooligosaccharide--protein glycosyltransferase subunit STT3A	NA	NA	dolichyl-diphosphooligosaccharide--protein glycosyltransferase subunit STT3A (LOC111909532)
LOC111888096	0.10858731716871262	LOC111888096	1-aminocyclopropane-1-carboxylate oxidase homolog 1	NA	NP_180641.1	1-aminocyclopropane-1-carboxylate oxidase homolog 1 (LOC111888096)
LOC111888096.1	0.10858731716871262	LOC111888096	1-aminocyclopropane-1-carboxylate oxidase homolog 1	NA	NP_180641.1	1-aminocyclopropane-1-carboxylate oxidase homolog 1 (LOC111888096)
LOC111914972	0.10853219777345657	LOC111914972	acetylserotonin O-methyltransferase	NA	NP_195241.1	acetylserotonin O-methyltransferase (LOC111914972)
LOC111914972.1	0.10853219777345657	LOC111914972	acetylserotonin O-methyltransferase	NA	NP_195241.1	acetylserotonin O-methyltransferase (LOC111914972)
LOC111921691	0.10841063410043716	LOC111921691	probable histone H2A variant 3	NA	NP_001325682.1	probable histone H2A variant 3 (LOC111921691)
LOC111921691.1	0.10841063410043716	LOC111921691	probable histone H2A variant 3	NA	NP_001325682.1	probable histone H2A variant 3 (LOC111921691)
LOC111918202	0.10837242752313614	LOC111918202	uncharacterized LOC111918202	NA	NP_194426.2	uncharacterized LOC111918202 (LOC111918202)
LOC111918202.1	0.10837242752313614	LOC111918202	uncharacterized LOC111918202	NA	NP_194426.2	uncharacterized LOC111918202 (LOC111918202)
LOC111890249	0.10814355313777924	LOC111890249	lysine-specific demethylase JMJ30	NA	NP_001327066.1	lysine-specific demethylase JMJ30 (LOC111890249)
LOC111890249.1	0.10814355313777924	LOC111890249	lysine-specific demethylase JMJ30	NA	NP_001327066.1	lysine-specific demethylase JMJ30 (LOC111890249)
LOC111889618	0.10801040381193161	LOC111889618	bark storage protein A	NA	NA	bark storage protein A (LOC111889618)
LOC111889618.1	0.10801040381193161	LOC111889618	bark storage protein A	NA	NA	bark storage protein A (LOC111889618)
LOC111890510	0.10797270387411118	LOC111890510	transcription repressor MYB6	NA	NA	transcription repressor MYB6 (LOC111890510)
LOC111890510.1	0.10797270387411118	LOC111890510	transcription repressor MYB6	NA	NA	transcription repressor MYB6 (LOC111890510)
LOC111877571	0.10765629261732101	LOC111877571	receptor kinase-like protein Xa21	NA	NP_001318610.1	receptor kinase-like protein Xa21 (LOC111877571)
LOC111877571.1	0.10765629261732101	LOC111877571	receptor kinase-like protein Xa21	NA	NP_001318610.1	receptor kinase-like protein Xa21 (LOC111877571)
LOC111906131	0.10689518600702286	LOC111906131	early nodulin-93	NA	NA	early nodulin-93 (LOC111906131)
LOC111906131.1	0.10689518600702286	LOC111906131	early nodulin-93	NA	NA	early nodulin-93 (LOC111906131)
LOC111878037	0.10666664689779282	LOC111878037	nicotianamine synthase	NA	NP_172395.1	nicotianamine synthase (LOC111878037)
LOC111878037.1	0.10666664689779282	LOC111878037	nicotianamine synthase	NA	NP_172395.1	nicotianamine synthase (LOC111878037)
LasaCp014	0.10666175186634064	LasaCp014	NA	NA	NA	LasaCp014
LasaCp014.1	0.10666175186634064	LasaCp014	NA	NA	NA	LasaCp014
LOC111909946	0.10634645819664001	LOC111909946	root allergen protein	NA	NA	root allergen protein (LOC111909946)
LOC111909946.1	0.10634645819664001	LOC111909946	root allergen protein	NA	NA	root allergen protein (LOC111909946)
LOC111920915	0.10624226182699203	LOC111920915	HMG-Y-related protein B	NA	NP_172943.1	HMG-Y-related protein B (LOC111920915)
LOC111920915.1	0.10624226182699203	LOC111920915	HMG-Y-related protein B	NA	NP_172943.1	HMG-Y-related protein B (LOC111920915)
LOC111882461	0.10543941706418991	LOC111882461	putative receptor protein kinase ZmPK1	NA	NA	putative receptor protein kinase ZmPK1 (LOC111882461)
LOC111882461.1	0.10543941706418991	LOC111882461	putative receptor protein kinase ZmPK1	NA	NA	putative receptor protein kinase ZmPK1 (LOC111882461)
LOC111887819	0.10538744926452637	LOC111887819	probable aldo-keto reductase 4	NA	NA	probable aldo-keto reductase 4 (LOC111887819)
LOC111887819.1	0.10538744926452637	LOC111887819	probable aldo-keto reductase 4	NA	NA	probable aldo-keto reductase 4 (LOC111887819)
LOC111905578	0.1053440123796463	LOC111905578	histone H2B.3	NA	NP_181283.1	histone H2B.3 (LOC111905578)
LOC111905578.1	0.1053440123796463	LOC111905578	histone H2B.3	NA	NP_181283.1	histone H2B.3 (LOC111905578)
LOC111918122	0.10500559210777283	LOC111918122	uncharacterized LOC111918122	NA	NP_174498.1	uncharacterized LOC111918122 (LOC111918122)
LOC111918122.1	0.10500559210777283	LOC111918122	uncharacterized LOC111918122	NA	NP_174498.1	uncharacterized LOC111918122 (LOC111918122)
LOC111916755	0.10492566972970963	LOC111916755	probable leucine-rich repeat receptor-like protein kinase At1g35710	NA	NP_192625.4	probable leucine-rich repeat receptor-like protein kinase At1g35710 (LOC111916755)
LOC111916755.1	0.10492566972970963	LOC111916755	probable leucine-rich repeat receptor-like protein kinase At1g35710	NA	NP_192625.4	probable leucine-rich repeat receptor-like protein kinase At1g35710 (LOC111916755)
LOC111899252	0.10475420206785202	LOC111899252	beta-caryophyllene synthase	NA	NA	beta-caryophyllene synthase (LOC111899252)
LOC111899252.1	0.10475420206785202	LOC111899252	beta-caryophyllene synthase	NA	NA	beta-caryophyllene synthase (LOC111899252)
LOC111879965	0.10429969429969788	LOC111879965	MDIS1-interacting receptor like kinase 2	NA	NP_192625.4	MDIS1-interacting receptor like kinase 2 (LOC111879965)
LOC111879965.1	0.10429969429969788	LOC111879965	MDIS1-interacting receptor like kinase 2	NA	NP_192625.4	MDIS1-interacting receptor like kinase 2 (LOC111879965)
LOC122196822	0.10412787646055222	LOC122196822	uncharacterized LOC122196822	NA	NA	uncharacterized LOC122196822 (LOC122196822)
LOC122196822.1	0.10412787646055222	LOC122196822	uncharacterized LOC122196822	NA	NA	uncharacterized LOC122196822 (LOC122196822)
LOC111897059	0.10406453162431717	LOC111897059	histone H2A	NA	NA	histone H2A (LOC111897059)
LOC111897059.1	0.10406453162431717	LOC111897059	histone H2A	NA	NA	histone H2A (LOC111897059)
LOC111902023	0.10397506505250931	LOC111902023	histone H3.2	NA	NP_189372.1	histone H3.2 (LOC111902023)
LOC111902023.1	0.10397506505250931	LOC111902023	histone H3.2	NA	NP_189372.1	histone H3.2 (LOC111902023)
LOC111902330	0.10390873998403549	LOC111902330	CASP-like protein 1	NA	NP_001329530.1	CASP-like protein 1 (LOC111902330)
LOC111902330.1	0.10390873998403549	LOC111902330	CASP-like protein 1	NA	NP_001329530.1	CASP-like protein 1 (LOC111902330)
LOC111884364	0.10375075042247772	LOC111884364	probable metal-nicotianamine transporter YSL7	NA	NA	probable metal-nicotianamine transporter YSL7 (LOC111884364)
LOC111884364.1	0.10375075042247772	LOC111884364	probable metal-nicotianamine transporter YSL7	NA	NA	probable metal-nicotianamine transporter YSL7 (LOC111884364)
LOC111892354	0.10291663557291031	LOC111892354	WRKY transcription factor 72A	NA	NP_001331284.1	WRKY transcription factor 72A (LOC111892354)
LOC111892354.1	0.10291663557291031	LOC111892354	WRKY transcription factor 72A	NA	NP_001331284.1	WRKY transcription factor 72A (LOC111892354)
LOC111890105	0.10274825990200043	LOC111890105	G-type lectin S-receptor-like serine/threonine-protein kinase At2g19130	NA	NA	G-type lectin S-receptor-like serine/threonine-protein kinase At2g19130 (LOC111890105)
LOC111890105.1	0.10274825990200043	LOC111890105	G-type lectin S-receptor-like serine/threonine-protein kinase At2g19130	NA	NA	G-type lectin S-receptor-like serine/threonine-protein kinase At2g19130 (LOC111890105)
LOC111913563	0.10269074887037277	LOC111913563	plant UBX domain-containing protein 10	NA	NA	plant UBX domain-containing protein 10 (LOC111913563)
LOC111913563.1	0.10269074887037277	LOC111913563	plant UBX domain-containing protein 10	NA	NA	plant UBX domain-containing protein 10 (LOC111913563)
LOC111916576	0.10254071652889252	LOC111916576	casparian strip membrane protein 1	NA	NP_187762.1	casparian strip membrane protein 1 (LOC111916576)
LOC111916576.1	0.10254071652889252	LOC111916576	casparian strip membrane protein 1	NA	NP_187762.1	casparian strip membrane protein 1 (LOC111916576)
LOC111893928	0.10188249498605728	LOC111893928	uncharacterized LOC111893928	NA	NP_198247.1	uncharacterized LOC111893928 (LOC111893928)
LOC111893928.1	0.10188249498605728	LOC111893928	uncharacterized LOC111893928	NA	NP_198247.1	uncharacterized LOC111893928 (LOC111893928)
LOC111913594	0.10182825475931168	LOC111913594	receptor-like protein 46	NA	NP_192331.2	receptor-like protein 46 (LOC111913594)
LOC111913594.1	0.10182825475931168	LOC111913594	receptor-like protein 46	NA	NP_192331.2	receptor-like protein 46 (LOC111913594)
LOC111919415	0.10165627300739288	LOC111919415	defensin-like protein 19	NA	NP_173391.2	defensin-like protein 19 (LOC111919415)
LOC111919415.1	0.10165627300739288	LOC111919415	defensin-like protein 19	NA	NP_173391.2	defensin-like protein 19 (LOC111919415)
LOC111896654	0.10148037225008011	LOC111896654	histone H3.2	NA	NP_189372.1	histone H3.2 (LOC111896654)
LOC111896654.1	0.10148037225008011	LOC111896654	histone H3.2	NA	NP_189372.1	histone H3.2 (LOC111896654)
LOC111902835	0.10144481062889099	LOC111902835	uncharacterized LOC111902835	NA	NA	uncharacterized LOC111902835 (LOC111902835)
LOC111902835.1	0.10144481062889099	LOC111902835	uncharacterized LOC111902835	NA	NA	uncharacterized LOC111902835 (LOC111902835)
LOC111899289	0.10124903917312622	LOC111899289	histone H4	NA	NP_001332089.1	histone H4 (LOC111899289)
LOC111899289.1	0.10124903917312622	LOC111899289	histone H4	NA	NP_001332089.1	histone H4 (LOC111899289)
LOC111910442	0.1012292429804802	LOC111910442	uncharacterized LOC111910442	NA	NA	uncharacterized LOC111910442 (LOC111910442)
LOC111910442.1	0.1012292429804802	LOC111910442	uncharacterized LOC111910442	NA	NA	uncharacterized LOC111910442 (LOC111910442)
LOC111915825	0.1010400727391243	LOC111915825	uncharacterized LOC111915825	NA	NA	uncharacterized LOC111915825 (LOC111915825)
LOC111915825.1	0.1010400727391243	LOC111915825	uncharacterized LOC111915825	NA	NA	uncharacterized LOC111915825 (LOC111915825)
LOC111882287	0.10094574093818665	LOC111882287	GDSL esterase/lipase At3g48460	NA	NA	GDSL esterase/lipase At3g48460 (LOC111882287)
LOC111882287.1	0.10094574093818665	LOC111882287	GDSL esterase/lipase At3g48460	NA	NA	GDSL esterase/lipase At3g48460 (LOC111882287)
LOC111899365	0.10086644440889359	LOC111899365	2-alkenal reductase (NADP(+)-dependent)	NA	NA	2-alkenal reductase (NADP(+)-dependent) (LOC111899365)
LOC111899365.1	0.10086644440889359	LOC111899365	2-alkenal reductase (NADP(+)-dependent)	NA	NA	2-alkenal reductase (NADP(+)-dependent) (LOC111899365)
LOC111908629	0.10068810731172562	LOC111908629	wall-associated receptor kinase 2	NA	NA	wall-associated receptor kinase 2 (LOC111908629)
LOC111908629.1	0.10068810731172562	LOC111908629	wall-associated receptor kinase 2	NA	NA	wall-associated receptor kinase 2 (LOC111908629)
LOC111885635	0.10048648715019226	LOC111885635	kinesin-like protein KIN-14L	NA	NP_001319517.1	kinesin-like protein KIN-14L (LOC111885635)
LOC111885635.1	0.10048648715019226	LOC111885635	kinesin-like protein KIN-14L	NA	NP_001319517.1	kinesin-like protein KIN-14L (LOC111885635)
LOC111894001	0.10028304159641266	LOC111894001	UDP-glycosyltransferase 85A8-like	NA	NP_564170.1	UDP-glycosyltransferase 85A8-like (LOC111894001)
LOC111894001.1	0.10028304159641266	LOC111894001	UDP-glycosyltransferase 85A8-like	NA	NP_564170.1	UDP-glycosyltransferase 85A8-like (LOC111894001)
LOC122196958	0.099774	LOC122196958	uncharacterized LOC122196958	NA	NA	uncharacterized LOC122196958 (LOC122196958)
LOC122196958.1	0.099774	LOC122196958	uncharacterized LOC122196958	NA	NA	uncharacterized LOC122196958 (LOC122196958)
LOC111918318	0.0996005	LOC111918318	transmembrane 9 superfamily member 4	NA	NA	transmembrane 9 superfamily member 4 (LOC111918318)
LOC111918318.1	0.0996005	LOC111918318	transmembrane 9 superfamily member 4	NA	NA	transmembrane 9 superfamily member 4 (LOC111918318)
LOC111902176	0.099505	LOC111902176	transcription factor MYB30	NA	NA	transcription factor MYB30 (LOC111902176)
LOC111902176.1	0.099505	LOC111902176	transcription factor MYB30	NA	NA	transcription factor MYB30 (LOC111902176)
LOC111905993	0.0989893	LOC111905993	uncharacterized LOC111905993	NA	NA	uncharacterized LOC111905993 (LOC111905993)
LOC111905993.1	0.0989893	LOC111905993	uncharacterized LOC111905993	NA	NA	uncharacterized LOC111905993 (LOC111905993)
LOC111906912	0.0985458	LOC111906912	heat shock 70 kDa protein 3	NA	NA	heat shock 70 kDa protein 3 (LOC111906912)
LOC111906912.1	0.0985458	LOC111906912	heat shock 70 kDa protein 3	NA	NA	heat shock 70 kDa protein 3 (LOC111906912)
LOC111884280	0.0978775	LOC111884280	uncharacterized LOC111884280	NA	NA	uncharacterized LOC111884280 (LOC111884280)
LOC111884280.1	0.0978775	LOC111884280	uncharacterized LOC111884280	NA	NA	uncharacterized LOC111884280 (LOC111884280)
LOC111882939	0.0978102	LOC111882939	ABC transporter G family member 1	NA	NA	ABC transporter G family member 1 (LOC111882939)
LOC111882939.1	0.0978102	LOC111882939	ABC transporter G family member 1	NA	NA	ABC transporter G family member 1 (LOC111882939)
LOC111893083	0.0974998	LOC111893083	R-linalool synthase QH1, chloroplastic	NA	NP_179998.1	R-linalool synthase QH1, chloroplastic (LOC111893083)
LOC111893083.1	0.0974998	LOC111893083	R-linalool synthase QH1, chloroplastic	NA	NP_179998.1	R-linalool synthase QH1, chloroplastic (LOC111893083)
LOC111897058	0.0967537	LOC111897058	histone H2A	NA	NA	histone H2A (LOC111897058)
LOC111897058.1	0.0967537	LOC111897058	histone H2A	NA	NA	histone H2A (LOC111897058)
LOC111876863	0.0964378	LOC111876863	stearoyl-[acyl-carrier-protein] 9-desaturase 6, chloroplastic	NA	NP_175048.1	stearoyl-[acyl-carrier-protein] 9-desaturase 6, chloroplastic (LOC111876863)
LOC111876863.1	0.0964378	LOC111876863	stearoyl-[acyl-carrier-protein] 9-desaturase 6, chloroplastic	NA	NP_175048.1	stearoyl-[acyl-carrier-protein] 9-desaturase 6, chloroplastic (LOC111876863)
LOC111894291	0.0962529	LOC111894291	uncharacterized LOC111894291	NA	NA	uncharacterized LOC111894291 (LOC111894291)
LOC111894291.1	0.0962529	LOC111894291	uncharacterized LOC111894291	NA	NA	uncharacterized LOC111894291 (LOC111894291)
LOC111910121	0.0954695	LOC111910121	uncharacterized LOC111910121	NA	NA	uncharacterized LOC111910121 (LOC111910121)
LOC111910121.1	0.0954695	LOC111910121	uncharacterized LOC111910121	NA	NA	uncharacterized LOC111910121 (LOC111910121)
LOC122195566	0.0952722	LOC122195566	uncharacterized LOC122195566	NA	NA	uncharacterized LOC122195566 (LOC122195566)
LOC122195566.1	0.0952722	LOC122195566	uncharacterized LOC122195566	NA	NA	uncharacterized LOC122195566 (LOC122195566)
LOC111905701	0.0952656	LOC111905701	receptor kinase-like protein Xa21	NA	NP_001318610.1	receptor kinase-like protein Xa21 (LOC111905701)
LOC111905701.1	0.0952656	LOC111905701	receptor kinase-like protein Xa21	NA	NP_001318610.1	receptor kinase-like protein Xa21 (LOC111905701)
LOC111890597	0.0950354	LOC111890597	histone H3.2	NA	NP_189372.1	histone H3.2 (LOC111890597)
LOC111890597.1	0.0950354	LOC111890597	histone H3.2	NA	NP_189372.1	histone H3.2 (LOC111890597)
LOC111891242	0.0949378	LOC111891242	cytosolic sulfotransferase 12	NA	NA	cytosolic sulfotransferase 12 (LOC111891242)
LOC111891242.1	0.0949378	LOC111891242	cytosolic sulfotransferase 12	NA	NA	cytosolic sulfotransferase 12 (LOC111891242)
LOC111904099	0.0946219	LOC111904099	UPF0481 protein At3g47200	NA	NA	UPF0481 protein At3g47200 (LOC111904099)
LOC111904099.1	0.0946219	LOC111904099	UPF0481 protein At3g47200	NA	NA	UPF0481 protein At3g47200 (LOC111904099)
LOC111894965	0.0944228	LOC111894965	uncharacterized LOC111894965	NA	NA	uncharacterized LOC111894965 (LOC111894965)
LOC111894965.1	0.0944228	LOC111894965	uncharacterized LOC111894965	NA	NA	uncharacterized LOC111894965 (LOC111894965)
LOC111913716	0.0935501	LOC111913716	DUF21 domain-containing protein At4g14240	NA	NA	DUF21 domain-containing protein At4g14240 (LOC111913716)
LOC111913716.1	0.0935501	LOC111913716	DUF21 domain-containing protein At4g14240	NA	NA	DUF21 domain-containing protein At4g14240 (LOC111913716)
LOC111881097	0.093232	LOC111881097	agamous-like MADS-box protein AGL62	NA	NA	agamous-like MADS-box protein AGL62 (LOC111881097)
LOC111881097.1	0.093232	LOC111881097	agamous-like MADS-box protein AGL62	NA	NA	agamous-like MADS-box protein AGL62 (LOC111881097)
LOC111894055	0.0931528	LOC111894055	heavy metal-associated isoprenylated plant protein 3	NA	NP_180376.1	heavy metal-associated isoprenylated plant protein 3 (LOC111894055)
LOC111894055.1	0.0931528	LOC111894055	heavy metal-associated isoprenylated plant protein 3	NA	NP_180376.1	heavy metal-associated isoprenylated plant protein 3 (LOC111894055)
LOC111913743	0.0931443	LOC111913743	adenylate isopentenyltransferase 3, chloroplastic-like	NA	NP_567138.1	adenylate isopentenyltransferase 3, chloroplastic-like (LOC111913743)
LOC111913743.1	0.0931443	LOC111913743	adenylate isopentenyltransferase 3, chloroplastic-like	NA	NP_567138.1	adenylate isopentenyltransferase 3, chloroplastic-like (LOC111913743)
LOC111886785	0.0930356	LOC111886785	ethylene-responsive transcription factor 2	NA	NA	ethylene-responsive transcription factor 2 (LOC111886785)
LOC111886785.1	0.0930356	LOC111886785	ethylene-responsive transcription factor 2	NA	NA	ethylene-responsive transcription factor 2 (LOC111886785)
LOC128126317	0.0923632	LOC128126317	uncharacterized LOC128126317	NA	NA	uncharacterized LOC128126317 (LOC128126317)
LOC128126317.1	0.0923632	LOC128126317	uncharacterized LOC128126317	NA	NA	uncharacterized LOC128126317 (LOC128126317)
LOC111880131	0.0922662	LOC111880131	probable serine/threonine-protein kinase PBL25	NA	NA	probable serine/threonine-protein kinase PBL25 (LOC111880131)
LOC111880131.1	0.0922662	LOC111880131	probable serine/threonine-protein kinase PBL25	NA	NA	probable serine/threonine-protein kinase PBL25 (LOC111880131)
LOC111905577	0.0920423	LOC111905577	histone H2B	NA	NA	histone H2B (LOC111905577)
LOC111905577.1	0.0920423	LOC111905577	histone H2B	NA	NA	histone H2B (LOC111905577)
LOC111909894	0.0920386	LOC111909894	receptor like protein 21	NA	NA	receptor like protein 21 (LOC111909894)
LOC111909894.1	0.0920386	LOC111909894	receptor like protein 21	NA	NA	receptor like protein 21 (LOC111909894)
LOC111908103	0.0919827	LOC111908103	cyclase-like protein 2	NA	NA	cyclase-like protein 2 (LOC111908103)
LOC111908103.1	0.0919827	LOC111908103	cyclase-like protein 2	NA	NA	cyclase-like protein 2 (LOC111908103)
LOC111879515	0.0918914	LOC111879515	histone H4	NA	NP_001332089.1	histone H4 (LOC111879515)
LOC111879515.1	0.0918914	LOC111879515	histone H4	NA	NP_001332089.1	histone H4 (LOC111879515)
LOC111895648	0.0918029	LOC111895648	uncharacterized LOC111895648	NA	NP_565380.1	uncharacterized LOC111895648 (LOC111895648)
LOC111895648.1	0.0918029	LOC111895648	uncharacterized LOC111895648	NA	NP_565380.1	uncharacterized LOC111895648 (LOC111895648)
LOC111896934	0.0917829	LOC111896934	polygalacturonase inhibitor	NA	NA	polygalacturonase inhibitor (LOC111896934)
LOC111896934.1	0.0917829	LOC111896934	polygalacturonase inhibitor	NA	NA	polygalacturonase inhibitor (LOC111896934)
LOC111906701	0.0916097	LOC111906701	signaling peptide TAXIMIN 2	NA	NP_001077925.1	signaling peptide TAXIMIN 2 (LOC111906701)
LOC111906701.1	0.0916097	LOC111906701	signaling peptide TAXIMIN 2	NA	NP_001077925.1	signaling peptide TAXIMIN 2 (LOC111906701)
LOC122196045	0.091407	LOC122196045	protein argonaute 4A-like	NA	NA	protein argonaute 4A-like (LOC122196045)
LOC122196045.1	0.091407	LOC122196045	protein argonaute 4A-like	NA	NA	protein argonaute 4A-like (LOC122196045)
LOC111906534	0.0912365	LOC111906534	probable glutathione S-transferase parA	NA	NA	probable glutathione S-transferase parA (LOC111906534)
LOC111906534.1	0.0912365	LOC111906534	probable glutathione S-transferase parA	NA	NA	probable glutathione S-transferase parA (LOC111906534)
LOC128132238	0.0911737	LOC128132238	uncharacterized LOC128132238	NA	NA	uncharacterized LOC128132238 (LOC128132238)
LOC128132238.1	0.0911737	LOC128132238	uncharacterized LOC128132238	NA	NA	uncharacterized LOC128132238 (LOC128132238)
LOC111905373	0.0911542	LOC111905373	NAC domain-containing protein 90	NA	NP_197630.1	NAC domain-containing protein 90 (LOC111905373)
LOC111905373.1	0.0911542	LOC111905373	NAC domain-containing protein 90	NA	NP_197630.1	NAC domain-containing protein 90 (LOC111905373)
LOC111920506	0.0909094	LOC111920506	RNA exonuclease 4	NA	NP_001330756.1	RNA exonuclease 4 (LOC111920506)
LOC111920506.1	0.0909094	LOC111920506	RNA exonuclease 4	NA	NP_001330756.1	RNA exonuclease 4 (LOC111920506)
LOC111885880	0.0908954	LOC111885880	uncharacterized LOC111885880	NA	NP_001327219.1	uncharacterized LOC111885880 (LOC111885880)
LOC111885880.1	0.0908954	LOC111885880	uncharacterized LOC111885880	NA	NP_001327219.1	uncharacterized LOC111885880 (LOC111885880)
LOC111921131	0.0907198	LOC111921131	lysM domain receptor-like kinase 3	NA	NP_566689.2	lysM domain receptor-like kinase 3 (LOC111921131)
LOC111921131.1	0.0907198	LOC111921131	lysM domain receptor-like kinase 3	NA	NP_566689.2	lysM domain receptor-like kinase 3 (LOC111921131)
LOC111916472	0.0906441	LOC111916472	uncharacterized LOC111916472	NA	NP_190633.1	uncharacterized LOC111916472 (LOC111916472)
LOC111916472.1	0.0906441	LOC111916472	uncharacterized LOC111916472	NA	NP_190633.1	uncharacterized LOC111916472 (LOC111916472)
LOC111880333	0.0906389	LOC111880333	protein FEZ	NA	NA	protein FEZ (LOC111880333)
LOC111880333.1	0.0906389	LOC111880333	protein FEZ	NA	NA	protein FEZ (LOC111880333)
LOC111906188	0.0905639	LOC111906188	histone H4	NA	NP_001332089.1	histone H4 (LOC111906188)
LOC111906188.1	0.0905639	LOC111906188	histone H4	NA	NP_001332089.1	histone H4 (LOC111906188)
LOC111907579	0.0904763	LOC111907579	probable leucine-rich repeat receptor-like protein kinase At1g35710	NA	NP_192625.4	probable leucine-rich repeat receptor-like protein kinase At1g35710 (LOC111907579)
LOC111907579.1	0.0904763	LOC111907579	probable leucine-rich repeat receptor-like protein kinase At1g35710	NA	NP_192625.4	probable leucine-rich repeat receptor-like protein kinase At1g35710 (LOC111907579)
LOC122196853	0.090366	LOC122196853	uncharacterized LOC122196853	NA	NP_188735.1	uncharacterized LOC122196853 (LOC122196853)
LOC122196853.1	0.090366	LOC122196853	uncharacterized LOC122196853	NA	NP_188735.1	uncharacterized LOC122196853 (LOC122196853)
LOC111884610	0.0903639	LOC111884610	G-type lectin S-receptor-like serine/threonine-protein kinase At2g19130	NA	NA	G-type lectin S-receptor-like serine/threonine-protein kinase At2g19130 (LOC111884610)
LOC111884610.1	0.0903639	LOC111884610	G-type lectin S-receptor-like serine/threonine-protein kinase At2g19130	NA	NA	G-type lectin S-receptor-like serine/threonine-protein kinase At2g19130 (LOC111884610)
LOC111916886	0.0901729	LOC111916886	sodium/calcium exchanger NCL2	NA	NA	sodium/calcium exchanger NCL2 (LOC111916886)
LOC111916886.1	0.0901729	LOC111916886	sodium/calcium exchanger NCL2	NA	NA	sodium/calcium exchanger NCL2 (LOC111916886)
LOC111918578	0.0899106	LOC111918578	probable leucine-rich repeat receptor-like protein kinase At1g35710	NA	NP_192625.4	probable leucine-rich repeat receptor-like protein kinase At1g35710 (LOC111918578)
LOC111918578.1	0.0899106	LOC111918578	probable leucine-rich repeat receptor-like protein kinase At1g35710	NA	NP_192625.4	probable leucine-rich repeat receptor-like protein kinase At1g35710 (LOC111918578)
LOC111903723	0.0898175	LOC111903723	histone H2A.1	NA	NP_198119.1	histone H2A.1 (LOC111903723)
LOC111903723.1	0.0898175	LOC111903723	histone H2A.1	NA	NP_198119.1	histone H2A.1 (LOC111903723)
LOC111895750	0.0895155	LOC111895750	transcription factor HHO5	NA	NP_001329349.1	transcription factor HHO5 (LOC111895750)
LOC111895750.1	0.0895155	LOC111895750	transcription factor HHO5	NA	NP_001329349.1	transcription factor HHO5 (LOC111895750)
LOC111911881	0.0890891	LOC111911881	polyphenol oxidase, chloroplastic	NA	NA	polyphenol oxidase, chloroplastic (LOC111911881)
LOC111911881.1	0.0890891	LOC111911881	polyphenol oxidase, chloroplastic	NA	NA	polyphenol oxidase, chloroplastic (LOC111911881)
LOC111916289	0.0890044	LOC111916289	cationic amino acid transporter 6, chloroplastic	NA	NP_196097.1	cationic amino acid transporter 6, chloroplastic (LOC111916289)
LOC111916289.1	0.0890044	LOC111916289	cationic amino acid transporter 6, chloroplastic	NA	NP_196097.1	cationic amino acid transporter 6, chloroplastic (LOC111916289)
LOC111900131	0.0887594	LOC111900131	sister chromatid cohesion 1 protein 3	NA	NP_191514.1	sister chromatid cohesion 1 protein 3 (LOC111900131)
LOC111900131.1	0.0887594	LOC111900131	sister chromatid cohesion 1 protein 3	NA	NP_191514.1	sister chromatid cohesion 1 protein 3 (LOC111900131)
LOC111918245	0.0880673	LOC111918245	40S ribosomal protein S25-3	NA	NA	40S ribosomal protein S25-3 (LOC111918245)
LOC111918245.1	0.0880673	LOC111918245	40S ribosomal protein S25-3	NA	NA	40S ribosomal protein S25-3 (LOC111918245)
LOC111880391	0.0878075	LOC111880391	CASP-like protein 1	NA	NP_001329530.1	CASP-like protein 1 (LOC111880391)
LOC111880391.1	0.0878075	LOC111880391	CASP-like protein 1	NA	NP_001329530.1	CASP-like protein 1 (LOC111880391)
LOC111901288	0.0876851	LOC111901288	receptor-like protein Cf-9 homolog	NA	NA	receptor-like protein Cf-9 homolog (LOC111901288)
LOC111901288.1	0.0876851	LOC111901288	receptor-like protein Cf-9 homolog	NA	NA	receptor-like protein Cf-9 homolog (LOC111901288)
LOC111916906	0.0876825	LOC111916906	beta-glucosidase 18	NA	NA	beta-glucosidase 18 (LOC111916906)
LOC111916906.1	0.0876825	LOC111916906	beta-glucosidase 18	NA	NA	beta-glucosidase 18 (LOC111916906)
LOC111902493	0.0866128	LOC111902493	ethylene-response factor C3	NA	NA	ethylene-response factor C3 (LOC111902493)
LOC111902493.1	0.0866128	LOC111902493	ethylene-response factor C3	NA	NA	ethylene-response factor C3 (LOC111902493)
LOC111910254	0.0865544	LOC111910254	thionin-like protein 2	NA	NA	thionin-like protein 2 (LOC111910254)
LOC111910254.1	0.0865544	LOC111910254	thionin-like protein 2	NA	NA	thionin-like protein 2 (LOC111910254)
LOC111916284	0.086461	LOC111916284	uncharacterized LOC111916284	NA	NP_001328777.1	uncharacterized LOC111916284 (LOC111916284)
LOC111916284.1	0.086461	LOC111916284	uncharacterized LOC111916284	NA	NP_001328777.1	uncharacterized LOC111916284 (LOC111916284)
LOC111891111	0.0863064	LOC111891111	fe(2+) transport protein 1	NA	NP_174411.2	fe(2+) transport protein 1 (LOC111891111)
LOC111891111.1	0.0863064	LOC111891111	fe(2+) transport protein 1	NA	NP_174411.2	fe(2+) transport protein 1 (LOC111891111)
LOC122197377	0.0861233	LOC122197377	ribulose bisphosphate carboxylase large chain-like	NA	NA	ribulose bisphosphate carboxylase large chain-like (LOC122197377)
LOC122197377.1	0.0861233	LOC122197377	ribulose bisphosphate carboxylase large chain-like	NA	NA	ribulose bisphosphate carboxylase large chain-like (LOC122197377)
LOC111892103	0.0861201	LOC111892103	receptor-like protein EIX2	NA	NP_181039.1	receptor-like protein EIX2 (LOC111892103)
LOC111892103.1	0.0861201	LOC111892103	receptor-like protein EIX2	NA	NP_181039.1	receptor-like protein EIX2 (LOC111892103)
LOC111883911	0.0859654	LOC111883911	DNA mismatch repair protein MSH7	NA	NP_850630.1	DNA mismatch repair protein MSH7 (LOC111883911)
LOC111883911.1	0.0859654	LOC111883911	DNA mismatch repair protein MSH7	NA	NP_850630.1	DNA mismatch repair protein MSH7 (LOC111883911)
LOC111915755	0.0859034	LOC111915755	beta-galactosidase 3	NA	NA	beta-galactosidase 3 (LOC111915755)
LOC111915755.1	0.0859034	LOC111915755	beta-galactosidase 3	NA	NA	beta-galactosidase 3 (LOC111915755)
LOC111877404	0.0857485	LOC111877404	uncharacterized LOC111877404	NA	NA	uncharacterized LOC111877404 (LOC111877404)
LOC111877404.1	0.0857485	LOC111877404	uncharacterized LOC111877404	NA	NA	uncharacterized LOC111877404 (LOC111877404)
LOC111886455	0.0855591	LOC111886455	receptor-like protein 35	NA	NA	receptor-like protein 35 (LOC111886455)
LOC111886455.1	0.0855591	LOC111886455	receptor-like protein 35	NA	NA	receptor-like protein 35 (LOC111886455)
LOC111905714	0.0852777	LOC111905714	1-aminocyclopropane-1-carboxylate oxidase 1	NA	NP_001324863.1	1-aminocyclopropane-1-carboxylate oxidase 1 (LOC111905714)
LOC111905714.1	0.0852777	LOC111905714	1-aminocyclopropane-1-carboxylate oxidase 1	NA	NP_001324863.1	1-aminocyclopropane-1-carboxylate oxidase 1 (LOC111905714)
LOC111902012	0.0850089	LOC111902012	uncharacterized LOC111902012	NA	NA	uncharacterized LOC111902012 (LOC111902012)
LOC111902012.1	0.0850089	LOC111902012	uncharacterized LOC111902012	NA	NA	uncharacterized LOC111902012 (LOC111902012)
LOC111887986	0.0847799	LOC111887986	serine carboxypeptidase-like 31	NA	NA	serine carboxypeptidase-like 31 (LOC111887986)
LOC111887986.1	0.0847799	LOC111887986	serine carboxypeptidase-like 31	NA	NA	serine carboxypeptidase-like 31 (LOC111887986)
LOC111881045	0.0847798	LOC111881045	glucan endo-1,3-beta-glucosidase 3	NA	NP_001331024.1	glucan endo-1,3-beta-glucosidase 3 (LOC111881045)
LOC111881045.1	0.0847798	LOC111881045	glucan endo-1,3-beta-glucosidase 3	NA	NP_001331024.1	glucan endo-1,3-beta-glucosidase 3 (LOC111881045)
LOC111889077	0.0839305	LOC111889077	delta(12) fatty acid desaturase DES8.11	NA	NA	delta(12) fatty acid desaturase DES8.11 (LOC111889077)
LOC111889077.1	0.0839305	LOC111889077	delta(12) fatty acid desaturase DES8.11	NA	NA	delta(12) fatty acid desaturase DES8.11 (LOC111889077)
LOC111905858	0.0839054	LOC111905858	receptor-like protein EIX2	NA	NP_181039.1	receptor-like protein EIX2 (LOC111905858)
LOC111905858.1	0.0839054	LOC111905858	receptor-like protein EIX2	NA	NP_181039.1	receptor-like protein EIX2 (LOC111905858)
LOC111877075	0.0838862	LOC111877075	uncharacterized LOC111877075	NA	NP_001328248.1	uncharacterized LOC111877075 (LOC111877075)
LOC111877075.1	0.0838862	LOC111877075	uncharacterized LOC111877075	NA	NP_001328248.1	uncharacterized LOC111877075 (LOC111877075)
LOC111913281	0.083812	LOC111913281	uncharacterized LOC111913281	NA	NP_001329353.1	uncharacterized LOC111913281 (LOC111913281)
LOC111913281.1	0.083812	LOC111913281	uncharacterized LOC111913281	NA	NP_001329353.1	uncharacterized LOC111913281 (LOC111913281)
LOC111904695	0.0838108	LOC111904695	uncharacterized LOC111904695	NA	NA	uncharacterized LOC111904695 (LOC111904695)
LOC111904695.1	0.0838108	LOC111904695	uncharacterized LOC111904695	NA	NA	uncharacterized LOC111904695 (LOC111904695)
LOC111892698	0.083114	LOC111892698	uncharacterized LOC111892698	NA	NA	uncharacterized LOC111892698 (LOC111892698)
LOC111892698.1	0.083114	LOC111892698	uncharacterized LOC111892698	NA	NA	uncharacterized LOC111892698 (LOC111892698)
LOC111914986	0.0824465	LOC111914986	protein TAPETUM DETERMINANT 1	NA	NP_974612.1	protein TAPETUM DETERMINANT 1 (LOC111914986)
LOC111914986.1	0.0824465	LOC111914986	protein TAPETUM DETERMINANT 1	NA	NP_974612.1	protein TAPETUM DETERMINANT 1 (LOC111914986)
LOC111913325	0.0823425	LOC111913325	uncharacterized LOC111913325	NA	NP_974409.1	uncharacterized LOC111913325 (LOC111913325)
LOC111913325.1	0.0823425	LOC111913325	uncharacterized LOC111913325	NA	NP_974409.1	uncharacterized LOC111913325 (LOC111913325)
LOC111890183	0.0823167	LOC111890183	histone H3.2	NA	NP_189372.1	histone H3.2 (LOC111890183)
LOC111890183.1	0.0823167	LOC111890183	histone H3.2	NA	NP_189372.1	histone H3.2 (LOC111890183)
LOC111890184	0.0820774	LOC111890184	histone H3.2	NA	NP_189372.1	histone H3.2 (LOC111890184)
LOC111890184.1	0.0820774	LOC111890184	histone H3.2	NA	NP_189372.1	histone H3.2 (LOC111890184)
LOC111890599	0.081866	LOC111890599	histone H3.2	NA	NP_189372.1	histone H3.2 (LOC111890599)
LOC111890599.1	0.081866	LOC111890599	histone H3.2	NA	NP_189372.1	histone H3.2 (LOC111890599)
LOC111896816	0.0816846	LOC111896816	disease resistance protein RML1B	NA	NA	disease resistance protein RML1B (LOC111896816)
LOC111896816.1	0.0816846	LOC111896816	disease resistance protein RML1B	NA	NA	disease resistance protein RML1B (LOC111896816)
LOC111915111	0.0816307	LOC111915111	3-ketoacyl-CoA synthase 11	NA	NA	3-ketoacyl-CoA synthase 11 (LOC111915111)
LOC111915111.1	0.0816307	LOC111915111	3-ketoacyl-CoA synthase 11	NA	NA	3-ketoacyl-CoA synthase 11 (LOC111915111)
LOC122197243	0.0810695	LOC122197243	uncharacterized LOC122197243	NA	NA	uncharacterized LOC122197243 (LOC122197243)
LOC122197243.1	0.0810695	LOC122197243	uncharacterized LOC122197243	NA	NA	uncharacterized LOC122197243 (LOC122197243)
LOC122194580	0.0807928	LOC122194580	uncharacterized LOC122194580	NA	NA	uncharacterized LOC122194580 (LOC122194580)
LOC122194580.1	0.0807928	LOC122194580	uncharacterized LOC122194580	NA	NA	uncharacterized LOC122194580 (LOC122194580)
LOC111899382	0.0803472	LOC111899382	glucan endo-1,3-beta-glucosidase, acidic	NA	NA	glucan endo-1,3-beta-glucosidase, acidic (LOC111899382)
LOC111899382.1	0.0803472	LOC111899382	glucan endo-1,3-beta-glucosidase, acidic	NA	NA	glucan endo-1,3-beta-glucosidase, acidic (LOC111899382)
LOC111898106	0.0801447	LOC111898106	histone H4	NA	NP_001332089.1	histone H4 (LOC111898106)
LOC111898106.1	0.0801447	LOC111898106	histone H4	NA	NP_001332089.1	histone H4 (LOC111898106)
LOC111920131	0.0800626	LOC111920131	protein DETOXIFICATION 40	NA	NA	protein DETOXIFICATION 40 (LOC111920131)
LOC111920131.1	0.0800626	LOC111920131	protein DETOXIFICATION 40	NA	NA	protein DETOXIFICATION 40 (LOC111920131)
LOC111908845	0.0799426	LOC111908845	glutamate receptor 2.9	NA	NA	glutamate receptor 2.9 (LOC111908845)
LOC111908845.1	0.0799426	LOC111908845	glutamate receptor 2.9	NA	NA	glutamate receptor 2.9 (LOC111908845)
LOC111902222	0.0796686	LOC111902222	scarecrow-like protein 30	NA	NA	scarecrow-like protein 30 (LOC111902222)
LOC111902222.1	0.0796686	LOC111902222	scarecrow-like protein 30	NA	NA	scarecrow-like protein 30 (LOC111902222)
LOC111897472	0.0796625	LOC111897472	aspartic proteinase nepenthesin-1	NA	NA	aspartic proteinase nepenthesin-1 (LOC111897472)
LOC111897472.1	0.0796625	LOC111897472	aspartic proteinase nepenthesin-1	NA	NA	aspartic proteinase nepenthesin-1 (LOC111897472)
LOC111888214	0.0794337	LOC111888214	calcium-dependent protein kinase 24	NA	NA	calcium-dependent protein kinase 24 (LOC111888214)
LOC111888214.1	0.0794337	LOC111888214	calcium-dependent protein kinase 24	NA	NA	calcium-dependent protein kinase 24 (LOC111888214)
LOC111906657	0.0790745	LOC111906657	uncharacterized LOC111906657	NA	NA	uncharacterized LOC111906657 (LOC111906657)
LOC111906657.1	0.0790745	LOC111906657	uncharacterized LOC111906657	NA	NA	uncharacterized LOC111906657 (LOC111906657)
LOC111910752	0.0787239	LOC111910752	uncharacterized LOC111910752	NA	NA	uncharacterized LOC111910752 (LOC111910752)
LOC111910752.1	0.0787239	LOC111910752	uncharacterized LOC111910752	NA	NA	uncharacterized LOC111910752 (LOC111910752)
LOC111916983	0.0786831	LOC111916983	uncharacterized LOC111916983	NA	NP_193901.1	uncharacterized LOC111916983 (LOC111916983)
LOC111916983.1	0.0786831	LOC111916983	uncharacterized LOC111916983	NA	NP_193901.1	uncharacterized LOC111916983 (LOC111916983)
LOC111878544	0.0786618	LOC111878544	glyoxylate/hydroxypyruvate reductase HPR3	NA	NA	glyoxylate/hydroxypyruvate reductase HPR3 (LOC111878544)
LOC111878544.1	0.0786618	LOC111878544	glyoxylate/hydroxypyruvate reductase HPR3	NA	NA	glyoxylate/hydroxypyruvate reductase HPR3 (LOC111878544)
LOC111911011	0.0785207	LOC111911011	probable calcium-binding protein CML44	NA	NA	probable calcium-binding protein CML44 (LOC111911011)
LOC111911011.1	0.0785207	LOC111911011	probable calcium-binding protein CML44	NA	NA	probable calcium-binding protein CML44 (LOC111911011)
LOC111915113	0.0782755	LOC111915113	probable histone H2A variant 3	NA	NA	probable histone H2A variant 3 (LOC111915113)
LOC111915113.1	0.0782755	LOC111915113	probable histone H2A variant 3	NA	NA	probable histone H2A variant 3 (LOC111915113)
LOC111904412	0.0782622	LOC111904412	serine carboxypeptidase-like 2	NA	NA	serine carboxypeptidase-like 2 (LOC111904412)
LOC111904412.1	0.0782622	LOC111904412	serine carboxypeptidase-like 2	NA	NA	serine carboxypeptidase-like 2 (LOC111904412)
LOC111905851	0.0781279	LOC111905851	histone-lysine N-methyltransferase, H3 lysine-9 specific SUVH6	NA	NP_001318752.1	histone-lysine N-methyltransferase, H3 lysine-9 specific SUVH6 (LOC111905851)
LOC111905851.1	0.0781279	LOC111905851	histone-lysine N-methyltransferase, H3 lysine-9 specific SUVH6	NA	NP_001318752.1	histone-lysine N-methyltransferase, H3 lysine-9 specific SUVH6 (LOC111905851)
LOC111882184	0.0777187	LOC111882184	auxin-induced protein 6B	NA	NP_181163.2	auxin-induced protein 6B (LOC111882184)
LOC111882184.1	0.0777187	LOC111882184	auxin-induced protein 6B	NA	NP_181163.2	auxin-induced protein 6B (LOC111882184)
LOC111895500	0.0771998	LOC111895500	histone H2A	NA	NA	histone H2A (LOC111895500)
LOC111895500.1	0.0771998	LOC111895500	histone H2A	NA	NA	histone H2A (LOC111895500)
LOC111890851	0.0770969	LOC111890851	uncharacterized LOC111890851	NA	NP_199000.1	uncharacterized LOC111890851 (LOC111890851)
LOC111890851.1	0.0770969	LOC111890851	uncharacterized LOC111890851	NA	NP_199000.1	uncharacterized LOC111890851 (LOC111890851)
LOC111884542	0.0766474	LOC111884542	histone H2A.1	NA	NP_198119.1	histone H2A.1 (LOC111884542)
LOC111884542.1	0.0766474	LOC111884542	histone H2A.1	NA	NP_198119.1	histone H2A.1 (LOC111884542)
LOC111878137	0.0766407	LOC111878137	uncharacterized LOC111878137	NA	NA	uncharacterized LOC111878137 (LOC111878137)
LOC111878137.1	0.0766407	LOC111878137	uncharacterized LOC111878137	NA	NA	uncharacterized LOC111878137 (LOC111878137)
LasaCp080	0.0766322	LasaCp080	NA	NA	NA	LasaCp080
LasaCp080.1	0.0766322	LasaCp080	NA	NA	NA	LasaCp080
LOC111897141	0.0764914	LOC111897141	(3S,6E)-nerolidol synthase 1-like	NA	NP_001185286.1	(3S,6E)-nerolidol synthase 1-like (LOC111897141)
LOC111897141.1	0.0764914	LOC111897141	(3S,6E)-nerolidol synthase 1-like	NA	NP_001185286.1	(3S,6E)-nerolidol synthase 1-like (LOC111897141)
LOC111887753	0.0760802	LOC111887753	DNA (cytosine-5)-methyltransferase CMT3	NA	NP_177135.1	DNA (cytosine-5)-methyltransferase CMT3 (LOC111887753)
LOC111887753.1	0.0760802	LOC111887753	DNA (cytosine-5)-methyltransferase CMT3	NA	NP_177135.1	DNA (cytosine-5)-methyltransferase CMT3 (LOC111887753)
LOC111902730	0.075941	LOC111902730	uncharacterized LOC111902730	NA	NA	uncharacterized LOC111902730 (LOC111902730)
LOC111902730.1	0.075941	LOC111902730	uncharacterized LOC111902730	NA	NA	uncharacterized LOC111902730 (LOC111902730)
LOC111905877	0.0758144	LOC111905877	YDG domain-containing protein At5g47150	NA	NP_001318752.1	YDG domain-containing protein At5g47150 (LOC111905877)
LOC111905877.1	0.0758144	LOC111905877	YDG domain-containing protein At5g47150	NA	NP_001318752.1	YDG domain-containing protein At5g47150 (LOC111905877)
LOC111879685	0.0757597	LOC111879685	probable LRR receptor-like serine/threonine-protein kinase At4g36180	NA	NA	probable LRR receptor-like serine/threonine-protein kinase At4g36180 (LOC111879685)
LOC111879685.1	0.0757597	LOC111879685	probable LRR receptor-like serine/threonine-protein kinase At4g36180	NA	NA	probable LRR receptor-like serine/threonine-protein kinase At4g36180 (LOC111879685)
LOC111878592	0.0756227	LOC111878592	probable calcium-binding protein CML23	NA	NA	probable calcium-binding protein CML23 (LOC111878592)
LOC111878592.1	0.0756227	LOC111878592	probable calcium-binding protein CML23	NA	NA	probable calcium-binding protein CML23 (LOC111878592)
LOC122196892	0.075577	LOC122196892	uncharacterized LOC122196892	NA	NA	uncharacterized LOC122196892 (LOC122196892)
LOC122196892.1	0.075577	LOC122196892	uncharacterized LOC122196892	NA	NA	uncharacterized LOC122196892 (LOC122196892)
LOC111898583	0.0746446	LOC111898583	SNF2 domain-containing protein CLASSY 3	NA	NP_172040.2	SNF2 domain-containing protein CLASSY 3 (LOC111898583)
LOC111898583.1	0.0746446	LOC111898583	SNF2 domain-containing protein CLASSY 3	NA	NP_172040.2	SNF2 domain-containing protein CLASSY 3 (LOC111898583)
LOC111907690	0.074621	LOC111907690	probable indole-3-pyruvate monooxygenase YUCCA5	NA	NA	probable indole-3-pyruvate monooxygenase YUCCA5 (LOC111907690)
LOC111907690.1	0.074621	LOC111907690	probable indole-3-pyruvate monooxygenase YUCCA5	NA	NA	probable indole-3-pyruvate monooxygenase YUCCA5 (LOC111907690)
LOC111902967	0.0746039	LOC111902967	putative F-box protein At3g23260	NA	NA	putative F-box protein At3g23260 (LOC111902967)
LOC111902967.1	0.0746039	LOC111902967	putative F-box protein At3g23260	NA	NA	putative F-box protein At3g23260 (LOC111902967)
LOC111891555	0.0742524	LOC111891555	protein TOO MANY MOUTHS	NA	NP_194585.1	protein TOO MANY MOUTHS (LOC111891555)
LOC111891555.1	0.0742524	LOC111891555	protein TOO MANY MOUTHS	NA	NP_194585.1	protein TOO MANY MOUTHS (LOC111891555)
LOC111876781	0.0741886	LOC111876781	transcription factor TRY	NA	NP_182164.1	transcription factor TRY (LOC111876781)
LOC111876781.1	0.0741886	LOC111876781	transcription factor TRY	NA	NP_182164.1	transcription factor TRY (LOC111876781)
LOC111915799	0.0733861	LOC111915799	uncharacterized LOC111915799	NA	NP_189035.1	uncharacterized LOC111915799 (LOC111915799)
LOC111915799.1	0.0733861	LOC111915799	uncharacterized LOC111915799	NA	NP_189035.1	uncharacterized LOC111915799 (LOC111915799)
LOC111885537	0.0727924	LOC111885537	pentatricopeptide repeat-containing protein At3g07290, mitochondrial	NA	NP_187385.1	pentatricopeptide repeat-containing protein At3g07290, mitochondrial (LOC111885537)
LOC111885537.1	0.0727924	LOC111885537	pentatricopeptide repeat-containing protein At3g07290, mitochondrial	NA	NP_187385.1	pentatricopeptide repeat-containing protein At3g07290, mitochondrial (LOC111885537)
LOC111904056	0.0727482	LOC111904056	F-box protein At5g07670	NA	NA	F-box protein At5g07670 (LOC111904056)
LOC111904056.1	0.0727482	LOC111904056	F-box protein At5g07670	NA	NA	F-box protein At5g07670 (LOC111904056)
LOC111886065	0.07268	LOC111886065	probable histone H2B.1	NA	NA	probable histone H2B.1 (LOC111886065)
LOC111886065.1	0.07268	LOC111886065	probable histone H2B.1	NA	NA	probable histone H2B.1 (LOC111886065)
LOC111891850	0.0724525	LOC111891850	early nodulin-like protein 1	NA	NP_194975.2	early nodulin-like protein 1 (LOC111891850)
LOC111891850.1	0.0724525	LOC111891850	early nodulin-like protein 1	NA	NP_194975.2	early nodulin-like protein 1 (LOC111891850)
LOC111916242	0.0723079	LOC111916242	parthenolide synthase	NA	NA	parthenolide synthase (LOC111916242)
LOC111916242.1	0.0723079	LOC111916242	parthenolide synthase	NA	NA	parthenolide synthase (LOC111916242)
LOC111892966	0.0722264	LOC111892966	solanidine UDP-glucose glucosyltransferase 1	NA	NA	solanidine UDP-glucose glucosyltransferase 1 (LOC111892966)
LOC111892966.1	0.0722264	LOC111892966	solanidine UDP-glucose glucosyltransferase 1	NA	NA	solanidine UDP-glucose glucosyltransferase 1 (LOC111892966)
LOC111883707	0.0722126	LOC111883707	17.9 kDa class II heat shock protein	NA	NP_196763.1	17.9 kDa class II heat shock protein (LOC111883707)
LOC111883707.1	0.0722126	LOC111883707	17.9 kDa class II heat shock protein	NA	NP_196763.1	17.9 kDa class II heat shock protein (LOC111883707)
LOC111881163	0.0721596	LOC111881163	LRR receptor-like serine/threonine-protein kinase IOS1	NA	NP_190210.2	LRR receptor-like serine/threonine-protein kinase IOS1 (LOC111881163)
LOC111881163.1	0.0721596	LOC111881163	LRR receptor-like serine/threonine-protein kinase IOS1	NA	NP_190210.2	LRR receptor-like serine/threonine-protein kinase IOS1 (LOC111881163)
LOC111905213	0.0719164	LOC111905213	uncharacterized protein At4g15970	NA	NP_001328843.1	uncharacterized protein At4g15970 (LOC111905213)
LOC111905213.1	0.0719164	LOC111905213	uncharacterized protein At4g15970	NA	NP_001328843.1	uncharacterized protein At4g15970 (LOC111905213)
LOC111900518	0.0715785	LOC111900518	disease resistance protein RGA5	NA	NA	disease resistance protein RGA5 (LOC111900518)
LOC111900518.1	0.0715785	LOC111900518	disease resistance protein RGA5	NA	NA	disease resistance protein RGA5 (LOC111900518)
LOC111889607	0.071322	LOC111889607	glucan endo-1,3-beta-glucosidase	NA	NA	glucan endo-1,3-beta-glucosidase (LOC111889607)
LOC111889607.1	0.071322	LOC111889607	glucan endo-1,3-beta-glucosidase	NA	NA	glucan endo-1,3-beta-glucosidase (LOC111889607)
LOC111903155	0.0708991	LOC111903155	uncharacterized LOC111903155	NA	NP_565379.1	uncharacterized LOC111903155 (LOC111903155)
LOC111903155.1	0.0708991	LOC111903155	uncharacterized LOC111903155	NA	NP_565379.1	uncharacterized LOC111903155 (LOC111903155)
LOC111893132	0.0708661	LOC111893132	cytochrome P450 Tp9025	NA	NA	cytochrome P450 Tp9025 (LOC111893132)
LOC111893132.1	0.0708661	LOC111893132	cytochrome P450 Tp9025	NA	NA	cytochrome P450 Tp9025 (LOC111893132)
LOC111909648	0.0706601	LOC111909648	UPF0481 protein At3g47200	NA	NA	UPF0481 protein At3g47200 (LOC111909648)
LOC111909648.1	0.0706601	LOC111909648	UPF0481 protein At3g47200	NA	NA	UPF0481 protein At3g47200 (LOC111909648)
LOC111883407	0.070575810968875885	LOC111883407	U-box domain-containing protein 21	NA	NP_198565.1	U-box domain-containing protein 21 (LOC111883407)
LOC111883407.1	0.070575810968875885	LOC111883407	U-box domain-containing protein 21	NA	NP_198565.1	U-box domain-containing protein 21 (LOC111883407)
LOC111903720	0.0704435	LOC111903720	histone H2A.1	NA	NP_198119.1	histone H2A.1 (LOC111903720)
LOC111903720.1	0.0704435	LOC111903720	histone H2A.1	NA	NP_198119.1	histone H2A.1 (LOC111903720)
LOC111914339	0.0703882	LOC111914339	DNA replication licensing factor MCM7	NA	NP_192115.1	DNA replication licensing factor MCM7 (LOC111914339)
LOC111914339.1	0.0703882	LOC111914339	DNA replication licensing factor MCM7	NA	NP_192115.1	DNA replication licensing factor MCM7 (LOC111914339)
LOC111907682	0.0703702	LOC111907682	glycine-rich protein 5-like	NA	NP_194632.1	glycine-rich protein 5-like (LOC111907682)
LOC111907682.1	0.0703702	LOC111907682	glycine-rich protein 5-like	NA	NP_194632.1	glycine-rich protein 5-like (LOC111907682)
LOC111900345	0.0703184	LOC111900345	WUSCHEL-related homeobox 3	NA	NA	WUSCHEL-related homeobox 3 (LOC111900345)
LOC111900345.1	0.0703184	LOC111900345	WUSCHEL-related homeobox 3	NA	NA	WUSCHEL-related homeobox 3 (LOC111900345)
LOC111920659	0.070126	LOC111920659	cysteine-rich receptor-like protein kinase 2	NA	NA	cysteine-rich receptor-like protein kinase 2 (LOC111920659)
LOC111920659.1	0.070126	LOC111920659	cysteine-rich receptor-like protein kinase 2	NA	NA	cysteine-rich receptor-like protein kinase 2 (LOC111920659)
LOC111891174	0.0698922	LOC111891174	protein NUCLEAR FUSION DEFECTIVE 4	NA	NA	protein NUCLEAR FUSION DEFECTIVE 4 (LOC111891174)
LOC111891174.1	0.0698922	LOC111891174	protein NUCLEAR FUSION DEFECTIVE 4	NA	NA	protein NUCLEAR FUSION DEFECTIVE 4 (LOC111891174)
LOC111880079	0.0698155	LOC111880079	uncharacterized LOC111880079	NA	NA	uncharacterized LOC111880079 (LOC111880079)
LOC111880079.1	0.0698155	LOC111880079	uncharacterized LOC111880079	NA	NA	uncharacterized LOC111880079 (LOC111880079)
LOC111919969	0.0697132	LOC111919969	probable aminotransferase TAT2	NA	NA	probable aminotransferase TAT2 (LOC111919969)
LOC111919969.1	0.0697132	LOC111919969	probable aminotransferase TAT2	NA	NA	probable aminotransferase TAT2 (LOC111919969)
LOC111911466	0.0693979	LOC111911466	transcription factor bHLH18	NA	NP_001329767.1	transcription factor bHLH18 (LOC111911466)
LOC111911466.1	0.0693979	LOC111911466	transcription factor bHLH18	NA	NP_001329767.1	transcription factor bHLH18 (LOC111911466)
LOC111890708	0.0691688	LOC111890708	NADPH-dependent aldehyde reductase 1, chloroplastic	NA	NP_564670.2	NADPH-dependent aldehyde reductase 1, chloroplastic (LOC111890708)
LOC111890708.1	0.0691688	LOC111890708	NADPH-dependent aldehyde reductase 1, chloroplastic	NA	NP_564670.2	NADPH-dependent aldehyde reductase 1, chloroplastic (LOC111890708)
LOC111884978	0.0691289	LOC111884978	probable WRKY transcription factor 47	NA	NA	probable WRKY transcription factor 47 (LOC111884978)
LOC111884978.1	0.0691289	LOC111884978	probable WRKY transcription factor 47	NA	NA	probable WRKY transcription factor 47 (LOC111884978)
LOC111890602	0.0690799	LOC111890602	histone H3.2	NA	NP_189372.1	histone H3.2 (LOC111890602)
LOC111890602.1	0.0690799	LOC111890602	histone H3.2	NA	NP_189372.1	histone H3.2 (LOC111890602)
LOC111879401	0.0690327	LOC111879401	secretory carrier-associated membrane protein 3	NA	NA	secretory carrier-associated membrane protein 3 (LOC111879401)
LOC111879401.1	0.0690327	LOC111879401	secretory carrier-associated membrane protein 3	NA	NA	secretory carrier-associated membrane protein 3 (LOC111879401)
LOC111911340	0.0686125	LOC111911340	uncharacterized LOC111911340	NA	NA	uncharacterized LOC111911340 (LOC111911340)
LOC111911340.1	0.0686125	LOC111911340	uncharacterized LOC111911340	NA	NA	uncharacterized LOC111911340 (LOC111911340)
LOC111911136	0.0685519	LOC111911136	histone H2B.3	NA	NA	histone H2B.3 (LOC111911136)
LOC111911136.1	0.0685519	LOC111911136	histone H2B.3	NA	NA	histone H2B.3 (LOC111911136)
LOC111916799	0.0682053	LOC111916799	HIPL1 protein	NA	NA	HIPL1 protein (LOC111916799)
LOC111916799.1	0.0682053	LOC111916799	HIPL1 protein	NA	NA	HIPL1 protein (LOC111916799)
LOC111920157	0.0679797	LOC111920157	uncharacterized LOC111920157	NA	NP_683299.1	uncharacterized LOC111920157 (LOC111920157)
LOC111920157.1	0.0679797	LOC111920157	uncharacterized LOC111920157	NA	NP_683299.1	uncharacterized LOC111920157 (LOC111920157)
LOC111887932	0.0678981	LOC111887932	uncharacterized LOC111887932	NA	NA	uncharacterized LOC111887932 (LOC111887932)
LOC111887932.1	0.0678981	LOC111887932	uncharacterized LOC111887932	NA	NA	uncharacterized LOC111887932 (LOC111887932)
LOC111901170	0.0677398	LOC111901170	G2/mitotic-specific cyclin-2	NA	NP_179353.1	G2/mitotic-specific cyclin-2 (LOC111901170)
LOC111901170.1	0.0677398	LOC111901170	G2/mitotic-specific cyclin-2	NA	NP_179353.1	G2/mitotic-specific cyclin-2 (LOC111901170)
LOC111909073	0.0675439	LOC111909073	tetrahydroberberine oxidase	NA	NA	tetrahydroberberine oxidase (LOC111909073)
LOC111909073.1	0.0675439	LOC111909073	tetrahydroberberine oxidase	NA	NA	tetrahydroberberine oxidase (LOC111909073)
LOC111891784	0.0670728	LOC111891784	uncharacterized LOC111891784	NA	NP_175637.1	uncharacterized LOC111891784 (LOC111891784)
LOC111891784.1	0.0670728	LOC111891784	uncharacterized LOC111891784	NA	NP_175637.1	uncharacterized LOC111891784 (LOC111891784)
LOC111890598	0.0668994	LOC111890598	histone H3.2	NA	NP_189372.1	histone H3.2 (LOC111890598)
LOC111890598.1	0.0668994	LOC111890598	histone H3.2	NA	NP_189372.1	histone H3.2 (LOC111890598)
LOC111893075	0.0668005	LOC111893075	monothiol glutaredoxin-S2	NA	NP_171801.1	monothiol glutaredoxin-S2 (LOC111893075)
LOC111893075.1	0.0668005	LOC111893075	monothiol glutaredoxin-S2	NA	NP_171801.1	monothiol glutaredoxin-S2 (LOC111893075)
LOC111908268	0.0667046	LOC111908268	PLASMODESMATA CALLOSE-BINDING PROTEIN 1	NA	NP_200921.2	PLASMODESMATA CALLOSE-BINDING PROTEIN 1 (LOC111908268)
LOC111908268.1	0.0667046	LOC111908268	PLASMODESMATA CALLOSE-BINDING PROTEIN 1	NA	NP_200921.2	PLASMODESMATA CALLOSE-BINDING PROTEIN 1 (LOC111908268)
LOC122196765	0.0665045	LOC122196765	uncharacterized LOC122196765	NA	NA	uncharacterized LOC122196765 (LOC122196765)
LOC122196765.1	0.0665045	LOC122196765	uncharacterized LOC122196765	NA	NA	uncharacterized LOC122196765 (LOC122196765)
LOC111881096	0.0662894	LOC111881096	histone H3.2-like	NA	NA	histone H3.2-like (LOC111881096)
LOC111881096.1	0.0662894	LOC111881096	histone H3.2-like	NA	NA	histone H3.2-like (LOC111881096)
LOC111896458	0.0662578	LOC111896458	F-box/FBD/LRR-repeat protein At1g13570	NA	NA	F-box/FBD/LRR-repeat protein At1g13570 (LOC111896458)
LOC111896458.1	0.0662578	LOC111896458	F-box/FBD/LRR-repeat protein At1g13570	NA	NA	F-box/FBD/LRR-repeat protein At1g13570 (LOC111896458)
LOC111886066	0.0661095	LOC111886066	probable histone H2B.1	NA	NA	probable histone H2B.1 (LOC111886066)
LOC111886066.1	0.0661095	LOC111886066	probable histone H2B.1	NA	NA	probable histone H2B.1 (LOC111886066)
LOC111907576	0.0656788	LOC111907576	LEAF RUST 10 DISEASE-RESISTANCE LOCUS RECEPTOR-LIKE PROTEIN KINASE-like 2.4	NA	NP_001322718.1	LEAF RUST 10 DISEASE-RESISTANCE LOCUS RECEPTOR-LIKE PROTEIN KINASE-like 2.4 (LOC111907576)
LOC111907576.1	0.0656788	LOC111907576	LEAF RUST 10 DISEASE-RESISTANCE LOCUS RECEPTOR-LIKE PROTEIN KINASE-like 2.4	NA	NP_001322718.1	LEAF RUST 10 DISEASE-RESISTANCE LOCUS RECEPTOR-LIKE PROTEIN KINASE-like 2.4 (LOC111907576)
LOC111911137	0.0655768	LOC111911137	histone H2B.3	NA	NA	histone H2B.3 (LOC111911137)
LOC111911137.1	0.0655768	LOC111911137	histone H2B.3	NA	NA	histone H2B.3 (LOC111911137)
LOC111898108	0.065333	LOC111898108	histone H4	NA	NP_001332089.1	histone H4 (LOC111898108)
LOC111898108.1	0.065333	LOC111898108	histone H4	NA	NP_001332089.1	histone H4 (LOC111898108)
LOC111910905	0.0650875	LOC111910905	histone H1	NA	NA	histone H1 (LOC111910905)
LOC111910905.1	0.0650875	LOC111910905	histone H1	NA	NA	histone H1 (LOC111910905)
LOC111908027	0.0650471	LOC111908027	dehydration-responsive element-binding protein 2B	NA	NA	dehydration-responsive element-binding protein 2B (LOC111908027)
LOC111908027.1	0.0650471	LOC111908027	dehydration-responsive element-binding protein 2B	NA	NA	dehydration-responsive element-binding protein 2B (LOC111908027)
LOC111911860	0.0650268	LOC111911860	disease resistance protein RUN1	NA	NA	disease resistance protein RUN1 (LOC111911860)
LOC111911860.1	0.0650268	LOC111911860	disease resistance protein RUN1	NA	NA	disease resistance protein RUN1 (LOC111911860)
LOC111880745	0.0646893	LOC111880745	putative F-box/LRR-repeat protein 23	NA	NP_567294.1	putative F-box/LRR-repeat protein 23 (LOC111880745)
LOC111880745.1	0.0646893	LOC111880745	putative F-box/LRR-repeat protein 23	NA	NP_567294.1	putative F-box/LRR-repeat protein 23 (LOC111880745)
LOC111905499	0.0645638	LOC111905499	probable 2-oxoglutarate-dependent dioxygenase SLC1	NA	NA	probable 2-oxoglutarate-dependent dioxygenase SLC1 (LOC111905499)
LOC111905499.1	0.0645638	LOC111905499	probable 2-oxoglutarate-dependent dioxygenase SLC1	NA	NA	probable 2-oxoglutarate-dependent dioxygenase SLC1 (LOC111905499)
LOC111920475	0.0642126	LOC111920475	uncharacterized LOC111920475	NA	NP_566827.1	uncharacterized LOC111920475 (LOC111920475)
LOC111920475.1	0.0642126	LOC111920475	uncharacterized LOC111920475	NA	NP_566827.1	uncharacterized LOC111920475 (LOC111920475)
LOC111898934	0.0641772	LOC111898934	protein DJ-1 homolog D	NA	NA	protein DJ-1 homolog D (LOC111898934)
LOC111898934.1	0.0641772	LOC111898934	protein DJ-1 homolog D	NA	NA	protein DJ-1 homolog D (LOC111898934)
LOC111918622	0.0640349	LOC111918622	delta(12) fatty acid desaturase FAD2	NA	NA	delta(12) fatty acid desaturase FAD2 (LOC111918622)
LOC111918622.1	0.0640349	LOC111918622	delta(12) fatty acid desaturase FAD2	NA	NA	delta(12) fatty acid desaturase FAD2 (LOC111918622)
LOC111884457	0.0632179	LOC111884457	protodermal factor 1	NA	NP_181812.1	protodermal factor 1 (LOC111884457)
LOC111884457.1	0.0632179	LOC111884457	protodermal factor 1	NA	NP_181812.1	protodermal factor 1 (LOC111884457)
LOC111910504	0.0631185	LOC111910504	cytochrome P450 78A5	NA	NP_172827.1	cytochrome P450 78A5 (LOC111910504)
LOC111910504.1	0.0631185	LOC111910504	cytochrome P450 78A5	NA	NP_172827.1	cytochrome P450 78A5 (LOC111910504)
LOC128125841	0.0624882	LOC128125841	cytochrome P450 CYP72A219-like	NA	NP_188079.1	cytochrome P450 CYP72A219-like (LOC128125841)
LOC128125841.1	0.0624882	LOC128125841	cytochrome P450 CYP72A219-like	NA	NP_188079.1	cytochrome P450 CYP72A219-like (LOC128125841)
LOC111890535	0.062122464179992676	LOC111890535	histone H3.2	NA	NP_189372.1	histone H3.2 (LOC111890535)
LOC111890535.1	0.062122464179992676	LOC111890535	histone H3.2	NA	NP_189372.1	histone H3.2 (LOC111890535)
LOC111885798	0.061974238604307175	LOC111885798	protein LURP-one-related 15	NA	NA	protein LURP-one-related 15 (LOC111885798)
LOC111885798.1	0.061974238604307175	LOC111885798	protein LURP-one-related 15	NA	NA	protein LURP-one-related 15 (LOC111885798)
LOC111890600	0.0618985	LOC111890600	histone H3.2	NA	NP_189372.1	histone H3.2 (LOC111890600)
LOC111890600.1	0.0618985	LOC111890600	histone H3.2	NA	NP_189372.1	histone H3.2 (LOC111890600)
LOC111913847	0.061697132885456085	LOC111913847	3-hydroxyisobutyryl-CoA hydrolase 1	NA	NA	3-hydroxyisobutyryl-CoA hydrolase 1 (LOC111913847)
LOC111913847.1	0.061697132885456085	LOC111913847	3-hydroxyisobutyryl-CoA hydrolase 1	NA	NA	3-hydroxyisobutyryl-CoA hydrolase 1 (LOC111913847)
LOC111885824	0.0614652	LOC111885824	GATA transcription factor 19	NA	NP_179429.2	GATA transcription factor 19 (LOC111885824)
LOC111885824.1	0.0614652	LOC111885824	GATA transcription factor 19	NA	NP_179429.2	GATA transcription factor 19 (LOC111885824)
LOC111889402	0.061165034770965576	LOC111889402	uncharacterized LOC111889402	NA	NA	uncharacterized LOC111889402 (LOC111889402)
LOC111889402.1	0.061165034770965576	LOC111889402	uncharacterized LOC111889402	NA	NA	uncharacterized LOC111889402 (LOC111889402)
LOC111914673	0.0611411	LOC111914673	trans-resveratrol di-O-methyltransferase	NA	NA	trans-resveratrol di-O-methyltransferase (LOC111914673)
LOC111914673.1	0.0611411	LOC111914673	trans-resveratrol di-O-methyltransferase	NA	NA	trans-resveratrol di-O-methyltransferase (LOC111914673)
LOC111905907	0.060405656695365906	LOC111905907	uncharacterized LOC111905907	NA	NP_173791.2	uncharacterized LOC111905907 (LOC111905907)
LOC111905907.1	0.060405656695365906	LOC111905907	uncharacterized LOC111905907	NA	NP_173791.2	uncharacterized LOC111905907 (LOC111905907)
LOC111876559	0.0603948	LOC111876559	protein CHLOROPLAST IMPORT APPARATUS 2	NA	NP_563778.1	protein CHLOROPLAST IMPORT APPARATUS 2 (LOC111876559)
LOC111876559.1	0.0603948	LOC111876559	protein CHLOROPLAST IMPORT APPARATUS 2	NA	NP_563778.1	protein CHLOROPLAST IMPORT APPARATUS 2 (LOC111876559)
LOC111920125	0.0600487	LOC111920125	probable glutathione S-transferase	NA	NP_187538.1	probable glutathione S-transferase (LOC111920125)
LOC111920125.1	0.0600487	LOC111920125	probable glutathione S-transferase	NA	NP_187538.1	probable glutathione S-transferase (LOC111920125)
LOC122196190	0.0598446	LOC122196190	uncharacterized LOC122196190	NA	NA	uncharacterized LOC122196190 (LOC122196190)
LOC122196190.1	0.0598446	LOC122196190	uncharacterized LOC122196190	NA	NA	uncharacterized LOC122196190 (LOC122196190)
LOC111916769	0.0597911	LOC111916769	cytochrome P450 Tp4149	NA	NA	cytochrome P450 Tp4149 (LOC111916769)
LOC111916769.1	0.0597911	LOC111916769	cytochrome P450 Tp4149	NA	NA	cytochrome P450 Tp4149 (LOC111916769)
LOC111899571	0.0597363	LOC111899571	peroxidase 43	NA	NA	peroxidase 43 (LOC111899571)
LOC111899571.1	0.0597363	LOC111899571	peroxidase 43	NA	NA	peroxidase 43 (LOC111899571)
LOC111906510	0.0595658	LOC111906510	tetrahydroberberine oxidase	NA	NA	tetrahydroberberine oxidase (LOC111906510)
LOC111906510.1	0.0595658	LOC111906510	tetrahydroberberine oxidase	NA	NA	tetrahydroberberine oxidase (LOC111906510)
LOC111877457	0.058899782598018646	LOC111877457	uncharacterized LOC111877457	NA	NA	uncharacterized LOC111877457 (LOC111877457)
LOC111877457.1	0.058899782598018646	LOC111877457	uncharacterized LOC111877457	NA	NA	uncharacterized LOC111877457 (LOC111877457)
LOC111903481	0.0588476	LOC111903481	vesicle-associated protein 1-1	NA	NA	vesicle-associated protein 1-1 (LOC111903481)
LOC111903481.1	0.0588476	LOC111903481	vesicle-associated protein 1-1	NA	NA	vesicle-associated protein 1-1 (LOC111903481)
LOC128133941	0.0587769	LOC128133941	uncharacterized LOC128133941	NA	NA	uncharacterized LOC128133941 (LOC128133941)
LOC128133941.1	0.0587769	LOC128133941	uncharacterized LOC128133941	NA	NA	uncharacterized LOC128133941 (LOC128133941)
LOC111883477	0.0585235	LOC111883477	uncharacterized protein At4g38062	NA	NA	uncharacterized protein At4g38062 (LOC111883477)
LOC111883477.1	0.0585235	LOC111883477	uncharacterized protein At4g38062	NA	NA	uncharacterized protein At4g38062 (LOC111883477)
LOC128132000	0.0581462	LOC128132000	uncharacterized LOC128132000	NA	NA	uncharacterized LOC128132000 (LOC128132000)
LOC128132000.1	0.0581462	LOC128132000	uncharacterized LOC128132000	NA	NA	uncharacterized LOC128132000 (LOC128132000)
LOC111889132	0.058072	LOC111889132	cytochrome P450 81Q32	NA	NA	cytochrome P450 81Q32 (LOC111889132)
LOC111889132.1	0.058072	LOC111889132	cytochrome P450 81Q32	NA	NA	cytochrome P450 81Q32 (LOC111889132)
LOC111917812	0.0577653	LOC111917812	cytochrome P450 CYP749A22	NA	NA	cytochrome P450 CYP749A22 (LOC111917812)
LOC111917812.1	0.0577653	LOC111917812	cytochrome P450 CYP749A22	NA	NA	cytochrome P450 CYP749A22 (LOC111917812)
LOC111914027	0.0577131	LOC111914027	dehydrin DHN1	NA	NA	dehydrin DHN1 (LOC111914027)
LOC111914027.1	0.0577131	LOC111914027	dehydrin DHN1	NA	NA	dehydrin DHN1 (LOC111914027)
LOC111911134	0.0576597	LOC111911134	histone H2B.3	NA	NA	histone H2B.3 (LOC111911134)
LOC111911134.1	0.0576597	LOC111911134	histone H2B.3	NA	NA	histone H2B.3 (LOC111911134)
LOC111895026	0.0571085	LOC111895026	pectin acetylesterase 8	NA	NA	pectin acetylesterase 8 (LOC111895026)
LOC111895026.1	0.0571085	LOC111895026	pectin acetylesterase 8	NA	NA	pectin acetylesterase 8 (LOC111895026)
LOC111903480	0.0563479	LOC111903480	vesicle-associated protein 2-2	NA	NA	vesicle-associated protein 2-2 (LOC111903480)
LOC111903480.1	0.0563479	LOC111903480	vesicle-associated protein 2-2	NA	NA	vesicle-associated protein 2-2 (LOC111903480)
LOC111900606	0.0562977	LOC111900606	transcription factor MYB16	NA	NA	transcription factor MYB16 (LOC111900606)
LOC111900606.1	0.0562977	LOC111900606	transcription factor MYB16	NA	NA	transcription factor MYB16 (LOC111900606)
LOC122194622	0.056129202246665955	LOC122194622	uncharacterized LOC122194622	NA	NA	uncharacterized LOC122194622 (LOC122194622)
LOC122194622.1	0.056129202246665955	LOC122194622	uncharacterized LOC122194622	NA	NA	uncharacterized LOC122194622 (LOC122194622)
LOC111879412	0.0560287	LOC111879412	heat stress transcription factor B-3	NA	NP_181700.1	heat stress transcription factor B-3 (LOC111879412)
LOC111879412.1	0.0560287	LOC111879412	heat stress transcription factor B-3	NA	NP_181700.1	heat stress transcription factor B-3 (LOC111879412)
LOC111904841	0.0558574	LOC111904841	cysteine-rich receptor-like protein kinase 15	NA	NA	cysteine-rich receptor-like protein kinase 15 (LOC111904841)
LOC111904841.1	0.0558574	LOC111904841	cysteine-rich receptor-like protein kinase 15	NA	NA	cysteine-rich receptor-like protein kinase 15 (LOC111904841)
LOC128131817	0.0557627	LOC128131817	28S ribosomal RNA	NA	NA	28S ribosomal RNA (LOC128131817)
LOC128131817.1	0.0557627	LOC128131817	28S ribosomal RNA	NA	NA	28S ribosomal RNA (LOC128131817)
LOC111891271	0.0555189	LOC111891271	ankyrin repeat-containing protein ITN1	NA	NA	ankyrin repeat-containing protein ITN1 (LOC111891271)
LOC111891271.1	0.0555189	LOC111891271	ankyrin repeat-containing protein ITN1	NA	NA	ankyrin repeat-containing protein ITN1 (LOC111891271)
LOC111905654	0.055448077619075775	LOC111905654	trans-resveratrol di-O-methyltransferase	NA	NA	trans-resveratrol di-O-methyltransferase (LOC111905654)
LOC111905654.1	0.055448077619075775	LOC111905654	trans-resveratrol di-O-methyltransferase	NA	NA	trans-resveratrol di-O-methyltransferase (LOC111905654)
LOC128132818	0.0554104	LOC128132818	receptor-like protein 13	NA	NA	receptor-like protein 13 (LOC128132818)
LOC128132818.1	0.0554104	LOC128132818	receptor-like protein 13	NA	NA	receptor-like protein 13 (LOC128132818)
LOC111919036	0.0553983	LOC111919036	E3 ubiquitin-protein ligase RGLG2	NA	NA	E3 ubiquitin-protein ligase RGLG2 (LOC111919036)
LOC111919036.1	0.0553983	LOC111919036	E3 ubiquitin-protein ligase RGLG2	NA	NA	E3 ubiquitin-protein ligase RGLG2 (LOC111919036)
LOC111880363	0.0551223	LOC111880363	glycine-rich RNA-binding protein 2-like	NA	NA	glycine-rich RNA-binding protein 2-like (LOC111880363)
LOC111880363.1	0.0551223	LOC111880363	glycine-rich RNA-binding protein 2-like	NA	NA	glycine-rich RNA-binding protein 2-like (LOC111880363)
LOC111893254	0.0550214	LOC111893254	receptor-like protein 47	NA	NP_175224.1	receptor-like protein 47 (LOC111893254)
LOC111893254.1	0.0550214	LOC111893254	receptor-like protein 47	NA	NP_175224.1	receptor-like protein 47 (LOC111893254)
LOC111886334	0.0546965	LOC111886334	cellulose synthase-like protein E1	NA	NP_175981.2	cellulose synthase-like protein E1 (LOC111886334)
LOC111886334.1	0.0546965	LOC111886334	cellulose synthase-like protein E1	NA	NP_175981.2	cellulose synthase-like protein E1 (LOC111886334)
LOC111920277	0.0546072	LOC111920277	uncharacterized LOC111920277	NA	NA	uncharacterized LOC111920277 (LOC111920277)
LOC111920277.1	0.0546072	LOC111920277	uncharacterized LOC111920277	NA	NA	uncharacterized LOC111920277 (LOC111920277)
LOC111884544	0.0545461	LOC111884544	histone H2A.1	NA	NP_198119.1	histone H2A.1 (LOC111884544)
LOC111884544.1	0.0545461	LOC111884544	histone H2A.1	NA	NP_198119.1	histone H2A.1 (LOC111884544)
LOC128126397	0.0543879	LOC128126397	30S ribosomal protein S7, chloroplastic-like	NA	NA	30S ribosomal protein S7, chloroplastic-like (LOC128126397)
LOC128126397.1	0.0543879	LOC128126397	30S ribosomal protein S7, chloroplastic-like	NA	NA	30S ribosomal protein S7, chloroplastic-like (LOC128126397)
LOC111900636	0.0542258	LOC111900636	serine carboxypeptidase 1	NA	NA	serine carboxypeptidase 1 (LOC111900636)
LOC111900636.1	0.0542258	LOC111900636	serine carboxypeptidase 1	NA	NA	serine carboxypeptidase 1 (LOC111900636)
LOC111900519	0.0540278	LOC111900519	heavy metal-associated isoprenylated plant protein 47	NA	NA	heavy metal-associated isoprenylated plant protein 47 (LOC111900519)
LOC111900519.1	0.0540278	LOC111900519	heavy metal-associated isoprenylated plant protein 47	NA	NA	heavy metal-associated isoprenylated plant protein 47 (LOC111900519)
LOC111878180	0.0539742	LOC111878180	histone H4	NA	NP_001332089.1	histone H4 (LOC111878180)
LOC111878180.1	0.0539742	LOC111878180	histone H4	NA	NP_001332089.1	histone H4 (LOC111878180)
LOC111919048	0.0535141	LOC111919048	chromatin remodeling protein SHL	NA	NA	chromatin remodeling protein SHL (LOC111919048)
LOC111919048.1	0.0535141	LOC111919048	chromatin remodeling protein SHL	NA	NA	chromatin remodeling protein SHL (LOC111919048)
LOC111889604	0.0533507	LOC111889604	uncharacterized LOC111889604	NA	NP_001327131.1	uncharacterized LOC111889604 (LOC111889604)
LOC111889604.1	0.0533507	LOC111889604	uncharacterized LOC111889604	NA	NP_001327131.1	uncharacterized LOC111889604 (LOC111889604)
LOC111881095	0.053119413554668427	LOC111881095	histone H3.2	NA	NP_189372.1	histone H3.2 (LOC111881095)
LOC111881095.1	0.053119413554668427	LOC111881095	histone H3.2	NA	NP_189372.1	histone H3.2 (LOC111881095)
LOC111881569	0.0529297	LOC111881569	protein JINGUBANG	NA	NP_564219.1	protein JINGUBANG (LOC111881569)
LOC111881569.1	0.0529297	LOC111881569	protein JINGUBANG	NA	NP_564219.1	protein JINGUBANG (LOC111881569)
LOC111903238	0.0527566	LOC111903238	transcription factor CSA	NA	NA	transcription factor CSA (LOC111903238)
LOC111903238.1	0.0527566	LOC111903238	transcription factor CSA	NA	NA	transcription factor CSA (LOC111903238)
LOC111905815	0.0524996	LOC111905815	ankyrin repeat-containing protein ITN1	NA	NA	ankyrin repeat-containing protein ITN1 (LOC111905815)
LOC111905815.1	0.0524996	LOC111905815	ankyrin repeat-containing protein ITN1	NA	NA	ankyrin repeat-containing protein ITN1 (LOC111905815)
LOC111891296	0.0523907	LOC111891296	protein NRT1/ PTR FAMILY 1.2	NA	NA	protein NRT1/ PTR FAMILY 1.2 (LOC111891296)
LOC111891296.1	0.0523907	LOC111891296	protein NRT1/ PTR FAMILY 1.2	NA	NA	protein NRT1/ PTR FAMILY 1.2 (LOC111891296)
LOC111908096	0.0521587	LOC111908096	probable WRKY transcription factor 60	NA	NP_001325297.1	probable WRKY transcription factor 60 (LOC111908096)
LOC111908096.1	0.0521587	LOC111908096	probable WRKY transcription factor 60	NA	NP_001325297.1	probable WRKY transcription factor 60 (LOC111908096)
LOC111902861	0.051118701696395874	LOC111902861	exopolygalacturonase	NA	NP_187442.1	exopolygalacturonase (LOC111902861)
LOC111902861.1	0.051118701696395874	LOC111902861	exopolygalacturonase	NA	NP_187442.1	exopolygalacturonase (LOC111902861)
LOC111887026	0.0508559	LOC111887026	helicase SWR1	NA	NP_179222.1	helicase SWR1 (LOC111887026)
LOC111887026.1	0.0508559	LOC111887026	helicase SWR1	NA	NP_179222.1	helicase SWR1 (LOC111887026)
LOC111894060	0.0506489	LOC111894060	cytochrome P450 76A2	NA	NA	cytochrome P450 76A2 (LOC111894060)
LOC111894060.1	0.0506489	LOC111894060	cytochrome P450 76A2	NA	NA	cytochrome P450 76A2 (LOC111894060)
LOC111877424	0.0505768	LOC111877424	uncharacterized LOC111877424	NA	NA	uncharacterized LOC111877424 (LOC111877424)
LOC111877424.1	0.0505768	LOC111877424	uncharacterized LOC111877424	NA	NA	uncharacterized LOC111877424 (LOC111877424)
LOC111918788	0.0505125	LOC111918788	uncharacterized LOC111918788	NA	NP_199003.5	uncharacterized LOC111918788 (LOC111918788)
LOC111918788.1	0.0505125	LOC111918788	uncharacterized LOC111918788	NA	NP_199003.5	uncharacterized LOC111918788 (LOC111918788)
LOC111901666	0.0503979	LOC111901666	65-kDa microtubule-associated protein 3	NA	NA	65-kDa microtubule-associated protein 3 (LOC111901666)
LOC111901666.1	0.0503979	LOC111901666	65-kDa microtubule-associated protein 3	NA	NA	65-kDa microtubule-associated protein 3 (LOC111901666)
LOC111905114	0.0502188	LOC111905114	ethylene-responsive transcription factor 1A	NA	NP_199533.1	ethylene-responsive transcription factor 1A (LOC111905114)
LOC111905114.1	0.0502188	LOC111905114	ethylene-responsive transcription factor 1A	NA	NP_199533.1	ethylene-responsive transcription factor 1A (LOC111905114)
LOC111886999	0.049852803349494934	LOC111886999	pathogenesis-related protein PR-1 type	NA	NP_195098.1	pathogenesis-related protein PR-1 type (LOC111886999)
LOC111886999.1	0.049852803349494934	LOC111886999	pathogenesis-related protein PR-1 type	NA	NP_195098.1	pathogenesis-related protein PR-1 type (LOC111886999)
LOC111903098	0.0497019	LOC111903098	uncharacterized LOC111903098	NA	NA	uncharacterized LOC111903098 (LOC111903098)
LOC111903098.1	0.0497019	LOC111903098	uncharacterized LOC111903098	NA	NA	uncharacterized LOC111903098 (LOC111903098)
LOC111877196	0.0494568	LOC111877196	uncharacterized LOC111877196	NA	NP_001327835.1	uncharacterized LOC111877196 (LOC111877196)
LOC111877196.1	0.0494568	LOC111877196	uncharacterized LOC111877196	NA	NP_001327835.1	uncharacterized LOC111877196 (LOC111877196)
LOC111902197	0.0494162	LOC111902197	osmotin-like protein	NA	NP_180445.1	osmotin-like protein (LOC111902197)
LOC111902197.1	0.0494162	LOC111902197	osmotin-like protein	NA	NP_180445.1	osmotin-like protein (LOC111902197)
LOC111889771	0.0489637	LOC111889771	isoflavone reductase homolog A622-like	NA	NA	isoflavone reductase homolog A622-like (LOC111889771)
LOC111889771.1	0.0489637	LOC111889771	isoflavone reductase homolog A622-like	NA	NA	isoflavone reductase homolog A622-like (LOC111889771)
LOC111885862	0.0489214	LOC111885862	sulfite exporter TauE/SafE family protein 3	NA	NA	sulfite exporter TauE/SafE family protein 3 (LOC111885862)
LOC111885862.1	0.0489214	LOC111885862	sulfite exporter TauE/SafE family protein 3	NA	NA	sulfite exporter TauE/SafE family protein 3 (LOC111885862)
LOC111900414	0.0488891	LOC111900414	scarecrow-like protein 28	NA	NP_001319298.1	scarecrow-like protein 28 (LOC111900414)
LOC111900414.1	0.0488891	LOC111900414	scarecrow-like protein 28	NA	NP_001319298.1	scarecrow-like protein 28 (LOC111900414)
LOC111903695	0.048852	LOC111903695	protein INVOLVED IN DE NOVO 2	NA	NP_001190001.1	protein INVOLVED IN DE NOVO 2 (LOC111903695)
LOC111903695.1	0.048852	LOC111903695	protein INVOLVED IN DE NOVO 2	NA	NP_001190001.1	protein INVOLVED IN DE NOVO 2 (LOC111903695)
LOC111886725	0.0487152	LOC111886725	wall-associated receptor kinase 2	NA	NA	wall-associated receptor kinase 2 (LOC111886725)
LOC111886725.1	0.0487152	LOC111886725	wall-associated receptor kinase 2	NA	NA	wall-associated receptor kinase 2 (LOC111886725)
LOC111889886	0.048664	LOC111889886	uncharacterized LOC111889886	NA	NP_001331364.1	uncharacterized LOC111889886 (LOC111889886)
LOC111889886.1	0.048664	LOC111889886	uncharacterized LOC111889886	NA	NP_001331364.1	uncharacterized LOC111889886 (LOC111889886)
LOC111898988	0.0486524	LOC111898988	dirigent protein 1	NA	NA	dirigent protein 1 (LOC111898988)
LOC111898988.1	0.0486524	LOC111898988	dirigent protein 1	NA	NA	dirigent protein 1 (LOC111898988)
LOC111884046	0.0486359	LOC111884046	UPF0481 protein At3g47200	NA	NA	UPF0481 protein At3g47200 (LOC111884046)
LOC111884046.1	0.0486359	LOC111884046	UPF0481 protein At3g47200	NA	NA	UPF0481 protein At3g47200 (LOC111884046)
LOC111893435	0.0483627	LOC111893435	protein terminal ear1 homolog	NA	NP_189242.1	protein terminal ear1 homolog (LOC111893435)
LOC111893435.1	0.0483627	LOC111893435	protein terminal ear1 homolog	NA	NP_189242.1	protein terminal ear1 homolog (LOC111893435)
LOC111901219	0.0481038	LOC111901219	uncharacterized LOC111901219	NA	NP_176567.2	uncharacterized LOC111901219 (LOC111901219)
LOC111901219.1	0.0481038	LOC111901219	uncharacterized LOC111901219	NA	NP_176567.2	uncharacterized LOC111901219 (LOC111901219)
LOC111907577	0.0480318	LOC111907577	PR5-like receptor kinase	NA	NP_001322718.1	PR5-like receptor kinase (LOC111907577)
LOC111907577.1	0.0480318	LOC111907577	PR5-like receptor kinase	NA	NP_001322718.1	PR5-like receptor kinase (LOC111907577)
LOC111908029	0.0478651	LOC111908029	uncharacterized LOC111908029	NA	NA	uncharacterized LOC111908029 (LOC111908029)
LOC111908029.1	0.0478651	LOC111908029	uncharacterized LOC111908029	NA	NA	uncharacterized LOC111908029 (LOC111908029)
LOC111911056	0.04779	LOC111911056	dirigent protein 19	NA	NA	dirigent protein 19 (LOC111911056)
LOC111911056.1	0.04779	LOC111911056	dirigent protein 19	NA	NA	dirigent protein 19 (LOC111911056)
LOC111918165	0.0477775	LOC111918165	putative Myb family transcription factor At1g14600	NA	NP_001329768.1	putative Myb family transcription factor At1g14600 (LOC111918165)
LOC111918165.1	0.0477775	LOC111918165	putative Myb family transcription factor At1g14600	NA	NP_001329768.1	putative Myb family transcription factor At1g14600 (LOC111918165)
LOC111878579	0.0476274	LOC111878579	disease resistance protein RPV1	NA	NA	disease resistance protein RPV1 (LOC111878579)
LOC111878579.1	0.0476274	LOC111878579	disease resistance protein RPV1	NA	NA	disease resistance protein RPV1 (LOC111878579)
LOC111879728	0.047434449195861816	LOC111879728	auxin-responsive protein SAUR23	NA	NP_193115.1	auxin-responsive protein SAUR23 (LOC111879728)
[truncated: 3,001 more rows]
